# Supplementary material for: A Holistic Analysis of Alzheimer’s Disease-Associated lncRNA Communities Reveals Enhanced lncRNA-miRNA-RBP Regulatory Triad Formation Within Functionally Segregated Clusters
Source: J Mol Neurosci. 2024 Aug 15;74(3):77. doi: 10.1007/s12031-024-02244-0 (PMC11324768; doi:10.1007/s12031-024-02244-0)
Supplement: Supplementary file 34 — (GML 52 kb) [file 12031_2024_2244_MOESM18_ESM.gml]

graph [
  node [
    id 0
    label ">ENST00000606034.1|ENSG00000272512.1|OTTHUMG00000185581.1|OTTHUMT00000470770.1|ENST00000606034|ENSG00000272512|2086|"
    Group 0
  ]
  node [
    id 1
    label ">ENST00000647729.1|ENSG00000285649.1|OTTHUMG00000192656.1|OTTHUMT00000498739.1|ENST00000647729|ENSG00000285649|2044|"
    Group 1
  ]
  node [
    id 2
    label ">ENST00000671560.1|ENSG00000287661.1|OTTHUMG00000195723.1|OTTHUMT00000528445.1|ENST00000671560|ENSG00000287661|1861|"
    Group 3
  ]
  node [
    id 3
    label ">ENST00000455929.1|ENSG00000233061.1|OTTHUMG00000009973.1|OTTHUMT00000027639.1|TTLL7-IT1-201|TTLL7-IT1|2921|"
    Group 2
  ]
  node [
    id 4
    label ">ENST00000702238.1|ENSG00000289355.2|-|-|ENST00000702238|ENSG00000289355|1395|"
    Group 3
  ]
  node [
    id 5
    label ">ENST00000661054.1|ENSG00000287831.1|OTTHUMG00000195745.1|OTTHUMT00000528575.1|ENST00000661054|ENSG00000287831|2518|"
    Group 2
  ]
  node [
    id 6
    label ">ENST00000659290.1|ENSG00000287338.1|OTTHUMG00000195717.1|OTTHUMT00000528403.1|ENST00000659290|ENSG00000287338|2297|"
    Group 3
  ]
  node [
    id 7
    label ">ENST00000634905.2|ENSG00000291068.1|-|OTTHUMT00000488432.1|ENST00000634905|ENSG00000291068|2975|"
    Group 1
  ]
  node [
    id 8
    label ">ENST00000653353.1|ENSG00000231768.2|OTTHUMG00000037976.8|OTTHUMT00000092697.2|LINC01354-204|LINC01354|2887|"
    Group 3
  ]
  node [
    id 9
    label ">ENST00000664950.1|ENSG00000287633.1|OTTHUMG00000195816.1|OTTHUMT00000528892.1|ENST00000664950|ENSG00000287633|1915|"
    Group 3
  ]
  node [
    id 10
    label ">ENST00000649127.1|ENSG00000215808.4|OTTHUMG00000039532.4|OTTHUMT00000498328.2|LINC01139-204|LINC01139|1061|"
    Group 3
  ]
  node [
    id 11
    label ">ENST00000659037.1|ENSG00000286747.1|OTTHUMG00000194728.1|OTTHUMT00000521250.1|ENST00000659037|ENSG00000286747|864|"
    Group 3
  ]
  node [
    id 12
    label ">ENST00000621134.4|ENSG00000237667.7|OTTHUMG00000151368.6|OTTHUMT00000322403.2|LINC01115-202|LINC01115|1519|"
    Group 3
  ]
  node [
    id 13
    label ">ENST00000435237.1|ENSG00000233005.2|OTTHUMG00000151796.3|OTTHUMT00000323950.2|ENST00000435237|ENSG00000233005|488|"
    Group 3
  ]
  node [
    id 14
    label ">ENST00000453451.5|ENSG00000226994.9|OTTHUMG00000195988.1|OTTHUMT00000325417.2|ENST00000453451|ENSG00000226994|580|"
    Group 3
  ]
  node [
    id 15
    label ">ENST00000506009.2|ENSG00000250116.2|OTTHUMG00000164842.1|OTTHUMT00000380572.1|RHOQ-AS1-201|RHOQ-AS1|1519|"
    Group 3
  ]
  node [
    id 16
    label ">ENST00000666273.1|ENSG00000287250.1|OTTHUMG00000195623.1|OTTHUMT00000527880.1|ENST00000666273|ENSG00000287250|1154|"
    Group 3
  ]
  node [
    id 17
    label ">ENST00000393515.8|ENSG00000291127.1|-|OTTHUMT00000323522.1|ANKRD36BP2-202|ANKRD36BP2|1812|"
    Group 3
  ]
  node [
    id 18
    label ">ENST00000656264.1|ENSG00000277701.5|OTTHUMG00000188202.4|OTTHUMT00000476582.3|ENST00000656264|ENSG00000277701|3870|"
    Group 2
  ]
  node [
    id 19
    label ">ENST00000610202.2|ENSG00000272902.2|OTTHUMG00000186030.2|OTTHUMT00000472087.2|TBC1D8-AS1-201|TBC1D8-AS1|2478|"
    Group 3
  ]
  node [
    id 20
    label ">ENST00000627215.1|ENSG00000281162.4|OTTHUMG00000189566.1|OTTHUMT00000479975.1|LINC01127-202|LINC01127|3727|"
    Group 3
  ]
  node [
    id 21
    label ">ENST00000690368.1|ENSG00000235597.3|OTTHUMG00000153050.33|-|LINC01102-236|LINC01102|1402|"
    Group 3
  ]
  node [
    id 22
    label ">ENST00000669335.1|ENSG00000288565.1|OTTHUMG00000153065.3|OTTHUMT00000528852.1|ENST00000669335|ENSG00000288565|4963|"
    Group 2
  ]
  node [
    id 23
    label ">ENST00000667846.1|ENSG00000228528.2|OTTHUMG00000153054.5|OTTHUMT00000329249.2|ENST00000667846|ENSG00000228528|1147|"
    Group 3
  ]
  node [
    id 24
    label ">ENST00000662784.1|ENSG00000269707.2|OTTHUMG00000182993.2|OTTHUMT00000527699.1|ENST00000662784|ENSG00000269707|1985|"
    Group 3
  ]
  node [
    id 25
    label ">ENST00000645030.2|ENSG00000172965.17|OTTHUMG00000150313.58|OTTHUMT00000494277.2|MIR4435-2HG-226|MIR4435-2HG|858|"
    Group 3
  ]
  node [
    id 26
    label ">ENST00000342892.4|ENSG00000204380.4|OTTHUMG00000153965.2|OTTHUMT00000333244.1|PKP4-AS1-201|PKP4-AS1|4067|"
    Group 3
  ]
  node [
    id 27
    label ">ENST00000426615.4|ENSG00000226363.4|OTTHUMG00000154176.3|OTTHUMT00000334247.3|HAGLROS-201|HAGLROS|1122|"
    Group 0
  ]
  node [
    id 28
    label ">ENST00000447111.1|ENSG00000231903.1|OTTHUMG00000154582.1|OTTHUMT00000336165.1|ENST00000447111|ENSG00000231903|311|"
    Group 3
  ]
  node [
    id 29
    label ">ENST00000437438.1|ENSG00000215023.2|OTTHUMG00000151472.1|OTTHUMT00000322791.1|ENST00000437438|ENSG00000215023|739|"
    Group 3
  ]
  node [
    id 30
    label ">ENST00000565519.2|ENSG00000261572.2|OTTHUMG00000175702.1|OTTHUMT00000430881.1|ENST00000565519|ENSG00000261572|1912|"
    Group 1
  ]
  node [
    id 31
    label ">ENST00000630404.1|ENSG00000281691.1|OTTHUMG00000189567.1|OTTHUMT00000479980.1|RBM5-AS1-201|RBM5-AS1|1386|"
    Group 3
  ]
  node [
    id 32
    label ">ENST00000471265.1|ENSG00000243715.1|OTTHUMG00000158579.1|OTTHUMT00000351401.1|CACNA2D3-AS1-201|CACNA2D3-AS1|2078|"
    Group 3
  ]
  node [
    id 33
    label ">ENST00000660849.1|ENSG00000288105.1|OTTHUMG00000195604.1|OTTHUMT00000527720.1|ENST00000660849|ENSG00000288105|1333|"
    Group 3
  ]
  node [
    id 34
    label ">ENST00000658424.1|ENSG00000288079.1|OTTHUMG00000195654.1|OTTHUMT00000528066.1|ENST00000658424|ENSG00000288079|4451|"
    Group 3
  ]
  node [
    id 35
    label ">ENST00000662602.1|ENSG00000242880.2|OTTHUMG00000159303.9|OTTHUMT00000523788.1|ENST00000662602|ENSG00000242880|1021|"
    Group 3
  ]
  node [
    id 36
    label ">ENST00000488190.1|ENSG00000240521.1|OTTHUMG00000159518.1|OTTHUMT00000355926.1|ENST00000488190|ENSG00000240521|1414|"
    Group 1
  ]
  node [
    id 37
    label ">ENST00000423298.5|ENSG00000290862.1|-|OTTHUMT00000344974.2|NMRAL2P-204|NMRAL2P|1792|"
    Group 3
  ]
  node [
    id 38
    label ">ENST00000636210.1|ENSG00000283175.1|OTTHUMG00000191675.1|OTTHUMT00000489245.1|ENST00000636210|ENSG00000283175|1973|"
    Group 2
  ]
  node [
    id 39
    label ">ENST00000702512.1|ENSG00000290021.1|-|-|ENST00000702512|ENSG00000290021|355|"
    Group 3
  ]
  node [
    id 40
    label ">ENST00000664062.1|ENSG00000251075.2|OTTHUMG00000159915.5|OTTHUMT00000525648.1|HTT-AS-204|HTT-AS|1985|"
    Group 1
  ]
  node [
    id 41
    label ">ENST00000608029.1|ENSG00000272862.1|OTTHUMG00000186264.1|OTTHUMT00000472524.1|ENST00000608029|ENSG00000272862|497|"
    Group 2
  ]
  node [
    id 42
    label ">ENST00000668669.1|ENSG00000251442.8|OTTHUMG00000160897.15|OTTHUMT00000527169.1|LINC01094-216|LINC01094|2476|"
    Group 2
  ]
  node [
    id 43
    label ">ENST00000696855.1|ENSG00000286292.2|OTTHUMG00000194743.1|-|ENST00000696855|ENSG00000286292|1143|"
    Group 3
  ]
  node [
    id 44
    label ">ENST00000512642.3|ENSG00000248925.3|OTTHUMG00000161587.1|OTTHUMT00000365461.1|PDCD6-DT-201|PDCD6-DT|1085|"
    Group 3
  ]
  node [
    id 45
    label ">ENST00000691419.1|ENSG00000251365.6|OTTHUMG00000161703.4|-|LINC02236-209|LINC02236|2386|"
    Group 3
  ]
  node [
    id 46
    label ">ENST00000660096.1|ENSG00000287790.1|OTTHUMG00000195300.1|OTTHUMT00000526031.1|ENST00000660096|ENSG00000287790|2296|"
    Group 3
  ]
  node [
    id 47
    label ">ENST00000506884.2|ENSG00000152931.9|OTTHUMG00000162213.5|OTTHUMT00000368802.2|PART1-202|PART1|3240|"
    Group 3
  ]
  node [
    id 48
    label ">ENST00000513386.1|ENSG00000248529.5|OTTHUMG00000162438.1|OTTHUMT00000368916.1|ENST00000513386|ENSG00000248529|1676|"
    Group 3
  ]
  node [
    id 49
    label ">ENST00000656444.1|ENSG00000236882.9|OTTHUMG00000122084.6|OTTHUMT00000525320.1|LINC01554-204|LINC01554|1585|"
    Group 3
  ]
  node [
    id 50
    label ">ENST00000606662.2|ENSG00000271918.2|OTTHUMG00000185552.1|OTTHUMT00000470700.1|ENST00000606662|ENSG00000271918|1638|"
    Group 1
  ]
  node [
    id 51
    label ">ENST00000514240.1|ENSG00000251293.1|OTTHUMG00000162926.1|OTTHUMT00000371062.1|ENST00000514240|ENSG00000251293|433|"
    Group 3
  ]
  node [
    id 52
    label ">ENST00000639283.1|ENSG00000283897.2|OTTHUMG00000192000.2|OTTHUMT00000491905.1|ENST00000639283|ENSG00000283897|2195|"
    Group 3
  ]
  node [
    id 53
    label ">ENST00000666936.1|ENSG00000287203.1|OTTHUMG00000195112.1|OTTHUMT00000524543.1|ENST00000666936|ENSG00000287203|875|"
    Group 3
  ]
  node [
    id 54
    label ">ENST00000652712.1|ENSG00000280916.4|OTTHUMG00000189532.2|OTTHUMT00000502312.1|FOXCUT-202|FOXCUT|2066|"
    Group 0
  ]
  node [
    id 55
    label ">ENST00000603791.1|ENSG00000270504.1|OTTHUMG00000185108.1|OTTHUMT00000469606.1|ENST00000603791|ENSG00000270504|2761|"
    Group 1
  ]
  node [
    id 56
    label ">ENST00000566733.3|ENSG00000260604.3|OTTHUMG00000175886.3|OTTHUMT00000431237.2|ENST00000566733|ENSG00000260604|7153|"
    Group 3
  ]
  node [
    id 57
    label ">ENST00000606743.1|ENSG00000272221.1|OTTHUMG00000185727.1|OTTHUMT00000471081.1|ENST00000606743|ENSG00000272221|1207|"
    Group 3
  ]
  node [
    id 58
    label ">ENST00000453426.2|ENSG00000204261.9|OTTHUMG00000140123.2|OTTHUMT00000276212.2|PSMB8-AS1-205|PSMB8-AS1|1272|"
    Group 3
  ]
  node [
    id 59
    label ">ENST00000664457.1|ENSG00000287562.1|OTTHUMG00000193845.2|OTTHUMT00000505315.2|ENST00000664457|ENSG00000287562|4799|"
    Group 1
  ]
  node [
    id 60
    label ">ENST00000701429.1|ENSG00000286084.3|OTTHUMG00000193734.2|-|ENST00000701429|ENSG00000286084|2510|"
    Group 3
  ]
  node [
    id 61
    label ">ENST00000606160.1|ENSG00000272428.1|OTTHUMG00000185821.1|OTTHUMT00000471379.1|ENST00000606160|ENSG00000272428|391|"
    Group 3
  ]
  node [
    id 62
    label ">ENST00000667807.1|ENSG00000287094.1|OTTHUMG00000194758.1|OTTHUMT00000521641.1|ENST00000667807|ENSG00000287094|716|"
    Group 3
  ]
  node [
    id 63
    label ">ENST00000424421.2|ENSG00000225924.2|OTTHUMG00000191683.1|OTTHUMT00000489386.1|TAB2-AS1-201|TAB2-AS1|730|"
    Group 3
  ]
  node [
    id 64
    label ">ENST00000663591.1|ENSG00000287092.1|OTTHUMG00000195482.1|OTTHUMT00000527178.1|ENST00000663591|ENSG00000287092|1470|"
    Group 3
  ]
  node [
    id 65
    label ">ENST00000610240.1|ENSG00000273100.1|OTTHUMG00000185871.2|OTTHUMT00000471580.2|ENST00000610240|ENSG00000273100|980|"
    Group 3
  ]
  node [
    id 66
    label ">ENST00000664509.1|ENSG00000286710.1|OTTHUMG00000195134.1|OTTHUMT00000524729.1|ENST00000664509|ENSG00000286710|1921|"
    Group 0
  ]
  node [
    id 67
    label ">ENST00000700946.1|ENSG00000291037.1|-|-|ENST00000700946|ENSG00000291037|1083|"
    Group 0
  ]
  node [
    id 68
    label ">ENST00000419766.5|ENSG00000197085.11|OTTHUMG00000153007.5|OTTHUMT00000475243.1|NPSR1-AS1-202|NPSR1-AS1|4821|"
    Group 2
  ]
  node [
    id 69
    label ">ENST00000456049.1|ENSG00000224223.1|OTTHUMG00000156070.1|OTTHUMT00000342925.1|VSTM2A-OT1-201|VSTM2A-OT1|3031|"
    Group 2
  ]
  node [
    id 70
    label ">ENST00000663862.1|ENSG00000233420.2|OTTHUMG00000153893.2|OTTHUMT00000523272.1|ENST00000663862|ENSG00000233420|3388|"
    Group 2
  ]
  node [
    id 71
    label ">ENST00000472838.1|ENSG00000241345.1|OTTHUMG00000157317.1|OTTHUMT00000348429.1|ENST00000472838|ENSG00000241345|1754|"
    Group 3
  ]
  node [
    id 72
    label ">ENST00000460955.5|ENSG00000244198.7|OTTHUMG00000158007.3|OTTHUMT00000349987.1|ARHGEF35-AS1-201|ARHGEF35-AS1|569|"
    Group 0
  ]
  node [
    id 73
    label ">ENST00000656456.1|ENSG00000287740.1|OTTHUMG00000195977.1|OTTHUMT00000527249.1|ENST00000656456|ENSG00000287740|1839|"
    Group 3
  ]
  node [
    id 74
    label ">ENST00000529252.2|ENSG00000225725.4|OTTHUMG00000165403.3|OTTHUMT00000383806.2|FAM66E-201|FAM66E|1433|"
    Group 1
  ]
  node [
    id 75
    label ">ENST00000659561.1|ENSG00000286542.1|OTTHUMG00000195645.1|OTTHUMT00000527943.1|ENST00000659561|ENSG00000286542|722|"
    Group 3
  ]
  node [
    id 76
    label ">ENST00000656016.1|ENSG00000287467.1|OTTHUMG00000194673.1|OTTHUMT00000520541.1|ENST00000656016|ENSG00000287467|1290|"
    Group 3
  ]
  node [
    id 77
    label ">ENST00000523063.5|ENSG00000253642.6|OTTHUMG00000163972.6|OTTHUMT00000376623.2|ENST00000523063|ENSG00000253642|766|"
    Group 1
  ]
  node [
    id 78
    label ">ENST00000514599.5|ENSG00000250295.6|OTTHUMG00000164493.1|OTTHUMT00000378988.1|RDH10-AS1-201|RDH10-AS1|3261|"
    Group 2
  ]
  node [
    id 79
    label ">ENST00000650445.2|ENSG00000254101.8|OTTHUMG00000164139.20|OTTHUMT00000498564.2|LINC02055-216|LINC02055|1384|"
    Group 3
  ]
  node [
    id 80
    label ">ENST00000660704.1|ENSG00000285683.2|OTTHUMG00000192781.2|OTTHUMT00000522211.1|ENST00000660704|ENSG00000285683|540|"
    Group 3
  ]
  node [
    id 81
    label ">ENST00000606664.1|ENSG00000271959.1|OTTHUMG00000185625.1|OTTHUMT00000470872.1|ENST00000606664|ENSG00000271959|2961|"
    Group 0
  ]
  node [
    id 82
    label ">ENST00000692495.1|ENSG00000254812.3|OTTHUMG00000165185.1|-|ENST00000692495|ENSG00000254812|540|"
    Group 3
  ]
  node [
    id 83
    label ">ENST00000529743.2|ENSG00000254973.2|OTTHUMG00000165152.2|OTTHUMT00000382210.2|ENST00000529743|ENSG00000254973|1857|"
    Group 1
  ]
  node [
    id 84
    label ">ENST00000525376.1|ENSG00000254533.1|OTTHUMG00000165187.1|OTTHUMT00000382536.1|ENST00000525376|ENSG00000254533|572|"
    Group 1
  ]
  node [
    id 85
    label ">ENST00000451340.2|ENSG00000237009.2|OTTHUMG00000019461.1|OTTHUMT00000051555.1|GLIS3-AS1-201|GLIS3-AS1|734|"
    Group 3
  ]
  node [
    id 86
    label ">ENST00000656603.1|ENSG00000286685.3|OTTHUMG00000194923.1|OTTHUMT00000523170.1|ENST00000656603|ENSG00000286685|2238|"
    Group 3
  ]
  node [
    id 87
    label ">ENST00000668812.1|ENSG00000287986.1|OTTHUMG00000194669.1|OTTHUMT00000520522.1|ENST00000668812|ENSG00000287986|530|"
    Group 3
  ]
  node [
    id 88
    label ">ENST00000565670.1|ENSG00000290907.1|-|OTTHUMT00000420107.1|ENST00000565670|ENSG00000290907|1750|"
    Group 3
  ]
  node [
    id 89
    label ">ENST00000671372.1|ENSG00000224958.6|OTTHUMG00000019962.6|OTTHUMT00000521327.1|PGM5-AS1-207|PGM5-AS1|2187|"
    Group 3
  ]
  node [
    id 90
    label ">ENST00000647389.1|ENSG00000231806.4|OTTHUMG00000020270.4|OTTHUMT00000494494.1|PCAT7-203|PCAT7|2342|"
    Group 3
  ]
  node [
    id 91
    label ">ENST00000434051.1|ENSG00000231528.3|OTTHUMG00000020516.4|OTTHUMT00000144713.2|FAM225A-201|FAM225A|6100|"
    Group 0
  ]
  node [
    id 92
    label ">ENST00000657886.1|ENSG00000233901.8|OTTHUMG00000020778.23|OTTHUMT00000054573.2|LINC01503-210|LINC01503|974|"
    Group 0
  ]
  node [
    id 93
    label ">ENST00000653047.1|ENSG00000204054.14|OTTHUMG00000020783.66|OTTHUMT00000514015.1|LINC00963-222|LINC00963|1257|"
    Group 1
  ]
  node [
    id 94
    label ">ENST00000421697.2|ENSG00000205696.5|OTTHUMG00000017542.2|OTTHUMT00000046425.1|ADARB2-AS1-202|ADARB2-AS1|637|"
    Group 0
  ]
  node [
    id 95
    label ">ENST00000543008.2|ENSG00000205488.9|OTTHUMG00000168090.2|OTTHUMT00000398076.2|CALML3-AS1-202|CALML3-AS1|8739|"
    Group 1
  ]
  node [
    id 96
    label ">ENST00000659311.1|ENSG00000215244.4|OTTHUMG00000186111.5|OTTHUMT00000524603.1|LINC02649-202|LINC02649|1543|"
    Group 3
  ]
  node [
    id 97
    label ">ENST00000450890.5|ENSG00000229656.9|OTTHUMG00000017934.2|OTTHUMT00000047511.1|ITGB1-DT-202|ITGB1-DT|1048|"
    Group 3
  ]
  node [
    id 98
    label ">ENST00000649743.1|ENSG00000277288.5|OTTHUMG00000189253.2|OTTHUMT00000479175.2|LINC02881-202|LINC02881|1110|"
    Group 3
  ]
  node [
    id 99
    label ">ENST00000457147.1|ENSG00000227540.1|OTTHUMG00000018458.1|OTTHUMT00000048624.1|DNAJC9-AS1-202|DNAJC9-AS1|762|"
    Group 3
  ]
  node [
    id 100
    label ">ENST00000595595.1|ENSG00000268584.1|OTTHUMG00000182569.1|OTTHUMT00000462466.1|ENST00000595595|ENSG00000268584|795|"
    Group 3
  ]
  node [
    id 101
    label ">ENST00000651408.1|ENSG00000286116.1|OTTHUMG00000193464.1|OTTHUMT00000501882.1|ENST00000651408|ENSG00000286116|4205|"
    Group 3
  ]
  node [
    id 102
    label ">ENST00000710656.1|ENSG00000269821.2|OTTHUMG00000171022.2|-|KCNQ1OT1-202|KCNQ1OT1|679|"
    Group 3
  ]
  node [
    id 103
    label ">ENST00000528366.1|ENSG00000255521.3|OTTHUMG00000166326.2|OTTHUMT00000389172.1|CD44-DT-201|CD44-DT|1102|"
    Group 3
  ]
  node [
    id 104
    label ">ENST00000543907.2|ENSG00000256196.2|OTTHUMG00000167802.2|OTTHUMT00000396348.2|ENST00000543907|ENSG00000256196|2572|"
    Group 3
  ]
  node [
    id 105
    label ">ENST00000526036.1|ENSG00000254837.2|OTTHUMG00000150368.2|OTTHUMT00000317865.2|LIPT2-AS1-201|LIPT2-AS1|2493|"
    Group 3
  ]
  node [
    id 106
    label ">ENST00000535078.2|ENSG00000205885.8|OTTHUMG00000168164.1|OTTHUMT00000398552.1|C1RL-AS1-203|C1RL-AS1|833|"
    Group 0
  ]
  node [
    id 107
    label ">ENST00000661495.1|ENSG00000250166.4|OTTHUMG00000169038.5|OTTHUMT00000520568.1|C2CD5-AS1-203|C2CD5-AS1|857|"
    Group 3
  ]
  node [
    id 108
    label ">ENST00000622671.2|ENSG00000278743.2|OTTHUMG00000187136.1|OTTHUMT00000474472.1|ENST00000622671|ENSG00000278743|734|"
    Group 1
  ]
  node [
    id 109
    label ">ENST00000540625.5|ENSG00000255750.6|OTTHUMG00000169177.2|OTTHUMT00000402726.1|ENST00000540625|ENSG00000255750|483|"
    Group 3
  ]
  node [
    id 110
    label ">ENST00000690337.1|ENSG00000286351.2|OTTHUMG00000194616.1|-|ENST00000690337|ENSG00000286351|413|"
    Group 3
  ]
  node [
    id 111
    label ">ENST00000619323.2|ENSG00000275180.2|OTTHUMG00000187150.1|OTTHUMT00000474496.1|ENST00000619323|ENSG00000275180|1043|"
    Group 1
  ]
  node [
    id 112
    label ">ENST00000549161.5|ENSG00000257467.6|OTTHUMG00000170246.2|OTTHUMT00000408170.1|PPFIA2-AS1-202|PPFIA2-AS1|1080|"
    Group 3
  ]
  node [
    id 113
    label ">ENST00000552707.1|ENSG00000257222.1|OTTHUMG00000170477.1|OTTHUMT00000409328.1|ENST00000552707|ENSG00000257222|374|"
    Group 3
  ]
  node [
    id 114
    label ">ENST00000658571.1|ENSG00000287957.1|OTTHUMG00000195450.1|OTTHUMT00000526946.1|ENST00000658571|ENSG00000287957|3876|"
    Group 2
  ]
  node [
    id 115
    label ">ENST00000668325.1|ENSG00000288523.1|OTTHUMG00000168421.3|OTTHUMT00000525654.1|ENST00000668325|ENSG00000288523|2951|"
    Group 3
  ]
  node [
    id 116
    label ">ENST00000414407.1|ENSG00000237879.1|OTTHUMG00000016676.1|OTTHUMT00000044371.1|LINC00398-201|LINC00398|906|"
    Group 0
  ]
  node [
    id 117
    label ">ENST00000666115.1|ENSG00000288015.1|OTTHUMG00000194965.1|OTTHUMT00000523454.1|ENST00000666115|ENSG00000288015|2230|"
    Group 2
  ]
  node [
    id 118
    label ">ENST00000662515.1|ENSG00000287876.1|OTTHUMG00000194719.1|OTTHUMT00000521189.1|ENST00000662515|ENSG00000287876|2101|"
    Group 3
  ]
  node [
    id 119
    label ">ENST00000648060.1|ENSG00000285572.2|OTTHUMG00000192715.2|OTTHUMT00000498922.1|ENST00000648060|ENSG00000285572|1772|"
    Group 3
  ]
  node [
    id 120
    label ">ENST00000624456.1|ENSG00000280169.1|OTTHUMG00000182528.1|OTTHUMT00000462186.1|ENST00000624456|ENSG00000280169|2203|"
    Group 2
  ]
  node [
    id 121
    label ">ENST00000663663.1|ENSG00000272274.4|OTTHUMG00000185758.6|OTTHUMT00000523104.1|LINC00551-204|LINC00551|2666|"
    Group 2
  ]
  node [
    id 122
    label ">ENST00000636252.1|ENSG00000283384.1|OTTHUMG00000191618.1|OTTHUMT00000488862.1|ENST00000636252|ENSG00000283384|1468|"
    Group 3
  ]
  node [
    id 123
    label ">ENST00000639766.1|ENSG00000283828.1|OTTHUMG00000191998.1|OTTHUMT00000491899.1|ENST00000639766|ENSG00000283828|2238|"
    Group 0
  ]
  node [
    id 124
    label ">ENST00000652247.1|ENSG00000257522.7|OTTHUMG00000170373.5|OTTHUMT00000502121.1|ENST00000652247|ENSG00000257522|1231|"
    Group 2
  ]
  node [
    id 125
    label ">ENST00000649245.1|ENSG00000258107.3|OTTHUMG00000170374.3|OTTHUMT00000500178.1|ENST00000649245|ENSG00000258107|801|"
    Group 3
  ]
  node [
    id 126
    label ">ENST00000555480.5|ENSG00000258422.6|OTTHUMG00000171324.2|OTTHUMT00000412998.1|ENST00000555480|ENSG00000258422|566|"
    Group 3
  ]
  node [
    id 127
    label ">ENST00000554926.1|ENSG00000259124.1|OTTHUMG00000171618.1|OTTHUMT00000414485.1|ENST00000554926|ENSG00000259124|632|"
    Group 3
  ]
  node [
    id 128
    label ">ENST00000555875.1|ENSG00000258672.1|OTTHUMG00000171511.1|OTTHUMT00000413820.1|ENST00000555875|ENSG00000258672|493|"
    Group 3
  ]
  node [
    id 129
    label ">ENST00000651136.1|ENSG00000286110.1|OTTHUMG00000193502.1|OTTHUMT00000502439.1|ENST00000651136|ENSG00000286110|2623|"
    Group 3
  ]
  node [
    id 130
    label ">ENST00000562992.1|ENSG00000260693.1|OTTHUMG00000175650.1|OTTHUMT00000430714.1|ENST00000562992|ENSG00000260693|701|"
    Group 3
  ]
  node [
    id 131
    label ">ENST00000671663.1|ENSG00000250007.8|OTTHUMG00000172256.3|OTTHUMT00000526642.1|GJD2-DT-204|GJD2-DT|3104|"
    Group 3
  ]
  node [
    id 132
    label ">ENST00000693659.1|ENSG00000288808.1|-|-|ENST00000693659|ENSG00000288808|597|"
    Group 3
  ]
  node [
    id 133
    label ">ENST00000501726.2|ENSG00000247982.7|OTTHUMG00000172641.2|OTTHUMT00000419622.1|LINC00926-201|LINC00926|2538|"
    Group 1
  ]
  node [
    id 134
    label ">ENST00000557887.1|ENSG00000291028.1|-|OTTHUMT00000418591.1|LINC00933-202|LINC00933|2606|"
    Group 3
  ]
  node [
    id 135
    label ">ENST00000354296.9|ENSG00000290823.1|-|OTTHUMT00000417607.1|ENST00000354296|ENSG00000290823|955|"
    Group 0
  ]
  node [
    id 136
    label ">ENST00000566927.1|ENSG00000261659.2|OTTHUMG00000172952.2|OTTHUMT00000421458.1|ENST00000566927|ENSG00000261659|407|"
    Group 3
  ]
  node [
    id 137
    label ">ENST00000563192.2|ENSG00000260260.3|OTTHUMG00000177010.1|OTTHUMT00000434795.1|SNHG19-201|SNHG19|394|"
    Group 1
  ]
  node [
    id 138
    label ">ENST00000399702.6|ENSG00000291228.1|-|OTTHUMT00000250833.2|ENST00000399702|ENSG00000291228|2762|"
    Group 0
  ]
  node [
    id 139
    label ">ENST00000634367.2|ENSG00000283003.4|OTTHUMG00000191611.3|OTTHUMT00000488836.2|ENST00000634367|ENSG00000283003|953|"
    Group 3
  ]
  node [
    id 140
    label ">ENST00000637635.1|ENSG00000260573.4|OTTHUMG00000173394.6|OTTHUMT00000489494.1|ENST00000637635|ENSG00000260573|683|"
    Group 3
  ]
  node [
    id 141
    label ">ENST00000649140.1|ENSG00000285979.1|OTTHUMG00000193291.1|OTTHUMT00000500660.1|ENST00000649140|ENSG00000285979|3524|"
    Group 2
  ]
  node [
    id 142
    label ">ENST00000562450.1|ENSG00000261141.1|OTTHUMG00000176471.1|OTTHUMT00000432150.1|ENST00000562450|ENSG00000261141|593|"
    Group 3
  ]
  node [
    id 143
    label ">ENST00000612833.1|ENSG00000276337.1|OTTHUMG00000187080.1|OTTHUMT00000474383.1|ENST00000612833|ENSG00000276337|4001|"
    Group 1
  ]
  node [
    id 144
    label ">ENST00000564646.1|ENSG00000261226.1|OTTHUMG00000176349.1|OTTHUMT00000431803.1|ENST00000564646|ENSG00000261226|2873|"
    Group 0
  ]
  node [
    id 145
    label ">ENST00000378347.2|ENSG00000205018.2|OTTHUMG00000175522.2|OTTHUMT00000430363.2|ENST00000378347|ENSG00000205018|1812|"
    Group 0
  ]
  node [
    id 146
    label ">ENST00000582780.1|ENSG00000265519.1|OTTHUMG00000179073.1|OTTHUMT00000444653.1|ENST00000582780|ENSG00000265519|347|"
    Group 3
  ]
  node [
    id 147
    label ">ENST00000577309.1|ENSG00000265043.1|OTTHUMG00000175986.2|OTTHUMT00000431348.2|ENST00000577309|ENSG00000265043|3703|"
    Group 0
  ]
  node [
    id 148
    label ">ENST00000580085.1|ENSG00000266490.1|OTTHUMG00000179007.1|OTTHUMT00000444360.1|ENST00000580085|ENSG00000266490|462|"
    Group 3
  ]
  node [
    id 149
    label ">ENST00000659958.1|ENSG00000279668.4|OTTHUMG00000191697.2|OTTHUMT00000520778.1|ENST00000659958|ENSG00000279668|913|"
    Group 3
  ]
  node [
    id 150
    label ">ENST00000582685.1|ENSG00000263435.1|OTTHUMG00000179670.1|OTTHUMT00000447566.1|ENST00000582685|ENSG00000263435|323|"
    Group 3
  ]
  node [
    id 151
    label ">ENST00000583224.3|ENSG00000263571.3|OTTHUMG00000179676.3|OTTHUMT00000447576.3|ENST00000583224|ENSG00000263571|3810|"
    Group 0
  ]
  node [
    id 152
    label ">ENST00000505793.1|ENSG00000250107.1|OTTHUMG00000162163.1|OTTHUMT00000367676.1|CACNA1G-AS1-202|CACNA1G-AS1|1433|"
    Group 0
  ]
  node [
    id 153
    label ">ENST00000588701.2|ENSG00000266998.2|OTTHUMG00000177710.1|OTTHUMT00000438616.1|ENST00000588701|ENSG00000266998|3420|"
    Group 0
  ]
  node [
    id 154
    label ">ENST00000590398.7|ENSG00000267506.7|OTTHUMG00000176089.5|OTTHUMT00000431491.2|ENST00000590398|ENSG00000267506|2453|"
    Group 3
  ]
  node [
    id 155
    label ">ENST00000582866.1|ENSG00000263731.1|OTTHUMG00000178529.2|OTTHUMT00000442382.1|ENST00000582866|ENSG00000263731|2682|"
    Group 1
  ]
  node [
    id 156
    label ">ENST00000587754.1|ENSG00000267279.3|OTTHUMG00000180046.3|OTTHUMT00000449443.1|ENST00000587754|ENSG00000267279|735|"
    Group 3
  ]
  node [
    id 157
    label ">ENST00000587762.2|ENSG00000267519.6|OTTHUMG00000181848.2|OTTHUMT00000457941.2|MIR23AHG-201|MIR23AHG|19049|"
    Group 1
  ]
  node [
    id 158
    label ">ENST00000668999.1|ENSG00000269086.3|OTTHUMG00000182958.15|OTTHUMT00000508331.1|LINC02965-211|LINC02965|2117|"
    Group 3
  ]
  node [
    id 159
    label ">ENST00000589025.6|ENSG00000266916.9|OTTHUMG00000181988.5|OTTHUMT00000458535.2|ZNF793-AS1-205|ZNF793-AS1|913|"
    Group 3
  ]
  node [
    id 160
    label ">ENST00000687686.1|ENSG00000288919.1|-|-|ENST00000687686|ENSG00000288919|1359|"
    Group 0
  ]
  node [
    id 161
    label ">ENST00000702778.1|ENSG00000290073.1|-|-|ENST00000702778|ENSG00000290073|726|"
    Group 3
  ]
  node [
    id 162
    label ">ENST00000660673.1|ENSG00000225280.7|OTTHUMG00000032023.3|OTTHUMT00000521960.1|ENST00000660673|ENSG00000225280|1066|"
    Group 2
  ]
  node [
    id 163
    label ">ENST00000658035.2|ENSG00000233508.4|OTTHUMG00000032498.3|OTTHUMT00000524579.1|PTPRT-DT-203|PTPRT-DT|2261|"
    Group 3
  ]
  node [
    id 164
    label ">ENST00000651871.1|ENSG00000286063.1|OTTHUMG00000192795.1|OTTHUMT00000499166.1|ENST00000651871|ENSG00000286063|4106|"
    Group 0
  ]
  node [
    id 165
    label ">ENST00000686642.1|ENSG00000174403.17|OTTHUMG00000048002.3|-|CRMA-206|CRMA|3337|"
    Group 0
  ]
  node [
    id 166
    label ">ENST00000455392.6|ENSG00000174680.10|OTTHUMG00000081875.2|OTTHUMT00000182264.1|GRIK1-AS1-205|GRIK1-AS1|767|"
    Group 3
  ]
  node [
    id 167
    label ">ENST00000430327.6|ENSG00000280109.3|OTTHUMG00000086743.2|OTTHUMT00000368755.1|PLAC4-202|PLAC4|1011|"
    Group 3
  ]
  node [
    id 168
    label ">ENST00000442815.1|ENSG00000237989.2|OTTHUMG00000086865.1|OTTHUMT00000195623.1|LINC01679-201|LINC01679|2798|"
    Group 0
  ]
  node [
    id 169
    label ">ENST00000380008.2|ENSG00000205424.2|OTTHUMG00000090417.2|OTTHUMT00000206848.2|PCBP3-AS1-201|PCBP3-AS1|5034|"
    Group 0
  ]
  node [
    id 170
    label ">ENST00000558085.6|ENSG00000290418.1|-|OTTHUMT00000419147.2|TPTEP1-206|TPTEP1|1738|"
    Group 3
  ]
  node [
    id 171
    label ">ENST00000661478.1|ENSG00000287652.1|OTTHUMG00000194353.1|OTTHUMT00000514760.1|ENST00000661478|ENSG00000287652|525|"
    Group 0
  ]
  node [
    id 172
    label ">ENST00000437071.5|ENSG00000244625.7|OTTHUMG00000150981.10|OTTHUMT00000320774.1|MIATNB-204|MIATNB|1006|"
    Group 3
  ]
  node [
    id 173
    label ">ENST00000623947.1|ENSG00000280025.1|OTTHUMG00000189180.1|OTTHUMT00000479002.1|ENST00000623947|ENSG00000280025|4254|"
    Group 3
  ]
  node [
    id 174
    label ">ENST00000638795.1|ENSG00000284391.1|OTTHUMG00000191994.1|OTTHUMT00000491891.1|ENST00000638795|ENSG00000284391|1529|"
    Group 0
  ]
  node [
    id 175
    label ">ENST00000653599.1|ENSG00000286523.1|OTTHUMG00000194988.1|OTTHUMT00000523541.1|ENST00000653599|ENSG00000286523|3066|"
    Group 2
  ]
  node [
    id 176
    label ">ENST00000685728.1|ENSG00000289591.2|-|-|ENST00000685728|ENSG00000289591|1640|"
    Group 2
  ]
  node [
    id 177
    label ">ENST00000692754.2|ENSG00000289510.2|-|-|ENST00000692754|ENSG00000289510|1211|"
    Group 3
  ]
  node [
    id 178
    label ">ENST00000686198.1|ENSG00000255320.2|OTTHUMG00000166866.1|-|ENST00000686198|ENSG00000255320|1001|"
    Group 0
  ]
  node [
    id 179
    label ">ENST00000597028.1|ENSG00000269053.1|OTTHUMG00000182857.1|OTTHUMT00000464012.1|ENST00000597028|ENSG00000269053|470|"
    Group 3
  ]
  edge [
    source 0
    target 27
    weight 0.152684185337372
  ]
  edge [
    source 0
    target 54
    weight 0.2174576430130518
  ]
  edge [
    source 0
    target 55
    weight 0.1703240108177789
  ]
  edge [
    source 0
    target 66
    weight 0.2651927991056173
  ]
  edge [
    source 0
    target 67
    weight 0.164040850494736
  ]
  edge [
    source 0
    target 72
    weight 0.1955134381896756
  ]
  edge [
    source 0
    target 81
    weight 0.3270028398118215
  ]
  edge [
    source 0
    target 91
    weight 0.2856822189282898
  ]
  edge [
    source 0
    target 92
    weight 0.1486415859431047
  ]
  edge [
    source 0
    target 106
    weight 0.1417679118539644
  ]
  edge [
    source 0
    target 123
    weight 0.2594699055781677
  ]
  edge [
    source 0
    target 135
    weight 0.1367723706955079
  ]
  edge [
    source 0
    target 144
    weight 0.2811705193999848
  ]
  edge [
    source 0
    target 147
    weight 0.185489190754799
  ]
  edge [
    source 0
    target 152
    weight 0.1690264504719109
  ]
  edge [
    source 0
    target 153
    weight 0.2605579401616998
  ]
  edge [
    source 0
    target 157
    weight 0.3702887426706622
  ]
  edge [
    source 0
    target 160
    weight 0.2661360956945179
  ]
  edge [
    source 0
    target 164
    weight 0.189813356417272
  ]
  edge [
    source 0
    target 165
    weight 0.2837246540587879
  ]
  edge [
    source 0
    target 168
    weight 0.2100328315477242
  ]
  edge [
    source 0
    target 169
    weight 0.1937953042589053
  ]
  edge [
    source 0
    target 178
    weight 0.1458825858970091
  ]
  edge [
    source 1
    target 157
    weight 0.1708908929459527
  ]
  edge [
    source 3
    target 22
    weight 0.2186420583057007
  ]
  edge [
    source 3
    target 38
    weight 0.1554262823225254
  ]
  edge [
    source 3
    target 41
    weight 0.1715269807873555
  ]
  edge [
    source 3
    target 68
    weight 0.1821796319143729
  ]
  edge [
    source 3
    target 70
    weight 0.1886423021646692
  ]
  edge [
    source 3
    target 114
    weight 0.1500456453282782
  ]
  edge [
    source 3
    target 117
    weight 0.2687018772664326
  ]
  edge [
    source 3
    target 121
    weight 0.1584372115421591
  ]
  edge [
    source 3
    target 155
    weight 0.1578419768485141
  ]
  edge [
    source 3
    target 162
    weight 0.1706454050012719
  ]
  edge [
    source 3
    target 176
    weight 0.1583047031000857
  ]
  edge [
    source 5
    target 68
    weight 0.1423781653835548
  ]
  edge [
    source 5
    target 69
    weight 0.1612578574092708
  ]
  edge [
    source 5
    target 70
    weight 0.1358475838712942
  ]
  edge [
    source 5
    target 114
    weight 0.1337764754203054
  ]
  edge [
    source 5
    target 117
    weight 0.1397889855389473
  ]
  edge [
    source 5
    target 175
    weight 0.1301757033845083
  ]
  edge [
    source 7
    target 83
    weight 0.1467171338851594
  ]
  edge [
    source 7
    target 157
    weight 0.2013321657733403
  ]
  edge [
    source 18
    target 114
    weight 0.1335496108502436
  ]
  edge [
    source 22
    target 41
    weight 0.1386662655742498
  ]
  edge [
    source 22
    target 42
    weight 0.1318737107926184
  ]
  edge [
    source 22
    target 68
    weight 0.1959183227258716
  ]
  edge [
    source 22
    target 69
    weight 0.1363784333348341
  ]
  edge [
    source 22
    target 70
    weight 0.1873546158253734
  ]
  edge [
    source 22
    target 114
    weight 0.1444214253151047
  ]
  edge [
    source 22
    target 117
    weight 0.2440792919415175
  ]
  edge [
    source 22
    target 121
    weight 0.1822279270676675
  ]
  edge [
    source 22
    target 162
    weight 0.1418031073610336
  ]
  edge [
    source 22
    target 175
    weight 0.1329142234180453
  ]
  edge [
    source 22
    target 176
    weight 0.1462682170187081
  ]
  edge [
    source 24
    target 33
    weight 0.155159163285355
  ]
  edge [
    source 24
    target 149
    weight 0.21501886744717
  ]
  edge [
    source 24
    target 158
    weight 0.1434514594525487
  ]
  edge [
    source 27
    target 54
    weight 0.153207178292486
  ]
  edge [
    source 27
    target 55
    weight 0.2098798785042034
  ]
  edge [
    source 27
    target 72
    weight 0.1426532452504105
  ]
  edge [
    source 27
    target 81
    weight 0.1958083679280124
  ]
  edge [
    source 27
    target 108
    weight 0.1504948429715147
  ]
  edge [
    source 27
    target 123
    weight 0.1965785285051383
  ]
  edge [
    source 27
    target 144
    weight 0.1863478206756523
  ]
  edge [
    source 27
    target 145
    weight 0.1444096643064014
  ]
  edge [
    source 27
    target 153
    weight 0.1692812333643221
  ]
  edge [
    source 27
    target 157
    weight 0.213473204003885
  ]
  edge [
    source 27
    target 160
    weight 0.1636092668680375
  ]
  edge [
    source 27
    target 165
    weight 0.1846261490279089
  ]
  edge [
    source 27
    target 169
    weight 0.1458531183022934
  ]
  edge [
    source 27
    target 174
    weight 0.1318013193339354
  ]
  edge [
    source 29
    target 149
    weight 0.2026358913375461
  ]
  edge [
    source 30
    target 55
    weight 0.1465386151130152
  ]
  edge [
    source 33
    target 149
    weight 0.2132684674188857
  ]
  edge [
    source 36
    target 77
    weight 0.1527068790489989
  ]
  edge [
    source 36
    target 155
    weight 0.1387368654791819
  ]
  edge [
    source 36
    target 157
    weight 0.1368469749656646
  ]
  edge [
    source 38
    target 68
    weight 0.1352148736604495
  ]
  edge [
    source 38
    target 70
    weight 0.1366652140230287
  ]
  edge [
    source 38
    target 155
    weight 0.1784981350098989
  ]
  edge [
    source 40
    target 157
    weight 0.1993936349241188
  ]
  edge [
    source 41
    target 117
    weight 0.1575717613035149
  ]
  edge [
    source 42
    target 117
    weight 0.1354980178858932
  ]
  edge [
    source 50
    target 55
    weight 0.1659615018734256
  ]
  edge [
    source 50
    target 157
    weight 0.1514470298821317
  ]
  edge [
    source 54
    target 55
    weight 0.1722121426174812
  ]
  edge [
    source 54
    target 66
    weight 0.1804284160323127
  ]
  edge [
    source 54
    target 72
    weight 0.1392953304301332
  ]
  edge [
    source 54
    target 81
    weight 0.2145156053721205
  ]
  edge [
    source 54
    target 91
    weight 0.1862521833971557
  ]
  edge [
    source 54
    target 116
    weight 0.1431981645448565
  ]
  edge [
    source 54
    target 123
    weight 0.1887241400204043
  ]
  edge [
    source 54
    target 144
    weight 0.2243446035487054
  ]
  edge [
    source 54
    target 145
    weight 0.1310633950854791
  ]
  edge [
    source 54
    target 153
    weight 0.265678857587974
  ]
  edge [
    source 54
    target 157
    weight 0.2576876691355496
  ]
  edge [
    source 54
    target 160
    weight 0.1943082540153236
  ]
  edge [
    source 54
    target 164
    weight 0.151352511476231
  ]
  edge [
    source 54
    target 165
    weight 0.1987752498540087
  ]
  edge [
    source 54
    target 168
    weight 0.1414580045348731
  ]
  edge [
    source 54
    target 169
    weight 0.1573104956663683
  ]
  edge [
    source 54
    target 174
    weight 0.1494215895272846
  ]
  edge [
    source 54
    target 178
    weight 0.1377726465025441
  ]
  edge [
    source 55
    target 66
    weight 0.1727569284391598
  ]
  edge [
    source 55
    target 72
    weight 0.2146062834623989
  ]
  edge [
    source 55
    target 74
    weight 0.1599885797494397
  ]
  edge [
    source 55
    target 81
    weight 0.1971482166487277
  ]
  edge [
    source 55
    target 91
    weight 0.1604140046742401
  ]
  edge [
    source 55
    target 108
    weight 0.1619985478378933
  ]
  edge [
    source 55
    target 111
    weight 0.1616607524942461
  ]
  edge [
    source 55
    target 123
    weight 0.2156819037269414
  ]
  edge [
    source 55
    target 133
    weight 0.1479909649022581
  ]
  edge [
    source 55
    target 135
    weight 0.1325205055732995
  ]
  edge [
    source 55
    target 137
    weight 0.1592138585772299
  ]
  edge [
    source 55
    target 144
    weight 0.2218760796724695
  ]
  edge [
    source 55
    target 145
    weight 0.1946323283121372
  ]
  edge [
    source 55
    target 153
    weight 0.2072964305083288
  ]
  edge [
    source 55
    target 157
    weight 0.2885905309821119
  ]
  edge [
    source 55
    target 160
    weight 0.234913492509251
  ]
  edge [
    source 55
    target 164
    weight 0.1543147342878485
  ]
  edge [
    source 55
    target 165
    weight 0.194620376279245
  ]
  edge [
    source 55
    target 168
    weight 0.1589397287468325
  ]
  edge [
    source 55
    target 174
    weight 0.198986589367586
  ]
  edge [
    source 59
    target 155
    weight 0.1377642738340206
  ]
  edge [
    source 59
    target 157
    weight 0.2219085193237347
  ]
  edge [
    source 66
    target 67
    weight 0.1304859292032794
  ]
  edge [
    source 66
    target 72
    weight 0.1449199203232014
  ]
  edge [
    source 66
    target 81
    weight 0.2910755951122218
  ]
  edge [
    source 66
    target 83
    weight 0.1320521705737475
  ]
  edge [
    source 66
    target 91
    weight 0.2477547804608118
  ]
  edge [
    source 66
    target 92
    weight 0.136840062749662
  ]
  edge [
    source 66
    target 123
    weight 0.2376718463832005
  ]
  edge [
    source 66
    target 133
    weight 0.1474901405449281
  ]
  edge [
    source 66
    target 135
    weight 0.1992974605244702
  ]
  edge [
    source 66
    target 138
    weight 0.1447205552724902
  ]
  edge [
    source 66
    target 144
    weight 0.2953904137462865
  ]
  edge [
    source 66
    target 145
    weight 0.154542369055191
  ]
  edge [
    source 66
    target 147
    weight 0.1693595025214041
  ]
  edge [
    source 66
    target 152
    weight 0.1697107332571145
  ]
  edge [
    source 66
    target 153
    weight 0.2679936503318667
  ]
  edge [
    source 66
    target 157
    weight 0.3273610760645837
  ]
  edge [
    source 66
    target 160
    weight 0.2255037153766191
  ]
  edge [
    source 66
    target 164
    weight 0.2425150511019908
  ]
  edge [
    source 66
    target 165
    weight 0.3201953766618578
  ]
  edge [
    source 66
    target 168
    weight 0.2582070778447153
  ]
  edge [
    source 66
    target 169
    weight 0.2391335018745169
  ]
  edge [
    source 66
    target 171
    weight 0.1725679201929477
  ]
  edge [
    source 66
    target 174
    weight 0.1731752590484203
  ]
  edge [
    source 66
    target 178
    weight 0.1519447355064371
  ]
  edge [
    source 67
    target 81
    weight 0.1920852514419778
  ]
  edge [
    source 67
    target 153
    weight 0.136939091614295
  ]
  edge [
    source 67
    target 157
    weight 0.1497325389935244
  ]
  edge [
    source 67
    target 165
    weight 0.1454883204840871
  ]
  edge [
    source 68
    target 69
    weight 0.2321748228352378
  ]
  edge [
    source 68
    target 70
    weight 0.1951957481386594
  ]
  edge [
    source 68
    target 78
    weight 0.1423272568437293
  ]
  edge [
    source 68
    target 114
    weight 0.2257225375578443
  ]
  edge [
    source 68
    target 117
    weight 0.2463075736825912
  ]
  edge [
    source 68
    target 121
    weight 0.1396805859025149
  ]
  edge [
    source 68
    target 124
    weight 0.1328982667386573
  ]
  edge [
    source 68
    target 141
    weight 0.1873143211942629
  ]
  edge [
    source 68
    target 162
    weight 0.1861852770860768
  ]
  edge [
    source 68
    target 175
    weight 0.1907025597720106
  ]
  edge [
    source 68
    target 176
    weight 0.1736473390499553
  ]
  edge [
    source 69
    target 70
    weight 0.158391210050009
  ]
  edge [
    source 69
    target 114
    weight 0.1972881359295972
  ]
  edge [
    source 69
    target 117
    weight 0.168730698828804
  ]
  edge [
    source 69
    target 124
    weight 0.1301671161130219
  ]
  edge [
    source 69
    target 141
    weight 0.1538924199536738
  ]
  edge [
    source 70
    target 114
    weight 0.1651611022722513
  ]
  edge [
    source 70
    target 117
    weight 0.2552913341453019
  ]
  edge [
    source 70
    target 155
    weight 0.1331456728170726
  ]
  edge [
    source 70
    target 162
    weight 0.1673679726561175
  ]
  edge [
    source 70
    target 176
    weight 0.1664370705563677
  ]
  edge [
    source 72
    target 81
    weight 0.1648642146147134
  ]
  edge [
    source 72
    target 123
    weight 0.1533640337845666
  ]
  edge [
    source 72
    target 144
    weight 0.1949172068449522
  ]
  edge [
    source 72
    target 145
    weight 0.1354057319593984
  ]
  edge [
    source 72
    target 153
    weight 0.1975148670848291
  ]
  edge [
    source 72
    target 157
    weight 0.188000950094109
  ]
  edge [
    source 72
    target 160
    weight 0.1797747766444574
  ]
  edge [
    source 72
    target 165
    weight 0.1742929223820003
  ]
  edge [
    source 74
    target 144
    weight 0.1464593989238914
  ]
  edge [
    source 74
    target 157
    weight 0.1565687948161895
  ]
  edge [
    source 74
    target 160
    weight 0.1610908970205177
  ]
  edge [
    source 74
    target 165
    weight 0.1468149669498964
  ]
  edge [
    source 77
    target 133
    weight 0.1409360510725733
  ]
  edge [
    source 77
    target 157
    weight 0.1933036003318295
  ]
  edge [
    source 78
    target 117
    weight 0.1469396491797992
  ]
  edge [
    source 81
    target 83
    weight 0.1347305386793399
  ]
  edge [
    source 81
    target 91
    weight 0.2810409740600141
  ]
  edge [
    source 81
    target 92
    weight 0.1573890255727544
  ]
  edge [
    source 81
    target 93
    weight 0.1512781047457796
  ]
  edge [
    source 81
    target 94
    weight 0.1305593006667658
  ]
  edge [
    source 81
    target 95
    weight 0.1420380188562915
  ]
  edge [
    source 81
    target 106
    weight 0.1494343502411378
  ]
  edge [
    source 81
    target 116
    weight 0.1390702188392361
  ]
  edge [
    source 81
    target 123
    weight 0.2763182877008128
  ]
  edge [
    source 81
    target 133
    weight 0.1320537066262584
  ]
  edge [
    source 81
    target 135
    weight 0.206028900092328
  ]
  edge [
    source 81
    target 138
    weight 0.1371350930931185
  ]
  edge [
    source 81
    target 144
    weight 0.3475124597315807
  ]
  edge [
    source 81
    target 145
    weight 0.1535730086968849
  ]
  edge [
    source 81
    target 147
    weight 0.1742860709508349
  ]
  edge [
    source 81
    target 152
    weight 0.1726702769052198
  ]
  edge [
    source 81
    target 153
    weight 0.2840107007237101
  ]
  edge [
    source 81
    target 157
    weight 0.423650632396285
  ]
  edge [
    source 81
    target 160
    weight 0.2567487926463127
  ]
  edge [
    source 81
    target 164
    weight 0.2184592488035592
  ]
  edge [
    source 81
    target 165
    weight 0.3405829168726835
  ]
  edge [
    source 81
    target 168
    weight 0.2512533437434446
  ]
  edge [
    source 81
    target 169
    weight 0.24303688547313
  ]
  edge [
    source 81
    target 174
    weight 0.1847313889137758
  ]
  edge [
    source 81
    target 178
    weight 0.1902557070152362
  ]
  edge [
    source 83
    target 133
    weight 0.1459896047551435
  ]
  edge [
    source 83
    target 157
    weight 0.2431853083317574
  ]
  edge [
    source 84
    target 157
    weight 0.1364151664571928
  ]
  edge [
    source 91
    target 95
    weight 0.1358369755163503
  ]
  edge [
    source 91
    target 123
    weight 0.1887482374698892
  ]
  edge [
    source 91
    target 135
    weight 0.1425290635804592
  ]
  edge [
    source 91
    target 144
    weight 0.253152717860503
  ]
  edge [
    source 91
    target 145
    weight 0.1366913740339549
  ]
  edge [
    source 91
    target 147
    weight 0.1891234232688067
  ]
  edge [
    source 91
    target 151
    weight 0.1303044965616611
  ]
  edge [
    source 91
    target 152
    weight 0.1336294849010892
  ]
  edge [
    source 91
    target 153
    weight 0.2316632356075739
  ]
  edge [
    source 91
    target 157
    weight 0.3023169339242256
  ]
  edge [
    source 91
    target 160
    weight 0.1669418326524566
  ]
  edge [
    source 91
    target 164
    weight 0.2218295543498633
  ]
  edge [
    source 91
    target 165
    weight 0.2416178926571293
  ]
  edge [
    source 91
    target 168
    weight 0.1961485039452061
  ]
  edge [
    source 91
    target 169
    weight 0.1871483396814962
  ]
  edge [
    source 91
    target 174
    weight 0.1306087676852836
  ]
  edge [
    source 92
    target 144
    weight 0.1817811861464459
  ]
  edge [
    source 92
    target 153
    weight 0.1311804206512037
  ]
  edge [
    source 92
    target 157
    weight 0.187785166042593
  ]
  edge [
    source 92
    target 165
    weight 0.1377942188380007
  ]
  edge [
    source 93
    target 157
    weight 0.1902302732280228
  ]
  edge [
    source 93
    target 169
    weight 0.1464206947162137
  ]
  edge [
    source 94
    target 153
    weight 0.1411312101482106
  ]
  edge [
    source 95
    target 157
    weight 0.1697765921941973
  ]
  edge [
    source 95
    target 165
    weight 0.1586519299258429
  ]
  edge [
    source 106
    target 157
    weight 0.1471342720087327
  ]
  edge [
    source 106
    target 160
    weight 0.1420912339192115
  ]
  edge [
    source 108
    target 144
    weight 0.1307104499229399
  ]
  edge [
    source 108
    target 157
    weight 0.1602485224610485
  ]
  edge [
    source 114
    target 117
    weight 0.1594088850164476
  ]
  edge [
    source 114
    target 141
    weight 0.132904393832943
  ]
  edge [
    source 114
    target 175
    weight 0.1382914798767018
  ]
  edge [
    source 116
    target 123
    weight 0.1359591500563824
  ]
  edge [
    source 116
    target 144
    weight 0.1402059377832765
  ]
  edge [
    source 116
    target 157
    weight 0.1771269682378627
  ]
  edge [
    source 116
    target 165
    weight 0.1347202619470014
  ]
  edge [
    source 116
    target 168
    weight 0.1435720719226289
  ]
  edge [
    source 117
    target 120
    weight 0.1445620010296324
  ]
  edge [
    source 117
    target 121
    weight 0.2058992398138861
  ]
  edge [
    source 117
    target 124
    weight 0.1386091529842152
  ]
  edge [
    source 117
    target 162
    weight 0.180861091552174
  ]
  edge [
    source 117
    target 175
    weight 0.1564757487374811
  ]
  edge [
    source 117
    target 176
    weight 0.2156516580399474
  ]
  edge [
    source 121
    target 162
    weight 0.1337623210685777
  ]
  edge [
    source 123
    target 135
    weight 0.1513559032861091
  ]
  edge [
    source 123
    target 138
    weight 0.1528821785703932
  ]
  edge [
    source 123
    target 144
    weight 0.2664080124177737
  ]
  edge [
    source 123
    target 145
    weight 0.1774641680514455
  ]
  edge [
    source 123
    target 153
    weight 0.2484521373014497
  ]
  edge [
    source 123
    target 157
    weight 0.303361513485023
  ]
  edge [
    source 123
    target 160
    weight 0.2214999998737583
  ]
  edge [
    source 123
    target 164
    weight 0.1399636322415168
  ]
  edge [
    source 123
    target 165
    weight 0.2507435811170457
  ]
  edge [
    source 123
    target 168
    weight 0.1748052725649941
  ]
  edge [
    source 123
    target 169
    weight 0.2093693978278708
  ]
  edge [
    source 123
    target 174
    weight 0.1488616786650269
  ]
  edge [
    source 133
    target 155
    weight 0.1329916007479026
  ]
  edge [
    source 133
    target 157
    weight 0.299298779721731
  ]
  edge [
    source 133
    target 160
    weight 0.1556974342206318
  ]
  edge [
    source 135
    target 144
    weight 0.1684980492671297
  ]
  edge [
    source 135
    target 153
    weight 0.1461445921121811
  ]
  edge [
    source 135
    target 157
    weight 0.1463866013835422
  ]
  edge [
    source 135
    target 160
    weight 0.137911454613327
  ]
  edge [
    source 135
    target 165
    weight 0.1610646168043683
  ]
  edge [
    source 135
    target 169
    weight 0.1676242480266266
  ]
  edge [
    source 138
    target 144
    weight 0.1503441870659934
  ]
  edge [
    source 138
    target 153
    weight 0.1434390100498898
  ]
  edge [
    source 138
    target 157
    weight 0.2197087536921766
  ]
  edge [
    source 138
    target 165
    weight 0.1871897790971964
  ]
  edge [
    source 138
    target 168
    weight 0.1368798987326338
  ]
  edge [
    source 143
    target 157
    weight 0.1304864520354304
  ]
  edge [
    source 144
    target 145
    weight 0.1632966880970442
  ]
  edge [
    source 144
    target 147
    weight 0.1690690969558373
  ]
  edge [
    source 144
    target 153
    weight 0.2753311416326885
  ]
  edge [
    source 144
    target 157
    weight 0.3466812077159766
  ]
  edge [
    source 144
    target 160
    weight 0.2462258608356875
  ]
  edge [
    source 144
    target 164
    weight 0.2081824100112924
  ]
  edge [
    source 144
    target 165
    weight 0.3049349991955401
  ]
  edge [
    source 144
    target 168
    weight 0.2873191552522108
  ]
  edge [
    source 144
    target 169
    weight 0.2487877954535301
  ]
  edge [
    source 144
    target 171
    weight 0.1302779162241392
  ]
  edge [
    source 144
    target 174
    weight 0.1853302435083488
  ]
  edge [
    source 144
    target 178
    weight 0.1824571099469784
  ]
  edge [
    source 145
    target 153
    weight 0.1394772893123069
  ]
  edge [
    source 145
    target 157
    weight 0.1683506623688659
  ]
  edge [
    source 145
    target 160
    weight 0.1657766243936574
  ]
  edge [
    source 145
    target 165
    weight 0.20200973128893
  ]
  edge [
    source 145
    target 168
    weight 0.1344671290175473
  ]
  edge [
    source 145
    target 174
    weight 0.1383592733751212
  ]
  edge [
    source 147
    target 153
    weight 0.1522566031888523
  ]
  edge [
    source 147
    target 157
    weight 0.1736577870197388
  ]
  edge [
    source 147
    target 168
    weight 0.1357639262113147
  ]
  edge [
    source 152
    target 153
    weight 0.1573322103020238
  ]
  edge [
    source 152
    target 157
    weight 0.1821199344084994
  ]
  edge [
    source 152
    target 160
    weight 0.1509543107428066
  ]
  edge [
    source 152
    target 164
    weight 0.1507526176995247
  ]
  edge [
    source 152
    target 165
    weight 0.1846437375610545
  ]
  edge [
    source 152
    target 168
    weight 0.1435604532893813
  ]
  edge [
    source 152
    target 169
    weight 0.1347655895228061
  ]
  edge [
    source 153
    target 157
    weight 0.2967863060559481
  ]
  edge [
    source 153
    target 160
    weight 0.2670880567692455
  ]
  edge [
    source 153
    target 164
    weight 0.2371625058559007
  ]
  edge [
    source 153
    target 165
    weight 0.2869846352469209
  ]
  edge [
    source 153
    target 168
    weight 0.2475121219647316
  ]
  edge [
    source 153
    target 169
    weight 0.2668555626479631
  ]
  edge [
    source 153
    target 171
    weight 0.1547762730155757
  ]
  edge [
    source 153
    target 174
    weight 0.1603508754271503
  ]
  edge [
    source 153
    target 178
    weight 0.1429702879434007
  ]
  edge [
    source 155
    target 157
    weight 0.160186343712262
  ]
  edge [
    source 157
    target 160
    weight 0.2958626203214932
  ]
  edge [
    source 157
    target 164
    weight 0.2171153044431613
  ]
  edge [
    source 157
    target 165
    weight 0.3630006379033419
  ]
  edge [
    source 157
    target 168
    weight 0.2667165585747149
  ]
  edge [
    source 157
    target 169
    weight 0.2349058308914011
  ]
  edge [
    source 157
    target 171
    weight 0.1943089929373778
  ]
  edge [
    source 157
    target 174
    weight 0.2080969030574629
  ]
  edge [
    source 157
    target 178
    weight 0.2088367808263964
  ]
  edge [
    source 160
    target 164
    weight 0.1888840212059171
  ]
  edge [
    source 160
    target 165
    weight 0.2786090831506138
  ]
  edge [
    source 160
    target 168
    weight 0.2014996455022348
  ]
  edge [
    source 160
    target 169
    weight 0.1668036783005235
  ]
  edge [
    source 160
    target 171
    weight 0.1319752180294845
  ]
  edge [
    source 160
    target 174
    weight 0.1842397940500102
  ]
  edge [
    source 160
    target 178
    weight 0.1497190085548776
  ]
  edge [
    source 164
    target 165
    weight 0.2222667044517487
  ]
  edge [
    source 164
    target 168
    weight 0.1905254006947523
  ]
  edge [
    source 164
    target 169
    weight 0.1577750346431199
  ]
  edge [
    source 165
    target 168
    weight 0.2229483790770418
  ]
  edge [
    source 165
    target 169
    weight 0.2800122183794037
  ]
  edge [
    source 165
    target 171
    weight 0.1621860629165397
  ]
  edge [
    source 165
    target 174
    weight 0.1517266859138971
  ]
  edge [
    source 165
    target 178
    weight 0.1843540648306192
  ]
  edge [
    source 168
    target 169
    weight 0.1852536174740296
  ]
  edge [
    source 168
    target 174
    weight 0.1456864034994998
  ]
  edge [
    source 169
    target 178
    weight 0.1401055141665233
  ]
]
