# Supplementary material for: A Holistic Analysis of Alzheimer’s Disease-Associated lncRNA Communities Reveals Enhanced lncRNA-miRNA-RBP Regulatory Triad Formation Within Functionally Segregated Clusters
Source: J Mol Neurosci. 2024 Aug 15;74(3):77. doi: 10.1007/s12031-024-02244-0 (PMC11324768; doi:10.1007/s12031-024-02244-0)
Supplement: Supplementary file 35 — (PDB 219 kb) [file 12031_2024_2244_MOESM19_ESM.pdb]

ATOM      1  N   MET A   1      16.760  70.917  24.909  1.00 20.65      A    N  
ATOM      2  CA  MET A   1      16.259  69.685  25.561  1.00 59.03      A    C  
ATOM      3  C   MET A   1      14.814  69.548  25.133  1.00 60.31      A    C  
ATOM      4  O   MET A   1      14.001  70.377  25.493  1.00 59.32      A    O  
ATOM      5  CB  MET A   1      16.377  69.747  27.086  1.00 57.09      A    C  
ATOM      6  CG  MET A   1      17.836  69.683  27.569  1.00 55.10      A    C  
ATOM      7  SD  MET A   1      17.948  69.496  29.372  1.00 51.62      A    S  
ATOM      8  CE  MET A   1      19.687  69.860  29.646  1.00 43.46      A    C  
ATOM      9  N   GLU A   2      14.532  68.601  24.249  1.00 23.64      A    N  
ATOM     10  CA  GLU A   2      13.254  68.472  23.550  1.00 58.24      A    C  
ATOM     11  C   GLU A   2      12.499  67.284  24.153  1.00 54.96      A    C  
ATOM     12  O   GLU A   2      12.967  66.142  24.128  1.00 57.06      A    O  
ATOM     13  CB  GLU A   2      13.552  68.323  22.047  1.00 60.22      A    C  
ATOM     14  CG  GLU A   2      12.407  68.756  21.131  1.00 55.82      A    C  
ATOM     15  CD  GLU A   2      12.831  68.760  19.643  1.00 52.00      A    C  
ATOM     16  OE1 GLU A   2      11.948  68.996  18.796  1.00 49.25      A    O  
ATOM     17  OE2 GLU A   2      14.031  68.503  19.364  1.00 52.64      A    O1-
ATOM     18  N   GLU A   3      11.383  67.595  24.794  1.00 23.64      A    N  
ATOM     19  CA  GLU A   3      10.557  66.680  25.565  1.00 57.16      A    C  
ATOM     20  C   GLU A   3       9.642  65.889  24.613  1.00 53.74      A    C  
ATOM     21  O   GLU A   3       8.822  66.448  23.893  1.00 57.13      A    O  
ATOM     22  CB  GLU A   3       9.816  67.526  26.622  1.00 58.64      A    C  
ATOM     23  CG  GLU A   3       9.216  66.736  27.777  1.00 56.19      A    C  
ATOM     24  CD  GLU A   3       8.782  67.635  28.949  1.00 51.95      A    C  
ATOM     25  OE1 GLU A   3       8.301  67.048  29.950  1.00 48.75      A    O  
ATOM     26  OE2 GLU A   3       8.948  68.870  28.863  1.00 50.79      A    O1-
ATOM     27  N   ARG A   4       9.852  64.584  24.528  1.00 12.80      A    N  
ATOM     28  CA  ARG A   4       9.092  63.696  23.652  1.00 45.87      A    C  
ATOM     29  C   ARG A   4       7.839  63.187  24.360  1.00 43.24      A    C  
ATOM     30  O   ARG A   4       7.912  62.230  25.144  1.00 44.75      A    O  
ATOM     31  CB  ARG A   4       9.966  62.527  23.166  1.00 48.30      A    C  
ATOM     32  CG  ARG A   4      10.918  62.918  22.029  1.00 46.80      A    C  
ATOM     33  CD  ARG A   4      11.705  61.680  21.548  1.00 48.38      A    C  
ATOM     34  NE  ARG A   4      12.488  61.961  20.331  1.00 46.97      A    N  
ATOM     35  CZ  ARG A   4      13.079  61.073  19.561  1.00 43.38      A    C  
ATOM     36  NH1 ARG A   4      13.063  59.797  19.825  1.00 41.91      A    N1+
ATOM     37  NH2 ARG A   4      13.714  61.459  18.480  1.00 43.42      A    N  
ATOM     38  N   GLU A   5       6.685  63.730  23.998  1.00 28.84      A    N  
ATOM     39  CA  GLU A   5       5.376  63.137  24.272  1.00 55.69      A    C  
ATOM     40  C   GLU A   5       5.260  61.743  23.648  1.00 52.59      A    C  
ATOM     41  O   GLU A   5       5.383  61.544  22.434  1.00 54.05      A    O  
ATOM     42  CB  GLU A   5       4.244  64.026  23.738  1.00 56.96      A    C  
ATOM     43  CG  GLU A   5       3.913  65.215  24.650  1.00 54.12      A    C  
ATOM     44  CD  GLU A   5       2.662  65.957  24.153  1.00 50.63      A    C  
ATOM     45  OE1 GLU A   5       1.797  66.270  24.987  1.00 47.05      A    O  
ATOM     46  OE2 GLU A   5       2.565  66.147  22.916  1.00 49.75      A    O1-
ATOM     47  N   ARG A   6       5.012  60.737  24.484  1.00 27.66      A    N  
ATOM     48  CA  ARG A   6       4.650  59.385  24.049  1.00 54.07      A    C  
ATOM     49  C   ARG A   6       3.128  59.291  23.926  1.00 50.08      A    C  
ATOM     50  O   ARG A   6       2.439  59.003  24.890  1.00 48.36      A    O  
ATOM     51  CB  ARG A   6       5.205  58.317  25.008  1.00 54.11      A    C  
ATOM     52  CG  ARG A   6       6.734  58.205  24.947  1.00 52.97      A    C  
ATOM     53  CD  ARG A   6       7.204  57.069  25.869  1.00 54.43      A    C  
ATOM     54  NE  ARG A   6       8.657  57.153  26.121  1.00 48.55      A    N  
ATOM     55  CZ  ARG A   6       9.585  56.248  25.876  1.00 44.13      A    C  
ATOM     56  NH1 ARG A   6       9.331  55.106  25.303  1.00 41.58      A    N1+
ATOM     57  NH2 ARG A   6      10.827  56.483  26.219  1.00 42.07      A    N  
ATOM     58  N   GLY A   7       2.628  59.489  22.712  1.00 46.24      A    N  
ATOM     59  CA  GLY A   7       1.236  59.213  22.363  1.00 58.05      A    C  
ATOM     60  C   GLY A   7       0.910  57.726  22.466  1.00 56.96      A    C  
ATOM     61  O   GLY A   7       1.562  56.882  21.847  1.00 54.13      A    O  
ATOM     62  N   ALA A   8      -0.115  57.416  23.251  1.00 48.54      A    N  
ATOM     63  CA  ALA A   8      -0.724  56.099  23.342  1.00 60.94      A    C  
ATOM     64  C   ALA A   8      -1.309  55.690  21.976  1.00 58.48      A    C  
ATOM     65  O   ALA A   8      -2.190  56.348  21.437  1.00 54.79      A    O  
ATOM     66  CB  ALA A   8      -1.795  56.147  24.435  1.00 58.67      A    C  
ATOM     67  N   ARG A   9      -0.810  54.593  21.400  1.00 36.72      A    N  
ATOM     68  CA  ARG A   9      -1.351  54.016  20.166  1.00 52.29      A    C  
ATOM     69  C   ARG A   9      -2.551  53.140  20.517  1.00 49.30      A    C  
ATOM     70  O   ARG A   9      -2.414  52.149  21.225  1.00 47.38      A    O  
ATOM     71  CB  ARG A   9      -0.278  53.251  19.381  1.00 50.83      A    C  
ATOM     72  CG  ARG A   9       0.769  54.196  18.785  1.00 49.16      A    C  
ATOM     73  CD  ARG A   9       1.755  53.425  17.906  1.00 50.36      A    C  
ATOM     74  NE  ARG A   9       2.761  54.332  17.302  1.00 46.50      A    N  
ATOM     75  CZ  ARG A   9       3.558  54.061  16.284  1.00 42.39      A    C  
ATOM     76  NH1 ARG A   9       3.546  52.895  15.676  1.00 40.13      A    N1+
ATOM     77  NH2 ARG A   9       4.394  54.956  15.845  1.00 40.83      A    N  
ATOM     78  N   SER A  10      -3.710  53.517  19.989  1.00 40.13      A    N  
ATOM     79  CA  SER A  10      -4.941  52.745  20.009  1.00 54.28      A    C  
ATOM     80  C   SER A  10      -4.757  51.361  19.376  1.00 51.26      A    C  
ATOM     81  O   SER A  10      -4.021  51.196  18.401  1.00 47.30      A    O  
ATOM     82  CB  SER A  10      -6.043  53.532  19.284  1.00 50.30      A    C  
ATOM     83  OG  SER A  10      -5.590  53.953  18.010  1.00 45.18      A    O  
ATOM     84  N   ALA A  11      -5.419  50.362  19.962  1.00 37.62      A    N  
ATOM     85  CA  ALA A  11      -5.464  48.996  19.457  1.00 50.57      A    C  
ATOM     86  C   ALA A  11      -6.005  48.976  18.016  1.00 48.21      A    C  
ATOM     87  O   ALA A  11      -7.116  49.411  17.744  1.00 44.81      A    O  
ATOM     88  CB  ALA A  11      -6.309  48.156  20.412  1.00 47.28      A    C  
ATOM     89  N   GLY A  12      -5.182  48.496  17.087  1.00 41.26      A    N  
ATOM     90  CA  GLY A  12      -5.477  48.458  15.666  1.00 50.13      A    C  
ATOM     91  C   GLY A  12      -6.620  47.507  15.333  1.00 49.26      A    C  
ATOM     92  O   GLY A  12      -6.593  46.334  15.691  1.00 46.48      A    O  
ATOM     93  N   ALA A  13      -7.595  48.036  14.594  1.00 52.61      A    N  
ATOM     94  CA  ALA A  13      -8.603  47.266  13.881  1.00 61.18      A    C  
ATOM     95  C   ALA A  13      -7.930  46.198  12.996  1.00 60.22      A    C  
ATOM     96  O   ALA A  13      -6.905  46.449  12.357  1.00 55.46      A    O  
ATOM     97  CB  ALA A  13      -9.449  48.237  13.063  1.00 57.85      A    C  
ATOM     98  N   GLY A  14      -8.504  44.986  12.976  1.00 50.19      A    N  
ATOM     99  CA  GLY A  14      -7.984  43.844  12.233  1.00 60.15      A    C  
ATOM    100  C   GLY A  14      -7.751  44.170  10.754  1.00 60.10      A    C  
ATOM    101  O   GLY A  14      -8.659  44.621  10.062  1.00 56.66      A    O  
ATOM    102  N   SER A  15      -6.546  43.933  10.283  1.00 58.60      A    N  
ATOM    103  CA  SER A  15      -6.202  44.054   8.864  1.00 66.95      A    C  
ATOM    104  C   SER A  15      -7.134  43.179   8.011  1.00 66.26      A    C  
ATOM    105  O   SER A  15      -7.369  42.023   8.379  1.00 62.61      A    O  
ATOM    106  CB  SER A  15      -4.762  43.628   8.622  1.00 62.24      A    C  
ATOM    107  OG  SER A  15      -3.869  44.505   9.290  1.00 54.58      A    O  
ATOM    108  N   PRO A  16      -7.653  43.674   6.864  1.00 67.35      A    N  
ATOM    109  CA  PRO A  16      -8.451  42.863   5.964  1.00 72.79      A    C  
ATOM    110  C   PRO A  16      -7.630  41.654   5.486  1.00 72.56      A    C  
ATOM    111  O   PRO A  16      -6.454  41.786   5.132  1.00 70.63      A    O  
ATOM    112  CB  PRO A  16      -8.887  43.788   4.823  1.00 70.46      A    C  
ATOM    113  CG  PRO A  16      -7.822  44.888   4.827  1.00 68.13      A    C  
ATOM    114  CD  PRO A  16      -7.424  44.993   6.294  1.00 75.17      A    C  
ATOM    115  N   ALA A  17      -8.240  40.482   5.512  1.00 73.52      A    N  
ATOM    116  CA  ALA A  17      -7.602  39.247   5.080  1.00 75.88      A    C  
ATOM    117  C   ALA A  17      -7.077  39.417   3.646  1.00 76.09      A    C  
ATOM    118  O   ALA A  17      -7.833  39.696   2.718  1.00 72.53      A    O  
ATOM    119  CB  ALA A  17      -8.600  38.093   5.203  1.00 71.53      A    C  
ATOM    120  N   ARG A  18      -5.760  39.256   3.463  1.00 78.61      A    N  
ATOM    121  CA  ARG A  18      -5.103  39.313   2.147  1.00 80.36      A    C  
ATOM    122  C   ARG A  18      -5.763  38.279   1.224  1.00 80.63      A    C  
ATOM    123  O   ARG A  18      -5.916  37.134   1.656  1.00 78.53      A    O  
ATOM    124  CB  ARG A  18      -3.597  39.064   2.346  1.00 76.83      A    C  
ATOM    125  CG  ARG A  18      -2.766  39.356   1.104  1.00 69.28      A    C  
ATOM    126  CD  ARG A  18      -1.277  39.126   1.428  1.00 65.22      A    C  
ATOM    127  NE  ARG A  18      -0.410  39.468   0.295  1.00 61.43      A    N  
ATOM    128  CZ  ARG A  18       0.893  39.228   0.202  1.00 51.27      A    C  
ATOM    129  NH1 ARG A  18       1.557  38.618   1.158  1.00 51.01      A    N1+
ATOM    130  NH2 ARG A  18       1.562  39.596  -0.845  1.00 48.95      A    N  
ATOM    131  N   PRO A  19      -6.154  38.638  -0.012  1.00 79.61      A    N  
ATOM    132  CA  PRO A  19      -6.779  37.694  -0.927  1.00 80.73      A    C  
ATOM    133  C   PRO A  19      -5.860  36.486  -1.142  1.00 81.61      A    C  
ATOM    134  O   PRO A  19      -4.633  36.650  -1.173  1.00 78.84      A    O  
ATOM    135  CB  PRO A  19      -7.068  38.471  -2.216  1.00 77.68      A    C  
ATOM    136  CG  PRO A  19      -6.086  39.637  -2.156  1.00 74.96      A    C  
ATOM    137  CD  PRO A  19      -5.964  39.926  -0.665  1.00 79.33      A    C  
ATOM    138  N   PRO A  20      -6.413  35.258  -1.245  1.00 80.49      A    N  
ATOM    139  CA  PRO A  20      -5.617  34.066  -1.470  1.00 81.84      A    C  
ATOM    140  C   PRO A  20      -4.821  34.201  -2.769  1.00 84.04      A    C  
ATOM    141  O   PRO A  20      -5.298  34.756  -3.758  1.00 81.81      A    O  
ATOM    142  CB  PRO A  20      -6.616  32.904  -1.503  1.00 77.89      A    C  
ATOM    143  CG  PRO A  20      -7.931  33.562  -1.915  1.00 73.72      A    C  
ATOM    144  CD  PRO A  20      -7.833  34.955  -1.288  1.00 77.78      A    C  
ATOM    145  N   SER A  21      -3.590  33.727  -2.771  1.00 85.87      A    N  
ATOM    146  CA  SER A  21      -2.753  33.780  -3.968  1.00 87.64      A    C  
ATOM    147  C   SER A  21      -3.381  32.957  -5.094  1.00 88.81      A    C  
ATOM    148  O   SER A  21      -3.798  31.820  -4.824  1.00 87.93      A    O  
ATOM    149  CB  SER A  21      -1.335  33.273  -3.666  1.00 84.78      A    C  
ATOM    150  OG  SER A  21      -1.361  31.930  -3.245  1.00 76.49      A    O  
ATOM    151  N   PRO A  22      -3.377  33.405  -6.357  1.00 88.85      A    N  
ATOM    152  CA  PRO A  22      -4.012  32.699  -7.467  1.00 89.96      A    C  
ATOM    153  C   PRO A  22      -3.428  31.301  -7.718  1.00 90.91      A    C  
ATOM    154  O   PRO A  22      -4.095  30.424  -8.239  1.00 89.15      A    O  
ATOM    155  CB  PRO A  22      -3.837  33.629  -8.677  1.00 88.62      A    C  
ATOM    156  CG  PRO A  22      -2.628  34.491  -8.320  1.00 86.06      A    C  
ATOM    157  CD  PRO A  22      -2.758  34.644  -6.810  1.00 88.60      A    C  
ATOM    158  N   ARG A  23      -2.187  31.045  -7.269  1.00 90.98      A    N  
ATOM    159  CA  ARG A  23      -1.553  29.713  -7.318  1.00 91.74      A    C  
ATOM    160  C   ARG A  23      -2.144  28.698  -6.333  1.00 92.03      A    C  
ATOM    161  O   ARG A  23      -1.902  27.507  -6.499  1.00 90.35      A    O  
ATOM    162  CB  ARG A  23      -0.042  29.848  -7.078  1.00 91.87      A    C  
ATOM    163  CG  ARG A  23       0.659  30.637  -8.192  1.00 89.81      A    C  
ATOM    164  CD  ARG A  23       2.167  30.725  -7.953  1.00 88.84      A    C  
ATOM    165  NE  ARG A  23       2.835  29.412  -8.042  1.00 83.31      A    N  
ATOM    166  CZ  ARG A  23       4.121  29.167  -7.858  1.00 80.47      A    C  
ATOM    167  NH1 ARG A  23       4.959  30.114  -7.560  1.00 73.94      A    N1+
ATOM    168  NH2 ARG A  23       4.590  27.958  -7.976  1.00 74.19      A    N  
ATOM    169  N   LEU A  24      -2.861  29.155  -5.318  1.00 90.16      A    N  
ATOM    170  CA  LEU A  24      -3.543  28.303  -4.341  1.00 89.60      A    C  
ATOM    171  C   LEU A  24      -5.054  28.232  -4.580  1.00 89.15      A    C  
ATOM    172  O   LEU A  24      -5.737  27.491  -3.882  1.00 87.09      A    O  
ATOM    173  CB  LEU A  24      -3.233  28.795  -2.916  1.00 89.24      A    C  
ATOM    174  CG  LEU A  24      -1.764  28.640  -2.484  1.00 87.74      A    C  
ATOM    175  CD1 LEU A  24      -1.579  29.222  -1.072  1.00 81.05      A    C  
ATOM    176  CD2 LEU A  24      -1.317  27.183  -2.446  1.00 81.17      A    C  
ATOM    177  N   ASP A  25      -5.580  28.983  -5.547  1.00 90.57      A    N  
ATOM    178  CA  ASP A  25      -6.984  28.916  -5.933  1.00 90.04      A    C  
ATOM    179  C   ASP A  25      -7.189  27.803  -6.973  1.00 89.89      A    C  
ATOM    180  O   ASP A  25      -6.665  27.875  -8.079  1.00 87.91      A    O  
ATOM    181  CB  ASP A  25      -7.467  30.275  -6.433  1.00 88.09      A    C  
ATOM    182  CG  ASP A  25      -8.967  30.299  -6.731  1.00 84.92      A    C  
ATOM    183  OD1 ASP A  25      -9.637  29.249  -6.562  1.00 80.14      A    O  
ATOM    184  OD2 ASP A  25      -9.454  31.383  -7.120  1.00 79.55      A    O1-
ATOM    185  N   VAL A  26      -7.974  26.788  -6.611  1.00 88.36      A    N  
ATOM    186  CA  VAL A  26      -8.293  25.623  -7.455  1.00 87.48      A    C  
ATOM    187  C   VAL A  26      -9.038  26.026  -8.734  1.00 88.20      A    C  
ATOM    188  O   VAL A  26      -8.979  25.303  -9.722  1.00 86.60      A    O  
ATOM    189  CB  VAL A  26      -9.117  24.605  -6.647  1.00 85.83      A    C  
ATOM    190  CG1 VAL A  26      -9.445  23.331  -7.435  1.00 77.35      A    C  
ATOM    191  CG2 VAL A  26      -8.385  24.159  -5.377  1.00 77.33      A    C  
ATOM    192  N   SER A  27      -9.721  27.173  -8.729  1.00 88.56      A    N  
ATOM    193  CA  SER A  27     -10.456  27.692  -9.892  1.00 88.69      A    C  
ATOM    194  C   SER A  27      -9.594  28.535 -10.835  1.00 89.44      A    C  
ATOM    195  O   SER A  27     -10.094  28.980 -11.866  1.00 87.06      A    O  
ATOM    196  CB  SER A  27     -11.654  28.522  -9.424  1.00 86.99      A    C  
ATOM    197  OG  SER A  27     -12.471  27.783  -8.540  1.00 80.41      A    O  
ATOM    198  N   SER A  28      -8.338  28.801 -10.489  1.00 89.29      A    N  
ATOM    199  CA  SER A  28      -7.435  29.618 -11.285  1.00 89.81      A    C  
ATOM    200  C   SER A  28      -6.647  28.772 -12.293  1.00 90.49      A    C  
ATOM    201  O   SER A  28      -6.111  27.728 -11.943  1.00 89.63      A    O  
ATOM    202  CB  SER A  28      -6.465  30.367 -10.361  1.00 88.92      A    C  
ATOM    203  OG  SER A  28      -5.629  31.222 -11.104  1.00 80.91      A    O  
ATOM    204  N   ASP A  29      -6.440  29.300 -13.499  1.00 93.11      A    N  
ATOM    205  CA  ASP A  29      -5.563  28.688 -14.512  1.00 94.28      A    C  
ATOM    206  C   ASP A  29      -4.087  28.615 -14.062  1.00 94.65      A    C  
ATOM    207  O   ASP A  29      -3.299  27.836 -14.588  1.00 92.58      A    O  
ATOM    208  CB  ASP A  29      -5.654  29.506 -15.818  1.00 93.08      A    C  
ATOM    209  CG  ASP A  29      -7.045  29.503 -16.451  1.00 86.88      A    C  
ATOM    210  OD1 ASP A  29      -7.762  28.495 -16.280  1.00 80.63      A    O  
ATOM    211  OD2 ASP A  29      -7.370  30.527 -17.099  1.00 80.22      A    O1-
ATOM    212  N   SER A  30      -3.715  29.421 -13.066  1.00 92.81      A    N  
ATOM    213  CA  SER A  30      -2.376  29.419 -12.474  1.00 93.23      A    C  
ATOM    214  C   SER A  30      -2.234  28.509 -11.251  1.00 93.57      A    C  
ATOM    215  O   SER A  30      -1.237  28.607 -10.523  1.00 91.04      A    O  
ATOM    216  CB  SER A  30      -1.930  30.855 -12.184  1.00 91.94      A    C  
ATOM    217  OG  SER A  30      -2.697  31.450 -11.169  1.00 83.14      A    O  
ATOM    218  N   PHE A  31      -3.226  27.643 -10.999  1.00 91.45      A    N  
ATOM    219  CA  PHE A  31      -3.243  26.741  -9.856  1.00 91.38      A    C  
ATOM    220  C   PHE A  31      -2.032  25.793  -9.861  1.00 92.33      A    C  
ATOM    221  O   PHE A  31      -1.771  25.088 -10.838  1.00 91.50      A    O  
ATOM    222  CB  PHE A  31      -4.553  25.950  -9.822  1.00 90.47      A    C  
ATOM    223  CG  PHE A  31      -4.622  24.944  -8.684  1.00 90.32      A    C  
ATOM    224  CD1 PHE A  31      -4.634  23.560  -8.955  1.00 81.02      A    C  
ATOM    225  CD2 PHE A  31      -4.657  25.393  -7.356  1.00 82.11      A    C  
ATOM    226  CE1 PHE A  31      -4.698  22.642  -7.900  1.00 81.53      A    C  
ATOM    227  CE2 PHE A  31      -4.712  24.465  -6.300  1.00 80.49      A    C  
ATOM    228  CZ  PHE A  31      -4.738  23.088  -6.569  1.00 88.16      A    C  
ATOM    229  N   ASP A  32      -1.333  25.737  -8.736  1.00 91.38      A    N  
ATOM    230  CA  ASP A  32      -0.188  24.858  -8.528  1.00 92.15      A    C  
ATOM    231  C   ASP A  32      -0.555  23.748  -7.530  1.00 92.36      A    C  
ATOM    232  O   ASP A  32      -0.571  23.980  -6.313  1.00 90.70      A    O  
ATOM    233  CB  ASP A  32       1.004  25.703  -8.075  1.00 90.86      A    C  
ATOM    234  CG  ASP A  32       2.321  24.921  -7.965  1.00 89.70      A    C  
ATOM    235  OD1 ASP A  32       2.289  23.686  -7.788  1.00 83.71      A    O  
ATOM    236  OD2 ASP A  32       3.365  25.611  -8.020  1.00 83.34      A    O1-
ATOM    237  N   PRO A  33      -0.839  22.526  -8.018  1.00 91.60      A    N  
ATOM    238  CA  PRO A  33      -1.280  21.431  -7.161  1.00 91.04      A    C  
ATOM    239  C   PRO A  33      -0.209  20.989  -6.159  1.00 91.64      A    C  
ATOM    240  O   PRO A  33      -0.533  20.582  -5.049  1.00 90.29      A    O  
ATOM    241  CB  PRO A  33      -1.659  20.295  -8.121  1.00 89.83      A    C  
ATOM    242  CG  PRO A  33      -0.820  20.564  -9.363  1.00 88.89      A    C  
ATOM    243  CD  PRO A  33      -0.762  22.089  -9.410  1.00 91.11      A    C  
ATOM    244  N   LEU A  34       1.069  21.093  -6.523  1.00 90.48      A    N  
ATOM    245  CA  LEU A  34       2.158  20.723  -5.634  1.00 90.76      A    C  
ATOM    246  C   LEU A  34       2.272  21.724  -4.479  1.00 91.01      A    C  
ATOM    247  O   LEU A  34       2.354  21.321  -3.317  1.00 90.81      A    O  
ATOM    248  CB  LEU A  34       3.455  20.612  -6.449  1.00 90.52      A    C  
ATOM    249  CG  LEU A  34       4.615  19.984  -5.663  1.00 85.10      A    C  
ATOM    250  CD1 LEU A  34       4.375  18.502  -5.362  1.00 78.75      A    C  
ATOM    251  CD2 LEU A  34       5.908  20.087  -6.476  1.00 79.59      A    C  
ATOM    252  N   LEU A  35       2.204  23.010  -4.785  1.00 91.29      A    N  
ATOM    253  CA  LEU A  35       2.187  24.057  -3.773  1.00 90.83      A    C  
ATOM    254  C   LEU A  35       0.968  23.931  -2.851  1.00 91.14      A    C  
ATOM    255  O   LEU A  35       1.100  24.120  -1.647  1.00 90.59      A    O  
ATOM    256  CB  LEU A  35       2.216  25.422  -4.476  1.00 90.60      A    C  
ATOM    257  CG  LEU A  35       2.303  26.625  -3.522  1.00 87.65      A    C  
ATOM    258  CD1 LEU A  35       3.639  26.676  -2.778  1.00 79.49      A    C  
ATOM    259  CD2 LEU A  35       2.164  27.926  -4.317  1.00 78.65      A    C  
ATOM    260  N   ALA A  36      -0.205  23.590  -3.399  1.00 91.43      A    N  
ATOM    261  CA  ALA A  36      -1.424  23.402  -2.628  1.00 89.43      A    C  
ATOM    262  C   ALA A  36      -1.329  22.230  -1.637  1.00 88.87      A    C  
ATOM    263  O   ALA A  36      -1.794  22.345  -0.507  1.00 87.99      A    O  
ATOM    264  CB  ALA A  36      -2.590  23.219  -3.607  1.00 89.19      A    C  
ATOM    265  N   LEU A  37      -0.687  21.116  -2.016  1.00 89.52      A    N  
ATOM    266  CA  LEU A  37      -0.490  19.945  -1.153  1.00 88.32      A    C  
ATOM    267  C   LEU A  37       0.430  20.222   0.044  1.00 88.07      A    C  
ATOM    268  O   LEU A  37       0.208  19.680   1.123  1.00 87.33      A    O  
ATOM    269  CB  LEU A  37       0.076  18.783  -1.988  1.00 87.95      A    C  
ATOM    270  CG  LEU A  37      -0.945  18.095  -2.897  1.00 83.16      A    C  
ATOM    271  CD1 LEU A  37      -0.219  17.103  -3.824  1.00 77.69      A    C  
ATOM    272  CD2 LEU A  37      -1.988  17.299  -2.115  1.00 78.04      A    C  
ATOM    273  N   TYR A  38       1.446  21.067  -0.141  1.00 90.50      A    N  
ATOM    274  CA  TYR A  38       2.417  21.406   0.907  1.00 89.71      A    C  
ATOM    275  C   TYR A  38       2.146  22.755   1.582  1.00 89.69      A    C  
ATOM    276  O   TYR A  38       2.949  23.215   2.397  1.00 87.01      A    O  
ATOM    277  CB  TYR A  38       3.831  21.309   0.328  1.00 88.40      A    C  
ATOM    278  CG  TYR A  38       4.228  19.902  -0.070  1.00 88.23      A    C  
ATOM    279  CD1 TYR A  38       4.503  18.943   0.922  1.00 82.13      A    C  
ATOM    280  CD2 TYR A  38       4.301  19.546  -1.426  1.00 81.33      A    C  
ATOM    281  CE1 TYR A  38       4.848  17.633   0.559  1.00 79.94      A    C  
ATOM    282  CE2 TYR A  38       4.646  18.229  -1.795  1.00 79.37      A    C  
ATOM    283  CZ  TYR A  38       4.916  17.268  -0.803  1.00 82.36      A    C  
ATOM    284  OH  TYR A  38       5.241  15.999  -1.159  1.00 79.93      A    O  
ATOM    285  N   ALA A  39       1.021  23.403   1.261  1.00 90.63      A    N  
ATOM    286  CA  ALA A  39       0.651  24.668   1.874  1.00 88.82      A    C  
ATOM    287  C   ALA A  39       0.350  24.481   3.380  1.00 88.17      A    C  
ATOM    288  O   ALA A  39      -0.406  23.585   3.753  1.00 87.04      A    O  
ATOM    289  CB  ALA A  39      -0.536  25.277   1.126  1.00 87.98      A    C  
ATOM    290  N   PRO A  40       0.854  25.359   4.262  1.00 89.72      A    N  
ATOM    291  CA  PRO A  40       0.600  25.263   5.699  1.00 87.80      A    C  
ATOM    292  C   PRO A  40      -0.854  25.566   6.083  1.00 86.38      A    C  
ATOM    293  O   PRO A  40      -1.284  25.287   7.201  1.00 82.89      A    O  
ATOM    294  CB  PRO A  40       1.570  26.273   6.331  1.00 87.04      A    C  
ATOM    295  CG  PRO A  40       1.767  27.322   5.238  1.00 84.66      A    C  
ATOM    296  CD  PRO A  40       1.717  26.493   3.955  1.00 87.93      A    C  
ATOM    297  N   ARG A  41      -1.619  26.173   5.163  1.00 88.17      A    N  
ATOM    298  CA  ARG A  41      -3.053  26.407   5.277  1.00 86.14      A    C  
ATOM    299  C   ARG A  41      -3.754  25.774   4.088  1.00 84.54      A    C  
ATOM    300  O   ARG A  41      -3.247  25.855   2.977  1.00 81.21      A    O  
ATOM    301  CB  ARG A  41      -3.356  27.913   5.351  1.00 83.97      A    C  
ATOM    302  CG  ARG A  41      -2.803  28.545   6.636  1.00 75.63      A    C  
ATOM    303  CD  ARG A  41      -3.199  30.029   6.718  1.00 72.48      A    C  
ATOM    304  NE  ARG A  41      -2.680  30.654   7.947  1.00 64.41      A    N  
ATOM    305  CZ  ARG A  41      -2.865  31.907   8.324  1.00 56.28      A    C  
ATOM    306  NH1 ARG A  41      -3.547  32.741   7.598  1.00 53.07      A    N1+
ATOM    307  NH2 ARG A  41      -2.360  32.344   9.440  1.00 50.92      A    N  
ATOM    308  N   LEU A  42      -4.915  25.179   4.334  1.00 84.96      A    N  
ATOM    309  CA  LEU A  42      -5.736  24.599   3.279  1.00 83.01      A    C  
ATOM    310  C   LEU A  42      -6.098  25.675   2.238  1.00 83.44      A    C  
ATOM    311  O   LEU A  42      -6.511  26.766   2.638  1.00 81.73      A    O  
ATOM    312  CB  LEU A  42      -7.010  23.980   3.887  1.00 80.57      A    C  
ATOM    313  CG  LEU A  42      -6.732  22.678   4.655  1.00 72.06      A    C  
ATOM    314  CD1 LEU A  42      -7.920  22.349   5.569  1.00 66.51      A    C  
ATOM    315  CD2 LEU A  42      -6.515  21.494   3.721  1.00 65.78      A    C  
ATOM    316  N   PRO A  43      -5.952  25.382   0.936  1.00 82.53      A    N  
ATOM    317  CA  PRO A  43      -6.388  26.294  -0.110  1.00 82.60      A    C  
ATOM    318  C   PRO A  43      -7.905  26.496  -0.036  1.00 82.97      A    C  
ATOM    319  O   PRO A  43      -8.630  25.588   0.393  1.00 80.81      A    O  
ATOM    320  CB  PRO A  43      -5.944  25.653  -1.427  1.00 81.13      A    C  
ATOM    321  CG  PRO A  43      -5.873  24.160  -1.098  1.00 79.29      A    C  
ATOM    322  CD  PRO A  43      -5.447  24.146   0.366  1.00 82.18      A    C  
ATOM    323  N   PRO A  44      -8.418  27.662  -0.443  1.00 82.95      A    N  
ATOM    324  CA  PRO A  44      -9.847  27.906  -0.474  1.00 82.48      A    C  
ATOM    325  C   PRO A  44     -10.506  26.957  -1.478  1.00 83.23      A    C  
ATOM    326  O   PRO A  44     -10.212  26.991  -2.673  1.00 80.82      A    O  
ATOM    327  CB  PRO A  44      -9.999  29.387  -0.842  1.00 79.63      A    C  
ATOM    328  CG  PRO A  44      -8.726  29.701  -1.630  1.00 76.20      A    C  
ATOM    329  CD  PRO A  44      -7.677  28.801  -0.982  1.00 79.77      A    C  
ATOM    330  N   ILE A  45     -11.394  26.111  -0.988  1.00 82.59      A    N  
ATOM    331  CA  ILE A  45     -12.168  25.196  -1.829  1.00 82.88      A    C  
ATOM    332  C   ILE A  45     -13.473  25.908  -2.213  1.00 83.65      A    C  
ATOM    333  O   ILE A  45     -14.200  26.313  -1.302  1.00 81.88      A    O  
ATOM    334  CB  ILE A  45     -12.411  23.855  -1.117  1.00 80.99      A    C  
ATOM    335  CG1 ILE A  45     -11.079  23.177  -0.725  1.00 74.60      A    C  
ATOM    336  CG2 ILE A  45     -13.239  22.917  -2.022  1.00 72.21      A    C  
ATOM    337  CD1 ILE A  45     -11.233  21.926   0.154  1.00 67.48      A    C  
ATOM    338  N   PRO A  46     -13.819  26.014  -3.510  1.00 83.79      A    N  
ATOM    339  CA  PRO A  46     -15.027  26.710  -3.956  1.00 83.47      A    C  
ATOM    340  C   PRO A  46     -16.319  26.156  -3.343  1.00 84.93      A    C  
ATOM    341  O   PRO A  46     -17.243  26.897  -3.034  1.00 82.16      A    O  
ATOM    342  CB  PRO A  46     -15.044  26.563  -5.480  1.00 80.78      A    C  
ATOM    343  CG  PRO A  46     -13.576  26.357  -5.847  1.00 79.47      A    C  
ATOM    344  CD  PRO A  46     -13.008  25.612  -4.643  1.00 82.28      A    C  
ATOM    345  N   TYR A  47     -16.347  24.835  -3.118  1.00 83.40      A    N  
ATOM    346  CA  TYR A  47     -17.504  24.123  -2.575  1.00 84.92      A    C  
ATOM    347  C   TYR A  47     -17.118  23.279  -1.353  1.00 84.74      A    C  
ATOM    348  O   TYR A  47     -16.944  22.063  -1.468  1.00 82.32      A    O  
ATOM    349  CB  TYR A  47     -18.155  23.296  -3.688  1.00 84.31      A    C  
ATOM    350  CG  TYR A  47     -18.531  24.099  -4.910  1.00 82.52      A    C  
ATOM    351  CD1 TYR A  47     -19.628  24.969  -4.876  1.00 78.34      A    C  
ATOM    352  CD2 TYR A  47     -17.747  24.011  -6.081  1.00 78.65      A    C  
ATOM    353  CE1 TYR A  47     -19.962  25.743  -6.011  1.00 77.38      A    C  
ATOM    354  CE2 TYR A  47     -18.066  24.781  -7.208  1.00 77.83      A    C  
ATOM    355  CZ  TYR A  47     -19.171  25.654  -7.177  1.00 79.87      A    C  
ATOM    356  OH  TYR A  47     -19.483  26.406  -8.262  1.00 78.17      A    O  
ATOM    357  N   PRO A  48     -17.019  23.879  -0.162  1.00 82.72      A    N  
ATOM    358  CA  PRO A  48     -16.578  23.166   1.041  1.00 82.11      A    C  
ATOM    359  C   PRO A  48     -17.544  22.060   1.498  1.00 81.88      A    C  
ATOM    360  O   PRO A  48     -17.147  21.121   2.183  1.00 77.79      A    O  
ATOM    361  CB  PRO A  48     -16.430  24.258   2.111  1.00 80.34      A    C  
ATOM    362  CG  PRO A  48     -17.383  25.362   1.649  1.00 79.63      A    C  
ATOM    363  CD  PRO A  48     -17.295  25.271   0.131  1.00 83.56      A    C  
ATOM    364  N   ASN A  49     -18.814  22.140   1.071  1.00 84.28      A    N  
ATOM    365  CA  ASN A  49     -19.855  21.151   1.370  1.00 83.04      A    C  
ATOM    366  C   ASN A  49     -20.088  20.152   0.222  1.00 81.20      A    C  
ATOM    367  O   ASN A  49     -21.124  19.481   0.187  1.00 78.70      A    O  
ATOM    368  CB  ASN A  49     -21.139  21.900   1.771  1.00 81.49      A    C  
ATOM    369  CG  ASN A  49     -20.966  22.720   3.028  1.00 75.61      A    C  
ATOM    370  ND2 ASN A  49     -21.556  23.890   3.082  1.00 69.01      A    N  
ATOM    371  OD1 ASN A  49     -20.322  22.334   3.989  1.00 70.69      A    O  
ATOM    372  N   ALA A  50     -19.169  20.047  -0.739  1.00 83.51      A    N  
ATOM    373  CA  ALA A  50     -19.272  19.076  -1.816  1.00 82.08      A    C  
ATOM    374  C   ALA A  50     -19.350  17.642  -1.253  1.00 81.48      A    C  
ATOM    375  O   ALA A  50     -18.641  17.303  -0.298  1.00 78.72      A    O  
ATOM    376  CB  ALA A  50     -18.094  19.243  -2.784  1.00 80.86      A    C  
ATOM    377  N   PRO A  51     -20.222  16.788  -1.804  1.00 82.11      A    N  
ATOM    378  CA  PRO A  51     -20.353  15.426  -1.321  1.00 80.48      A    C  
ATOM    379  C   PRO A  51     -19.071  14.628  -1.590  1.00 81.67      A    C  
ATOM    380  O   PRO A  51     -18.633  14.507  -2.729  1.00 78.57      A    O  
ATOM    381  CB  PRO A  51     -21.569  14.859  -2.052  1.00 77.50      A    C  
ATOM    382  CG  PRO A  51     -21.621  15.667  -3.346  1.00 76.06      A    C  
ATOM    383  CD  PRO A  51     -21.098  17.038  -2.931  1.00 79.53      A    C  
ATOM    384  N   CYS A  52     -18.512  14.034  -0.543  1.00 83.08      A    N  
ATOM    385  CA  CYS A  52     -17.416  13.081  -0.673  1.00 83.74      A    C  
ATOM    386  C   CYS A  52     -17.956  11.700  -1.084  1.00 84.12      A    C  
ATOM    387  O   CYS A  52     -18.963  11.236  -0.540  1.00 81.52      A    O  
ATOM    388  CB  CYS A  52     -16.633  12.996   0.640  1.00 80.45      A    C  
ATOM    389  SG  CYS A  52     -15.986  14.629   1.100  1.00 71.43      A    S  
ATOM    390  N   PHE A  53     -17.261  11.044  -2.008  1.00 83.32      A    N  
ATOM    391  CA  PHE A  53     -17.544   9.692  -2.491  1.00 85.44      A    C  
ATOM    392  C   PHE A  53     -16.481   8.713  -1.977  1.00 85.51      A    C  
ATOM    393  O   PHE A  53     -15.333   9.087  -1.788  1.00 83.30      A    O  
ATOM    394  CB  PHE A  53     -17.623   9.704  -4.023  1.00 86.09      A    C  
ATOM    395  CG  PHE A  53     -18.729  10.604  -4.551  1.00 87.68      A    C  
ATOM    396  CD1 PHE A  53     -20.051  10.132  -4.613  1.00 81.69      A    C  
ATOM    397  CD2 PHE A  53     -18.440  11.923  -4.942  1.00 82.64      A    C  
ATOM    398  CE1 PHE A  53     -21.082  10.974  -5.066  1.00 81.67      A    C  
ATOM    399  CE2 PHE A  53     -19.473  12.768  -5.393  1.00 82.95      A    C  
ATOM    400  CZ  PHE A  53     -20.791  12.290  -5.455  1.00 86.34      A    C  
ATOM    401  N   ASN A  54     -16.867   7.463  -1.755  1.00 86.04      A    N  
ATOM    402  CA  ASN A  54     -15.960   6.450  -1.202  1.00 85.94      A    C  
ATOM    403  C   ASN A  54     -14.975   5.907  -2.246  1.00 86.52      A    C  
ATOM    404  O   ASN A  54     -13.919   5.390  -1.889  1.00 83.13      A    O  
ATOM    405  CB  ASN A  54     -16.777   5.300  -0.608  1.00 83.06      A    C  
ATOM    406  CG  ASN A  54     -17.695   5.751   0.504  1.00 79.65      A    C  
ATOM    407  ND2 ASN A  54     -18.984   5.766   0.268  1.00 71.07      A    N  
ATOM    408  OD1 ASN A  54     -17.267   6.084   1.597  1.00 72.70      A    O  
ATOM    409  N   ASN A  55     -15.340   5.970  -3.528  1.00 88.09      A    N  
ATOM    410  CA  ASN A  55     -14.510   5.516  -4.644  1.00 88.31      A    C  
ATOM    411  C   ASN A  55     -14.919   6.208  -5.955  1.00 88.76      A    C  
ATOM    412  O   ASN A  55     -15.993   6.809  -6.053  1.00 86.23      A    O  
ATOM    413  CB  ASN A  55     -14.585   3.981  -4.736  1.00 85.88      A    C  
ATOM    414  CG  ASN A  55     -15.995   3.453  -4.890  1.00 84.67      A    C  
ATOM    415  ND2 ASN A  55     -16.460   2.615  -3.990  1.00 77.36      A    N  
ATOM    416  OD1 ASN A  55     -16.709   3.775  -5.825  1.00 76.55      A    O  
ATOM    417  N   VAL A  56     -14.079   6.073  -6.971  1.00 90.95      A    N  
ATOM    418  CA  VAL A  56     -14.299   6.660  -8.301  1.00 91.20      A    C  
ATOM    419  C   VAL A  56     -15.558   6.107  -8.973  1.00 92.00      A    C  
ATOM    420  O   VAL A  56     -16.336   6.865  -9.532  1.00 90.80      A    O  
ATOM    421  CB  VAL A  56     -13.063   6.438  -9.197  1.00 89.73      A    C  
ATOM    422  CG1 VAL A  56     -13.229   7.055 -10.588  1.00 84.55      A    C  
ATOM    423  CG2 VAL A  56     -11.810   7.069  -8.560  1.00 82.61      A    C  
ATOM    424  N   ALA A  57     -15.850   4.815  -8.805  1.00 91.73      A    N  
ATOM    425  CA  ALA A  57     -17.036   4.198  -9.391  1.00 90.91      A    C  
ATOM    426  C   ALA A  57     -18.357   4.749  -8.804  1.00 90.69      A    C  
ATOM    427  O   ALA A  57     -19.355   4.865  -9.506  1.00 90.11      A    O  
ATOM    428  CB  ALA A  57     -16.936   2.684  -9.190  1.00 89.89      A    C  
ATOM    429  N   GLU A  58     -18.363   5.090  -7.508  1.00 90.18      A    N  
ATOM    430  CA  GLU A  58     -19.506   5.769  -6.883  1.00 89.97      A    C  
ATOM    431  C   GLU A  58     -19.695   7.174  -7.461  1.00 89.93      A    C  
ATOM    432  O   GLU A  58     -20.827   7.564  -7.748  1.00 89.82      A    O  
ATOM    433  CB  GLU A  58     -19.321   5.796  -5.350  1.00 88.82      A    C  
ATOM    434  CG  GLU A  58     -20.565   6.316  -4.609  1.00 81.34      A    C  
ATOM    435  CD  GLU A  58     -20.425   6.357  -3.070  1.00 80.34      A    C  
ATOM    436  OE1 GLU A  58     -21.444   6.632  -2.391  1.00 71.89      A    O  
ATOM    437  OE2 GLU A  58     -19.313   6.140  -2.538  1.00 75.35      A    O1-
ATOM    438  N   TYR A  59     -18.605   7.909  -7.683  1.00 91.57      A    N  
ATOM    439  CA  TYR A  59     -18.628   9.225  -8.314  1.00 91.16      A    C  
ATOM    440  C   TYR A  59     -19.121   9.165  -9.766  1.00 91.56      A    C  
ATOM    441  O   TYR A  59     -20.047   9.884 -10.134  1.00 91.44      A    O  
ATOM    442  CB  TYR A  59     -17.233   9.855  -8.222  1.00 90.72      A    C  
ATOM    443  CG  TYR A  59     -17.132  11.191  -8.921  1.00 89.30      A    C  
ATOM    444  CD1 TYR A  59     -16.320  11.333 -10.061  1.00 80.63      A    C  
ATOM    445  CD2 TYR A  59     -17.866  12.294  -8.443  1.00 81.36      A    C  
ATOM    446  CE1 TYR A  59     -16.231  12.577 -10.711  1.00 81.06      A    C  
ATOM    447  CE2 TYR A  59     -17.784  13.538  -9.095  1.00 81.43      A    C  
ATOM    448  CZ  TYR A  59     -16.966  13.684 -10.228  1.00 85.74      A    C  
ATOM    449  OH  TYR A  59     -16.887  14.888 -10.856  1.00 84.08      A    O  
ATOM    450  N   GLU A  60     -18.589   8.259 -10.584  1.00 90.77      A    N  
ATOM    451  CA  GLU A  60     -19.042   8.039 -11.965  1.00 90.89      A    C  
ATOM    452  C   GLU A  60     -20.526   7.653 -12.028  1.00 90.49      A    C  
ATOM    453  O   GLU A  60     -21.281   8.138 -12.871  1.00 90.23      A    O  
ATOM    454  CB  GLU A  60     -18.234   6.910 -12.599  1.00 91.13      A    C  
ATOM    455  CG  GLU A  60     -16.778   7.302 -12.913  1.00 84.06      A    C  
ATOM    456  CD  GLU A  60     -15.956   6.101 -13.411  1.00 81.68      A    C  
ATOM    457  OE1 GLU A  60     -14.795   6.335 -13.805  1.00 73.42      A    O  
ATOM    458  OE2 GLU A  60     -16.468   4.961 -13.356  1.00 74.90      A    O1-
ATOM    459  N   SER A  61     -20.971   6.797 -11.108  1.00 90.75      A    N  
ATOM    460  CA  SER A  61     -22.384   6.423 -10.999  1.00 89.16      A    C  
ATOM    461  C   SER A  61     -23.256   7.623 -10.642  1.00 88.10      A    C  
ATOM    462  O   SER A  61     -24.335   7.765 -11.204  1.00 86.72      A    O  
ATOM    463  CB  SER A  61     -22.588   5.321  -9.960  1.00 87.56      A    C  
ATOM    464  OG  SER A  61     -21.887   4.156 -10.338  1.00 76.33      A    O  
ATOM    465  N   PHE A  62     -22.782   8.501  -9.754  1.00 91.69      A    N  
ATOM    466  CA  PHE A  62     -23.475   9.739  -9.405  1.00 89.66      A    C  
ATOM    467  C   PHE A  62     -23.541  10.702 -10.592  1.00 89.81      A    C  
ATOM    468  O   PHE A  62     -24.618  11.225 -10.865  1.00 89.22      A    O  
ATOM    469  CB  PHE A  62     -22.797  10.383  -8.194  1.00 88.81      A    C  
ATOM    470  CG  PHE A  62     -23.330  11.757  -7.863  1.00 86.62      A    C  
ATOM    471  CD1 PHE A  62     -22.615  12.911  -8.245  1.00 79.41      A    C  
ATOM    472  CD2 PHE A  62     -24.566  11.896  -7.208  1.00 80.14      A    C  
ATOM    473  CE1 PHE A  62     -23.133  14.185  -7.971  1.00 79.48      A    C  
ATOM    474  CE2 PHE A  62     -25.085  13.169  -6.937  1.00 79.60      A    C  
ATOM    475  CZ  PHE A  62     -24.367  14.309  -7.318  1.00 83.41      A    C  
ATOM    476  N   LEU A  63     -22.457  10.885 -11.337  1.00 91.08      A    N  
ATOM    477  CA  LEU A  63     -22.462  11.717 -12.547  1.00 89.48      A    C  
ATOM    478  C   LEU A  63     -23.468  11.219 -13.587  1.00 89.20      A    C  
ATOM    479  O   LEU A  63     -24.144  12.017 -14.226  1.00 88.10      A    O  
ATOM    480  CB  LEU A  63     -21.061  11.745 -13.171  1.00 89.70      A    C  
ATOM    481  CG  LEU A  63     -20.002  12.552 -12.401  1.00 85.74      A    C  
ATOM    482  CD1 LEU A  63     -18.691  12.468 -13.181  1.00 79.49      A    C  
ATOM    483  CD2 LEU A  63     -20.389  14.023 -12.248  1.00 79.61      A    C  
ATOM    484  N   ARG A  64     -23.608   9.910 -13.749  1.00 92.67      A    N  
ATOM    485  CA  ARG A  64     -24.531   9.305 -14.715  1.00 91.70      A    C  
ATOM    486  C   ARG A  64     -25.988   9.340 -14.264  1.00 90.36      A    C  
ATOM    487  O   ARG A  64     -26.877   9.472 -15.100  1.00 88.09      A    O  
ATOM    488  CB  ARG A  64     -24.055   7.881 -14.992  1.00 91.52      A    C  
ATOM    489  CG  ARG A  64     -24.858   7.202 -16.110  1.00 85.17      A    C  
ATOM    490  CD  ARG A  64     -24.299   5.814 -16.448  1.00 82.01      A    C  
ATOM    491  NE  ARG A  64     -24.392   4.911 -15.285  1.00 73.69      A    N  
ATOM    492  CZ  ARG A  64     -23.705   3.794 -15.099  1.00 67.58      A    C  
ATOM    493  NH1 ARG A  64     -22.876   3.342 -15.998  1.00 61.12      A    N1+
ATOM    494  NH2 ARG A  64     -23.833   3.119 -13.992  1.00 60.95      A    N  
ATOM    495  N   THR A  65     -26.254   9.145 -12.975  1.00 91.88      A    N  
ATOM    496  CA  THR A  65     -27.625   8.945 -12.462  1.00 89.85      A    C  
ATOM    497  C   THR A  65     -28.192  10.146 -11.709  1.00 88.59      A    C  
ATOM    498  O   THR A  65     -29.388  10.185 -11.461  1.00 82.75      A    O  
ATOM    499  CB  THR A  65     -27.723   7.698 -11.572  1.00 87.69      A    C  
ATOM    500  CG2 THR A  65     -27.297   6.411 -12.286  1.00 79.75      A    C  
ATOM    501  OG1 THR A  65     -26.926   7.826 -10.420  1.00 82.66      A    O  
ATOM    502  N   GLY A  66     -27.344  11.095 -11.294  1.00 87.10      A    N  
ATOM    503  CA  GLY A  66     -27.712  12.205 -10.414  1.00 84.99      A    C  
ATOM    504  C   GLY A  66     -28.112  11.792  -8.994  1.00 84.02      A    C  
ATOM    505  O   GLY A  66     -28.393  12.640  -8.153  1.00 80.14      A    O  
ATOM    506  N   VAL A  67     -28.135  10.490  -8.697  1.00 84.79      A    N  
ATOM    507  CA  VAL A  67     -28.575   9.945  -7.410  1.00 85.21      A    C  
ATOM    508  C   VAL A  67     -27.376   9.436  -6.619  1.00 84.35      A    C  
ATOM    509  O   VAL A  67     -26.614   8.582  -7.064  1.00 81.67      A    O  
ATOM    510  CB  VAL A  67     -29.637   8.847  -7.596  1.00 81.82      A    C  
ATOM    511  CG1 VAL A  67     -30.117   8.293  -6.240  1.00 73.52      A    C  
ATOM    512  CG2 VAL A  67     -30.876   9.385  -8.321  1.00 75.46      A    C  
ATOM    513  N   ARG A  68     -27.219   9.948  -5.387  1.00 81.18      A    N  
ATOM    514  CA  ARG A  68     -26.201   9.455  -4.458  1.00 76.61      A    C  
ATOM    515  C   ARG A  68     -26.594   8.057  -3.964  1.00 69.85      A    C  
ATOM    516  O   ARG A  68     -27.583   7.920  -3.246  1.00 62.57      A    O  
ATOM    517  CB  ARG A  68     -26.030  10.484  -3.324  1.00 73.05      A    C  
ATOM    518  CG  ARG A  68     -24.722  10.273  -2.559  1.00 67.89      A    C  
ATOM    519  CD  ARG A  68     -24.562  11.365  -1.492  1.00 65.06      A    C  
ATOM    520  NE  ARG A  68     -23.239  11.272  -0.845  1.00 60.75      A    N  
ATOM    521  CZ  ARG A  68     -22.950  11.564   0.408  1.00 53.24      A    C  
ATOM    522  NH1 ARG A  68     -23.844  11.965   1.267  1.00 50.82      A    N1+
ATOM    523  NH2 ARG A  68     -21.719  11.460   0.822  1.00 50.06      A    N  
ATOM    524  N   GLY A  69     -25.821   7.041  -4.330  1.00 69.11      A    N  
ATOM    525  CA  GLY A  69     -26.064   5.615  -4.018  1.00 65.95      A    C  
ATOM    526  C   GLY A  69     -25.885   5.218  -2.546  1.00 61.51      A    C  
ATOM    527  O   GLY A  69     -25.274   4.202  -2.247  1.00 54.66      A    O  
ATOM    528  N   GLY A  70     -26.406   6.007  -1.622  1.00 57.56      A    N  
ATOM    529  CA  GLY A  70     -26.391   5.750  -0.185  1.00 55.67      A    C  
ATOM    530  C   GLY A  70     -27.622   4.992   0.287  1.00 52.86      A    C  
ATOM    531  O   GLY A  70     -28.379   5.499   1.110  1.00 48.34      A    O  
ATOM    532  N   GLY A  71     -27.877   3.808  -0.245  1.00 49.68      A    N  
ATOM    533  CA  GLY A  71     -29.051   3.011   0.139  1.00 49.73      A    C  
ATOM    534  C   GLY A  71     -29.224   1.729  -0.660  1.00 48.69      A    C  
ATOM    535  O   GLY A  71     -30.247   1.546  -1.316  1.00 44.61      A    O  
ATOM    536  N   ARG A  72     -28.259   0.803  -0.615  1.00 50.65      A    N  
ATOM    537  CA  ARG A  72     -28.502  -0.573  -1.092  1.00 50.30      A    C  
ATOM    538  C   ARG A  72     -29.354  -1.345  -0.072  1.00 48.54      A    C  
ATOM    539  O   ARG A  72     -28.860  -2.212   0.640  1.00 43.91      A    O  
ATOM    540  CB  ARG A  72     -27.186  -1.305  -1.432  1.00 47.18      A    C  
ATOM    541  CG  ARG A  72     -26.579  -0.803  -2.751  1.00 42.71      A    C  
ATOM    542  CD  ARG A  72     -25.356  -1.658  -3.121  1.00 40.21      A    C  
ATOM    543  NE  ARG A  72     -24.762  -1.216  -4.392  1.00 36.97      A    N  
ATOM    544  CZ  ARG A  72     -23.681  -1.705  -4.964  1.00 35.84      A    C  
ATOM    545  NH1 ARG A  72     -22.992  -2.683  -4.433  1.00 35.07      A    N1+
ATOM    546  NH2 ARG A  72     -23.244  -1.221  -6.104  1.00 35.89      A    N  
ATOM    547  N   GLY A  73     -30.662  -1.040  -0.042  1.00 37.42      A    N  
ATOM    548  CA  GLY A  73     -31.673  -2.003   0.392  1.00 39.95      A    C  
ATOM    549  C   GLY A  73     -31.763  -3.102  -0.666  1.00 39.43      A    C  
ATOM    550  O   GLY A  73     -32.302  -2.875  -1.742  1.00 35.95      A    O  
ATOM    551  N   ARG A  74     -31.201  -4.281  -0.398  1.00 41.48      A    N  
ATOM    552  CA  ARG A  74     -31.473  -5.497  -1.175  1.00 41.61      A    C  
ATOM    553  C   ARG A  74     -32.929  -5.922  -0.913  1.00 40.00      A    C  
ATOM    554  O   ARG A  74     -33.187  -6.821  -0.125  1.00 36.36      A    O  
ATOM    555  CB  ARG A  74     -30.477  -6.621  -0.804  1.00 37.93      A    C  
ATOM    556  CG  ARG A  74     -29.166  -6.576  -1.587  1.00 35.01      A    C  
ATOM    557  CD  ARG A  74     -28.286  -7.756  -1.162  1.00 32.23      A    C  
ATOM    558  NE  ARG A  74     -27.103  -7.930  -2.019  1.00 29.74      A    N  
ATOM    559  CZ  ARG A  74     -26.196  -8.904  -1.927  1.00 29.25      A    C  
ATOM    560  NH1 ARG A  74     -26.261  -9.810  -0.986  1.00 28.25      A    N1+
ATOM    561  NH2 ARG A  74     -25.230  -8.981  -2.776  1.00 29.32      A    N  
ATOM    562  N   GLY A  75     -33.872  -5.256  -1.572  1.00 32.90      A    N  
ATOM    563  CA  GLY A  75     -35.241  -5.720  -1.730  1.00 37.49      A    C  
ATOM    564  C   GLY A  75     -35.312  -6.653  -2.934  1.00 36.83      A    C  
ATOM    565  O   GLY A  75     -35.321  -6.212  -4.072  1.00 33.71      A    O  
ATOM    566  N   ARG A  76     -35.318  -7.951  -2.672  1.00 32.22      A    N  
ATOM    567  CA  ARG A  76     -35.630  -9.001  -3.649  1.00 37.15      A    C  
ATOM    568  C   ARG A  76     -37.141  -8.976  -3.890  1.00 35.52      A    C  
ATOM    569  O   ARG A  76     -37.871  -9.651  -3.174  1.00 33.53      A    O  
ATOM    570  CB  ARG A  76     -35.103 -10.330  -3.063  1.00 34.09      A    C  
ATOM    571  CG  ARG A  76     -35.188 -11.533  -4.004  1.00 31.44      A    C  
ATOM    572  CD  ARG A  76     -34.673 -12.772  -3.250  1.00 29.01      A    C  
ATOM    573  NE  ARG A  76     -34.608 -13.983  -4.096  1.00 26.56      A    N  
ATOM    574  CZ  ARG A  76     -34.334 -15.212  -3.687  1.00 26.12      A    C  
ATOM    575  NH1 ARG A  76     -34.130 -15.489  -2.432  1.00 25.39      A    N1+
ATOM    576  NH2 ARG A  76     -34.265 -16.188  -4.537  1.00 26.55      A    N  
ATOM    577  N   ALA A  77     -37.605  -8.204  -4.849  1.00 31.56      A    N  
ATOM    578  CA  ALA A  77     -38.986  -8.264  -5.325  1.00 38.43      A    C  
ATOM    579  C   ALA A  77     -39.048  -9.224  -6.525  1.00 37.84      A    C  
ATOM    580  O   ALA A  77     -38.544  -8.933  -7.607  1.00 35.24      A    O  
ATOM    581  CB  ALA A  77     -39.492  -6.849  -5.629  1.00 34.85      A    C  
ATOM    582  N   ARG A  78     -39.634 -10.404  -6.292  1.00 33.36      A    N  
ATOM    583  CA  ARG A  78     -40.169 -11.275  -7.341  1.00 39.95      A    C  
ATOM    584  C   ARG A  78     -41.601 -10.836  -7.639  1.00 37.34      A    C  
ATOM    585  O   ARG A  78     -42.401 -10.798  -6.715  1.00 35.24      A    O  
ATOM    586  CB  ARG A  78     -40.168 -12.742  -6.873  1.00 36.67      A    C  
ATOM    587  CG  ARG A  78     -38.902 -13.524  -7.231  1.00 34.20      A    C  
ATOM    588  CD  ARG A  78     -39.051 -14.994  -6.762  1.00 32.44      A    C  
ATOM    589  NE  ARG A  78     -38.043 -15.883  -7.359  1.00 30.37      A    N  
ATOM    590  CZ  ARG A  78     -38.036 -17.210  -7.292  1.00 29.93      A    C  
ATOM    591  NH1 ARG A  78     -38.914 -17.865  -6.594  1.00 27.93      A    N1+
ATOM    592  NH2 ARG A  78     -37.139 -17.901  -7.934  1.00 29.13      A    N  
ATOM    593  N   GLY A  79     -41.875 -10.595  -8.920  1.00 30.62      A    N  
ATOM    594  CA  GLY A  79     -43.162 -10.806  -9.579  1.00 37.78      A    C  
ATOM    595  C   GLY A  79     -44.324  -9.877  -9.230  1.00 36.78      A    C  
ATOM    596  O   GLY A  79     -44.876  -9.965  -8.146  1.00 33.65      A    O  
ATOM    597  N   ALA A  80     -44.763  -9.082 -10.206  1.00 27.41      A    N  
ATOM    598  CA  ALA A  80     -46.131  -9.087 -10.741  1.00 36.75      A    C  
ATOM    599  C   ALA A  80     -46.261  -8.044 -11.872  1.00 35.14      A    C  
ATOM    600  O   ALA A  80     -45.470  -7.109 -11.966  1.00 32.72      A    O  
ATOM    601  CB  ALA A  80     -47.197  -8.874  -9.662  1.00 33.18      A    C  
ATOM    602  N   ALA A  81     -47.204  -8.288 -12.755  1.00 25.34      A    N  
ATOM    603  CA  ALA A  81     -47.324  -7.844 -14.139  1.00 36.23      A    C  
ATOM    604  C   ALA A  81     -47.866  -6.417 -14.379  1.00 35.53      A    C  
ATOM    605  O   ALA A  81     -48.544  -5.848 -13.533  1.00 33.15      A    O  
ATOM    606  CB  ALA A  81     -48.249  -8.883 -14.793  1.00 32.44      A    C  
ATOM    607  N   ALA A  82     -47.573  -5.938 -15.593  1.00 29.22      A    N  
ATOM    608  CA  ALA A  82     -48.374  -5.129 -16.531  1.00 39.30      A    C  
ATOM    609  C   ALA A  82     -49.196  -3.922 -16.034  1.00 38.05      A    C  
ATOM    610  O   ALA A  82     -50.120  -4.041 -15.247  1.00 35.09      A    O  
ATOM    611  CB  ALA A  82     -49.260  -6.093 -17.330  1.00 36.01      A    C  
ATOM    612  N   GLY A  83     -48.957  -2.767 -16.682  1.00 28.45      A    N  
ATOM    613  CA  GLY A  83     -49.842  -1.606 -16.674  1.00 39.57      A    C  
ATOM    614  C   GLY A  83     -49.189  -0.365 -17.269  1.00 37.80      A    C  
ATOM    615  O   GLY A  83     -48.357   0.266 -16.641  1.00 34.48      A    O  
ATOM    616  N   SER A  84     -49.551  -0.034 -18.506  1.00 23.44      A    N  
ATOM    617  CA  SER A  84     -49.187   1.168 -19.269  1.00 36.57      A    C  
ATOM    618  C   SER A  84     -49.646   2.471 -18.597  1.00 35.51      A    C  
ATOM    619  O   SER A  84     -50.783   2.548 -18.143  1.00 33.14      A    O  
ATOM    620  CB  SER A  84     -49.905   1.058 -20.618  1.00 33.04      A    C  
ATOM    621  OG  SER A  84     -51.276   0.768 -20.406  1.00 30.59      A    O  
ATOM    622  N   GLY A  85     -48.830   3.524 -18.630  1.00 27.41      A    N  
ATOM    623  CA  GLY A  85     -49.230   4.872 -18.223  1.00 40.66      A    C  
ATOM    624  C   GLY A  85     -48.103   5.909 -18.318  1.00 39.16      A    C  
ATOM    625  O   GLY A  85     -47.041   5.735 -17.740  1.00 35.62      A    O  
ATOM    626  N   VAL A  86     -48.380   6.984 -19.061  1.00 22.89      A    N  
ATOM    627  CA  VAL A  86     -47.575   8.160 -19.462  1.00 43.07      A    C  
ATOM    628  C   VAL A  86     -46.877   8.881 -18.273  1.00 40.29      A    C  
ATOM    629  O   VAL A  86     -47.419   8.882 -17.170  1.00 37.65      A    O  
ATOM    630  CB  VAL A  86     -48.575   9.097 -20.178  1.00 37.94      A    C  
ATOM    631  CG1 VAL A  86     -48.016  10.438 -20.649  1.00 34.67      A    C  
ATOM    632  CG2 VAL A  86     -49.175   8.411 -21.422  1.00 39.69      A    C  
ATOM    633  N   PRO A  87     -45.699   9.540 -18.453  1.00 25.62      A    N  
ATOM    634  CA  PRO A  87     -44.948  10.143 -17.360  1.00 34.12      A    C  
ATOM    635  C   PRO A  87     -45.463  11.543 -16.984  1.00 33.40      A    C  
ATOM    636  O   PRO A  87     -45.501  12.447 -17.824  1.00 31.79      A    O  
ATOM    637  CB  PRO A  87     -43.496  10.176 -17.841  1.00 30.86      A    C  
ATOM    638  CG  PRO A  87     -43.635  10.386 -19.345  1.00 31.94      A    C  
ATOM    639  CD  PRO A  87     -44.945   9.673 -19.701  1.00 37.55      A    C  
ATOM    640  N   ALA A  88     -45.790  11.751 -15.706  1.00 22.15      A    N  
ATOM    641  CA  ALA A  88     -46.033  13.055 -15.105  1.00 37.73      A    C  
ATOM    642  C   ALA A  88     -44.849  13.478 -14.212  1.00 36.55      A    C  
ATOM    643  O   ALA A  88     -44.212  12.651 -13.567  1.00 34.70      A    O  
ATOM    644  CB  ALA A  88     -47.373  13.039 -14.358  1.00 35.23      A    C  
ATOM    645  N   ALA A  89     -44.563  14.792 -14.217  1.00 29.65      A    N  
ATOM    646  CA  ALA A  89     -43.422  15.468 -13.593  1.00 43.76      A    C  
ATOM    647  C   ALA A  89     -43.300  15.259 -12.063  1.00 41.42      A    C  
ATOM    648  O   ALA A  89     -44.290  15.015 -11.380  1.00 39.48      A    O  
ATOM    649  CB  ALA A  89     -43.575  16.957 -13.944  1.00 40.15      A    C  
ATOM    650  N   PRO A  90     -42.093  15.409 -11.468  1.00 25.98      A    N  
ATOM    651  CA  PRO A  90     -41.885  15.161 -10.046  1.00 35.12      A    C  
ATOM    652  C   PRO A  90     -42.271  16.378  -9.192  1.00 35.16      A    C  
ATOM    653  O   PRO A  90     -41.633  17.426  -9.231  1.00 33.48      A    O  
ATOM    654  CB  PRO A  90     -40.398  14.796  -9.924  1.00 32.04      A    C  
ATOM    655  CG  PRO A  90     -39.744  15.610 -11.040  1.00 33.44      A    C  
ATOM    656  CD  PRO A  90     -40.819  15.705 -12.125  1.00 38.34      A    C  
ATOM    657  N   GLY A  91     -43.309  16.212  -8.369  1.00 30.59      A    N  
ATOM    658  CA  GLY A  91     -43.662  17.114  -7.266  1.00 40.35      A    C  
ATOM    659  C   GLY A  91     -42.880  16.804  -5.982  1.00 38.86      A    C  
ATOM    660  O   GLY A  91     -42.345  15.702  -5.821  1.00 35.93      A    O  
ATOM    661  N   PRO A  92     -42.803  17.770  -5.037  1.00 28.27      A    N  
ATOM    662  CA  PRO A  92     -41.893  17.696  -3.899  1.00 37.10      A    C  
ATOM    663  C   PRO A  92     -42.326  16.651  -2.856  1.00 37.38      A    C  
ATOM    664  O   PRO A  92     -43.500  16.425  -2.591  1.00 34.64      A    O  
ATOM    665  CB  PRO A  92     -41.842  19.116  -3.330  1.00 33.04      A    C  
ATOM    666  CG  PRO A  92     -43.213  19.684  -3.696  1.00 34.70      A    C  
ATOM    667  CD  PRO A  92     -43.522  19.024  -5.035  1.00 39.79      A    C  
ATOM    668  N   SER A  93     -41.321  16.053  -2.243  1.00 33.40      A    N  
ATOM    669  CA  SER A  93     -41.367  15.008  -1.216  1.00 42.07      A    C  
ATOM    670  C   SER A  93     -42.491  15.172  -0.182  1.00 42.45      A    C  
ATOM    671  O   SER A  93     -42.509  16.116   0.617  1.00 39.26      A    O  
ATOM    672  CB  SER A  93     -40.015  14.995  -0.503  1.00 38.30      A    C  
ATOM    673  OG  SER A  93     -39.707  16.288  -0.007  1.00 33.66      A    O  
ATOM    674  N   GLY A  94     -43.374  14.185  -0.132  1.00 36.74      A    N  
ATOM    675  CA  GLY A  94     -44.493  14.073   0.787  1.00 44.61      A    C  
ATOM    676  C   GLY A  94     -44.071  13.983   2.250  1.00 44.45      A    C  
ATOM    677  O   GLY A  94     -43.731  12.925   2.766  1.00 41.20      A    O  
ATOM    678  N   ARG A  95     -44.205  15.111   2.954  1.00 41.70      A    N  
ATOM    679  CA  ARG A  95     -44.548  15.124   4.376  1.00 48.23      A    C  
ATOM    680  C   ARG A  95     -45.860  14.349   4.512  1.00 47.86      A    C  
ATOM    681  O   ARG A  95     -46.863  14.731   3.911  1.00 45.10      A    O  
ATOM    682  CB  ARG A  95     -44.722  16.587   4.839  1.00 44.90      A    C  
ATOM    683  CG  ARG A  95     -43.794  16.997   5.988  1.00 41.51      A    C  
ATOM    684  CD  ARG A  95     -43.954  18.494   6.270  1.00 38.83      A    C  
ATOM    685  NE  ARG A  95     -43.142  18.939   7.421  1.00 36.43      A    N  
ATOM    686  CZ  ARG A  95     -42.944  20.190   7.801  1.00 33.60      A    C  
ATOM    687  NH1 ARG A  95     -43.471  21.199   7.152  1.00 32.21      A    N1+
ATOM    688  NH2 ARG A  95     -42.219  20.457   8.845  1.00 32.69      A    N  
ATOM    689  N   THR A  96     -45.857  13.270   5.285  1.00 45.61      A    N  
ATOM    690  CA  THR A  96     -47.057  12.497   5.621  1.00 52.78      A    C  
ATOM    691  C   THR A  96     -48.107  13.420   6.237  1.00 53.26      A    C  
ATOM    692  O   THR A  96     -48.037  13.763   7.422  1.00 49.25      A    O  
ATOM    693  CB  THR A  96     -46.714  11.350   6.593  1.00 48.41      A    C  
ATOM    694  CG2 THR A  96     -46.090  10.164   5.865  1.00 43.35      A    C  
ATOM    695  OG1 THR A  96     -45.762  11.788   7.542  1.00 43.14      A    O  
ATOM    696  N   ARG A  97     -49.074  13.875   5.419  1.00 48.64      A    N  
ATOM    697  CA  ARG A  97     -50.257  14.572   5.896  1.00 56.02      A    C  
ATOM    698  C   ARG A  97     -51.058  13.564   6.723  1.00 55.30      A    C  
ATOM    699  O   ARG A  97     -51.387  12.485   6.234  1.00 54.98      A    O  
ATOM    700  CB  ARG A  97     -51.068  15.154   4.714  1.00 52.83      A    C  
ATOM    701  CG  ARG A  97     -50.372  16.362   4.070  1.00 47.57      A    C  
ATOM    702  CD  ARG A  97     -51.231  16.974   2.963  1.00 46.66      A    C  
ATOM    703  NE  ARG A  97     -50.667  18.243   2.437  1.00 43.10      A    N  
ATOM    704  CZ  ARG A  97     -51.248  19.086   1.599  1.00 37.85      A    C  
ATOM    705  NH1 ARG A  97     -52.430  18.850   1.092  1.00 36.43      A    N1+
ATOM    706  NH2 ARG A  97     -50.661  20.187   1.253  1.00 36.43      A    N  
ATOM    707  N   ARG A  98     -51.334  13.911   7.978  1.00 51.91      A    N  
ATOM    708  CA  ARG A  98     -52.299  13.206   8.824  1.00 61.40      A    C  
ATOM    709  C   ARG A  98     -53.619  13.090   8.054  1.00 59.31      A    C  
ATOM    710  O   ARG A  98     -54.072  14.089   7.493  1.00 59.13      A    O  
ATOM    711  CB  ARG A  98     -52.532  13.984  10.132  1.00 59.30      A    C  
ATOM    712  CG  ARG A  98     -51.612  13.559  11.283  1.00 55.34      A    C  
ATOM    713  CD  ARG A  98     -51.905  14.411  12.521  1.00 54.50      A    C  
ATOM    714  NE  ARG A  98     -51.397  13.814  13.769  1.00 51.34      A    N  
ATOM    715  CZ  ARG A  98     -51.705  14.190  14.992  1.00 44.48      A    C  
ATOM    716  NH1 ARG A  98     -52.444  15.236  15.226  1.00 43.34      A    N1+
ATOM    717  NH2 ARG A  98     -51.286  13.513  16.023  1.00 42.94      A    N  
ATOM    718  N   ARG A  99     -54.222  11.896   8.038  1.00 66.67      A    N  
ATOM    719  CA  ARG A  99     -55.600  11.707   7.564  1.00 70.45      A    C  
ATOM    720  C   ARG A  99     -56.529  12.605   8.393  1.00 68.90      A    C  
ATOM    721  O   ARG A  99     -56.415  12.565   9.618  1.00 68.53      A    O  
ATOM    722  CB  ARG A  99     -56.023  10.236   7.694  1.00 67.13      A    C  
ATOM    723  CG  ARG A  99     -55.485   9.357   6.561  1.00 60.60      A    C  
ATOM    724  CD  ARG A  99     -55.999   7.922   6.732  1.00 60.24      A    C  
ATOM    725  NE  ARG A  99     -55.750   7.085   5.544  1.00 55.40      A    N  
ATOM    726  CZ  ARG A  99     -56.204   5.866   5.341  1.00 48.26      A    C  
ATOM    727  NH1 ARG A  99     -56.905   5.229   6.242  1.00 47.12      A    N1+
ATOM    728  NH2 ARG A  99     -55.965   5.250   4.218  1.00 46.21      A    N  
ATOM    729  N   PRO A 100     -57.425  13.403   7.759  1.00 70.27      A    N  
ATOM    730  CA  PRO A 100     -58.343  14.282   8.483  1.00 74.58      A    C  
ATOM    731  C   PRO A 100     -59.406  13.531   9.294  1.00 75.42      A    C  
ATOM    732  O   PRO A 100     -59.933  14.096  10.245  1.00 71.10      A    O  
ATOM    733  CB  PRO A 100     -58.938  15.218   7.421  1.00 71.61      A    C  
ATOM    734  CG  PRO A 100     -58.783  14.448   6.115  1.00 71.55      A    C  
ATOM    735  CD  PRO A 100     -57.537  13.593   6.325  1.00 77.94      A    C  
ATOM    736  N   ASP A 101     -59.621  12.232   9.034  1.00 77.91      A    N  
ATOM    737  CA  ASP A 101     -60.673  11.435   9.677  1.00 81.14      A    C  
ATOM    738  C   ASP A 101     -60.174  10.528  10.817  1.00 80.55      A    C  
ATOM    739  O   ASP A 101     -60.789   9.503  11.135  1.00 76.73      A    O  
ATOM    740  CB  ASP A 101     -61.418  10.619   8.611  1.00 76.73      A    C  
ATOM    741  CG  ASP A 101     -61.895  11.485   7.461  1.00 67.41      A    C  
ATOM    742  OD1 ASP A 101     -62.498  12.543   7.739  1.00 63.62      A    O  
ATOM    743  OD2 ASP A 101     -61.528  11.135   6.323  1.00 62.33      A    O1-
ATOM    744  N   ALA A 102     -59.031  10.834  11.428  1.00 77.15      A    N  
ATOM    745  CA  ALA A 102     -58.603  10.086  12.606  1.00 79.68      A    C  
ATOM    746  C   ALA A 102     -59.434  10.547  13.827  1.00 80.15      A    C  
ATOM    747  O   ALA A 102     -59.393  11.737  14.142  1.00 77.98      A    O  
ATOM    748  CB  ALA A 102     -57.099  10.282  12.821  1.00 75.31      A    C  
ATOM    749  N   PRO A 103     -60.142   9.648  14.540  1.00 81.91      A    N  
ATOM    750  CA  PRO A 103     -60.905  10.014  15.718  1.00 82.23      A    C  
ATOM    751  C   PRO A 103     -59.999  10.684  16.756  1.00 82.61      A    C  
ATOM    752  O   PRO A 103     -58.822  10.332  16.890  1.00 80.05      A    O  
ATOM    753  CB  PRO A 103     -61.546   8.722  16.235  1.00 79.26      A    C  
ATOM    754  CG  PRO A 103     -60.658   7.626  15.664  1.00 75.75      A    C  
ATOM    755  CD  PRO A 103     -60.175   8.207  14.342  1.00 79.89      A    C  
ATOM    756  N   ALA A 104     -60.557  11.683  17.462  1.00 84.67      A    N  
ATOM    757  CA  ALA A 104     -59.829  12.399  18.494  1.00 86.39      A    C  
ATOM    758  C   ALA A 104     -59.226  11.398  19.503  1.00 86.27      A    C  
ATOM    759  O   ALA A 104     -59.891  10.436  19.877  1.00 82.92      A    O  
ATOM    760  CB  ALA A 104     -60.764  13.401  19.178  1.00 82.00      A    C  
ATOM    761  N   PRO A 105     -57.951  11.566  19.906  1.00 82.13      A    N  
ATOM    762  CA  PRO A 105     -57.313  10.628  20.815  1.00 84.17      A    C  
ATOM    763  C   PRO A 105     -58.047  10.634  22.159  1.00 87.19      A    C  
ATOM    764  O   PRO A 105     -58.114  11.672  22.813  1.00 84.99      A    O  
ATOM    765  CB  PRO A 105     -55.861  11.086  20.916  1.00 79.44      A    C  
ATOM    766  CG  PRO A 105     -55.920  12.573  20.567  1.00 75.68      A    C  
ATOM    767  CD  PRO A 105     -57.066  12.661  19.560  1.00 80.38      A    C  
ATOM    768  N   ASP A 106     -58.581   9.479  22.567  1.00 87.71      A    N  
ATOM    769  CA  ASP A 106     -59.289   9.272  23.828  1.00 90.08      A    C  
ATOM    770  C   ASP A 106     -58.402   9.691  25.019  1.00 91.58      A    C  
ATOM    771  O   ASP A 106     -57.350   9.083  25.249  1.00 91.04      A    O  
ATOM    772  CB  ASP A 106     -59.728   7.805  23.902  1.00 86.12      A    C  
ATOM    773  CG  ASP A 106     -60.358   7.394  25.230  1.00 81.90      A    C  
ATOM    774  OD1 ASP A 106     -60.588   8.281  26.083  1.00 74.63      A    O  
ATOM    775  OD2 ASP A 106     -60.497   6.171  25.410  1.00 72.04      A    O1-
ATOM    776  N   PRO A 107     -58.794  10.757  25.787  1.00 90.79      A    N  
ATOM    777  CA  PRO A 107     -58.002  11.265  26.886  1.00 91.67      A    C  
ATOM    778  C   PRO A 107     -57.825  10.241  28.009  1.00 92.30      A    C  
ATOM    779  O   PRO A 107     -56.752  10.185  28.603  1.00 90.22      A    O  
ATOM    780  CB  PRO A 107     -58.722  12.539  27.351  1.00 88.92      A    C  
ATOM    781  CG  PRO A 107     -60.173  12.318  26.924  1.00 85.02      A    C  
ATOM    782  CD  PRO A 107     -60.030  11.521  25.635  1.00 88.15      A    C  
ATOM    783  N   GLU A 108     -58.803   9.366  28.234  1.00 92.07      A    N  
ATOM    784  CA  GLU A 108     -58.700   8.327  29.259  1.00 92.77      A    C  
ATOM    785  C   GLU A 108     -57.663   7.270  28.895  1.00 92.61      A    C  
ATOM    786  O   GLU A 108     -56.873   6.834  29.744  1.00 91.64      A    O  
ATOM    787  CB  GLU A 108     -60.031   7.606  29.478  1.00 91.91      A    C  
ATOM    788  CG  GLU A 108     -61.134   8.465  30.081  1.00 80.77      A    C  
ATOM    789  CD  GLU A 108     -62.267   7.607  30.645  1.00 75.41      A    C  
ATOM    790  OE1 GLU A 108     -63.164   8.209  31.277  1.00 66.77      A    O  
ATOM    791  OE2 GLU A 108     -62.182   6.355  30.537  1.00 67.57      A    O1-
ATOM    792  N   ARG A 109     -57.584   6.888  27.622  1.00 89.37      A    N  
ATOM    793  CA  ARG A 109     -56.577   5.939  27.125  1.00 89.73      A    C  
ATOM    794  C   ARG A 109     -55.166   6.490  27.285  1.00 90.28      A    C  
ATOM    795  O   ARG A 109     -54.262   5.760  27.683  1.00 89.32      A    O  
ATOM    796  CB  ARG A 109     -56.906   5.587  25.674  1.00 87.70      A    C  
ATOM    797  CG  ARG A 109     -55.996   4.478  25.136  1.00 80.96      A    C  
ATOM    798  CD  ARG A 109     -56.392   4.145  23.701  1.00 77.72      A    C  
ATOM    799  NE  ARG A 109     -55.506   3.106  23.139  1.00 67.68      A    N  
ATOM    800  CZ  ARG A 109     -55.394   2.793  21.858  1.00 63.71      A    C  
ATOM    801  NH1 ARG A 109     -56.082   3.405  20.936  1.00 57.44      A    N1+
ATOM    802  NH2 ARG A 109     -54.582   1.857  21.482  1.00 55.31      A    N  
ATOM    803  N   ILE A 110     -54.961   7.780  27.006  1.00 89.99      A    N  
ATOM    804  CA  ILE A 110     -53.670   8.445  27.199  1.00 87.90      A    C  
ATOM    805  C   ILE A 110     -53.293   8.477  28.684  1.00 88.38      A    C  
ATOM    806  O   ILE A 110     -52.136   8.255  29.035  1.00 88.23      A    O  
ATOM    807  CB  ILE A 110     -53.697   9.860  26.577  1.00 86.85      A    C  
ATOM    808  CG1 ILE A 110     -53.875   9.764  25.043  1.00 82.33      A    C  
ATOM    809  CG2 ILE A 110     -52.420  10.636  26.915  1.00 79.92      A    C  
ATOM    810  CD1 ILE A 110     -54.126  11.114  24.353  1.00 72.05      A    C  
ATOM    811  N   GLN A 111     -54.275   8.714  29.572  1.00 92.34      A    N  
ATOM    812  CA  GLN A 111     -54.048   8.768  31.008  1.00 90.73      A    C  
ATOM    813  C   GLN A 111     -53.704   7.391  31.585  1.00 90.40      A    C  
ATOM    814  O   GLN A 111     -52.780   7.271  32.387  1.00 91.00      A    O  
ATOM    815  CB  GLN A 111     -55.271   9.412  31.666  1.00 90.44      A    C  
ATOM    816  CG  GLN A 111     -54.904  10.300  32.855  1.00 78.84      A    C  
ATOM    817  CD  GLN A 111     -56.104  11.106  33.354  1.00 75.58      A    C  
ATOM    818  NE2 GLN A 111     -55.902  12.210  34.031  1.00 64.74      A    N  
ATOM    819  OE1 GLN A 111     -57.247  10.744  33.153  1.00 68.49      A    O  
ATOM    820  N   ARG A 112     -54.374   6.316  31.117  1.00 92.01      A    N  
ATOM    821  CA  ARG A 112     -54.043   4.924  31.471  1.00 90.83      A    C  
ATOM    822  C   ARG A 112     -52.635   4.544  31.010  1.00 90.79      A    C  
ATOM    823  O   ARG A 112     -51.878   3.989  31.796  1.00 89.80      A    O  
ATOM    824  CB  ARG A 112     -55.088   3.952  30.886  1.00 90.68      A    C  
ATOM    825  CG  ARG A 112     -56.463   4.071  31.571  1.00 79.75      A    C  
ATOM    826  CD  ARG A 112     -57.474   3.116  30.923  1.00 79.24      A    C  
ATOM    827  NE  ARG A 112     -58.859   3.554  31.109  1.00 69.36      A    N  
ATOM    828  CZ  ARG A 112     -59.948   2.927  30.699  1.00 66.02      A    C  
ATOM    829  NH1 ARG A 112     -59.916   1.727  30.187  1.00 59.04      A    N1+
ATOM    830  NH2 ARG A 112     -61.114   3.514  30.785  1.00 57.68      A    N  
ATOM    831  N   LEU A 113     -52.263   4.915  29.781  1.00 88.05      A    N  
ATOM    832  CA  LEU A 113     -50.916   4.674  29.276  1.00 84.28      A    C  
ATOM    833  C   LEU A 113     -49.844   5.411  30.080  1.00 84.39      A    C  
ATOM    834  O   LEU A 113     -48.795   4.834  30.373  1.00 83.61      A    O  
ATOM    835  CB  LEU A 113     -50.840   5.044  27.786  1.00 84.49      A    C  
ATOM    836  CG  LEU A 113     -51.544   4.043  26.850  1.00 80.44      A    C  
ATOM    837  CD1 LEU A 113     -51.659   4.651  25.443  1.00 72.98      A    C  
ATOM    838  CD2 LEU A 113     -50.782   2.726  26.733  1.00 75.16      A    C  
ATOM    839  N   ARG A 114     -50.123   6.653  30.518  1.00 88.26      A    N  
ATOM    840  CA  ARG A 114     -49.200   7.411  31.382  1.00 85.04      A    C  
ATOM    841  C   ARG A 114     -49.028   6.784  32.763  1.00 83.30      A    C  
ATOM    842  O   ARG A 114     -47.925   6.804  33.282  1.00 83.07      A    O  
ATOM    843  CB  ARG A 114     -49.672   8.863  31.527  1.00 84.63      A    C  
ATOM    844  CG  ARG A 114     -49.359   9.694  30.285  1.00 76.66      A    C  
ATOM    845  CD  ARG A 114     -49.882  11.122  30.490  1.00 75.52      A    C  
ATOM    846  NE  ARG A 114     -49.592  11.987  29.333  1.00 67.54      A    N  
ATOM    847  CZ  ARG A 114     -49.823  13.280  29.252  1.00 59.92      A    C  
ATOM    848  NH1 ARG A 114     -50.347  13.943  30.250  1.00 55.72      A    N1+
ATOM    849  NH2 ARG A 114     -49.521  13.944  28.173  1.00 55.10      A    N  
ATOM    850  N   ARG A 115     -50.084   6.184  33.349  1.00 91.85      A    N  
ATOM    851  CA  ARG A 115     -50.000   5.463  34.629  1.00 89.68      A    C  
ATOM    852  C   ARG A 115     -49.189   4.167  34.540  1.00 87.51      A    C  
ATOM    853  O   ARG A 115     -48.629   3.747  35.540  1.00 83.08      A    O  
ATOM    854  CB  ARG A 115     -51.409   5.154  35.162  1.00 89.10      A    C  
ATOM    855  CG  ARG A 115     -52.124   6.407  35.691  1.00 82.31      A    C  
ATOM    856  CD  ARG A 115     -53.533   6.030  36.172  1.00 80.17      A    C  
ATOM    857  NE  ARG A 115     -54.291   7.206  36.625  1.00 72.29      A    N  
ATOM    858  CZ  ARG A 115     -55.562   7.222  36.997  1.00 66.94      A    C  
ATOM    859  NH1 ARG A 115     -56.282   6.126  37.022  1.00 61.39      A    N1+
ATOM    860  NH2 ARG A 115     -56.130   8.335  37.349  1.00 60.17      A    N  
ATOM    861  N   LEU A 116     -49.119   3.561  33.345  1.00 91.04      A    N  
ATOM    862  CA  LEU A 116     -48.318   2.361  33.099  1.00 87.04      A    C  
ATOM    863  C   LEU A 116     -46.843   2.661  32.781  1.00 86.23      A    C  
ATOM    864  O   LEU A 116     -46.026   1.746  32.745  1.00 81.17      A    O  
ATOM    865  CB  LEU A 116     -48.967   1.549  31.963  1.00 87.04      A    C  
ATOM    866  CG  LEU A 116     -50.340   0.946  32.315  1.00 84.20      A    C  
ATOM    867  CD1 LEU A 116     -50.982   0.375  31.042  1.00 76.78      A    C  
ATOM    868  CD2 LEU A 116     -50.225  -0.182  33.335  1.00 77.33      A    C  
ATOM    869  N   MET A 117     -46.487   3.926  32.553  1.00 85.75      A    N  
ATOM    870  CA  MET A 117     -45.082   4.321  32.401  1.00 80.27      A    C  
ATOM    871  C   MET A 117     -44.439   4.403  33.788  1.00 77.17      A    C  
ATOM    872  O   MET A 117     -44.681   5.349  34.525  1.00 73.42      A    O  
ATOM    873  CB  MET A 117     -44.948   5.642  31.632  1.00 76.94      A    C  
ATOM    874  CG  MET A 117     -45.402   5.515  30.177  1.00 71.03      A    C  
ATOM    875  SD  MET A 117     -45.162   6.999  29.151  1.00 65.85      A    S  
ATOM    876  CE  MET A 117     -43.376   6.915  28.882  1.00 56.82      A    C  
ATOM    877  N   VAL A 118     -43.631   3.422  34.137  1.00 81.73      A    N  
ATOM    878  CA  VAL A 118     -42.791   3.454  35.329  1.00 77.64      A    C  
ATOM    879  C   VAL A 118     -41.865   4.666  35.215  1.00 75.67      A    C  
ATOM    880  O   VAL A 118     -41.039   4.739  34.307  1.00 70.40      A    O  
ATOM    881  CB  VAL A 118     -41.989   2.150  35.481  1.00 74.04      A    C  
ATOM    882  CG1 VAL A 118     -41.071   2.175  36.712  1.00 66.42      A    C  
ATOM    883  CG2 VAL A 118     -42.919   0.943  35.622  1.00 68.28      A    C  
ATOM    884  N   ALA A 119     -42.050   5.642  36.108  1.00 72.77      A    N  
ATOM    885  CA  ALA A 119     -41.141   6.768  36.235  1.00 70.57      A    C  
ATOM    886  C   ALA A 119     -39.801   6.227  36.737  1.00 68.40      A    C  
ATOM    887  O   ALA A 119     -39.688   5.760  37.870  1.00 62.09      A    O  
ATOM    888  CB  ALA A 119     -41.755   7.816  37.167  1.00 64.36      A    C  
ATOM    889  N   LYS A 120     -38.791   6.237  35.880  1.00 59.79      A    N  
ATOM    890  CA  LYS A 120     -37.420   5.958  36.285  1.00 60.52      A    C  
ATOM    891  C   LYS A 120     -36.934   7.204  37.021  1.00 58.49      A    C  
ATOM    892  O   LYS A 120     -36.699   8.216  36.374  1.00 55.68      A    O  
ATOM    893  CB  LYS A 120     -36.603   5.596  35.043  1.00 55.83      A    C  
ATOM    894  CG  LYS A 120     -35.295   4.880  35.403  1.00 49.77      A    C  
ATOM    895  CD  LYS A 120     -34.452   4.640  34.147  1.00 47.60      A    C  
ATOM    896  CE  LYS A 120     -33.156   3.941  34.529  1.00 42.71      A    C  
ATOM    897  NZ  LYS A 120     -32.096   4.215  33.537  1.00 37.52      A    N1+
ATOM    898  N   GLU A 121     -36.857   7.143  38.350  1.00 54.10      A    N  
ATOM    899  CA  GLU A 121     -36.255   8.195  39.159  1.00 59.39      A    C  
ATOM    900  C   GLU A 121     -34.780   8.300  38.784  1.00 55.20      A    C  
ATOM    901  O   GLU A 121     -33.984   7.398  39.045  1.00 52.52      A    O  
ATOM    902  CB  GLU A 121     -36.444   7.928  40.665  1.00 56.37      A    C  
ATOM    903  CG  GLU A 121     -37.929   7.961  41.078  1.00 52.44      A    C  
ATOM    904  CD  GLU A 121     -38.155   8.241  42.572  1.00 47.68      A    C  
ATOM    905  OE1 GLU A 121     -39.287   8.659  42.888  1.00 46.13      A    O  
ATOM    906  OE2 GLU A 121     -37.228   8.018  43.376  1.00 45.80      A    O1-
ATOM    907  N   GLU A 122     -34.437   9.381  38.089  1.00 43.69      A    N  
ATOM    908  CA  GLU A 122     -33.053   9.818  37.960  1.00 47.82      A    C  
ATOM    909  C   GLU A 122     -32.919  11.083  38.807  1.00 44.99      A    C  
ATOM    910  O   GLU A 122     -33.640  12.057  38.621  1.00 42.67      A    O  
ATOM    911  CB  GLU A 122     -32.607   9.981  36.495  1.00 46.62      A    C  
ATOM    912  CG  GLU A 122     -32.589   8.607  35.774  1.00 42.44      A    C  
ATOM    913  CD  GLU A 122     -31.680   8.493  34.538  1.00 38.64      A    C  
ATOM    914  OE1 GLU A 122     -31.565   7.335  34.034  1.00 37.06      A    O  
ATOM    915  OE2 GLU A 122     -31.112   9.503  34.078  1.00 38.01      A    O1-
ATOM    916  N   GLY A 123     -32.038  10.993  39.800  1.00 39.19      A    N  
ATOM    917  CA  GLY A 123     -31.833  11.993  40.838  1.00 47.81      A    C  
ATOM    918  C   GLY A 123     -31.391  13.356  40.335  1.00 45.93      A    C  
ATOM    919  O   GLY A 123     -30.910  13.525  39.210  1.00 42.31      A    O  
ATOM    920  N   ASP A 124     -31.590  14.319  41.226  1.00 32.95      A    N  
ATOM    921  CA  ASP A 124     -31.334  15.752  41.142  1.00 43.04      A    C  
ATOM    922  C   ASP A 124     -30.082  16.181  40.375  1.00 40.71      A    C  
ATOM    923  O   ASP A 124     -28.976  15.695  40.599  1.00 38.55      A    O  
ATOM    924  CB  ASP A 124     -31.213  16.286  42.575  1.00 39.86      A    C  
ATOM    925  CG  ASP A 124     -32.559  16.692  43.169  1.00 36.93      A    C  
ATOM    926  OD1 ASP A 124     -33.282  17.423  42.445  1.00 34.74      A    O  
ATOM    927  OD2 ASP A 124     -32.821  16.312  44.327  1.00 35.41      A    O1-
ATOM    928  N   GLY A 125     -30.277  17.214  39.549  1.00 30.43      A    N  
ATOM    929  CA  GLY A 125     -29.175  17.908  38.899  1.00 40.77      A    C  
ATOM    930  C   GLY A 125     -29.591  18.989  37.902  1.00 39.20      A    C  
ATOM    931  O   GLY A 125     -29.491  18.793  36.705  1.00 36.74      A    O  
ATOM    932  N   ALA A 126     -29.997  20.152  38.445  1.00 30.31      A    N  
ATOM    933  CA  ALA A 126     -29.956  21.478  37.813  1.00 43.36      A    C  
ATOM    934  C   ALA A 126     -30.813  21.756  36.558  1.00 42.33      A    C  
ATOM    935  O   ALA A 126     -30.570  21.311  35.443  1.00 39.94      A    O  
ATOM    936  CB  ALA A 126     -28.497  21.907  37.651  1.00 40.06      A    C  
ATOM    937  N   ALA A 127     -31.759  22.653  36.744  1.00 35.20      A    N  
ATOM    938  CA  ALA A 127     -32.548  23.335  35.735  1.00 46.64      A    C  
ATOM    939  C   ALA A 127     -31.698  24.121  34.721  1.00 45.25      A    C  
ATOM    940  O   ALA A 127     -30.800  24.863  35.102  1.00 42.42      A    O  
ATOM    941  CB  ALA A 127     -33.480  24.290  36.487  1.00 44.05      A    C  
ATOM    942  N   GLY A 128     -32.076  24.066  33.441  1.00 31.79      A    N  
ATOM    943  CA  GLY A 128     -31.638  25.059  32.460  1.00 40.74      A    C  
ATOM    944  C   GLY A 128     -31.658  24.605  31.006  1.00 39.45      A    C  
ATOM    945  O   GLY A 128     -30.767  23.910  30.546  1.00 36.50      A    O  
ATOM    946  N   ALA A 129     -32.623  25.157  30.263  1.00 35.24      A    N  
ATOM    947  CA  ALA A 129     -32.581  25.388  28.818  1.00 45.38      A    C  
ATOM    948  C   ALA A 129     -32.888  24.227  27.841  1.00 44.14      A    C  
ATOM    949  O   ALA A 129     -32.104  23.326  27.574  1.00 41.37      A    O  
ATOM    950  CB  ALA A 129     -31.293  26.144  28.453  1.00 42.59      A    C  
ATOM    951  N   GLY A 130     -33.966  24.426  27.115  1.00 31.29      A    N  
ATOM    952  CA  GLY A 130     -34.035  24.113  25.685  1.00 40.61      A    C  
ATOM    953  C   GLY A 130     -34.694  22.781  25.325  1.00 39.84      A    C  
ATOM    954  O   GLY A 130     -34.027  21.775  25.141  1.00 37.75      A    O  
ATOM    955  N   ARG A 131     -36.030  22.820  25.077  1.00 39.47      A    N  
ATOM    956  CA  ARG A 131     -36.761  21.768  24.357  1.00 44.64      A    C  
ATOM    957  C   ARG A 131     -36.156  21.553  22.957  1.00 43.77      A    C  
ATOM    958  O   ARG A 131     -36.617  22.121  21.973  1.00 41.24      A    O  
ATOM    959  CB  ARG A 131     -38.251  22.147  24.241  1.00 40.05      A    C  
ATOM    960  CG  ARG A 131     -39.011  22.113  25.575  1.00 36.88      A    C  
ATOM    961  CD  ARG A 131     -40.473  22.507  25.340  1.00 34.66      A    C  
ATOM    962  NE  ARG A 131     -41.286  22.417  26.566  1.00 32.76      A    N  
ATOM    963  CZ  ARG A 131     -42.594  22.556  26.658  1.00 29.74      A    C  
ATOM    964  NH1 ARG A 131     -43.348  22.806  25.624  1.00 29.34      A    N1+
ATOM    965  NH2 ARG A 131     -43.181  22.442  27.815  1.00 30.99      A    N  
ATOM    966  N   ARG A 132     -35.122  20.723  22.859  1.00 36.89      A    N  
ATOM    967  CA  ARG A 132     -34.714  20.095  21.598  1.00 41.65      A    C  
ATOM    968  C   ARG A 132     -35.403  18.733  21.555  1.00 40.55      A    C  
ATOM    969  O   ARG A 132     -35.193  17.916  22.447  1.00 38.22      A    O  
ATOM    970  CB  ARG A 132     -33.187  20.012  21.490  1.00 38.35      A    C  
ATOM    971  CG  ARG A 132     -32.578  21.404  21.232  1.00 34.72      A    C  
ATOM    972  CD  ARG A 132     -31.059  21.326  21.035  1.00 31.19      A    C  
ATOM    973  NE  ARG A 132     -30.499  22.646  20.674  1.00 29.25      A    N  
ATOM    974  CZ  ARG A 132     -29.248  22.909  20.338  1.00 26.62      A    C  
ATOM    975  NH1 ARG A 132     -28.329  21.974  20.304  1.00 26.43      A    N1+
ATOM    976  NH2 ARG A 132     -28.884  24.119  20.024  1.00 27.53      A    N  
ATOM    977  N   GLY A 133     -36.255  18.516  20.543  1.00 40.74      A    N  
ATOM    978  CA  GLY A 133     -36.851  17.200  20.271  1.00 47.11      A    C  
ATOM    979  C   GLY A 133     -35.779  16.110  20.181  1.00 46.64      A    C  
ATOM    980  O   GLY A 133     -34.601  16.449  20.046  1.00 43.80      A    O  
ATOM    981  N   PRO A 134     -36.167  14.818  20.241  1.00 42.87      A    N  
ATOM    982  CA  PRO A 134     -35.200  13.724  20.280  1.00 46.19      A    C  
ATOM    983  C   PRO A 134     -34.329  13.769  19.023  1.00 47.50      A    C  
ATOM    984  O   PRO A 134     -34.669  13.232  17.959  1.00 45.24      A    O  
ATOM    985  CB  PRO A 134     -36.026  12.443  20.421  1.00 41.87      A    C  
ATOM    986  CG  PRO A 134     -37.377  12.820  19.822  1.00 42.97      A    C  
ATOM    987  CD  PRO A 134     -37.517  14.300  20.169  1.00 49.20      A    C  
ATOM    988  N   GLY A 135     -33.215  14.492  19.129  1.00 42.27      A    N  
ATOM    989  CA  GLY A 135     -32.193  14.548  18.113  1.00 48.28      A    C  
ATOM    990  C   GLY A 135     -31.703  13.125  17.923  1.00 48.94      A    C  
ATOM    991  O   GLY A 135     -31.242  12.501  18.874  1.00 45.91      A    O  
ATOM    992  N   ARG A 136     -31.833  12.605  16.707  1.00 53.51      A    N  
ATOM    993  CA  ARG A 136     -31.193  11.343  16.328  1.00 58.02      A    C  
ATOM    994  C   ARG A 136     -29.754  11.406  16.834  1.00 58.23      A    C  
ATOM    995  O   ARG A 136     -28.974  12.205  16.313  1.00 54.79      A    O  
ATOM    996  CB  ARG A 136     -31.214  11.171  14.800  1.00 53.33      A    C  
ATOM    997  CG  ARG A 136     -32.578  10.743  14.256  1.00 47.69      A    C  
ATOM    998  CD  ARG A 136     -32.515  10.631  12.726  1.00 44.51      A    C  
ATOM    999  NE  ARG A 136     -33.736  10.016  12.153  1.00 40.34      A    N  
ATOM   1000  CZ  ARG A 136     -33.977   9.800  10.877  1.00 35.70      A    C  
ATOM   1001  NH1 ARG A 136     -33.147  10.155   9.942  1.00 34.87      A    N1+
ATOM   1002  NH2 ARG A 136     -35.074   9.200  10.502  1.00 35.57      A    N  
ATOM   1003  N   SER A 137     -29.460  10.625  17.872  1.00 60.11      A    N  
ATOM   1004  CA  SER A 137     -28.110  10.492  18.408  1.00 67.68      A    C  
ATOM   1005  C   SER A 137     -27.159  10.334  17.220  1.00 70.28      A    C  
ATOM   1006  O   SER A 137     -27.338   9.433  16.393  1.00 67.05      A    O  
ATOM   1007  CB  SER A 137     -28.033   9.284  19.351  1.00 61.47      A    C  
ATOM   1008  OG  SER A 137     -26.702   9.060  19.729  1.00 51.06      A    O  
ATOM   1009  N   ARG A 138     -26.249  11.297  17.052  1.00 66.32      A    N  
ATOM   1010  CA  ARG A 138     -25.265  11.254  15.977  1.00 71.48      A    C  
ATOM   1011  C   ARG A 138     -24.398  10.030  16.235  1.00 73.25      A    C  
ATOM   1012  O   ARG A 138     -23.528  10.072  17.095  1.00 71.17      A    O  
ATOM   1013  CB  ARG A 138     -24.433  12.546  15.919  1.00 65.93      A    C  
ATOM   1014  CG  ARG A 138     -25.211  13.757  15.385  1.00 57.78      A    C  
ATOM   1015  CD  ARG A 138     -24.288  14.989  15.296  1.00 54.72      A    C  
ATOM   1016  NE  ARG A 138     -24.949  16.160  14.694  1.00 49.30      A    N  
ATOM   1017  CZ  ARG A 138     -24.392  17.337  14.435  1.00 40.48      A    C  
ATOM   1018  NH1 ARG A 138     -23.143  17.584  14.722  1.00 39.55      A    N1+
ATOM   1019  NH2 ARG A 138     -25.079  18.289  13.876  1.00 38.36      A    N  
ATOM   1020  N   LYS A 139     -24.690   8.931  15.554  1.00 69.56      A    N  
ATOM   1021  CA  LYS A 139     -23.894   7.712  15.656  1.00 74.76      A    C  
ATOM   1022  C   LYS A 139     -22.437   8.084  15.415  1.00 76.90      A    C  
ATOM   1023  O   LYS A 139     -22.143   8.747  14.419  1.00 73.76      A    O  
ATOM   1024  CB  LYS A 139     -24.369   6.644  14.656  1.00 69.21      A    C  
ATOM   1025  CG  LYS A 139     -25.735   6.066  15.047  1.00 60.35      A    C  
ATOM   1026  CD  LYS A 139     -26.176   4.932  14.102  1.00 58.03      A    C  
ATOM   1027  CE  LYS A 139     -27.529   4.375  14.574  1.00 50.20      A    C  
ATOM   1028  NZ  LYS A 139     -28.014   3.278  13.722  1.00 42.13      A    N1+
ATOM   1029  N   ALA A 140     -21.561   7.658  16.328  1.00 78.12      A    N  
ATOM   1030  CA  ALA A 140     -20.134   7.880  16.192  1.00 81.17      A    C  
ATOM   1031  C   ALA A 140     -19.642   7.430  14.794  1.00 82.87      A    C  
ATOM   1032  O   ALA A 140     -20.148   6.426  14.266  1.00 78.90      A    O  
ATOM   1033  CB  ALA A 140     -19.400   7.151  17.319  1.00 76.03      A    C  
ATOM   1034  N   PRO A 141     -18.711   8.154  14.169  1.00 76.04      A    N  
ATOM   1035  CA  PRO A 141     -18.217   7.809  12.844  1.00 78.91      A    C  
ATOM   1036  C   PRO A 141     -17.616   6.400  12.863  1.00 80.35      A    C  
ATOM   1037  O   PRO A 141     -16.796   6.063  13.715  1.00 75.94      A    O  
ATOM   1038  CB  PRO A 141     -17.203   8.894  12.475  1.00 75.51      A    C  
ATOM   1039  CG  PRO A 141     -16.747   9.431  13.834  1.00 72.71      A    C  
ATOM   1040  CD  PRO A 141     -17.990   9.299  14.699  1.00 78.50      A    C  
ATOM   1041  N   ARG A 142     -18.033   5.551  11.921  1.00 81.32      A    N  
ATOM   1042  CA  ARG A 142     -17.555   4.171  11.796  1.00 82.61      A    C  
ATOM   1043  C   ARG A 142     -16.515   4.099  10.679  1.00 82.69      A    C  
ATOM   1044  O   ARG A 142     -16.868   3.929   9.518  1.00 76.42      A    O  
ATOM   1045  CB  ARG A 142     -18.720   3.202  11.565  1.00 78.01      A    C  
ATOM   1046  CG  ARG A 142     -19.696   3.158  12.752  1.00 70.26      A    C  
ATOM   1047  CD  ARG A 142     -20.850   2.168  12.514  1.00 70.00      A    C  
ATOM   1048  NE  ARG A 142     -20.431   0.760  12.686  1.00 61.66      A    N  
ATOM   1049  CZ  ARG A 142     -21.214  -0.306  12.590  1.00 54.20      A    C  
ATOM   1050  NH1 ARG A 142     -22.459  -0.212  12.218  1.00 52.03      A    N1+
ATOM   1051  NH2 ARG A 142     -20.767  -1.496  12.883  1.00 47.93      A    N  
ATOM   1052  N   ASN A 143     -15.250   4.222  11.043  1.00 82.29      A    N  
ATOM   1053  CA  ASN A 143     -14.109   4.071  10.143  1.00 83.22      A    C  
ATOM   1054  C   ASN A 143     -13.174   2.942  10.629  1.00 84.70      A    C  
ATOM   1055  O   ASN A 143     -13.454   2.292  11.640  1.00 80.74      A    O  
ATOM   1056  CB  ASN A 143     -13.442   5.446   9.951  1.00 79.32      A    C  
ATOM   1057  CG  ASN A 143     -12.830   6.021  11.215  1.00 76.51      A    C  
ATOM   1058  ND2 ASN A 143     -12.705   7.320  11.325  1.00 70.31      A    N  
ATOM   1059  OD1 ASN A 143     -12.431   5.303  12.113  1.00 69.62      A    O  
ATOM   1060  N   VAL A 144     -12.084   2.687   9.901  1.00 83.88      A    N  
ATOM   1061  CA  VAL A 144     -11.110   1.641  10.269  1.00 84.33      A    C  
ATOM   1062  C   VAL A 144     -10.507   1.916  11.653  1.00 85.60      A    C  
ATOM   1063  O   VAL A 144     -10.510   1.026  12.497  1.00 82.87      A    O  
ATOM   1064  CB  VAL A 144     -10.011   1.522   9.193  1.00 82.37      A    C  
ATOM   1065  CG1 VAL A 144      -8.940   0.490   9.565  1.00 75.15      A    C  
ATOM   1066  CG2 VAL A 144     -10.618   1.096   7.850  1.00 76.35      A    C  
ATOM   1067  N   LEU A 145     -10.121   3.156  11.918  1.00 84.30      A    N  
ATOM   1068  CA  LEU A 145      -9.485   3.559  13.178  1.00 84.04      A    C  
ATOM   1069  C   LEU A 145     -10.403   3.365  14.389  1.00 85.40      A    C  
ATOM   1070  O   LEU A 145      -9.974   2.855  15.415  1.00 83.13      A    O  
ATOM   1071  CB  LEU A 145      -9.025   5.028  13.080  1.00 82.22      A    C  
ATOM   1072  CG  LEU A 145      -8.052   5.346  11.934  1.00 80.42      A    C  
ATOM   1073  CD1 LEU A 145      -7.745   6.843  11.930  1.00 75.66      A    C  
ATOM   1074  CD2 LEU A 145      -6.736   4.585  12.053  1.00 74.96      A    C  
ATOM   1075  N   THR A 146     -11.697   3.692  14.254  1.00 84.84      A    N  
ATOM   1076  CA  THR A 146     -12.669   3.480  15.339  1.00 84.26      A    C  
ATOM   1077  C   THR A 146     -13.053   2.016  15.540  1.00 84.51      A    C  
ATOM   1078  O   THR A 146     -13.683   1.687  16.539  1.00 81.02      A    O  
ATOM   1079  CB  THR A 146     -13.952   4.297  15.131  1.00 82.92      A    C  
ATOM   1080  CG2 THR A 146     -13.693   5.798  15.137  1.00 75.89      A    C  
ATOM   1081  OG1 THR A 146     -14.574   3.958  13.909  1.00 77.36      A    O  
ATOM   1082  N   ARG A 147     -12.735   1.130  14.574  1.00 84.00      A    N  
ATOM   1083  CA  ARG A 147     -13.040  -0.305  14.664  1.00 82.79      A    C  
ATOM   1084  C   ARG A 147     -11.904  -1.123  15.263  1.00 82.76      A    C  
ATOM   1085  O   ARG A 147     -12.214  -2.134  15.881  1.00 79.33      A    O  
ATOM   1086  CB  ARG A 147     -13.421  -0.863  13.291  1.00 81.45      A    C  
ATOM   1087  CG  ARG A 147     -14.824  -0.413  12.865  1.00 77.82      A    C  
ATOM   1088  CD  ARG A 147     -15.127  -1.016  11.501  1.00 75.14      A    C  
ATOM   1089  NE  ARG A 147     -16.416  -0.543  10.974  1.00 66.31      A    N  
ATOM   1090  CZ  ARG A 147     -17.139  -1.148  10.047  1.00 59.09      A    C  
ATOM   1091  NH1 ARG A 147     -16.807  -2.317   9.565  1.00 54.05      A    N1+
ATOM   1092  NH2 ARG A 147     -18.209  -0.583   9.579  1.00 52.03      A    N  
ATOM   1093  N   MET A 148     -10.653  -0.712  15.119  1.00 83.95      A    N  
ATOM   1094  CA  MET A 148      -9.514  -1.443  15.682  1.00 84.10      A    C  
ATOM   1095  C   MET A 148      -9.647  -1.732  17.193  1.00 83.95      A    C  
ATOM   1096  O   MET A 148      -9.457  -2.893  17.565  1.00 82.29      A    O  
ATOM   1097  CB  MET A 148      -8.186  -0.733  15.375  1.00 84.04      A    C  
ATOM   1098  CG  MET A 148      -7.828  -0.789  13.885  1.00 83.65      A    C  
ATOM   1099  SD  MET A 148      -6.204  -0.116  13.445  1.00 82.70      A    S  
ATOM   1100  CE  MET A 148      -6.375   1.607  13.939  1.00 72.62      A    C  
ATOM   1101  N   PRO A 149     -10.081  -0.786  18.060  1.00 88.35      A    N  
ATOM   1102  CA  PRO A 149     -10.273  -1.056  19.486  1.00 87.01      A    C  
ATOM   1103  C   PRO A 149     -11.417  -2.025  19.810  1.00 86.89      A    C  
ATOM   1104  O   PRO A 149     -11.412  -2.657  20.862  1.00 81.91      A    O  
ATOM   1105  CB  PRO A 149     -10.523   0.306  20.142  1.00 84.95      A    C  
ATOM   1106  CG  PRO A 149      -9.983   1.316  19.136  1.00 84.89      A    C  
ATOM   1107  CD  PRO A 149     -10.250   0.638  17.804  1.00 88.26      A    C  
ATOM   1108  N   LEU A 150     -12.398  -2.163  18.913  1.00 85.50      A    N  
ATOM   1109  CA  LEU A 150     -13.593  -2.986  19.161  1.00 83.91      A    C  
ATOM   1110  C   LEU A 150     -13.331  -4.495  19.085  1.00 83.67      A    C  
ATOM   1111  O   LEU A 150     -14.234  -5.291  19.316  1.00 79.03      A    O  
ATOM   1112  CB  LEU A 150     -14.715  -2.609  18.170  1.00 81.01      A    C  
ATOM   1113  CG  LEU A 150     -15.165  -1.144  18.198  1.00 74.92      A    C  
ATOM   1114  CD1 LEU A 150     -16.240  -0.919  17.125  1.00 69.30      A    C  
ATOM   1115  CD2 LEU A 150     -15.756  -0.735  19.544  1.00 69.18      A    C  
ATOM   1116  N   HIS A 151     -12.117  -4.885  18.705  1.00 82.85      A    N  
ATOM   1117  CA  HIS A 151     -11.717  -6.284  18.585  1.00 83.07      A    C  
ATOM   1118  C   HIS A 151     -11.120  -6.865  19.878  1.00 83.96      A    C  
ATOM   1119  O   HIS A 151     -10.576  -7.962  19.840  1.00 77.90      A    O  
ATOM   1120  CB  HIS A 151     -10.795  -6.437  17.371  1.00 80.84      A    C  
ATOM   1121  CG  HIS A 151     -11.522  -6.213  16.063  1.00 82.04      A    C  
ATOM   1122  CD2 HIS A 151     -11.313  -5.212  15.156  1.00 71.13      A    C  
ATOM   1123  ND1 HIS A 151     -12.551  -6.988  15.586  1.00 71.21      A    N  
ATOM   1124  CE1 HIS A 151     -12.941  -6.472  14.410  1.00 72.69      A    C  
ATOM   1125  NE2 HIS A 151     -12.218  -5.389  14.102  1.00 75.21      A    N  
ATOM   1126  N   GLU A 152     -11.239  -6.159  21.000  1.00 83.52      A    N  
ATOM   1127  CA  GLU A 152     -10.765  -6.636  22.305  1.00 84.30      A    C  
ATOM   1128  C   GLU A 152     -11.314  -8.029  22.640  1.00 83.18      A    C  
ATOM   1129  O   GLU A 152     -12.444  -8.369  22.311  1.00 75.24      A    O  
ATOM   1130  CB  GLU A 152     -11.122  -5.579  23.360  1.00 80.62      A    C  
ATOM   1131  CG  GLU A 152     -10.423  -5.817  24.699  1.00 71.24      A    C  
ATOM   1132  CD  GLU A 152     -10.553  -4.614  25.660  1.00 68.30      A    C  
ATOM   1133  OE1 GLU A 152      -9.778  -4.594  26.640  1.00 61.34      A    O  
ATOM   1134  OE2 GLU A 152     -11.386  -3.726  25.386  1.00 61.64      A    O1-
ATOM   1135  N   GLY A 153     -10.460  -8.881  23.223  1.00 85.37      A    N  
ATOM   1136  CA  GLY A 153     -10.772 -10.291  23.492  1.00 85.96      A    C  
ATOM   1137  C   GLY A 153     -10.695 -11.230  22.276  1.00 87.29      A    C  
ATOM   1138  O   GLY A 153     -11.011 -12.417  22.391  1.00 80.75      A    O  
ATOM   1139  N   SER A 154     -10.286 -10.739  21.109  1.00 86.94      A    N  
ATOM   1140  CA  SER A 154     -10.069 -11.553  19.907  1.00 88.37      A    C  
ATOM   1141  C   SER A 154      -8.605 -11.518  19.441  1.00 89.59      A    C  
ATOM   1142  O   SER A 154      -7.871 -10.607  19.819  1.00 86.77      A    O  
ATOM   1143  CB  SER A 154     -11.022 -11.094  18.798  1.00 84.54      A    C  
ATOM   1144  OG  SER A 154     -10.540  -9.924  18.149  1.00 79.00      A    O  
ATOM   1145  N   PRO A 155      -8.174 -12.411  18.540  1.00 88.48      A    N  
ATOM   1146  CA  PRO A 155      -6.835 -12.342  17.936  1.00 88.89      A    C  
ATOM   1147  C   PRO A 155      -6.523 -11.001  17.253  1.00 90.25      A    C  
ATOM   1148  O   PRO A 155      -5.376 -10.565  17.220  1.00 87.74      A    O  
ATOM   1149  CB  PRO A 155      -6.789 -13.498  16.929  1.00 86.39      A    C  
ATOM   1150  CG  PRO A 155      -7.780 -14.509  17.498  1.00 84.57      A    C  
ATOM   1151  CD  PRO A 155      -8.868 -13.616  18.106  1.00 87.27      A    C  
ATOM   1152  N   LEU A 156      -7.548 -10.311  16.720  1.00 89.22      A    N  
ATOM   1153  CA  LEU A 156      -7.371  -8.962  16.175  1.00 90.46      A    C  
ATOM   1154  C   LEU A 156      -7.185  -7.906  17.272  1.00 91.29      A    C  
ATOM   1155  O   LEU A 156      -6.536  -6.887  17.033  1.00 89.51      A    O  
ATOM   1156  CB  LEU A 156      -8.580  -8.612  15.282  1.00 88.83      A    C  
ATOM   1157  CG  LEU A 156      -8.707  -9.435  13.990  1.00 88.55      A    C  
ATOM   1158  CD1 LEU A 156     -10.013  -9.054  13.277  1.00 83.39      A    C  
ATOM   1159  CD2 LEU A 156      -7.560  -9.179  13.021  1.00 82.72      A    C  
ATOM   1160  N   GLY A 157      -7.717  -8.139  18.465  1.00 89.92      A    N  
ATOM   1161  CA  GLY A 157      -7.477  -7.288  19.638  1.00 89.55      A    C  
ATOM   1162  C   GLY A 157      -6.024  -7.317  20.097  1.00 90.85      A    C  
ATOM   1163  O   GLY A 157      -5.461  -6.278  20.439  1.00 89.60      A    O  
ATOM   1164  N   GLU A 158      -5.366  -8.474  19.982  1.00 88.11      A    N  
ATOM   1165  CA  GLU A 158      -3.931  -8.610  20.224  1.00 89.41      A    C  
ATOM   1166  C   GLU A 158      -3.100  -7.776  19.235  1.00 90.74      A    C  
ATOM   1167  O   GLU A 158      -2.135  -7.126  19.636  1.00 90.08      A    O  
ATOM   1168  CB  GLU A 158      -3.526 -10.093  20.147  1.00 88.32      A    C  
ATOM   1169  CG  GLU A 158      -4.110 -10.924  21.298  1.00 82.20      A    C  
ATOM   1170  CD  GLU A 158      -3.537 -10.481  22.652  1.00 81.19      A    C  
ATOM   1171  OE1 GLU A 158      -4.299 -10.147  23.580  1.00 70.94      A    O  
ATOM   1172  OE2 GLU A 158      -2.294 -10.407  22.746  1.00 71.45      A    O1-
ATOM   1173  N   LEU A 159      -3.520  -7.689  17.962  1.00 92.29      A    N  
ATOM   1174  CA  LEU A 159      -2.881  -6.777  17.007  1.00 92.43      A    C  
ATOM   1175  C   LEU A 159      -3.038  -5.313  17.418  1.00 93.02      A    C  
ATOM   1176  O   LEU A 159      -2.113  -4.519  17.239  1.00 92.35      A    O  
ATOM   1177  CB  LEU A 159      -3.457  -6.970  15.593  1.00 92.19      A    C  
ATOM   1178  CG  LEU A 159      -3.240  -8.356  14.959  1.00 91.59      A    C  
ATOM   1179  CD1 LEU A 159      -3.801  -8.328  13.536  1.00 87.05      A    C  
ATOM   1180  CD2 LEU A 159      -1.767  -8.745  14.888  1.00 86.93      A    C  
ATOM   1181  N   HIS A 160      -4.180  -4.939  17.993  1.00 92.55      A    N  
ATOM   1182  CA  HIS A 160      -4.382  -3.590  18.509  1.00 92.08      A    C  
ATOM   1183  C   HIS A 160      -3.462  -3.296  19.702  1.00 92.08      A    C  
ATOM   1184  O   HIS A 160      -2.918  -2.196  19.796  1.00 91.45      A    O  
ATOM   1185  CB  HIS A 160      -5.859  -3.377  18.860  1.00 91.32      A    C  
ATOM   1186  CG  HIS A 160      -6.152  -1.980  19.326  1.00 90.57      A    C  
ATOM   1187  CD2 HIS A 160      -6.115  -0.834  18.577  1.00 78.51      A    C  
ATOM   1188  ND1 HIS A 160      -6.461  -1.615  20.620  1.00 77.52      A    N  
ATOM   1189  CE1 HIS A 160      -6.615  -0.279  20.635  1.00 81.92      A    C  
ATOM   1190  NE2 HIS A 160      -6.411   0.241  19.418  1.00 84.40      A    N  
ATOM   1191  N   ARG A 161      -3.226  -4.287  20.574  1.00 91.86      A    N  
ATOM   1192  CA  ARG A 161      -2.224  -4.187  21.641  1.00 91.49      A    C  
ATOM   1193  C   ARG A 161      -0.822  -3.955  21.077  1.00 91.73      A    C  
ATOM   1194  O   ARG A 161      -0.141  -3.047  21.535  1.00 91.09      A    O  
ATOM   1195  CB  ARG A 161      -2.265  -5.444  22.540  1.00 90.38      A    C  
ATOM   1196  CG  ARG A 161      -1.441  -5.208  23.815  1.00 85.48      A    C  
ATOM   1197  CD  ARG A 161      -1.381  -6.432  24.738  1.00 84.22      A    C  
ATOM   1198  NE  ARG A 161      -0.469  -7.466  24.201  1.00 75.84      A    N  
ATOM   1199  CZ  ARG A 161      -0.615  -8.772  24.331  1.00 73.17      A    C  
ATOM   1200  NH1 ARG A 161      -1.557  -9.287  25.052  1.00 66.01      A    N1+
ATOM   1201  NH2 ARG A 161       0.173  -9.577  23.702  1.00 64.04      A    N  
ATOM   1202  N   CYS A 162      -0.435  -4.682  20.029  1.00 92.69      A    N  
ATOM   1203  CA  CYS A 162       0.862  -4.502  19.374  1.00 92.41      A    C  
ATOM   1204  C   CYS A 162       1.062  -3.079  18.837  1.00 92.86      A    C  
ATOM   1205  O   CYS A 162       2.158  -2.540  18.947  1.00 92.21      A    O  
ATOM   1206  CB  CYS A 162       1.028  -5.497  18.221  1.00 92.62      A    C  
ATOM   1207  SG  CYS A 162       0.873  -7.195  18.809  1.00 90.53      A    S  
ATOM   1208  N   ILE A 163       0.012  -2.457  18.285  1.00 94.28      A    N  
ATOM   1209  CA  ILE A 163       0.057  -1.055  17.836  1.00 93.92      A    C  
ATOM   1210  C   ILE A 163       0.290  -0.123  19.026  1.00 93.89      A    C  
ATOM   1211  O   ILE A 163       1.123   0.775  18.950  1.00 92.25      A    O  
ATOM   1212  CB  ILE A 163      -1.225  -0.667  17.077  1.00 93.82      A    C  
ATOM   1213  CG1 ILE A 163      -1.325  -1.470  15.758  1.00 91.74      A    C  
ATOM   1214  CG2 ILE A 163      -1.281   0.843  16.785  1.00 91.93      A    C  
ATOM   1215  CD1 ILE A 163      -2.655  -1.310  15.022  1.00 88.59      A    C  
ATOM   1216  N   ARG A 164      -0.445  -0.323  20.116  1.00 93.31      A    N  
ATOM   1217  CA  ARG A 164      -0.379   0.538  21.303  1.00 92.69      A    C  
ATOM   1218  C   ARG A 164       0.969   0.440  22.025  1.00 92.43      A    C  
ATOM   1219  O   ARG A 164       1.485   1.451  22.496  1.00 91.40      A    O  
ATOM   1220  CB  ARG A 164      -1.536   0.164  22.237  1.00 91.63      A    C  
ATOM   1221  CG  ARG A 164      -1.639   1.100  23.449  1.00 85.11      A    C  
ATOM   1222  CD  ARG A 164      -2.791   0.692  24.369  1.00 82.64      A    C  
ATOM   1223  NE  ARG A 164      -2.556  -0.638  24.964  1.00 72.98      A    N  
ATOM   1224  CZ  ARG A 164      -3.456  -1.470  25.450  1.00 67.84      A    C  
ATOM   1225  NH1 ARG A 164      -4.719  -1.163  25.508  1.00 61.63      A    N1+
ATOM   1226  NH2 ARG A 164      -3.073  -2.639  25.891  1.00 60.10      A    N  
ATOM   1227  N   GLU A 165       1.526  -0.766  22.113  1.00 92.83      A    N  
ATOM   1228  CA  GLU A 165       2.776  -1.064  22.828  1.00 93.26      A    C  
ATOM   1229  C   GLU A 165       4.017  -0.960  21.936  1.00 93.67      A    C  
ATOM   1230  O   GLU A 165       5.134  -1.026  22.441  1.00 91.00      A    O  
ATOM   1231  CB  GLU A 165       2.646  -2.452  23.484  1.00 92.65      A    C  
ATOM   1232  CG  GLU A 165       1.588  -2.445  24.597  1.00 90.23      A    C  
ATOM   1233  CD  GLU A 165       1.240  -3.839  25.153  1.00 87.70      A    C  
ATOM   1234  OE1 GLU A 165       0.201  -3.903  25.865  1.00 80.12      A    O  
ATOM   1235  OE2 GLU A 165       1.920  -4.820  24.818  1.00 81.20      A    O1-
ATOM   1236  N   GLY A 166       3.843  -0.785  20.619  1.00 93.07      A    N  
ATOM   1237  CA  GLY A 166       4.961  -0.692  19.680  1.00 93.74      A    C  
ATOM   1238  C   GLY A 166       5.740  -2.000  19.542  1.00 94.78      A    C  
ATOM   1239  O   GLY A 166       6.958  -1.984  19.378  1.00 91.57      A    O  
ATOM   1240  N   VAL A 167       5.055  -3.143  19.614  1.00 94.38      A    N  
ATOM   1241  CA  VAL A 167       5.672  -4.473  19.515  1.00 94.40      A    C  
ATOM   1242  C   VAL A 167       5.865  -4.848  18.041  1.00 95.00      A    C  
ATOM   1243  O   VAL A 167       4.964  -4.700  17.218  1.00 93.10      A    O  
ATOM   1244  CB  VAL A 167       4.848  -5.533  20.263  1.00 93.14      A    C  
ATOM   1245  CG1 VAL A 167       5.504  -6.922  20.204  1.00 88.97      A    C  
ATOM   1246  CG2 VAL A 167       4.698  -5.172  21.751  1.00 89.28      A    C  
ATOM   1247  N   LYS A 168       7.055  -5.381  17.693  1.00 95.67      A    N  
ATOM   1248  CA  LYS A 168       7.312  -5.925  16.355  1.00 95.70      A    C  
ATOM   1249  C   LYS A 168       6.482  -7.191  16.126  1.00 95.94      A    C  
ATOM   1250  O   LYS A 168       6.345  -8.036  17.005  1.00 93.96      A    O  
ATOM   1251  CB  LYS A 168       8.808  -6.188  16.108  1.00 94.28      A    C  
ATOM   1252  CG  LYS A 168       9.596  -4.884  15.883  1.00 91.27      A    C  
ATOM   1253  CD  LYS A 168      11.024  -5.121  15.370  1.00 89.16      A    C  
ATOM   1254  CE  LYS A 168      11.670  -3.771  15.055  1.00 83.30      A    C  
ATOM   1255  NZ  LYS A 168      12.916  -3.847  14.233  1.00 77.37      A    N1+
ATOM   1256  N   VAL A 169       5.972  -7.328  14.899  1.00 95.99      A    N  
ATOM   1257  CA  VAL A 169       5.206  -8.492  14.462  1.00 95.95      A    C  
ATOM   1258  C   VAL A 169       5.889  -9.171  13.281  1.00 96.12      A    C  
ATOM   1259  O   VAL A 169       6.429  -8.513  12.389  1.00 94.93      A    O  
ATOM   1260  CB  VAL A 169       3.733  -8.157  14.152  1.00 94.95      A    C  
ATOM   1261  CG1 VAL A 169       3.001  -7.634  15.390  1.00 88.05      A    C  
ATOM   1262  CG2 VAL A 169       3.561  -7.136  13.027  1.00 86.99      A    C  
ATOM   1263  N   ASN A 170       5.816 -10.500  13.256  1.00 94.95      A    N  
ATOM   1264  CA  ASN A 170       6.268 -11.335  12.155  1.00 94.75      A    C  
ATOM   1265  C   ASN A 170       5.052 -11.794  11.347  1.00 95.12      A    C  
ATOM   1266  O   ASN A 170       4.244 -12.602  11.814  1.00 93.55      A    O  
ATOM   1267  CB  ASN A 170       7.044 -12.531  12.718  1.00 93.41      A    C  
ATOM   1268  CG  ASN A 170       8.380 -12.143  13.312  1.00 91.63      A    C  
ATOM   1269  ND2 ASN A 170       8.854 -12.836  14.312  1.00 82.55      A    N  
ATOM   1270  OD1 ASN A 170       9.031 -11.220  12.871  1.00 82.67      A    O  
ATOM   1271  N   VAL A 171       4.935 -11.294  10.117  1.00 94.92      A    N  
ATOM   1272  CA  VAL A 171       3.843 -11.609   9.196  1.00 95.14      A    C  
ATOM   1273  C   VAL A 171       4.338 -12.585   8.134  1.00 95.26      A    C  
ATOM   1274  O   VAL A 171       5.183 -12.261   7.301  1.00 93.65      A    O  
ATOM   1275  CB  VAL A 171       3.268 -10.334   8.549  1.00 95.21      A    C  
ATOM   1276  CG1 VAL A 171       2.053 -10.683   7.684  1.00 92.02      A    C  
ATOM   1277  CG2 VAL A 171       2.838  -9.318   9.606  1.00 90.83      A    C  
ATOM   1278  N   HIS A 172       3.780 -13.780   8.134  1.00 94.62      A    N  
ATOM   1279  CA  HIS A 172       4.067 -14.809   7.149  1.00 94.29      A    C  
ATOM   1280  C   HIS A 172       3.203 -14.613   5.912  1.00 94.21      A    C  
ATOM   1281  O   HIS A 172       1.973 -14.624   5.998  1.00 92.67      A    O  
ATOM   1282  CB  HIS A 172       3.838 -16.195   7.753  1.00 93.78      A    C  
ATOM   1283  CG  HIS A 172       4.772 -16.492   8.888  1.00 93.75      A    C  
ATOM   1284  CD2 HIS A 172       5.816 -17.365   8.864  1.00 83.21      A    C  
ATOM   1285  ND1 HIS A 172       4.760 -15.886  10.128  1.00 82.34      A    N  
ATOM   1286  CE1 HIS A 172       5.797 -16.379  10.819  1.00 85.15      A    C  
ATOM   1287  NE2 HIS A 172       6.464 -17.285  10.098  1.00 87.64      A    N  
ATOM   1288  N   ILE A 173       3.840 -14.493   4.757  1.00 94.99      A    N  
ATOM   1289  CA  ILE A 173       3.184 -14.241   3.474  1.00 94.69      A    C  
ATOM   1290  C   ILE A 173       3.169 -15.523   2.652  1.00 93.93      A    C  
ATOM   1291  O   ILE A 173       4.179 -16.216   2.524  1.00 91.51      A    O  
ATOM   1292  CB  ILE A 173       3.864 -13.074   2.721  1.00 94.18      A    C  
ATOM   1293  CG1 ILE A 173       3.874 -11.798   3.591  1.00 89.99      A    C  
ATOM   1294  CG2 ILE A 173       3.138 -12.809   1.384  1.00 88.46      A    C  
ATOM   1295  CD1 ILE A 173       4.587 -10.617   2.929  1.00 82.11      A    C  
ATOM   1296  N   ARG A 174       2.013 -15.809   2.026  1.00 92.90      A    N  
ATOM   1297  CA  ARG A 174       1.835 -16.984   1.171  1.00 92.34      A    C  
ATOM   1298  C   ARG A 174       2.234 -16.755  -0.281  1.00 91.87      A    C  
ATOM   1299  O   ARG A 174       2.130 -15.662  -0.826  1.00 89.57      A    O  
ATOM   1300  CB  ARG A 174       0.411 -17.545   1.308  1.00 90.12      A    C  
ATOM   1301  CG  ARG A 174      -0.677 -16.688   0.643  1.00 85.47      A    C  
ATOM   1302  CD  ARG A 174      -2.049 -17.339   0.822  1.00 84.71      A    C  
ATOM   1303  NE  ARG A 174      -3.096 -16.592   0.130  1.00 78.12      A    N  
ATOM   1304  CZ  ARG A 174      -3.530 -16.777  -1.106  1.00 74.56      A    C  
ATOM   1305  NH1 ARG A 174      -3.045 -17.712  -1.885  1.00 65.44      A    N1+
ATOM   1306  NH2 ARG A 174      -4.461 -16.021  -1.577  1.00 66.65      A    N  
ATOM   1307  N   THR A 175       2.599 -17.851  -0.929  1.00 89.84      A    N  
ATOM   1308  CA  THR A 175       2.495 -18.049  -2.384  1.00 88.13      A    C  
ATOM   1309  C   THR A 175       1.262 -18.897  -2.710  1.00 87.54      A    C  
ATOM   1310  O   THR A 175       0.483 -19.257  -1.826  1.00 83.87      A    O  
ATOM   1311  CB  THR A 175       3.754 -18.727  -2.951  1.00 85.04      A    C  
ATOM   1312  CG2 THR A 175       5.025 -17.924  -2.725  1.00 75.37      A    C  
ATOM   1313  OG1 THR A 175       3.929 -20.001  -2.384  1.00 75.76      A    O  
ATOM   1314  N   PHE A 176       1.113 -19.277  -3.981  1.00 87.16      A    N  
ATOM   1315  CA  PHE A 176       0.056 -20.207  -4.381  1.00 85.01      A    C  
ATOM   1316  C   PHE A 176       0.158 -21.586  -3.686  1.00 84.28      A    C  
ATOM   1317  O   PHE A 176      -0.861 -22.159  -3.311  1.00 80.44      A    O  
ATOM   1318  CB  PHE A 176       0.105 -20.351  -5.902  1.00 82.04      A    C  
ATOM   1319  CG  PHE A 176      -0.976 -21.254  -6.460  1.00 76.17      A    C  
ATOM   1320  CD1 PHE A 176      -0.686 -22.598  -6.780  1.00 71.08      A    C  
ATOM   1321  CD2 PHE A 176      -2.277 -20.763  -6.644  1.00 69.47      A    C  
ATOM   1322  CE1 PHE A 176      -1.690 -23.439  -7.285  1.00 62.45      A    C  
ATOM   1323  CE2 PHE A 176      -3.288 -21.607  -7.150  1.00 64.09      A    C  
ATOM   1324  CZ  PHE A 176      -2.996 -22.946  -7.470  1.00 63.46      A    C  
ATOM   1325  N   LYS A 177       1.381 -22.111  -3.476  1.00 85.44      A    N  
ATOM   1326  CA  LYS A 177       1.618 -23.455  -2.898  1.00 83.73      A    C  
ATOM   1327  C   LYS A 177       2.117 -23.476  -1.448  1.00 81.55      A    C  
ATOM   1328  O   LYS A 177       2.353 -24.556  -0.921  1.00 72.66      A    O  
ATOM   1329  CB  LYS A 177       2.568 -24.262  -3.801  1.00 79.76      A    C  
ATOM   1330  CG  LYS A 177       1.900 -24.774  -5.085  1.00 73.42      A    C  
ATOM   1331  CD  LYS A 177       2.867 -25.705  -5.838  1.00 70.96      A    C  
ATOM   1332  CE  LYS A 177       2.225 -26.324  -7.083  1.00 63.34      A    C  
ATOM   1333  NZ  LYS A 177       3.185 -27.219  -7.802  1.00 56.09      A    N1+
ATOM   1334  N   GLY A 178       2.308 -22.340  -0.813  1.00 86.15      A    N  
ATOM   1335  CA  GLY A 178       2.839 -22.317   0.551  1.00 86.91      A    C  
ATOM   1336  C   GLY A 178       3.457 -20.979   0.939  1.00 88.97      A    C  
ATOM   1337  O   GLY A 178       3.004 -19.928   0.499  1.00 86.78      A    O  
ATOM   1338  N   LEU A 179       4.502 -21.020   1.768  1.00 87.71      A    N  
ATOM   1339  CA  LEU A 179       5.183 -19.826   2.266  1.00 88.38      A    C  
ATOM   1340  C   LEU A 179       5.999 -19.141   1.164  1.00 87.66      A    C  
ATOM   1341  O   LEU A 179       6.741 -19.786   0.425  1.00 84.79      A    O  
ATOM   1342  CB  LEU A 179       6.050 -20.248   3.467  1.00 88.40      A    C  
ATOM   1343  CG  LEU A 179       6.718 -19.082   4.220  1.00 87.88      A    C  
ATOM   1344  CD1 LEU A 179       5.696 -18.225   4.969  1.00 82.39      A    C  
ATOM   1345  CD2 LEU A 179       7.712 -19.630   5.238  1.00 82.98      A    C  
ATOM   1346  N   ARG A 180       5.873 -17.817   1.061  1.00 91.29      A    N  
ATOM   1347  CA  ARG A 180       6.738 -16.960   0.241  1.00 90.85      A    C  
ATOM   1348  C   ARG A 180       7.888 -16.392   1.056  1.00 91.37      A    C  
ATOM   1349  O   ARG A 180       9.020 -16.391   0.578  1.00 88.50      A    O  
ATOM   1350  CB  ARG A 180       5.889 -15.838  -0.378  1.00 88.98      A    C  
ATOM   1351  CG  ARG A 180       6.731 -14.820  -1.156  1.00 84.92      A    C  
ATOM   1352  CD  ARG A 180       5.858 -13.712  -1.734  1.00 82.97      A    C  
ATOM   1353  NE  ARG A 180       6.679 -12.628  -2.308  1.00 75.88      A    N  
ATOM   1354  CZ  ARG A 180       6.249 -11.622  -3.036  1.00 71.89      A    C  
ATOM   1355  NH1 ARG A 180       5.000 -11.501  -3.379  1.00 64.82      A    N1+
ATOM   1356  NH2 ARG A 180       7.084 -10.693  -3.423  1.00 64.03      A    N  
ATOM   1357  N   GLY A 181       7.583 -15.896   2.246  1.00 91.64      A    N  
ATOM   1358  CA  GLY A 181       8.524 -15.186   3.092  1.00 91.83      A    C  
ATOM   1359  C   GLY A 181       7.883 -14.653   4.367  1.00 93.17      A    C  
ATOM   1360  O   GLY A 181       6.699 -14.886   4.615  1.00 91.61      A    O  
ATOM   1361  N   VAL A 182       8.685 -13.942   5.145  1.00 93.60      A    N  
ATOM   1362  CA  VAL A 182       8.293 -13.348   6.425  1.00 94.01      A    C  
ATOM   1363  C   VAL A 182       8.653 -11.869   6.396  1.00 94.55      A    C  
ATOM   1364  O   VAL A 182       9.757 -11.512   6.003  1.00 92.98      A    O  
ATOM   1365  CB  VAL A 182       8.983 -14.059   7.606  1.00 93.03      A    C  
ATOM   1366  CG1 VAL A 182       8.483 -13.514   8.949  1.00 86.84      A    C  
ATOM   1367  CG2 VAL A 182       8.701 -15.567   7.580  1.00 86.53      A    C  
ATOM   1368  N   CYS A 183       7.699 -11.027   6.806  1.00 94.69      A    N  
ATOM   1369  CA  CYS A 183       7.898  -9.602   7.029  1.00 95.10      A    C  
ATOM   1370  C   CYS A 183       7.930  -9.338   8.533  1.00 95.58      A    C  
ATOM   1371  O   CYS A 183       6.929  -9.567   9.209  1.00 93.72      A    O  
ATOM   1372  CB  CYS A 183       6.758  -8.826   6.374  1.00 94.70      A    C  
ATOM   1373  SG  CYS A 183       6.897  -8.875   4.567  1.00 93.23      A    S  
ATOM   1374  N   THR A 184       9.043  -8.836   9.048  1.00 95.59      A    N  
ATOM   1375  CA  THR A 184       9.198  -8.430  10.447  1.00 95.48      A    C  
ATOM   1376  C   THR A 184       9.170  -6.914  10.530  1.00 95.51      A    C  
ATOM   1377  O   THR A 184       9.987  -6.268   9.883  1.00 93.73      A    O  
ATOM   1378  CB  THR A 184      10.511  -8.963  11.027  1.00 94.53      A    C  
ATOM   1379  CG2 THR A 184      10.656  -8.643  12.511  1.00 88.30      A    C  
ATOM   1380  OG1 THR A 184      10.557 -10.371  10.886  1.00 88.86      A    O  
ATOM   1381  N   GLY A 185       8.247  -6.324  11.294  1.00 95.85      A    N  
ATOM   1382  CA  GLY A 185       8.152  -4.867  11.411  1.00 95.84      A    C  
ATOM   1383  C   GLY A 185       7.100  -4.404  12.414  1.00 96.33      A    C  
ATOM   1384  O   GLY A 185       6.472  -5.215  13.098  1.00 94.85      A    O  
ATOM   1385  N   PHE A 186       6.899  -3.096  12.506  1.00 95.63      A    N  
ATOM   1386  CA  PHE A 186       5.911  -2.493  13.399  1.00 95.58      A    C  
ATOM   1387  C   PHE A 186       4.562  -2.349  12.706  1.00 95.90      A    C  
ATOM   1388  O   PHE A 186       4.475  -1.793  11.615  1.00 93.94      A    O  
ATOM   1389  CB  PHE A 186       6.412  -1.139  13.904  1.00 94.94      A    C  
ATOM   1390  CG  PHE A 186       7.678  -1.229  14.716  1.00 95.68      A    C  
ATOM   1391  CD1 PHE A 186       7.623  -1.652  16.057  1.00 91.53      A    C  
ATOM   1392  CD2 PHE A 186       8.915  -0.887  14.141  1.00 92.23      A    C  
ATOM   1393  CE1 PHE A 186       8.798  -1.712  16.825  1.00 91.96      A    C  
ATOM   1394  CE2 PHE A 186      10.087  -0.951  14.907  1.00 92.13      A    C  
ATOM   1395  CZ  PHE A 186      10.029  -1.353  16.251  1.00 93.67      A    C  
ATOM   1396  N   LEU A 187       3.497  -2.809  13.360  1.00 95.88      A    N  
ATOM   1397  CA  LEU A 187       2.139  -2.667  12.858  1.00 95.60      A    C  
ATOM   1398  C   LEU A 187       1.605  -1.257  13.153  1.00 95.76      A    C  
ATOM   1399  O   LEU A 187       1.674  -0.786  14.283  1.00 94.03      A    O  
ATOM   1400  CB  LEU A 187       1.275  -3.775  13.490  1.00 94.94      A    C  
ATOM   1401  CG  LEU A 187      -0.154  -3.844  12.943  1.00 94.13      A    C  
ATOM   1402  CD1 LEU A 187      -0.198  -4.290  11.485  1.00 87.99      A    C  
ATOM   1403  CD2 LEU A 187      -0.941  -4.878  13.748  1.00 88.28      A    C  
ATOM   1404  N   VAL A 188       1.029  -0.598  12.143  1.00 95.33      A    N  
ATOM   1405  CA  VAL A 188       0.454   0.753  12.253  1.00 94.57      A    C  
ATOM   1406  C   VAL A 188      -1.072   0.714  12.204  1.00 94.41      A    C  
ATOM   1407  O   VAL A 188      -1.747   1.415  12.946  1.00 92.49      A    O  
ATOM   1408  CB  VAL A 188       0.981   1.665  11.133  1.00 93.89      A    C  
ATOM   1409  CG1 VAL A 188       0.401   3.079  11.187  1.00 87.62      A    C  
ATOM   1410  CG2 VAL A 188       2.496   1.783  11.213  1.00 87.49      A    C  
ATOM   1411  N   ALA A 189      -1.622  -0.102  11.307  1.00 93.60      A    N  
ATOM   1412  CA  ALA A 189      -3.060  -0.240  11.153  1.00 93.79      A    C  
ATOM   1413  C   ALA A 189      -3.424  -1.612  10.599  1.00 94.29      A    C  
ATOM   1414  O   ALA A 189      -2.676  -2.196   9.819  1.00 93.28      A    O  
ATOM   1415  CB  ALA A 189      -3.582   0.880  10.238  1.00 92.44      A    C  
ATOM   1416  N   PHE A 190      -4.630  -2.080  10.944  1.00 92.94      A    N  
ATOM   1417  CA  PHE A 190      -5.198  -3.305  10.402  1.00 92.65      A    C  
ATOM   1418  C   PHE A 190      -6.717  -3.192  10.239  1.00 92.17      A    C  
ATOM   1419  O   PHE A 190      -7.372  -2.324  10.822  1.00 89.61      A    O  
ATOM   1420  CB  PHE A 190      -4.817  -4.508  11.272  1.00 92.43      A    C  
ATOM   1421  CG  PHE A 190      -5.493  -4.517  12.628  1.00 93.20      A    C  
ATOM   1422  CD1 PHE A 190      -4.910  -3.829  13.709  1.00 89.46      A    C  
ATOM   1423  CD2 PHE A 190      -6.719  -5.178  12.801  1.00 89.73      A    C  
ATOM   1424  CE1 PHE A 190      -5.558  -3.803  14.954  1.00 89.74      A    C  
ATOM   1425  CE2 PHE A 190      -7.369  -5.145  14.046  1.00 89.96      A    C  
ATOM   1426  CZ  PHE A 190      -6.793  -4.454  15.120  1.00 91.20      A    C  
ATOM   1427  N   ASP A 191      -7.308  -4.099   9.466  1.00 92.98      A    N  
ATOM   1428  CA  ASP A 191      -8.753  -4.243   9.347  1.00 92.45      A    C  
ATOM   1429  C   ASP A 191      -9.216  -5.679   9.624  1.00 91.91      A    C  
ATOM   1430  O   ASP A 191      -8.436  -6.601   9.847  1.00 89.05      A    O  
ATOM   1431  CB  ASP A 191      -9.230  -3.670   8.000  1.00 90.75      A    C  
ATOM   1432  CG  ASP A 191      -8.996  -4.560   6.778  1.00 89.95      A    C  
ATOM   1433  OD1 ASP A 191      -8.545  -5.718   6.929  1.00 84.50      A    O  
ATOM   1434  OD2 ASP A 191      -9.356  -4.131   5.664  1.00 85.15      A    O1-
ATOM   1435  N   LYS A 192     -10.546  -5.880   9.578  1.00 91.42      A    N  
ATOM   1436  CA  LYS A 192     -11.166  -7.197   9.802  1.00 90.91      A    C  
ATOM   1437  C   LYS A 192     -10.815  -8.268   8.760  1.00 91.04      A    C  
ATOM   1438  O   LYS A 192     -11.160  -9.422   8.957  1.00 88.26      A    O  
ATOM   1439  CB  LYS A 192     -12.690  -7.040   9.909  1.00 88.72      A    C  
ATOM   1440  CG  LYS A 192     -13.325  -6.633   8.571  1.00 85.25      A    C  
ATOM   1441  CD  LYS A 192     -14.850  -6.671   8.642  1.00 81.61      A    C  
ATOM   1442  CE  LYS A 192     -15.398  -6.392   7.244  1.00 73.88      A    C  
ATOM   1443  NZ  LYS A 192     -16.834  -6.727   7.121  1.00 66.22      A    N1+
ATOM   1444  N   PHE A 193     -10.220  -7.869   7.638  1.00 92.09      A    N  
ATOM   1445  CA  PHE A 193      -9.794  -8.772   6.570  1.00 92.26      A    C  
ATOM   1446  C   PHE A 193      -8.303  -9.106   6.655  1.00 93.32      A    C  
ATOM   1447  O   PHE A 193      -7.761  -9.675   5.719  1.00 90.92      A    O  
ATOM   1448  CB  PHE A 193     -10.144  -8.152   5.215  1.00 91.01      A    C  
ATOM   1449  CG  PHE A 193     -11.613  -7.844   5.000  1.00 91.09      A    C  
ATOM   1450  CD1 PHE A 193     -12.528  -8.897   4.858  1.00 85.49      A    C  
ATOM   1451  CD2 PHE A 193     -12.044  -6.512   4.868  1.00 86.03      A    C  
ATOM   1452  CE1 PHE A 193     -13.870  -8.622   4.527  1.00 84.37      A    C  
ATOM   1453  CE2 PHE A 193     -13.387  -6.242   4.532  1.00 85.30      A    C  
ATOM   1454  CZ  PHE A 193     -14.291  -7.292   4.347  1.00 85.85      A    C  
ATOM   1455  N   TRP A 194      -7.640  -8.753   7.789  1.00 93.25      A    N  
ATOM   1456  CA  TRP A 194      -6.202  -8.922   7.973  1.00 94.03      A    C  
ATOM   1457  C   TRP A 194      -5.353  -8.113   6.987  1.00 95.12      A    C  
ATOM   1458  O   TRP A 194      -4.180  -8.420   6.798  1.00 92.60      A    O  
ATOM   1459  CB  TRP A 194      -5.836 -10.411   8.004  1.00 92.98      A    C  
ATOM   1460  CG  TRP A 194      -6.449 -11.187   9.123  1.00 93.15      A    C  
ATOM   1461  CD1 TRP A 194      -7.729 -11.622   9.204  1.00 88.92      A    C  
ATOM   1462  CD2 TRP A 194      -5.798 -11.628  10.349  1.00 90.42      A    C  
ATOM   1463  CE2 TRP A 194      -6.757 -12.327  11.140  1.00 89.42      A    C  
ATOM   1464  CE3 TRP A 194      -4.492 -11.494  10.861  1.00 88.93      A    C  
ATOM   1465  NE1 TRP A 194      -7.920 -12.297  10.400  1.00 87.90      A    N  
ATOM   1466  CZ2 TRP A 194      -6.422 -12.866  12.387  1.00 88.48      A    C  
ATOM   1467  CZ3 TRP A 194      -4.154 -12.042  12.118  1.00 85.99      A    C  
ATOM   1468  CH2 TRP A 194      -5.113 -12.719  12.874  1.00 85.66      A    C  
ATOM   1469  N   ASN A 195      -5.921  -7.082   6.352  1.00 94.92      A    N  
ATOM   1470  CA  ASN A 195      -5.092  -6.096   5.673  1.00 95.35      A    C  
ATOM   1471  C   ASN A 195      -4.305  -5.331   6.735  1.00 94.92      A    C  
ATOM   1472  O   ASN A 195      -4.877  -4.877   7.720  1.00 93.31      A    O  
ATOM   1473  CB  ASN A 195      -5.947  -5.139   4.841  1.00 95.15      A    C  
ATOM   1474  CG  ASN A 195      -6.753  -5.816   3.745  1.00 95.31      A    C  
ATOM   1475  ND2 ASN A 195      -8.012  -5.480   3.617  1.00 89.64      A    N  
ATOM   1476  OD1 ASN A 195      -6.259  -6.629   2.976  1.00 89.54      A    O  
ATOM   1477  N   MET A 196      -3.002  -5.197   6.526  1.00 94.92      A    N  
ATOM   1478  CA  MET A 196      -2.090  -4.619   7.506  1.00 95.00      A    C  
ATOM   1479  C   MET A 196      -1.159  -3.615   6.850  1.00 95.71      A    C  
ATOM   1480  O   MET A 196      -0.573  -3.895   5.803  1.00 94.13      A    O  
ATOM   1481  CB  MET A 196      -1.287  -5.730   8.194  1.00 93.00      A    C  
ATOM   1482  CG  MET A 196      -2.154  -6.580   9.130  1.00 89.73      A    C  
ATOM   1483  SD  MET A 196      -1.280  -7.941   9.948  1.00 88.52      A    S  
ATOM   1484  CE  MET A 196      -1.046  -9.028   8.532  1.00 78.91      A    C  
ATOM   1485  N   ALA A 197      -1.008  -2.462   7.491  1.00 95.64      A    N  
ATOM   1486  CA  ALA A 197       0.041  -1.498   7.189  1.00 95.32      A    C  
ATOM   1487  C   ALA A 197       1.154  -1.650   8.227  1.00 95.54      A    C  
ATOM   1488  O   ALA A 197       0.884  -1.568   9.426  1.00 94.53      A    O  
ATOM   1489  CB  ALA A 197      -0.568  -0.091   7.179  1.00 94.72      A    C  
ATOM   1490  N   LEU A 198       2.376  -1.864   7.758  1.00 95.91      A    N  
ATOM   1491  CA  LEU A 198       3.558  -1.970   8.605  1.00 96.88      A    C  
ATOM   1492  C   LEU A 198       4.591  -0.901   8.235  1.00 96.93      A    C  
ATOM   1493  O   LEU A 198       4.672  -0.464   7.088  1.00 95.92      A    O  
ATOM   1494  CB  LEU A 198       4.182  -3.376   8.559  1.00 96.91      A    C  
ATOM   1495  CG  LEU A 198       3.273  -4.536   9.014  1.00 95.87      A    C  
ATOM   1496  CD1 LEU A 198       2.571  -5.194   7.821  1.00 88.08      A    C  
ATOM   1497  CD2 LEU A 198       4.102  -5.627   9.699  1.00 88.53      A    C  
ATOM   1498  N   THR A 199       5.421  -0.547   9.218  1.00 96.62      A    N  
ATOM   1499  CA  THR A 199       6.581   0.344   9.075  1.00 96.72      A    C  
ATOM   1500  C   THR A 199       7.847  -0.346   9.566  1.00 96.63      A    C  
ATOM   1501  O   THR A 199       7.778  -1.252  10.385  1.00 95.05      A    O  
ATOM   1502  CB  THR A 199       6.399   1.667   9.837  1.00 96.05      A    C  
ATOM   1503  CG2 THR A 199       5.325   2.543   9.204  1.00 88.74      A    C  
ATOM   1504  OG1 THR A 199       6.043   1.447  11.178  1.00 89.19      A    O  
ATOM   1505  N   ASP A 200       9.005   0.109   9.054  1.00 94.98      A    N  
ATOM   1506  CA  ASP A 200      10.316  -0.422   9.415  1.00 95.93      A    C  
ATOM   1507  C   ASP A 200      10.370  -1.955   9.255  1.00 96.33      A    C  
ATOM   1508  O   ASP A 200      10.483  -2.709  10.212  1.00 93.46      A    O  
ATOM   1509  CB  ASP A 200      10.717   0.092  10.809  1.00 94.89      A    C  
ATOM   1510  CG  ASP A 200      12.149  -0.298  11.180  1.00 93.99      A    C  
ATOM   1511  OD1 ASP A 200      13.006  -0.261  10.262  1.00 88.60      A    O  
ATOM   1512  OD2 ASP A 200      12.382  -0.609  12.377  1.00 87.81      A    O1-
ATOM   1513  N   VAL A 201      10.170  -2.409   8.002  1.00 96.00      A    N  
ATOM   1514  CA  VAL A 201       9.938  -3.815   7.705  1.00 96.58      A    C  
ATOM   1515  C   VAL A 201      11.160  -4.444   7.059  1.00 96.78      A    C  
ATOM   1516  O   VAL A 201      11.572  -4.062   5.964  1.00 95.19      A    O  
ATOM   1517  CB  VAL A 201       8.707  -4.023   6.815  1.00 96.28      A    C  
ATOM   1518  CG1 VAL A 201       8.425  -5.514   6.566  1.00 91.83      A    C  
ATOM   1519  CG2 VAL A 201       7.455  -3.422   7.471  1.00 91.48      A    C  
ATOM   1520  N   ASP A 202      11.639  -5.519   7.678  1.00 95.93      A    N  
ATOM   1521  CA  ASP A 202      12.617  -6.429   7.113  1.00 95.71      A    C  
ATOM   1522  C   ASP A 202      11.898  -7.634   6.501  1.00 95.68      A    C  
ATOM   1523  O   ASP A 202      11.322  -8.479   7.193  1.00 93.57      A    O  
ATOM   1524  CB  ASP A 202      13.630  -6.841   8.188  1.00 94.51      A    C  
ATOM   1525  CG  ASP A 202      14.444  -5.640   8.683  1.00 93.35      A    C  
ATOM   1526  OD1 ASP A 202      14.902  -4.864   7.813  1.00 87.55      A    O  
ATOM   1527  OD2 ASP A 202      14.603  -5.517   9.917  1.00 87.46      A    O1-
ATOM   1528  N   GLU A 203      11.906  -7.726   5.162  1.00 94.01      A    N  
ATOM   1529  CA  GLU A 203      11.318  -8.848   4.435  1.00 94.32      A    C  
ATOM   1530  C   GLU A 203      12.399  -9.870   4.065  1.00 93.83      A    C  
ATOM   1531  O   GLU A 203      13.319  -9.580   3.301  1.00 91.72      A    O  
ATOM   1532  CB  GLU A 203      10.529  -8.368   3.203  1.00 93.42      A    C  
ATOM   1533  CG  GLU A 203       9.746  -9.518   2.534  1.00 92.05      A    C  
ATOM   1534  CD  GLU A 203       9.007  -9.117   1.234  1.00 92.24      A    C  
ATOM   1535  OE1 GLU A 203       8.266  -9.961   0.655  1.00 83.70      A    O  
ATOM   1536  OE2 GLU A 203       9.206  -8.009   0.714  1.00 85.79      A    O1-
ATOM   1537  N   THR A 204      12.213 -11.110   4.524  1.00 94.26      A    N  
ATOM   1538  CA  THR A 204      12.975 -12.290   4.090  1.00 93.22      A    C  
ATOM   1539  C   THR A 204      12.081 -13.155   3.210  1.00 93.30      A    C  
ATOM   1540  O   THR A 204      11.070 -13.676   3.671  1.00 90.91      A    O  
ATOM   1541  CB  THR A 204      13.479 -13.095   5.295  1.00 92.18      A    C  
ATOM   1542  CG2 THR A 204      14.322 -14.294   4.867  1.00 84.95      A    C  
ATOM   1543  OG1 THR A 204      14.299 -12.276   6.084  1.00 84.98      A    O  
ATOM   1544  N   TYR A 205      12.441 -13.326   1.932  1.00 91.86      A    N  
ATOM   1545  CA  TYR A 205      11.579 -13.989   0.960  1.00 91.74      A    C  
ATOM   1546  C   TYR A 205      12.347 -14.815  -0.075  1.00 91.31      A    C  
ATOM   1547  O   TYR A 205      13.516 -14.586  -0.358  1.00 89.95      A    O  
ATOM   1548  CB  TYR A 205      10.675 -12.953   0.267  1.00 91.51      A    C  
ATOM   1549  CG  TYR A 205      11.377 -12.032  -0.708  1.00 92.35      A    C  
ATOM   1550  CD1 TYR A 205      12.115 -10.934  -0.238  1.00 89.29      A    C  
ATOM   1551  CD2 TYR A 205      11.304 -12.273  -2.097  1.00 89.83      A    C  
ATOM   1552  CE1 TYR A 205      12.774 -10.083  -1.137  1.00 88.99      A    C  
ATOM   1553  CE2 TYR A 205      11.958 -11.424  -3.004  1.00 89.53      A    C  
ATOM   1554  CZ  TYR A 205      12.702 -10.323  -2.527  1.00 90.31      A    C  
ATOM   1555  OH  TYR A 205      13.343  -9.503  -3.395  1.00 88.63      A    O  
ATOM   1556  N   ARG A 206      11.639 -15.741  -0.714  1.00 90.50      A    N  
ATOM   1557  CA  ARG A 206      12.117 -16.480  -1.883  1.00 88.36      A    C  
ATOM   1558  C   ARG A 206      11.345 -16.027  -3.118  1.00 87.29      A    C  
ATOM   1559  O   ARG A 206      10.115 -15.920  -3.082  1.00 84.35      A    O  
ATOM   1560  CB  ARG A 206      11.991 -17.985  -1.623  1.00 86.28      A    C  
ATOM   1561  CG  ARG A 206      12.718 -18.819  -2.683  1.00 75.72      A    C  
ATOM   1562  CD  ARG A 206      12.540 -20.328  -2.459  1.00 75.08      A    C  
ATOM   1563  NE  ARG A 206      11.167 -20.749  -2.747  1.00 65.90      A    N  
ATOM   1564  CZ  ARG A 206      10.743 -21.972  -3.060  1.00 59.74      A    C  
ATOM   1565  NH1 ARG A 206      11.506 -23.018  -3.038  1.00 55.69      A    N1+
ATOM   1566  NH2 ARG A 206       9.528 -22.165  -3.428  1.00 51.09      A    N  
ATOM   1567  N   LYS A 207      12.052 -15.818  -4.229  1.00 86.30      A    N  
ATOM   1568  CA  LYS A 207      11.394 -15.525  -5.514  1.00 83.50      A    C  
ATOM   1569  C   LYS A 207      10.601 -16.751  -5.981  1.00 81.14      A    C  
ATOM   1570  O   LYS A 207      11.118 -17.867  -5.897  1.00 76.37      A    O  
ATOM   1571  CB  LYS A 207      12.412 -15.074  -6.570  1.00 81.56      A    C  
ATOM   1572  CG  LYS A 207      12.933 -13.659  -6.273  1.00 78.48      A    C  
ATOM   1573  CD  LYS A 207      13.944 -13.203  -7.330  1.00 75.48      A    C  
ATOM   1574  CE  LYS A 207      14.473 -11.808  -6.952  1.00 69.92      A    C  
ATOM   1575  NZ  LYS A 207      15.629 -11.398  -7.776  1.00 60.75      A    N1+
ATOM   1576  N   PRO A 208       9.375 -16.570  -6.505  1.00 78.91      A    N  
ATOM   1577  CA  PRO A 208       8.603 -17.672  -7.053  1.00 76.15      A    C  
ATOM   1578  C   PRO A 208       9.356 -18.355  -8.197  1.00 75.72      A    C  
ATOM   1579  O   PRO A 208       9.936 -17.685  -9.057  1.00 72.09      A    O  
ATOM   1580  CB  PRO A 208       7.275 -17.072  -7.539  1.00 72.94      A    C  
ATOM   1581  CG  PRO A 208       7.142 -15.790  -6.717  1.00 71.32      A    C  
ATOM   1582  CD  PRO A 208       8.586 -15.345  -6.527  1.00 75.09      A    C  
ATOM   1583  N   VAL A 209       9.313 -19.680  -8.219  1.00 78.75      A    N  
ATOM   1584  CA  VAL A 209       9.855 -20.464  -9.334  1.00 76.16      A    C  
ATOM   1585  C   VAL A 209       8.942 -20.286 -10.540  1.00 74.61      A    C  
ATOM   1586  O   VAL A 209       7.721 -20.411 -10.435  1.00 69.53      A    O  
ATOM   1587  CB  VAL A 209      10.008 -21.940  -8.937  1.00 72.83      A    C  
ATOM   1588  CG1 VAL A 209      10.622 -22.749 -10.079  1.00 66.17      A    C  
ATOM   1589  CG2 VAL A 209      10.927 -22.093  -7.719  1.00 68.59      A    C  
ATOM   1590  N   LEU A 210       9.529 -19.978 -11.704  1.00 73.31      A    N  
ATOM   1591  CA  LEU A 210       8.810 -19.745 -12.949  1.00 73.58      A    C  
ATOM   1592  C   LEU A 210       8.931 -20.957 -13.894  1.00 73.40      A    C  
ATOM   1593  O   LEU A 210       9.948 -21.661 -13.898  1.00 69.48      A    O  
ATOM   1594  CB  LEU A 210       9.322 -18.449 -13.589  1.00 70.58      A    C  
ATOM   1595  CG  LEU A 210       8.907 -17.166 -12.827  1.00 64.49      A    C  
ATOM   1596  CD1 LEU A 210       9.871 -16.022 -13.136  1.00 60.97      A    C  
ATOM   1597  CD2 LEU A 210       7.501 -16.713 -13.215  1.00 60.06      A    C  
ATOM   1598  N   GLY A 211       7.916 -21.173 -14.728  1.00 74.27      A    N  
ATOM   1599  CA  GLY A 211       7.909 -22.210 -15.757  1.00 74.34      A    C  
ATOM   1600  C   GLY A 211       7.716 -23.629 -15.212  1.00 75.19      A    C  
ATOM   1601  O   GLY A 211       7.198 -23.831 -14.115  1.00 71.60      A    O  
ATOM   1602  N   LYS A 212       8.167 -24.628 -15.966  1.00 70.13      A    N  
ATOM   1603  CA  LYS A 212       7.963 -26.060 -15.640  1.00 71.36      A    C  
ATOM   1604  C   LYS A 212       8.602 -26.508 -14.309  1.00 70.62      A    C  
ATOM   1605  O   LYS A 212       8.222 -27.530 -13.752  1.00 66.91      A    O  
ATOM   1606  CB  LYS A 212       8.486 -26.944 -16.786  1.00 68.40      A    C  
ATOM   1607  CG  LYS A 212       7.738 -26.740 -18.115  1.00 64.55      A    C  
ATOM   1608  CD  LYS A 212       8.211 -27.736 -19.188  1.00 61.98      A    C  
ATOM   1609  CE  LYS A 212       7.436 -27.532 -20.494  1.00 55.20      A    C  
ATOM   1610  NZ  LYS A 212       7.790 -28.527 -21.534  1.00 45.51      A    N1+
ATOM   1611  N   ALA A 213       9.575 -25.770 -13.810  1.00 71.67      A    N  
ATOM   1612  CA  ALA A 213      10.194 -26.053 -12.517  1.00 72.04      A    C  
ATOM   1613  C   ALA A 213       9.222 -25.840 -11.344  1.00 72.37      A    C  
ATOM   1614  O   ALA A 213       9.378 -26.475 -10.307  1.00 69.91      A    O  
ATOM   1615  CB  ALA A 213      11.457 -25.206 -12.380  1.00 68.93      A    C  
ATOM   1616  N   TYR A 214       8.192 -25.025 -11.549  1.00 71.78      A    N  
ATOM   1617  CA  TYR A 214       7.151 -24.760 -10.551  1.00 71.29      A    C  
ATOM   1618  C   TYR A 214       6.376 -26.019 -10.132  1.00 71.57      A    C  
ATOM   1619  O   TYR A 214       5.971 -26.150  -8.981  1.00 68.58      A    O  
ATOM   1620  CB  TYR A 214       6.186 -23.734 -11.143  1.00 67.59      A    C  
ATOM   1621  CG  TYR A 214       5.012 -23.408 -10.247  1.00 63.06      A    C  
ATOM   1622  CD1 TYR A 214       3.762 -24.006 -10.483  1.00 60.18      A    C  
ATOM   1623  CD2 TYR A 214       5.173 -22.523  -9.167  1.00 59.21      A    C  
ATOM   1624  CE1 TYR A 214       2.668 -23.701  -9.658  1.00 52.63      A    C  
ATOM   1625  CE2 TYR A 214       4.087 -22.217  -8.341  1.00 55.10      A    C  
ATOM   1626  CZ  TYR A 214       2.833 -22.795  -8.583  1.00 54.51      A    C  
ATOM   1627  OH  TYR A 214       1.774 -22.488  -7.797  1.00 54.20      A    O  
ATOM   1628  N   GLU A 215       6.156 -26.954 -11.038  1.00 70.28      A    N  
ATOM   1629  CA  GLU A 215       5.401 -28.181 -10.750  1.00 71.91      A    C  
ATOM   1630  C   GLU A 215       6.143 -29.092  -9.771  1.00 71.90      A    C  
ATOM   1631  O   GLU A 215       5.518 -29.713  -8.908  1.00 69.30      A    O  
ATOM   1632  CB  GLU A 215       5.116 -28.922 -12.064  1.00 69.64      A    C  
ATOM   1633  CG  GLU A 215       4.133 -28.141 -12.946  1.00 62.47      A    C  
ATOM   1634  CD  GLU A 215       3.947 -28.761 -14.346  1.00 59.27      A    C  
ATOM   1635  OE1 GLU A 215       3.219 -28.129 -15.147  1.00 52.91      A    O  
ATOM   1636  OE2 GLU A 215       4.594 -29.795 -14.619  1.00 53.53      A    O1-
ATOM   1637  N   ARG A 216       7.478 -29.116  -9.870  1.00 74.10      A    N  
ATOM   1638  CA  ARG A 216       8.384 -29.940  -9.061  1.00 74.10      A    C  
ATOM   1639  C   ARG A 216       8.945 -29.227  -7.831  1.00 73.74      A    C  
ATOM   1640  O   ARG A 216       9.756 -29.809  -7.125  1.00 69.12      A    O  
ATOM   1641  CB  ARG A 216       9.513 -30.465  -9.967  1.00 71.18      A    C  
ATOM   1642  CG  ARG A 216       8.976 -31.430 -11.029  1.00 65.79      A    C  
ATOM   1643  CD  ARG A 216      10.090 -32.003 -11.903  1.00 62.99      A    C  
ATOM   1644  NE  ARG A 216      10.551 -31.032 -12.909  1.00 55.39      A    N  
ATOM   1645  CZ  ARG A 216      11.134 -31.327 -14.063  1.00 47.22      A    C  
ATOM   1646  NH1 ARG A 216      11.398 -32.561 -14.396  1.00 45.78      A    N1+
ATOM   1647  NH2 ARG A 216      11.453 -30.393 -14.900  1.00 44.02      A    N  
ATOM   1648  N   ASP A 217       8.556 -27.969  -7.614  1.00 71.85      A    N  
ATOM   1649  CA  ASP A 217       9.060 -27.200  -6.480  1.00 72.43      A    C  
ATOM   1650  C   ASP A 217       8.443 -27.706  -5.168  1.00 71.21      A    C  
ATOM   1651  O   ASP A 217       7.226 -27.769  -5.008  1.00 67.58      A    O  
ATOM   1652  CB  ASP A 217       8.803 -25.703  -6.694  1.00 69.43      A    C  
ATOM   1653  CG  ASP A 217       9.488 -24.827  -5.631  1.00 63.04      A    C  
ATOM   1654  OD1 ASP A 217      10.652 -25.085  -5.258  1.00 59.89      A    O  
ATOM   1655  OD2 ASP A 217       8.882 -23.822  -5.192  1.00 59.57      A    O1-
ATOM   1656  N   SER A 218       9.313 -28.067  -4.217  1.00 74.70      A    N  
ATOM   1657  CA  SER A 218       8.896 -28.480  -2.880  1.00 75.54      A    C  
ATOM   1658  C   SER A 218       8.359 -27.288  -2.097  1.00 74.85      A    C  
ATOM   1659  O   SER A 218       8.887 -26.176  -2.207  1.00 69.74      A    O  
ATOM   1660  CB  SER A 218      10.053 -29.143  -2.128  1.00 71.04      A    C  
ATOM   1661  OG  SER A 218      11.128 -28.240  -1.928  1.00 63.75      A    O  
ATOM   1662  N   SER A 219       7.360 -27.530  -1.248  1.00 75.03      A    N  
ATOM   1663  CA  SER A 219       6.831 -26.500  -0.357  1.00 76.89      A    C  
ATOM   1664  C   SER A 219       7.941 -25.905   0.517  1.00 77.12      A    C  
ATOM   1665  O   SER A 219       8.747 -26.613   1.129  1.00 74.33      A    O  
ATOM   1666  CB  SER A 219       5.678 -27.052   0.497  1.00 72.91      A    C  
ATOM   1667  OG  SER A 219       6.082 -28.205   1.205  1.00 63.87      A    O  
ATOM   1668  N   LEU A 220       7.990 -24.574   0.553  1.00 74.07      A    N  
ATOM   1669  CA  LEU A 220       8.912 -23.856   1.415  1.00 74.59      A    C  
ATOM   1670  C   LEU A 220       8.341 -23.810   2.834  1.00 75.67      A    C  
ATOM   1671  O   LEU A 220       7.252 -23.281   3.044  1.00 74.30      A    O  
ATOM   1672  CB  LEU A 220       9.165 -22.455   0.831  1.00 72.03      A    C  
ATOM   1673  CG  LEU A 220      10.222 -21.644   1.589  1.00 69.05      A    C  
ATOM   1674  CD1 LEU A 220      11.619 -22.280   1.493  1.00 66.72      A    C  
ATOM   1675  CD2 LEU A 220      10.303 -20.239   0.994  1.00 67.53      A    C  
ATOM   1676  N   THR A 221       9.084 -24.364   3.793  1.00 81.35      A    N  
ATOM   1677  CA  THR A 221       8.770 -24.260   5.224  1.00 82.34      A    C  
ATOM   1678  C   THR A 221       9.573 -23.132   5.859  1.00 83.34      A    C  
ATOM   1679  O   THR A 221      10.608 -22.722   5.335  1.00 81.79      A    O  
ATOM   1680  CB  THR A 221       9.016 -25.588   5.961  1.00 79.12      A    C  
ATOM   1681  CG2 THR A 221       8.198 -26.739   5.374  1.00 72.85      A    C  
ATOM   1682  OG1 THR A 221      10.372 -25.952   5.881  1.00 72.75      A    O  
ATOM   1683  N   LEU A 222       9.122 -22.662   7.020  1.00 83.80      A    N  
ATOM   1684  CA  LEU A 222       9.800 -21.622   7.792  1.00 84.40      A    C  
ATOM   1685  C   LEU A 222      11.248 -22.009   8.123  1.00 85.19      A    C  
ATOM   1686  O   LEU A 222      12.167 -21.255   7.838  1.00 83.94      A    O  
ATOM   1687  CB  LEU A 222       8.980 -21.375   9.072  1.00 82.71      A    C  
ATOM   1688  CG  LEU A 222       9.464 -20.152   9.874  1.00 76.01      A    C  
ATOM   1689  CD1 LEU A 222       9.133 -18.859   9.134  1.00 70.30      A    C  
ATOM   1690  CD2 LEU A 222       8.774 -20.118  11.236  1.00 70.48      A    C  
ATOM   1691  N   THR A 223      11.443 -23.234   8.618  1.00 83.44      A    N  
ATOM   1692  CA  THR A 223      12.765 -23.785   8.933  1.00 83.48      A    C  
ATOM   1693  C   THR A 223      13.681 -23.755   7.718  1.00 82.93      A    C  
ATOM   1694  O   THR A 223      14.760 -23.174   7.770  1.00 82.19      A    O  
ATOM   1695  CB  THR A 223      12.638 -25.223   9.457  1.00 82.38      A    C  
ATOM   1696  CG2 THR A 223      13.909 -25.701  10.143  1.00 74.12      A    C  
ATOM   1697  OG1 THR A 223      11.591 -25.301  10.389  1.00 75.74      A    O  
ATOM   1698  N   ARG A 224      13.221 -24.256   6.561  1.00 81.58      A    N  
ATOM   1699  CA  ARG A 224      14.007 -24.243   5.320  1.00 81.25      A    C  
ATOM   1700  C   ARG A 224      14.345 -22.835   4.839  1.00 81.32      A    C  
ATOM   1701  O   ARG A 224      15.388 -22.660   4.222  1.00 81.73      A    O  
ATOM   1702  CB  ARG A 224      13.257 -24.990   4.208  1.00 80.38      A    C  
ATOM   1703  CG  ARG A 224      13.313 -26.510   4.373  1.00 74.32      A    C  
ATOM   1704  CD  ARG A 224      12.527 -27.167   3.232  1.00 73.31      A    C  
ATOM   1705  NE  ARG A 224      12.569 -28.635   3.319  1.00 64.94      A    N  
ATOM   1706  CZ  ARG A 224      12.005 -29.478   2.476  1.00 59.49      A    C  
ATOM   1707  NH1 ARG A 224      11.327 -29.070   1.436  1.00 55.02      A    N1+
ATOM   1708  NH2 ARG A 224      12.111 -30.764   2.661  1.00 52.61      A    N  
ATOM   1709  N   LEU A 225      13.466 -21.864   5.049  1.00 82.24      A    N  
ATOM   1710  CA  LEU A 225      13.713 -20.465   4.680  1.00 80.46      A    C  
ATOM   1711  C   LEU A 225      14.902 -19.902   5.472  1.00 81.46      A    C  
ATOM   1712  O   LEU A 225      15.849 -19.412   4.864  1.00 81.31      A    O  
ATOM   1713  CB  LEU A 225      12.430 -19.646   4.891  1.00 80.40      A    C  
ATOM   1714  CG  LEU A 225      12.554 -18.163   4.498  1.00 80.84      A    C  
ATOM   1715  CD1 LEU A 225      12.662 -17.983   2.978  1.00 74.40      A    C  
ATOM   1716  CD2 LEU A 225      11.321 -17.395   4.968  1.00 76.50      A    C  
ATOM   1717  N   PHE A 226      14.866 -20.026   6.794  1.00 84.41      A    N  
ATOM   1718  CA  PHE A 226      15.910 -19.485   7.666  1.00 83.55      A    C  
ATOM   1719  C   PHE A 226      17.202 -20.309   7.648  1.00 84.16      A    C  
ATOM   1720  O   PHE A 226      18.285 -19.723   7.682  1.00 82.52      A    O  
ATOM   1721  CB  PHE A 226      15.359 -19.335   9.082  1.00 81.79      A    C  
ATOM   1722  CG  PHE A 226      14.394 -18.180   9.223  1.00 82.98      A    C  
ATOM   1723  CD1 PHE A 226      14.865 -16.857   9.126  1.00 77.21      A    C  
ATOM   1724  CD2 PHE A 226      13.024 -18.409   9.441  1.00 78.33      A    C  
ATOM   1725  CE1 PHE A 226      13.976 -15.774   9.252  1.00 73.95      A    C  
ATOM   1726  CE2 PHE A 226      12.138 -17.322   9.567  1.00 75.11      A    C  
ATOM   1727  CZ  PHE A 226      12.614 -16.012   9.474  1.00 78.33      A    C  
ATOM   1728  N   ASP A 227      17.132 -21.631   7.504  1.00 79.59      A    N  
ATOM   1729  CA  ASP A 227      18.319 -22.466   7.365  1.00 80.53      A    C  
ATOM   1730  C   ASP A 227      19.090 -22.116   6.088  1.00 78.54      A    C  
ATOM   1731  O   ASP A 227      20.314 -21.986   6.105  1.00 79.14      A    O  
ATOM   1732  CB  ASP A 227      17.950 -23.952   7.351  1.00 80.19      A    C  
ATOM   1733  CG  ASP A 227      17.421 -24.467   8.687  1.00 75.70      A    C  
ATOM   1734  OD1 ASP A 227      17.630 -23.788   9.711  1.00 70.55      A    O  
ATOM   1735  OD2 ASP A 227      16.792 -25.552   8.649  1.00 70.74      A    O1-
ATOM   1736  N   ARG A 228      18.381 -21.893   4.974  1.00 81.67      A    N  
ATOM   1737  CA  ARG A 228      19.008 -21.445   3.729  1.00 76.39      A    C  
ATOM   1738  C   ARG A 228      19.608 -20.059   3.852  1.00 73.40      A    C  
ATOM   1739  O   ARG A 228      20.691 -19.841   3.307  1.00 75.74      A    O  
ATOM   1740  CB  ARG A 228      18.007 -21.460   2.577  1.00 77.50      A    C  
ATOM   1741  CG  ARG A 228      17.771 -22.895   2.093  1.00 73.05      A    C  
ATOM   1742  CD  ARG A 228      16.733 -22.858   0.982  1.00 71.44      A    C  
ATOM   1743  NE  ARG A 228      16.510 -24.211   0.459  1.00 62.43      A    N  
ATOM   1744  CZ  ARG A 228      15.724 -24.516  -0.555  1.00 56.46      A    C  
ATOM   1745  NH1 ARG A 228      15.032 -23.608  -1.183  1.00 50.68      A    N1+
ATOM   1746  NH2 ARG A 228      15.636 -25.744  -0.967  1.00 48.92      A    N  
ATOM   1747  N   LEU A 229      18.946 -19.149   4.552  1.00 81.79      A    N  
ATOM   1748  CA  LEU A 229      19.500 -17.833   4.818  1.00 77.69      A    C  
ATOM   1749  C   LEU A 229      20.810 -17.943   5.606  1.00 78.57      A    C  
ATOM   1750  O   LEU A 229      21.828 -17.418   5.164  1.00 78.98      A    O  
ATOM   1751  CB  LEU A 229      18.450 -16.976   5.546  1.00 79.12      A    C  
ATOM   1752  CG  LEU A 229      18.896 -15.531   5.787  1.00 77.39      A    C  
ATOM   1753  CD1 LEU A 229      19.038 -14.754   4.477  1.00 71.30      A    C  
ATOM   1754  CD2 LEU A 229      17.859 -14.821   6.656  1.00 74.69      A    C  
ATOM   1755  N   LYS A 230      20.825 -18.728   6.692  1.00 77.05      A    N  
ATOM   1756  CA  LYS A 230      22.025 -18.975   7.499  1.00 77.51      A    C  
ATOM   1757  C   LYS A 230      23.165 -19.590   6.682  1.00 75.42      A    C  
ATOM   1758  O   LYS A 230      24.304 -19.146   6.802  1.00 78.03      A    O  
ATOM   1759  CB  LYS A 230      21.687 -19.897   8.676  1.00 78.26      A    C  
ATOM   1760  CG  LYS A 230      20.856 -19.203   9.766  1.00 72.98      A    C  
ATOM   1761  CD  LYS A 230      20.463 -20.231  10.824  1.00 70.46      A    C  
ATOM   1762  CE  LYS A 230      19.587 -19.605  11.913  1.00 62.22      A    C  
ATOM   1763  NZ  LYS A 230      19.166 -20.617  12.909  1.00 54.83      A    N1+
ATOM   1764  N   LEU A 231      22.864 -20.580   5.825  1.00 74.32      A    N  
ATOM   1765  CA  LEU A 231      23.854 -21.209   4.940  1.00 72.16      A    C  
ATOM   1766  C   LEU A 231      24.405 -20.227   3.891  1.00 69.96      A    C  
ATOM   1767  O   LEU A 231      25.584 -20.283   3.552  1.00 71.07      A    O  
ATOM   1768  CB  LEU A 231      23.210 -22.420   4.240  1.00 74.00      A    C  
ATOM   1769  CG  LEU A 231      22.971 -23.643   5.147  1.00 67.71      A    C  
ATOM   1770  CD1 LEU A 231      22.128 -24.670   4.390  1.00 64.02      A    C  
ATOM   1771  CD2 LEU A 231      24.271 -24.318   5.571  1.00 67.39      A    C  
ATOM   1772  N   GLN A 232      23.565 -19.332   3.369  1.00 80.31      A    N  
ATOM   1773  CA  GLN A 232      24.017 -18.293   2.446  1.00 79.16      A    C  
ATOM   1774  C   GLN A 232      24.909 -17.267   3.150  1.00 79.27      A    C  
ATOM   1775  O   GLN A 232      25.926 -16.851   2.582  1.00 80.97      A    O  
ATOM   1776  CB  GLN A 232      22.811 -17.596   1.800  1.00 78.72      A    C  
ATOM   1777  CG  GLN A 232      22.164 -18.480   0.732  1.00 73.33      A    C  
ATOM   1778  CD  GLN A 232      20.945 -17.847   0.078  1.00 71.56      A    C  
ATOM   1779  NE2 GLN A 232      20.493 -18.400  -1.016  1.00 62.00      A    N  
ATOM   1780  OE1 GLN A 232      20.372 -16.857   0.506  1.00 66.51      A    O  
ATOM   1781  N   ASP A 233      24.585 -16.896   4.368  1.00 71.69      A    N  
ATOM   1782  CA  ASP A 233      25.375 -15.948   5.150  1.00 75.77      A    C  
ATOM   1783  C   ASP A 233      26.704 -16.553   5.611  1.00 73.56      A    C  
ATOM   1784  O   ASP A 233      27.732 -15.863   5.560  1.00 73.72      A    O  
ATOM   1785  CB  ASP A 233      24.549 -15.438   6.338  1.00 73.94      A    C  
ATOM   1786  CG  ASP A 233      23.384 -14.524   5.925  1.00 68.86      A    C  
ATOM   1787  OD1 ASP A 233      23.444 -13.952   4.815  1.00 64.79      A    O  
ATOM   1788  OD2 ASP A 233      22.465 -14.389   6.755  1.00 65.31      A    O1-
ATOM   1789  N   SER A 234      26.736 -17.833   5.978  1.00 79.92      A    N  
ATOM   1790  CA  SER A 234      27.985 -18.515   6.308  1.00 81.20      A    C  
ATOM   1791  C   SER A 234      28.893 -18.660   5.092  1.00 78.76      A    C  
ATOM   1792  O   SER A 234      30.075 -18.318   5.166  1.00 76.67      A    O  
ATOM   1793  CB  SER A 234      27.730 -19.884   6.966  1.00 80.33      A    C  
ATOM   1794  OG  SER A 234      27.063 -20.768   6.098  1.00 69.89      A    O  
ATOM   1795  N   SER A 235      28.347 -19.062   3.940  1.00 81.93      A    N  
ATOM   1796  CA  SER A 235      29.129 -19.183   2.707  1.00 83.26      A    C  
ATOM   1797  C   SER A 235      29.676 -17.845   2.201  1.00 82.06      A    C  
ATOM   1798  O   SER A 235      30.802 -17.804   1.696  1.00 81.03      A    O  
ATOM   1799  CB  SER A 235      28.312 -19.872   1.608  1.00 81.67      A    C  
ATOM   1800  OG  SER A 235      27.162 -19.138   1.250  1.00 70.33      A    O  
ATOM   1801  N   LYS A 236      28.940 -16.758   2.369  1.00 79.70      A    N  
ATOM   1802  CA  LYS A 236      29.440 -15.412   2.072  1.00 81.74      A    C  
ATOM   1803  C   LYS A 236      30.591 -15.018   3.004  1.00 80.68      A    C  
ATOM   1804  O   LYS A 236      31.635 -14.612   2.509  1.00 82.10      A    O  
ATOM   1805  CB  LYS A 236      28.321 -14.374   2.170  1.00 80.21      A    C  
ATOM   1806  CG  LYS A 236      27.378 -14.412   0.965  1.00 72.24      A    C  
ATOM   1807  CD  LYS A 236      26.221 -13.455   1.264  1.00 69.29      A    C  
ATOM   1808  CE  LYS A 236      25.156 -13.500   0.178  1.00 62.32      A    C  
ATOM   1809  NZ  LYS A 236      23.988 -12.712   0.628  1.00 51.11      A    N1+
ATOM   1810  N   LYS A 237      30.432 -15.229   4.311  1.00 79.68      A    N  
ATOM   1811  CA  LYS A 237      31.498 -14.948   5.285  1.00 82.92      A    C  
ATOM   1812  C   LYS A 237      32.771 -15.753   5.008  1.00 83.02      A    C  
ATOM   1813  O   LYS A 237      33.869 -15.222   5.134  1.00 83.27      A    O  
ATOM   1814  CB  LYS A 237      30.996 -15.237   6.707  1.00 81.34      A    C  
ATOM   1815  CG  LYS A 237      30.012 -14.169   7.192  1.00 74.55      A    C  
ATOM   1816  CD  LYS A 237      29.473 -14.547   8.579  1.00 70.40      A    C  
ATOM   1817  CE  LYS A 237      28.476 -13.493   9.039  1.00 62.17      A    C  
ATOM   1818  NZ  LYS A 237      27.958 -13.795  10.389  1.00 52.00      A    N1+
ATOM   1819  N   GLU A 238      32.632 -17.016   4.596  1.00 79.88      A    N  
ATOM   1820  CA  GLU A 238      33.775 -17.843   4.203  1.00 82.24      A    C  
ATOM   1821  C   GLU A 238      34.439 -17.358   2.908  1.00 80.98      A    C  
ATOM   1822  O   GLU A 238      35.661 -17.392   2.795  1.00 80.35      A    O  
ATOM   1823  CB  GLU A 238      33.333 -19.295   4.020  1.00 82.44      A    C  
ATOM   1824  CG  GLU A 238      33.067 -20.018   5.347  1.00 72.62      A    C  
ATOM   1825  CD  GLU A 238      32.610 -21.473   5.137  1.00 68.25      A    C  
ATOM   1826  OE1 GLU A 238      32.158 -22.077   6.130  1.00 58.92      A    O  
ATOM   1827  OE2 GLU A 238      32.732 -21.970   3.997  1.00 59.84      A    O1-
ATOM   1828  N   ALA A 239      33.645 -16.911   1.920  1.00 84.62      A    N  
ATOM   1829  CA  ALA A 239      34.171 -16.345   0.682  1.00 85.29      A    C  
ATOM   1830  C   ALA A 239      34.910 -15.017   0.940  1.00 83.50      A    C  
ATOM   1831  O   ALA A 239      36.039 -14.845   0.472  1.00 80.09      A    O  
ATOM   1832  CB  ALA A 239      33.024 -16.194  -0.322  1.00 84.06      A    C  
ATOM   1833  N   ASP A 240      34.341 -14.141   1.736  1.00 79.45      A    N  
ATOM   1834  CA  ASP A 240      34.945 -12.865   2.118  1.00 81.74      A    C  
ATOM   1835  C   ASP A 240      36.224 -13.087   2.944  1.00 77.86      A    C  
ATOM   1836  O   ASP A 240      37.251 -12.454   2.694  1.00 78.29      A    O  
ATOM   1837  CB  ASP A 240      33.928 -12.008   2.889  1.00 79.86      A    C  
ATOM   1838  CG  ASP A 240      32.719 -11.554   2.049  1.00 73.98      A    C  
ATOM   1839  OD1 ASP A 240      32.839 -11.484   0.803  1.00 68.86      A    O  
ATOM   1840  OD2 ASP A 240      31.658 -11.263   2.660  1.00 69.23      A    O1-
ATOM   1841  N   SER A 241      36.215 -14.078   3.855  1.00 80.96      A    N  
ATOM   1842  CA  SER A 241      37.394 -14.451   4.643  1.00 82.61      A    C  
ATOM   1843  C   SER A 241      38.526 -15.014   3.775  1.00 78.79      A    C  
ATOM   1844  O   SER A 241      39.698 -14.704   4.013  1.00 74.78      A    O  
ATOM   1845  CB  SER A 241      37.032 -15.468   5.727  1.00 80.99      A    C  
ATOM   1846  OG  SER A 241      36.018 -14.979   6.583  1.00 70.05      A    O  
ATOM   1847  N   LYS A 242      38.208 -15.820   2.749  1.00 74.80      A    N  
ATOM   1848  CA  LYS A 242      39.204 -16.342   1.799  1.00 78.22      A    C  
ATOM   1849  C   LYS A 242      39.792 -15.231   0.922  1.00 75.98      A    C  
ATOM   1850  O   LYS A 242      41.007 -15.195   0.737  1.00 73.85      A    O  
ATOM   1851  CB  LYS A 242      38.604 -17.470   0.949  1.00 76.68      A    C  
ATOM   1852  CG  LYS A 242      38.472 -18.763   1.764  1.00 69.43      A    C  
ATOM   1853  CD  LYS A 242      37.740 -19.844   0.957  1.00 67.79      A    C  
ATOM   1854  CE  LYS A 242      37.552 -21.077   1.839  1.00 60.56      A    C  
ATOM   1855  NZ  LYS A 242      36.760 -22.135   1.154  1.00 50.35      A    N1+
ATOM   1856  N   SER A 243      38.961 -14.301   0.459  1.00 72.21      A    N  
ATOM   1857  CA  SER A 243      39.433 -13.156  -0.322  1.00 75.08      A    C  
ATOM   1858  C   SER A 243      40.327 -12.204   0.487  1.00 72.30      A    C  
ATOM   1859  O   SER A 243      41.334 -11.717  -0.037  1.00 66.80      A    O  
ATOM   1860  CB  SER A 243      38.257 -12.409  -0.949  1.00 72.97      A    C  
ATOM   1861  OG  SER A 243      37.421 -11.784   0.000  1.00 64.38      A    O  
ATOM   1862  N   ALA A 244      40.058 -12.023   1.778  1.00 69.42      A    N  
ATOM   1863  CA  ALA A 244      40.878 -11.206   2.667  1.00 72.44      A    C  
ATOM   1864  C   ALA A 244      42.253 -11.840   2.977  1.00 68.82      A    C  
ATOM   1865  O   ALA A 244      43.243 -11.129   3.159  1.00 68.71      A    O  
ATOM   1866  CB  ALA A 244      40.082 -10.949   3.948  1.00 71.16      A    C  
ATOM   1867  N   VAL A 245      42.325 -13.185   3.011  1.00 64.29      A    N  
ATOM   1868  CA  VAL A 245      43.590 -13.906   3.223  1.00 71.39      A    C  
ATOM   1869  C   VAL A 245      44.470 -13.871   1.963  1.00 69.06      A    C  
ATOM   1870  O   VAL A 245      45.679 -13.678   2.079  1.00 67.75      A    O  
ATOM   1871  CB  VAL A 245      43.322 -15.338   3.723  1.00 68.46      A    C  
ATOM   1872  CG1 VAL A 245      44.599 -16.195   3.806  1.00 60.79      A    C  
ATOM   1873  CG2 VAL A 245      42.721 -15.315   5.136  1.00 69.36      A    C  
ATOM   1874  N   GLU A 246      43.895 -13.981   0.763  1.00 60.53      A    N  
ATOM   1875  CA  GLU A 246      44.647 -13.881  -0.499  1.00 63.38      A    C  
ATOM   1876  C   GLU A 246      45.199 -12.465  -0.745  1.00 59.07      A    C  
ATOM   1877  O   GLU A 246      46.349 -12.320  -1.166  1.00 57.67      A    O  
ATOM   1878  CB  GLU A 246      43.772 -14.360  -1.680  1.00 64.17      A    C  
ATOM   1879  CG  GLU A 246      43.640 -15.897  -1.690  1.00 59.96      A    C  
ATOM   1880  CD  GLU A 246      42.860 -16.450  -2.898  1.00 57.26      A    C  
ATOM   1881  OE1 GLU A 246      42.918 -17.693  -3.100  1.00 50.28      A    O  
ATOM   1882  OE2 GLU A 246      42.195 -15.668  -3.614  1.00 51.56      A    O1-
ATOM   1883  N   ASP A 247      44.457 -11.426  -0.392  1.00 56.81      A    N  
ATOM   1884  CA  ASP A 247      44.931 -10.036  -0.504  1.00 62.24      A    C  
ATOM   1885  C   ASP A 247      46.054  -9.716   0.511  1.00 58.27      A    C  
ATOM   1886  O   ASP A 247      47.040  -9.035   0.198  1.00 56.09      A    O  
ATOM   1887  CB  ASP A 247      43.722  -9.096  -0.357  1.00 60.10      A    C  
ATOM   1888  CG  ASP A 247      43.972  -7.685  -0.906  1.00 53.45      A    C  
ATOM   1889  OD1 ASP A 247      44.723  -7.568  -1.898  1.00 52.57      A    O  
ATOM   1890  OD2 ASP A 247      43.366  -6.738  -0.361  1.00 51.69      A    O1-
ATOM   1891  N   SER A 248      46.009 -10.325   1.702  1.00 49.41      A    N  
ATOM   1892  CA  SER A 248      47.045 -10.169   2.730  1.00 59.17      A    C  
ATOM   1893  C   SER A 248      48.362 -10.876   2.388  1.00 57.20      A    C  
ATOM   1894  O   SER A 248      49.425 -10.442   2.832  1.00 53.49      A    O  
ATOM   1895  CB  SER A 248      46.539 -10.682   4.079  1.00 58.07      A    C  
ATOM   1896  OG  SER A 248      45.431  -9.935   4.533  1.00 53.15      A    O  
ATOM   1897  N   THR A 249      48.331 -11.955   1.596  1.00 49.57      A    N  
ATOM   1898  CA  THR A 249      49.546 -12.670   1.166  1.00 54.85      A    C  
ATOM   1899  C   THR A 249      50.233 -12.019  -0.034  1.00 52.78      A    C  
ATOM   1900  O   THR A 249      51.459 -12.044  -0.113  1.00 49.02      A    O  
ATOM   1901  CB  THR A 249      49.272 -14.153   0.902  1.00 53.34      A    C  
ATOM   1902  CG2 THR A 249      48.975 -14.920   2.189  1.00 55.52      A    C  
ATOM   1903  OG1 THR A 249      48.186 -14.343   0.047  1.00 49.45      A    O  
ATOM   1904  N   LEU A 250      49.497 -11.351  -0.911  1.00 46.19      A    N  
ATOM   1905  CA  LEU A 250      50.068 -10.585  -2.029  1.00 53.80      A    C  
ATOM   1906  C   LEU A 250      50.702  -9.254  -1.596  1.00 52.14      A    C  
ATOM   1907  O   LEU A 250      51.689  -8.809  -2.199  1.00 49.78      A    O  
ATOM   1908  CB  LEU A 250      48.970 -10.378  -3.093  1.00 51.53      A    C  
ATOM   1909  CG  LEU A 250      48.752 -11.623  -3.976  1.00 49.58      A    C  
ATOM   1910  CD1 LEU A 250      47.418 -11.524  -4.720  1.00 49.38      A    C  
ATOM   1911  CD2 LEU A 250      49.859 -11.753  -5.026  1.00 53.57      A    C  
ATOM   1912  N   SER A 251      50.233  -8.669  -0.505  1.00 40.57      A    N  
ATOM   1913  CA  SER A 251      50.783  -7.402   0.009  1.00 48.33      A    C  
ATOM   1914  C   SER A 251      52.170  -7.533   0.667  1.00 46.53      A    C  
ATOM   1915  O   SER A 251      52.907  -6.552   0.729  1.00 43.41      A    O  
ATOM   1916  CB  SER A 251      49.771  -6.770   0.963  1.00 47.39      A    C  
ATOM   1917  OG  SER A 251      50.113  -5.418   1.208  1.00 42.95      A    O  
ATOM   1918  N   ARG A 252      52.554  -8.739   1.128  1.00 48.43      A    N  
ATOM   1919  CA  ARG A 252      53.864  -8.947   1.781  1.00 53.30      A    C  
ATOM   1920  C   ARG A 252      55.035  -9.199   0.820  1.00 49.93      A    C  
ATOM   1921  O   ARG A 252      56.173  -9.074   1.250  1.00 49.17      A    O  
ATOM   1922  CB  ARG A 252      53.775 -10.038   2.856  1.00 51.83      A    C  
ATOM   1923  CG  ARG A 252      53.027  -9.539   4.095  1.00 51.06      A    C  
ATOM   1924  CD  ARG A 252      53.106 -10.578   5.226  1.00 53.47      A    C  
ATOM   1925  NE  ARG A 252      52.349 -10.151   6.420  1.00 46.03      A    N  
ATOM   1926  CZ  ARG A 252      52.275 -10.790   7.570  1.00 41.09      A    C  
ATOM   1927  NH1 ARG A 252      52.918 -11.897   7.785  1.00 37.50      A    N1+
ATOM   1928  NH2 ARG A 252      51.535 -10.322   8.542  1.00 38.69      A    N  
ATOM   1929  N   TYR A 253      54.807  -9.500  -0.454  1.00 40.01      A    N  
ATOM   1930  CA  TYR A 253      55.860  -9.782  -1.439  1.00 47.72      A    C  
ATOM   1931  C   TYR A 253      56.171  -8.620  -2.406  1.00 45.46      A    C  
ATOM   1932  O   TYR A 253      57.075  -8.741  -3.228  1.00 42.20      A    O  
ATOM   1933  CB  TYR A 253      55.586 -11.113  -2.150  1.00 43.17      A    C  
ATOM   1934  CG  TYR A 253      56.389 -12.249  -1.542  1.00 42.47      A    C  
ATOM   1935  CD1 TYR A 253      57.688 -12.516  -2.028  1.00 41.92      A    C  
ATOM   1936  CD2 TYR A 253      55.872 -13.023  -0.490  1.00 42.38      A    C  
ATOM   1937  CE1 TYR A 253      58.450 -13.546  -1.462  1.00 37.96      A    C  
ATOM   1938  CE2 TYR A 253      56.636 -14.053   0.081  1.00 39.65      A    C  
ATOM   1939  CZ  TYR A 253      57.931 -14.330  -0.408  1.00 41.63      A    C  
ATOM   1940  OH  TYR A 253      58.669 -15.326   0.131  1.00 41.75      A    O  
ATOM   1941  N   SER A 254      55.496  -7.494  -2.300  1.00 37.19      A    N  
ATOM   1942  CA  SER A 254      55.678  -6.362  -3.222  1.00 47.78      A    C  
ATOM   1943  C   SER A 254      56.378  -5.137  -2.610  1.00 46.39      A    C  
ATOM   1944  O   SER A 254      56.365  -4.071  -3.217  1.00 42.74      A    O  
ATOM   1945  CB  SER A 254      54.351  -5.980  -3.878  1.00 45.40      A    C  
ATOM   1946  OG  SER A 254      53.827  -7.088  -4.590  1.00 41.37      A    O  
ATOM   1947  N   GLN A 255      57.013  -5.258  -1.437  1.00 34.39      A    N  
ATOM   1948  CA  GLN A 255      57.673  -4.119  -0.763  1.00 42.58      A    C  
ATOM   1949  C   GLN A 255      59.211  -4.146  -0.789  1.00 41.58      A    C  
ATOM   1950  O   GLN A 255      59.857  -3.461   0.001  1.00 40.60      A    O  
ATOM   1951  CB  GLN A 255      57.102  -3.898   0.646  1.00 41.84      A    C  
ATOM   1952  CG  GLN A 255      55.727  -3.224   0.603  1.00 42.37      A    C  
ATOM   1953  CD  GLN A 255      55.299  -2.646   1.946  1.00 40.38      A    C  
ATOM   1954  NE2 GLN A 255      54.231  -1.884   1.999  1.00 40.13      A    N  
ATOM   1955  OE1 GLN A 255      55.929  -2.840   2.978  1.00 37.58      A    O  
ATOM   1956  N   THR A 256      59.842  -4.867  -1.727  1.00 38.62      A    N  
ATOM   1957  CA  THR A 256      61.309  -4.806  -1.885  1.00 46.75      A    C  
ATOM   1958  C   THR A 256      61.723  -4.586  -3.337  1.00 45.44      A    C  
ATOM   1959  O   THR A 256      62.367  -5.435  -3.928  1.00 39.97      A    O  
ATOM   1960  CB  THR A 256      62.025  -6.017  -1.276  1.00 42.15      A    C  
ATOM   1961  CG2 THR A 256      61.840  -6.128   0.237  1.00 42.15      A    C  
ATOM   1962  OG1 THR A 256      61.548  -7.212  -1.851  1.00 38.80      A    O  
ATOM   1963  N   SER A 257      61.377  -3.475  -3.921  1.00 23.73      A    N  
ATOM   1964  CA  SER A 257      62.166  -2.861  -4.998  1.00 38.42      A    C  
ATOM   1965  C   SER A 257      61.534  -1.538  -5.434  1.00 37.87      A    C  
ATOM   1966  O   SER A 257      60.601  -1.541  -6.215  1.00 34.50      A    O  
ATOM   1967  CB  SER A 257      62.288  -3.770  -6.226  1.00 35.65      A    C  
ATOM   1968  OG  SER A 257      63.311  -3.271  -7.059  1.00 31.92      A    O  
ATOM   1969  N   THR A 258      62.009  -0.448  -4.922  1.00 28.30      A    N  
ATOM   1970  CA  THR A 258      62.309   0.823  -5.633  1.00 37.65      A    C  
ATOM   1971  C   THR A 258      62.426   1.974  -4.622  1.00 36.52      A    C  
ATOM   1972  O   THR A 258      61.489   2.712  -4.356  1.00 33.88      A    O  
ATOM   1973  CB  THR A 258      61.352   1.252  -6.767  1.00 34.53      A    C  
ATOM   1974  CG2 THR A 258      61.713   0.613  -8.103  1.00 36.05      A    C  
ATOM   1975  OG1 THR A 258      60.012   0.986  -6.486  1.00 31.85      A    O  
ATOM   1976  N   TRP A 259      63.643   2.130  -4.087  1.00 33.80      A    N  
ATOM   1977  CA  TRP A 259      64.078   3.421  -3.534  1.00 34.30      A    C  
ATOM   1978  C   TRP A 259      65.375   3.793  -4.235  1.00 32.15      A    C  
ATOM   1979  O   TRP A 259      66.410   3.212  -3.939  1.00 29.14      A    O  
ATOM   1980  CB  TRP A 259      64.270   3.353  -2.013  1.00 31.96      A    C  
ATOM   1981  CG  TRP A 259      63.012   3.369  -1.219  1.00 31.63      A    C  
ATOM   1982  CD1 TRP A 259      62.293   2.280  -0.866  1.00 28.78      A    C  
ATOM   1983  CD2 TRP A 259      62.291   4.523  -0.663  1.00 33.18      A    C  
ATOM   1984  CE2 TRP A 259      61.131   4.032   0.010  1.00 31.57      A    C  
ATOM   1985  CE3 TRP A 259      62.511   5.908  -0.667  1.00 35.58      A    C  
ATOM   1986  NE1 TRP A 259      61.179   2.667  -0.147  1.00 27.93      A    N  
ATOM   1987  CZ2 TRP A 259      60.229   4.892   0.658  1.00 36.13      A    C  
ATOM   1988  CZ3 TRP A 259      61.600   6.778  -0.013  1.00 32.58      A    C  
ATOM   1989  CH2 TRP A 259      60.475   6.283   0.645  1.00 33.69      A    C  
ATOM   1990  N   LYS A 260      65.319   4.714  -5.175  1.00 25.37      A    N  
ATOM   1991  CA  LYS A 260      66.387   5.690  -5.443  1.00 35.71      A    C  
ATOM   1992  C   LYS A 260      65.930   6.727  -6.481  1.00 33.50      A    C  
ATOM   1993  O   LYS A 260      65.396   6.350  -7.515  1.00 31.61      A    O  
ATOM   1994  CB  LYS A 260      67.712   5.027  -5.875  1.00 33.97      A    C  
ATOM   1995  CG  LYS A 260      68.740   5.060  -4.725  1.00 32.51      A    C  
ATOM   1996  CD  LYS A 260      69.949   4.156  -4.977  1.00 31.57      A    C  
ATOM   1997  CE  LYS A 260      70.834   4.099  -3.728  1.00 25.93      A    C  
ATOM   1998  NZ  LYS A 260      72.060   3.306  -3.955  1.00 24.46      A    N1+
ATOM   1999  N   LEU A 261      66.254   7.955  -6.188  1.00 26.35      A    N  
ATOM   2000  CA  LEU A 261      66.135   9.204  -6.970  1.00 35.22      A    C  
ATOM   2001  C   LEU A 261      64.727   9.841  -7.021  1.00 33.35      A    C  
ATOM   2002  O   LEU A 261      63.929   9.537  -7.882  1.00 31.75      A    O  
ATOM   2003  CB  LEU A 261      66.795   9.078  -8.362  1.00 34.05      A    C  
ATOM   2004  CG  LEU A 261      68.332   8.989  -8.340  1.00 31.88      A    C  
ATOM   2005  CD1 LEU A 261      68.859   7.570  -8.543  1.00 31.40      A    C  
ATOM   2006  CD2 LEU A 261      68.927   9.869  -9.445  1.00 35.23      A    C  
ATOM   2007  N   ALA A 262      64.463  10.798  -6.157  1.00 28.97      A    N  
ATOM   2008  CA  ALA A 262      64.850  12.185  -6.393  1.00 35.03      A    C  
ATOM   2009  C   ALA A 262      64.386  13.084  -5.227  1.00 33.27      A    C  
ATOM   2010  O   ALA A 262      63.196  13.248  -4.981  1.00 31.90      A    O  
ATOM   2011  CB  ALA A 262      64.254  12.699  -7.702  1.00 33.78      A    C  
ATOM   2012  N   SER A 263      65.355  13.647  -4.541  1.00 18.10      A    N  
ATOM   2013  CA  SER A 263      65.179  14.819  -3.684  1.00 32.53      A    C  
ATOM   2014  C   SER A 263      64.804  16.021  -4.550  1.00 31.91      A    C  
ATOM   2015  O   SER A 263      65.296  16.100  -5.670  1.00 30.07      A    O  
ATOM   2016  CB  SER A 263      66.520  15.121  -3.006  1.00 30.77      A    C  
ATOM   2017  OG  SER A 263      67.113  13.961  -2.465  1.00 28.51      A    O  
ATOM   2018  N   VAL A 264      64.023  16.936  -4.030  1.00 22.08      A    N  
ATOM   2019  CA  VAL A 264      64.321  18.385  -4.011  1.00 36.67      A    C  
ATOM   2020  C   VAL A 264      63.029  19.250  -3.997  1.00 36.05      A    C  
ATOM   2021  O   VAL A 264      62.201  19.147  -4.881  1.00 33.08      A    O  
ATOM   2022  CB  VAL A 264      65.354  18.805  -5.105  1.00 32.93      A    C  
ATOM   2023  CG1 VAL A 264      65.065  19.852  -6.129  1.00 30.07      A    C  
ATOM   2024  CG2 VAL A 264      66.655  19.247  -4.405  1.00 35.69      A    C  
ATOM   2025  N   TRP A 265      62.940  20.131  -2.990  1.00 30.36      A    N  
ATOM   2026  CA  TRP A 265      61.999  21.250  -2.716  1.00 29.95      A    C  
ATOM   2027  C   TRP A 265      60.545  20.844  -2.378  1.00 27.88      A    C  
ATOM   2028  O   TRP A 265      59.972  19.985  -3.004  1.00 25.32      A    O  
ATOM   2029  CB  TRP A 265      62.053  22.304  -3.833  1.00 27.98      A    C  
ATOM   2030  CG  TRP A 265      63.421  22.716  -4.319  1.00 27.39      A    C  
ATOM   2031  CD1 TRP A 265      64.016  22.226  -5.424  1.00 24.12      A    C  
ATOM   2032  CD2 TRP A 265      64.376  23.651  -3.734  1.00 27.95      A    C  
ATOM   2033  CE2 TRP A 265      65.557  23.653  -4.542  1.00 27.46      A    C  
ATOM   2034  CE3 TRP A 265      64.370  24.505  -2.615  1.00 31.55      A    C  
ATOM   2035  NE1 TRP A 265      65.286  22.770  -5.548  1.00 25.60      A    N  
ATOM   2036  CZ2 TRP A 265      66.671  24.442  -4.252  1.00 31.79      A    C  
ATOM   2037  CZ3 TRP A 265      65.483  25.308  -2.313  1.00 29.46      A    C  
ATOM   2038  CH2 TRP A 265      66.633  25.282  -3.115  1.00 30.42      A    C  
ATOM   2039  N   GLY A 266      59.845  21.412  -1.434  1.00 24.87      A    N  
ATOM   2040  CA  GLY A 266      60.087  22.571  -0.585  1.00 34.44      A    C  
ATOM   2041  C   GLY A 266      58.866  22.811   0.320  1.00 33.20      A    C  
ATOM   2042  O   GLY A 266      57.752  22.366   0.042  1.00 29.66      A    O  
ATOM   2043  N   ARG A 267      59.091  23.456   1.406  1.00 22.81      A    N  
ATOM   2044  CA  ARG A 267      58.263  23.754   2.590  1.00 28.38      A    C  
ATOM   2045  C   ARG A 267      57.216  24.856   2.311  1.00 27.41      A    C  
ATOM   2046  O   ARG A 267      57.501  25.721   1.504  1.00 25.41      A    O  
ATOM   2047  CB  ARG A 267      59.326  24.243   3.593  1.00 26.97      A    C  
ATOM   2048  CG  ARG A 267      59.063  24.159   5.070  1.00 25.39      A    C  
ATOM   2049  CD  ARG A 267      60.306  24.705   5.791  1.00 24.93      A    C  
ATOM   2050  NE  ARG A 267      60.434  24.211   7.172  1.00 23.76      A    N  
ATOM   2051  CZ  ARG A 267      60.470  24.924   8.282  1.00 23.64      A    C  
ATOM   2052  NH1 ARG A 267      60.336  26.224   8.284  1.00 22.08      A    N1+
ATOM   2053  NH2 ARG A 267      60.656  24.339   9.432  1.00 22.06      A    N  
ATOM   2054  N   ALA A 268      56.096  24.810   3.061  1.00 24.77      A    N  
ATOM   2055  CA  ALA A 268      55.222  25.914   3.535  1.00 36.20      A    C  
ATOM   2056  C   ALA A 268      53.736  25.619   3.218  1.00 34.75      A    C  
ATOM   2057  O   ALA A 268      53.402  25.362   2.071  1.00 31.46      A    O  
ATOM   2058  CB  ALA A 268      55.650  27.291   3.015  1.00 33.13      A    C  
ATOM   2059  N   ASP A 269      52.872  25.401   4.154  1.00 22.33      A    N  
ATOM   2060  CA  ASP A 269      52.338  26.200   5.277  1.00 32.87      A    C  
ATOM   2061  C   ASP A 269      51.038  26.960   4.924  1.00 30.19      A    C  
ATOM   2062  O   ASP A 269      50.988  27.717   3.963  1.00 28.06      A    O  
ATOM   2063  CB  ASP A 269      53.360  27.070   6.031  1.00 31.52      A    C  
ATOM   2064  CG  ASP A 269      52.931  27.418   7.468  1.00 29.95      A    C  
ATOM   2065  OD1 ASP A 269      52.125  26.641   8.030  1.00 30.46      A    O  
ATOM   2066  OD2 ASP A 269      53.420  28.432   7.992  1.00 32.67      A    O1-
ATOM   2067  N   THR A 270      50.016  26.689   5.696  1.00 21.86      A    N  
ATOM   2068  CA  THR A 270      48.788  27.449   6.027  1.00 38.33      A    C  
ATOM   2069  C   THR A 270      47.859  28.013   4.942  1.00 37.19      A    C  
ATOM   2070  O   THR A 270      48.269  28.655   3.998  1.00 32.51      A    O  
ATOM   2071  CB  THR A 270      49.115  28.573   7.024  1.00 33.79      A    C  
ATOM   2072  CG2 THR A 270      49.499  28.039   8.395  1.00 33.74      A    C  
ATOM   2073  OG1 THR A 270      50.165  29.381   6.555  1.00 31.47      A    O  
ATOM   2074  N   GLY A 271      46.539  27.899   5.200  1.00 21.47      A    N  
ATOM   2075  CA  GLY A 271      45.620  28.957   4.741  1.00 34.89      A    C  
ATOM   2076  C   GLY A 271      44.247  28.550   4.224  1.00 33.72      A    C  
ATOM   2077  O   GLY A 271      43.995  28.539   3.029  1.00 30.66      A    O  
ATOM   2078  N   ARG A 272      43.310  28.276   5.124  1.00 20.57      A    N  
ATOM   2079  CA  ARG A 272      41.929  28.806   5.171  1.00 31.10      A    C  
ATOM   2080  C   ARG A 272      41.286  29.369   3.878  1.00 29.73      A    C  
ATOM   2081  O   ARG A 272      41.729  30.389   3.384  1.00 27.82      A    O  
ATOM   2082  CB  ARG A 272      42.002  29.932   6.233  1.00 29.49      A    C  
ATOM   2083  CG  ARG A 272      40.798  30.093   7.134  1.00 28.26      A    C  
ATOM   2084  CD  ARG A 272      41.026  31.251   8.126  1.00 27.22      A    C  
ATOM   2085  NE  ARG A 272      40.485  30.959   9.461  1.00 25.80      A    N  
ATOM   2086  CZ  ARG A 272      39.743  31.745  10.218  1.00 25.75      A    C  
ATOM   2087  NH1 ARG A 272      39.334  32.917   9.821  1.00 24.57      A    N1+
ATOM   2088  NH2 ARG A 272      39.386  31.355  11.415  1.00 24.76      A    N  
ATOM   2089  N   GLY A 273      40.089  28.869   3.530  1.00 22.55      A    N  
ATOM   2090  CA  GLY A 273      39.003  29.783   3.108  1.00 33.42      A    C  
ATOM   2091  C   GLY A 273      38.160  29.423   1.873  1.00 32.22      A    C  
ATOM   2092  O   GLY A 273      38.604  29.569   0.748  1.00 29.70      A    O  
ATOM   2093  N   SER A 274      36.879  29.133   2.114  1.00 20.28      A    N  
ATOM   2094  CA  SER A 274      35.702  29.694   1.419  1.00 34.56      A    C  
ATOM   2095  C   SER A 274      35.257  29.210   0.017  1.00 32.97      A    C  
ATOM   2096  O   SER A 274      35.899  29.435  -0.991  1.00 30.67      A    O  
ATOM   2097  CB  SER A 274      35.769  31.228   1.448  1.00 31.78      A    C  
ATOM   2098  OG  SER A 274      34.485  31.778   1.239  1.00 29.56      A    O  
ATOM   2099  N   HIS A 275      34.030  28.677   0.006  1.00 20.75      A    N  
ATOM   2100  CA  HIS A 275      32.943  28.840  -0.980  1.00 31.55      A    C  
ATOM   2101  C   HIS A 275      33.249  28.959  -2.496  1.00 29.17      A    C  
ATOM   2102  O   HIS A 275      33.687  30.004  -2.962  1.00 27.86      A    O  
ATOM   2103  CB  HIS A 275      32.109  30.068  -0.578  1.00 30.51      A    C  
ATOM   2104  CG  HIS A 275      31.232  29.876   0.627  1.00 31.20      A    C  
ATOM   2105  CD2 HIS A 275      31.142  30.701   1.723  1.00 31.54      A    C  
ATOM   2106  ND1 HIS A 275      30.288  28.894   0.794  1.00 31.18      A    N  
ATOM   2107  CE1 HIS A 275      29.662  29.120   1.967  1.00 30.06      A    C  
ATOM   2108  NE2 HIS A 275      30.140  30.210   2.555  1.00 30.02      A    N  
ATOM   2109  N   LYS A 276      32.680  28.057  -3.304  1.00 18.95      A    N  
ATOM   2110  CA  LYS A 276      31.475  28.356  -4.119  1.00 31.44      A    C  
ATOM   2111  C   LYS A 276      30.937  27.131  -4.881  1.00 29.04      A    C  
ATOM   2112  O   LYS A 276      31.656  26.224  -5.278  1.00 27.41      A    O  
ATOM   2113  CB  LYS A 276      31.684  29.530  -5.099  1.00 30.18      A    C  
ATOM   2114  CG  LYS A 276      31.074  30.836  -4.534  1.00 29.31      A    C  
ATOM   2115  CD  LYS A 276      31.461  32.057  -5.364  1.00 27.85      A    C  
ATOM   2116  CE  LYS A 276      30.916  33.348  -4.729  1.00 25.37      A    C  
ATOM   2117  NZ  LYS A 276      31.361  34.553  -5.472  1.00 25.40      A    N1+
ATOM   2118  N   ARG A 277      29.630  27.178  -5.074  1.00 22.41      A    N  
ATOM   2119  CA  ARG A 277      28.733  26.274  -5.794  1.00 31.06      A    C  
ATOM   2120  C   ARG A 277      29.128  26.089  -7.268  1.00 28.40      A    C  
ATOM   2121  O   ARG A 277      29.421  27.081  -7.929  1.00 26.81      A    O  
ATOM   2122  CB  ARG A 277      27.349  26.942  -5.785  1.00 29.29      A    C  
ATOM   2123  CG  ARG A 277      26.727  27.175  -4.402  1.00 27.87      A    C  
ATOM   2124  CD  ARG A 277      25.527  28.133  -4.515  1.00 27.67      A    C  
ATOM   2125  NE  ARG A 277      24.706  28.148  -3.294  1.00 26.28      A    N  
ATOM   2126  CZ  ARG A 277      23.436  28.504  -3.207  1.00 25.73      A    C  
ATOM   2127  NH1 ARG A 277      22.767  28.974  -4.219  1.00 24.20      A    N1+
ATOM   2128  NH2 ARG A 277      22.794  28.391  -2.070  1.00 23.95      A    N  
ATOM   2129  N   SER A 278      28.893  24.905  -7.812  1.00 25.50      A    N  
ATOM   2130  CA  SER A 278      28.441  24.759  -9.201  1.00 39.08      A    C  
ATOM   2131  C   SER A 278      27.416  23.625  -9.321  1.00 36.89      A    C  
ATOM   2132  O   SER A 278      27.564  22.534  -8.784  1.00 34.74      A    O  
ATOM   2133  CB  SER A 278      29.608  24.616 -10.187  1.00 36.90      A    C  
ATOM   2134  OG  SER A 278      30.438  23.539  -9.826  1.00 34.06      A    O  
ATOM   2135  N   ARG A 279      26.316  23.978  -9.967  1.00 20.84      A    N  
ATOM   2136  CA  ARG A 279      25.220  23.119 -10.410  1.00 31.40      A    C  
ATOM   2137  C   ARG A 279      25.679  22.312 -11.626  1.00 29.11      A    C  
ATOM   2138  O   ARG A 279      26.246  22.912 -12.542  1.00 27.24      A    O  
ATOM   2139  CB  ARG A 279      24.062  24.026 -10.870  1.00 30.23      A    C  
ATOM   2140  CG  ARG A 279      23.276  24.739  -9.772  1.00 29.73      A    C  
ATOM   2141  CD  ARG A 279      22.417  25.850 -10.404  1.00 30.00      A    C  
ATOM   2142  NE  ARG A 279      21.245  26.211  -9.595  1.00 27.98      A    N  
ATOM   2143  CZ  ARG A 279      20.445  27.242  -9.796  1.00 28.04      A    C  
ATOM   2144  NH1 ARG A 279      20.697  28.159 -10.695  1.00 25.99      A    N1+
ATOM   2145  NH2 ARG A 279      19.341  27.371  -9.098  1.00 25.32      A    N  
ATOM   2146  N   SER A 280      25.272  21.045 -11.702  1.00 22.56      A    N  
ATOM   2147  CA  SER A 280      25.026  20.394 -12.989  1.00 34.57      A    C  
ATOM   2148  C   SER A 280      23.922  19.353 -12.824  1.00 32.73      A    C  
ATOM   2149  O   SER A 280      24.066  18.360 -12.120  1.00 30.36      A    O  
ATOM   2150  CB  SER A 280      26.303  19.799 -13.598  1.00 31.73      A    C  
ATOM   2151  OG  SER A 280      26.939  18.927 -12.700  1.00 29.38      A    O  
ATOM   2152  N   VAL A 281      22.804  19.633 -13.472  1.00 18.68      A    N  
ATOM   2153  CA  VAL A 281      21.758  18.678 -13.836  1.00 30.78      A    C  
ATOM   2154  C   VAL A 281      22.182  18.061 -15.177  1.00 29.29      A    C  
ATOM   2155  O   VAL A 281      22.749  18.788 -16.000  1.00 27.04      A    O  
ATOM   2156  CB  VAL A 281      20.412  19.412 -13.983  1.00 27.76      A    C  
ATOM   2157  CG1 VAL A 281      19.242  18.474 -14.286  1.00 25.47      A    C  
ATOM   2158  CG2 VAL A 281      20.045  20.195 -12.715  1.00 28.19      A    C  
ATOM   2159  N   PRO A 282      21.869  16.779 -15.426  1.00 21.98      A    N  
ATOM   2160  CA  PRO A 282      21.229  16.518 -16.703  1.00 28.72      A    C  
ATOM   2161  C   PRO A 282      19.953  15.688 -16.550  1.00 28.53      A    C  
ATOM   2162  O   PRO A 282      19.907  14.605 -15.972  1.00 26.54      A    O  
ATOM   2163  CB  PRO A 282      22.286  15.841 -17.570  1.00 26.14      A    C  
ATOM   2164  CG  PRO A 282      23.179  15.116 -16.564  1.00 26.72      A    C  
ATOM   2165  CD  PRO A 282      22.841  15.732 -15.198  1.00 31.71      A    C  
ATOM   2166  N   SER A 283      18.910  16.253 -17.130  1.00 22.07      A    N  
ATOM   2167  CA  SER A 283      17.683  15.598 -17.553  1.00 34.75      A    C  
ATOM   2168  C   SER A 283      17.941  14.844 -18.856  1.00 33.05      A    C  
ATOM   2169  O   SER A 283      18.485  15.429 -19.793  1.00 30.40      A    O  
ATOM   2170  CB  SER A 283      16.660  16.717 -17.795  1.00 32.17      A    C  
ATOM   2171  OG  SER A 283      15.497  16.254 -18.418  1.00 29.18      A    O  
ATOM   2172  N   SER A 284      17.500  13.597 -18.958  1.00 18.21      A    N  
ATOM   2173  CA  SER A 284      17.030  13.021 -20.216  1.00 31.28      A    C  
ATOM   2174  C   SER A 284      16.095  11.843 -19.941  1.00 29.63      A    C  
ATOM   2175  O   SER A 284      16.516  10.715 -19.693  1.00 28.06      A    O  
ATOM   2176  CB  SER A 284      18.167  12.627 -21.168  1.00 29.26      A    C  
ATOM   2177  OG  SER A 284      19.011  11.656 -20.599  1.00 27.59      A    O  
ATOM   2178  N   LEU A 285      14.796  12.134 -19.999  1.00 16.93      A    N  
ATOM   2179  CA  LEU A 285      13.747  11.158 -20.261  1.00 30.49      A    C  
ATOM   2180  C   LEU A 285      13.814  10.775 -21.743  1.00 28.74      A    C  
ATOM   2181  O   LEU A 285      13.722  11.652 -22.604  1.00 26.96      A    O  
ATOM   2182  CB  LEU A 285      12.393  11.818 -19.958  1.00 28.37      A    C  
ATOM   2183  CG  LEU A 285      12.067  11.976 -18.464  1.00 26.40      A    C  
ATOM   2184  CD1 LEU A 285      11.007  13.065 -18.252  1.00 26.51      A    C  
ATOM   2185  CD2 LEU A 285      11.516  10.669 -17.877  1.00 31.86      A    C  
ATOM   2186  N   GLN A 286      13.905   9.480 -22.038  1.00 22.23      A    N  
ATOM   2187  CA  GLN A 286      13.401   8.931 -23.294  1.00 27.43      A    C  
ATOM   2188  C   GLN A 286      12.500   7.744 -22.989  1.00 26.26      A    C  
ATOM   2189  O   GLN A 286      12.936   6.681 -22.548  1.00 25.81      A    O  
ATOM   2190  CB  GLN A 286      14.525   8.593 -24.289  1.00 27.04      A    C  
ATOM   2191  CG  GLN A 286      14.869   9.812 -25.170  1.00 27.04      A    C  
ATOM   2192  CD  GLN A 286      15.829   9.492 -26.309  1.00 26.23      A    C  
ATOM   2193  NE2 GLN A 286      16.018  10.397 -27.238  1.00 30.16      A    N  
ATOM   2194  OE1 GLN A 286      16.425   8.428 -26.392  1.00 25.56      A    O  
ATOM   2195  N   ALA A 287      11.213   7.977 -23.230  1.00 24.07      A    N  
ATOM   2196  CA  ALA A 287      10.205   6.955 -23.390  1.00 31.43      A    C  
ATOM   2197  C   ALA A 287      10.386   6.302 -24.768  1.00 29.54      A    C  
ATOM   2198  O   ALA A 287      10.485   6.992 -25.780  1.00 27.42      A    O  
ATOM   2199  CB  ALA A 287       8.842   7.627 -23.260  1.00 29.44      A    C  
ATOM   2200  N   SER A 288      10.362   4.970 -24.817  1.00 22.09      A    N  
ATOM   2201  CA  SER A 288      10.080   4.219 -26.035  1.00 33.80      A    C  
ATOM   2202  C   SER A 288       9.045   3.147 -25.720  1.00 30.69      A    C  
ATOM   2203  O   SER A 288       9.351   2.080 -25.199  1.00 29.44      A    O  
ATOM   2204  CB  SER A 288      11.352   3.673 -26.691  1.00 32.15      A    C  
ATOM   2205  OG  SER A 288      12.130   2.922 -25.791  1.00 30.26      A    O  
ATOM   2206  N   ALA A 289       7.797   3.490 -26.022  1.00 20.00      A    N  
ATOM   2207  CA  ALA A 289       6.740   2.528 -26.256  1.00 31.29      A    C  
ATOM   2208  C   ALA A 289       7.043   1.788 -27.555  1.00 29.65      A    C  
ATOM   2209  O   ALA A 289       7.376   2.417 -28.568  1.00 27.71      A    O  
ATOM   2210  CB  ALA A 289       5.419   3.295 -26.337  1.00 29.11      A    C  
ATOM   2211  N   ARG A 290       6.902   0.457 -27.558  1.00 14.67      A    N  
ATOM   2212  CA  ARG A 290       6.690  -0.297 -28.789  1.00 25.79      A    C  
ATOM   2213  C   ARG A 290       5.777  -1.484 -28.524  1.00 24.32      A    C  
ATOM   2214  O   ARG A 290       6.037  -2.310 -27.660  1.00 23.77      A    O  
ATOM   2215  CB  ARG A 290       8.009  -0.677 -29.472  1.00 24.99      A    C  
ATOM   2216  CG  ARG A 290       7.782  -0.821 -30.983  1.00 23.32      A    C  
ATOM   2217  CD  ARG A 290       9.091  -1.038 -31.735  1.00 25.02      A    C  
ATOM   2218  NE  ARG A 290       8.855  -1.070 -33.186  1.00 23.45      A    N  
ATOM   2219  CZ  ARG A 290       9.668  -1.536 -34.116  1.00 25.39      A    C  
ATOM   2220  NH1 ARG A 290      10.838  -2.043 -33.812  1.00 24.48      A    N1+
ATOM   2221  NH2 ARG A 290       9.326  -1.507 -35.373  1.00 24.91      A    N  
ATOM   2222  N   GLU A 291       4.708  -1.465 -29.301  1.00 17.77      A    N  
ATOM   2223  CA  GLU A 291       3.584  -2.385 -29.338  1.00 27.66      A    C  
ATOM   2224  C   GLU A 291       3.984  -3.845 -29.590  1.00 26.15      A    C  
ATOM   2225  O   GLU A 291       4.821  -4.142 -30.452  1.00 25.51      A    O  
ATOM   2226  CB  GLU A 291       2.666  -1.904 -30.476  1.00 27.55      A    C  
ATOM   2227  CG  GLU A 291       2.001  -0.544 -30.194  1.00 26.93      A    C  
ATOM   2228  CD  GLU A 291       1.455   0.121 -31.471  1.00 26.48      A    C  
ATOM   2229  OE1 GLU A 291       0.253   0.438 -31.490  1.00 25.13      A    O  
ATOM   2230  OE2 GLU A 291       2.288   0.327 -32.392  1.00 31.23      A    O1-
ATOM   2231  N   GLU A 292       3.330  -4.744 -28.869  1.00 22.51      A    N  
ATOM   2232  CA  GLU A 292       3.193  -6.152 -29.224  1.00 29.39      A    C  
ATOM   2233  C   GLU A 292       2.110  -6.311 -30.292  1.00 26.88      A    C  
ATOM   2234  O   GLU A 292       0.918  -6.137 -30.023  1.00 26.21      A    O  
ATOM   2235  CB  GLU A 292       2.820  -6.991 -27.984  1.00 29.79      A    C  
ATOM   2236  CG  GLU A 292       4.018  -7.348 -27.101  1.00 29.24      A    C  
ATOM   2237  CD  GLU A 292       3.599  -8.173 -25.860  1.00 29.70      A    C  
ATOM   2238  OE1 GLU A 292       4.299  -9.170 -25.567  1.00 27.94      A    O  
ATOM   2239  OE2 GLU A 292       2.607  -7.793 -25.210  1.00 32.97      A    O1-
ATOM   2240  N   SER A 293       2.514  -6.698 -31.493  1.00 19.08      A    N  
ATOM   2241  CA  SER A 293       1.598  -7.179 -32.530  1.00 30.22      A    C  
ATOM   2242  C   SER A 293       1.425  -8.687 -32.384  1.00 27.82      A    C  
ATOM   2243  O   SER A 293       2.342  -9.482 -32.564  1.00 26.43      A    O  
ATOM   2244  CB  SER A 293       2.020  -6.765 -33.943  1.00 29.13      A    C  
ATOM   2245  OG  SER A 293       3.192  -6.005 -33.973  1.00 27.59      A    O  
ATOM   2246  N   ARG A 294       0.210  -9.071 -32.043  1.00 16.61      A    N  
ATOM   2247  CA  ARG A 294      -0.335 -10.422 -31.956  1.00 27.44      A    C  
ATOM   2248  C   ARG A 294      -0.678 -10.896 -33.371  1.00 25.31      A    C  
ATOM   2249  O   ARG A 294      -1.501 -10.262 -34.027  1.00 24.71      A    O  
ATOM   2250  CB  ARG A 294      -1.572 -10.279 -31.047  1.00 26.74      A    C  
ATOM   2251  CG  ARG A 294      -2.247 -11.558 -30.562  1.00 26.22      A    C  
ATOM   2252  CD  ARG A 294      -3.424 -11.150 -29.655  1.00 28.02      A    C  
ATOM   2253  NE  ARG A 294      -4.128 -12.314 -29.070  1.00 25.20      A    N  
ATOM   2254  CZ  ARG A 294      -5.125 -12.262 -28.214  1.00 26.58      A    C  
ATOM   2255  NH1 ARG A 294      -5.602 -11.131 -27.775  1.00 24.55      A    N1+
ATOM   2256  NH2 ARG A 294      -5.662 -13.367 -27.791  1.00 24.41      A    N  
ATOM   2257  N   SER A 295      -0.101 -12.003 -33.817  1.00 20.10      A    N  
ATOM   2258  CA  SER A 295      -0.557 -12.713 -35.013  1.00 34.58      A    C  
ATOM   2259  C   SER A 295      -0.839 -14.172 -34.666  1.00 32.59      A    C  
ATOM   2260  O   SER A 295       0.072 -14.985 -34.529  1.00 30.32      A    O  
ATOM   2261  CB  SER A 295       0.436 -12.569 -36.176  1.00 32.11      A    C  
ATOM   2262  OG  SER A 295       1.717 -13.027 -35.810  1.00 29.56      A    O  
ATOM   2263  N   GLU A 296      -2.108 -14.468 -34.509  1.00 22.01      A    N  
ATOM   2264  CA  GLU A 296      -2.648 -15.813 -34.669  1.00 31.95      A    C  
ATOM   2265  C   GLU A 296      -2.826 -16.079 -36.166  1.00 29.48      A    C  
ATOM   2266  O   GLU A 296      -3.469 -15.281 -36.845  1.00 28.51      A    O  
ATOM   2267  CB  GLU A 296      -4.024 -15.921 -33.978  1.00 31.49      A    C  
ATOM   2268  CG  GLU A 296      -3.958 -15.799 -32.444  1.00 31.30      A    C  
ATOM   2269  CD  GLU A 296      -5.325 -15.949 -31.761  1.00 31.42      A    C  
ATOM   2270  OE1 GLU A 296      -5.320 -16.141 -30.520  1.00 28.90      A    O  
ATOM   2271  OE2 GLU A 296      -6.364 -15.811 -32.436  1.00 34.80      A    O1-
ATOM   2272  N   LEU A 297      -2.319 -17.197 -36.653  1.00 17.78      A    N  
ATOM   2273  CA  LEU A 297      -2.902 -17.836 -37.823  1.00 34.02      A    C  
ATOM   2274  C   LEU A 297      -2.715 -19.358 -37.726  1.00 32.07      A    C  
ATOM   2275  O   LEU A 297      -1.623 -19.901 -37.889  1.00 30.01      A    O  
ATOM   2276  CB  LEU A 297      -2.376 -17.240 -39.144  1.00 31.85      A    C  
ATOM   2277  CG  LEU A 297      -3.505 -17.083 -40.186  1.00 30.73      A    C  
ATOM   2278  CD1 LEU A 297      -4.161 -15.709 -40.103  1.00 30.41      A    C  
ATOM   2279  CD2 LEU A 297      -2.991 -17.268 -41.611  1.00 35.41      A    C  
ATOM   2280  N   SER A 298      -3.814 -20.012 -37.442  1.00 22.60      A    N  
ATOM   2281  CA  SER A 298      -4.053 -21.432 -37.666  1.00 38.97      A    C  
ATOM   2282  C   SER A 298      -4.319 -21.663 -39.153  1.00 36.84      A    C  
ATOM   2283  O   SER A 298      -5.095 -20.917 -39.756  1.00 34.50      A    O  
ATOM   2284  CB  SER A 298      -5.270 -21.845 -36.832  1.00 36.34      A    C  
ATOM   2285  OG  SER A 298      -5.632 -23.185 -37.061  1.00 33.00      A    O  
ATOM   2286  N   GLY A 299      -3.716 -22.683 -39.739  1.00 23.74      A    N  
ATOM   2287  CA  GLY A 299      -3.886 -23.013 -41.151  1.00 34.91      A    C  
ATOM   2288  C   GLY A 299      -3.172 -24.305 -41.528  1.00 33.89      A    C  
ATOM   2289  O   GLY A 299      -2.030 -24.304 -41.964  1.00 31.13      A    O  
ATOM   2290  N   ARG A 300      -3.858 -25.405 -41.338  1.00 18.31      A    N  
ATOM   2291  CA  ARG A 300      -3.553 -26.766 -41.804  1.00 31.74      A    C  
ATOM   2292  C   ARG A 300      -3.833 -26.843 -43.307  1.00 29.26      A    C  
ATOM   2293  O   ARG A 300      -4.938 -26.493 -43.681  1.00 27.87      A    O  
ATOM   2294  CB  ARG A 300      -4.523 -27.655 -41.004  1.00 30.84      A    C  
ATOM   2295  CG  ARG A 300      -4.642 -29.140 -41.348  1.00 30.44      A    C  
ATOM   2296  CD  ARG A 300      -5.750 -29.750 -40.477  1.00 30.90      A    C  
ATOM   2297  NE  ARG A 300      -5.923 -31.203 -40.662  1.00 28.88      A    N  
ATOM   2298  CZ  ARG A 300      -6.743 -31.982 -39.984  1.00 29.28      A    C  
ATOM   2299  NH1 ARG A 300      -7.543 -31.507 -39.059  1.00 27.66      A    N1+
ATOM   2300  NH2 ARG A 300      -6.792 -33.259 -40.225  1.00 28.24      A    N  
ATOM   2301  N   THR A 301      -2.905 -27.391 -44.118  1.00 23.73      A    N  
ATOM   2302  CA  THR A 301      -3.196 -28.336 -45.224  1.00 35.93      A    C  
ATOM   2303  C   THR A 301      -1.910 -28.830 -45.925  1.00 34.48      A    C  
ATOM   2304  O   THR A 301      -1.109 -28.052 -46.406  1.00 31.28      A    O  
ATOM   2305  CB  THR A 301      -4.152 -27.827 -46.333  1.00 31.98      A    C  
ATOM   2306  CG2 THR A 301      -5.628 -28.146 -46.052  1.00 32.46      A    C  
ATOM   2307  OG1 THR A 301      -4.015 -26.458 -46.568  1.00 30.05      A    O  
ATOM   2308  N   THR A 302      -1.798 -30.161 -45.943  1.00 19.43      A    N  
ATOM   2309  CA  THR A 302      -1.417 -31.088 -47.037  1.00 32.46      A    C  
ATOM   2310  C   THR A 302      -0.130 -30.909 -47.867  1.00 30.86      A    C  
ATOM   2311  O   THR A 302       0.124 -29.907 -48.522  1.00 27.92      A    O  
ATOM   2312  CB  THR A 302      -2.605 -31.338 -47.976  1.00 29.45      A    C  
ATOM   2313  CG2 THR A 302      -3.770 -31.984 -47.233  1.00 31.34      A    C  
ATOM   2314  OG1 THR A 302      -3.067 -30.125 -48.506  1.00 28.32      A    O  
ATOM   2315  N   ARG A 303       0.589 -32.040 -47.941  1.00 20.56      A    N  
ATOM   2316  CA  ARG A 303       1.659 -32.470 -48.857  1.00 31.83      A    C  
ATOM   2317  C   ARG A 303       1.312 -32.282 -50.337  1.00 29.45      A    C  
ATOM   2318  O   ARG A 303       0.192 -32.614 -50.722  1.00 30.12      A    O  
ATOM   2319  CB  ARG A 303       1.827 -33.999 -48.678  1.00 31.46      A    C  
ATOM   2320  CG  ARG A 303       2.333 -34.477 -47.319  1.00 31.33      A    C  
ATOM   2321  CD  ARG A 303       2.201 -36.007 -47.249  1.00 32.41      A    C  
ATOM   2322  NE  ARG A 303       2.966 -36.584 -46.123  1.00 30.12      A    N  
ATOM   2323  CZ  ARG A 303       2.907 -37.826 -45.693  1.00 29.34      A    C  
ATOM   2324  NH1 ARG A 303       2.062 -38.691 -46.168  1.00 28.31      A    N1+
ATOM   2325  NH2 ARG A 303       3.721 -38.225 -44.757  1.00 28.71      A    N  
ATOM   2326  N   THR A 304       2.320 -31.984 -51.131  1.00 22.82      A    N  
ATOM   2327  CA  THR A 304       2.586 -32.670 -52.413  1.00 38.12      A    C  
ATOM   2328  C   THR A 304       4.059 -32.510 -52.816  1.00 35.93      A    C  
ATOM   2329  O   THR A 304       4.671 -31.472 -52.572  1.00 31.43      A    O  
ATOM   2330  CB  THR A 304       1.695 -32.229 -53.590  1.00 32.07      A    C  
ATOM   2331  CG2 THR A 304       0.526 -33.192 -53.830  1.00 32.22      A    C  
ATOM   2332  OG1 THR A 304       1.145 -30.946 -53.394  1.00 30.30      A    O  
ATOM   2333  N   ASP A 305       4.580 -33.584 -53.390  1.00 22.29      A    N  
ATOM   2334  CA  ASP A 305       5.914 -33.771 -53.993  1.00 35.83      A    C  
ATOM   2335  C   ASP A 305       6.171 -32.896 -55.236  1.00 33.30      A    C  
ATOM   2336  O   ASP A 305       5.230 -32.457 -55.890  1.00 32.06      A    O  
ATOM   2337  CB  ASP A 305       5.982 -35.240 -54.443  1.00 35.17      A    C  
ATOM   2338  CG  ASP A 305       5.969 -36.209 -53.255  1.00 33.38      A    C  
ATOM   2339  OD1 ASP A 305       7.024 -36.275 -52.590  1.00 33.53      A    O  
ATOM   2340  OD2 ASP A 305       4.904 -36.813 -52.997  1.00 35.27      A    O1-
ATOM   2341  N   GLY A 306       7.452 -32.766 -55.620  1.00 28.45      A    N  
ATOM   2342  CA  GLY A 306       7.782 -32.336 -56.992  1.00 37.82      A    C  
ATOM   2343  C   GLY A 306       9.137 -31.674 -57.215  1.00 36.59      A    C  
ATOM   2344  O   GLY A 306       9.225 -30.458 -57.338  1.00 33.44      A    O  
ATOM   2345  N   SER A 307      10.193 -32.478 -57.295  1.00 23.03      A    N  
ATOM   2346  CA  SER A 307      11.242 -32.488 -58.337  1.00 36.91      A    C  
ATOM   2347  C   SER A 307      11.778 -31.198 -59.006  1.00 35.26      A    C  
ATOM   2348  O   SER A 307      11.110 -30.579 -59.826  1.00 33.10      A    O  
ATOM   2349  CB  SER A 307      10.768 -33.442 -59.433  1.00 34.69      A    C  
ATOM   2350  OG  SER A 307      11.867 -34.076 -60.045  1.00 31.54      A    O  
ATOM   2351  N   SER A 308      13.111 -31.021 -58.858  1.00 19.83      A    N  
ATOM   2352  CA  SER A 308      14.130 -30.914 -59.926  1.00 34.43      A    C  
ATOM   2353  C   SER A 308      14.433 -29.581 -60.639  1.00 33.02      A    C  
ATOM   2354  O   SER A 308      13.561 -28.789 -60.960  1.00 31.00      A    O  
ATOM   2355  CB  SER A 308      13.936 -32.032 -60.956  1.00 31.57      A    C  
ATOM   2356  OG  SER A 308      15.080 -32.218 -61.741  1.00 28.80      A    O  
ATOM   2357  N   VAL A 309      15.732 -29.482 -61.009  1.00 22.92      A    N  
ATOM   2358  CA  VAL A 309      16.420 -28.560 -61.946  1.00 39.17      A    C  
ATOM   2359  C   VAL A 309      16.749 -27.192 -61.320  1.00 36.69      A    C  
ATOM   2360  O   VAL A 309      15.861 -26.457 -60.922  1.00 33.95      A    O  
ATOM   2361  CB  VAL A 309      15.699 -28.463 -63.311  1.00 35.19      A    C  
ATOM   2362  CG1 VAL A 309      16.625 -27.882 -64.374  1.00 32.54      A    C  
ATOM   2363  CG2 VAL A 309      15.243 -29.829 -63.857  1.00 37.81      A    C  
ATOM   2364  N   GLY A 310      17.982 -26.762 -61.135  1.00 26.63      A    N  
ATOM   2365  CA  GLY A 310      19.214 -26.917 -61.926  1.00 36.54      A    C  
ATOM   2366  C   GLY A 310      19.684 -25.516 -62.315  1.00 34.58      A    C  
ATOM   2367  O   GLY A 310      19.008 -24.839 -63.078  1.00 32.40      A    O  
ATOM   2368  N   GLY A 311      20.803 -25.031 -61.793  1.00 26.73      A    N  
ATOM   2369  CA  GLY A 311      21.270 -23.662 -62.054  1.00 36.56      A    C  
ATOM   2370  C   GLY A 311      22.568 -23.324 -61.331  1.00 34.73      A    C  
ATOM   2371  O   GLY A 311      22.573 -22.681 -60.293  1.00 32.24      A    O  
ATOM   2372  N   THR A 312      23.676 -23.780 -61.888  1.00 22.69      A    N  
ATOM   2373  CA  THR A 312      25.050 -23.425 -61.536  1.00 40.95      A    C  
ATOM   2374  C   THR A 312      25.326 -21.940 -61.782  1.00 39.94      A    C  
ATOM   2375  O   THR A 312      25.266 -21.501 -62.921  1.00 36.38      A    O  
ATOM   2376  CB  THR A 312      26.009 -24.225 -62.437  1.00 36.11      A    C  
ATOM   2377  CG2 THR A 312      26.119 -25.686 -62.010  1.00 36.91      A    C  
ATOM   2378  OG1 THR A 312      25.527 -24.213 -63.766  1.00 33.40      A    O  
ATOM   2379  N   PHE A 313      25.725 -21.205 -60.747  1.00 22.17      A    N  
ATOM   2380  CA  PHE A 313      26.592 -20.030 -60.902  1.00 35.59      A    C  
ATOM   2381  C   PHE A 313      27.631 -20.004 -59.775  1.00 34.83      A    C  
ATOM   2382  O   PHE A 313      27.333 -19.739 -58.616  1.00 34.33      A    O  
ATOM   2383  CB  PHE A 313      25.800 -18.725 -61.031  1.00 32.62      A    C  
ATOM   2384  CG  PHE A 313      25.534 -18.338 -62.476  1.00 33.36      A    C  
ATOM   2385  CD1 PHE A 313      26.540 -17.699 -63.235  1.00 33.87      A    C  
ATOM   2386  CD2 PHE A 313      24.310 -18.663 -63.090  1.00 34.25      A    C  
ATOM   2387  CE1 PHE A 313      26.312 -17.408 -64.592  1.00 30.27      A    C  
ATOM   2388  CE2 PHE A 313      24.092 -18.363 -64.443  1.00 31.37      A    C  
ATOM   2389  CZ  PHE A 313      25.090 -17.740 -65.203  1.00 33.01      A    C  
ATOM   2390  N   SER A 314      28.860 -20.302 -60.202  1.00 27.26      A    N  
ATOM   2391  CA  SER A 314      30.063 -20.152 -59.396  1.00 43.76      A    C  
ATOM   2392  C   SER A 314      30.347 -18.677 -59.145  1.00 40.35      A    C  
ATOM   2393  O   SER A 314      30.529 -17.911 -60.091  1.00 38.05      A    O  
ATOM   2394  CB  SER A 314      31.241 -20.767 -60.162  1.00 41.53      A    C  
ATOM   2395  OG  SER A 314      30.936 -22.085 -60.579  1.00 37.34      A    O  
ATOM   2396  N   ARG A 315      30.466 -18.284 -57.878  1.00 29.72      A    N  
ATOM   2397  CA  ARG A 315      31.197 -17.068 -57.531  1.00 42.62      A    C  
ATOM   2398  C   ARG A 315      31.972 -17.296 -56.250  1.00 39.59      A    C  
ATOM   2399  O   ARG A 315      31.428 -17.319 -55.150  1.00 39.73      A    O  
ATOM   2400  CB  ARG A 315      30.258 -15.849 -57.511  1.00 41.54      A    C  
ATOM   2401  CG  ARG A 315      31.051 -14.527 -57.557  1.00 40.13      A    C  
ATOM   2402  CD  ARG A 315      30.115 -13.357 -57.853  1.00 41.07      A    C  
ATOM   2403  NE  ARG A 315      30.732 -12.068 -57.485  1.00 37.15      A    N  
ATOM   2404  CZ  ARG A 315      30.185 -10.874 -57.637  1.00 35.72      A    C  
ATOM   2405  NH1 ARG A 315      29.032 -10.712 -58.231  1.00 32.47      A    N1+
ATOM   2406  NH2 ARG A 315      30.785  -9.813 -57.183  1.00 32.43      A    N  
ATOM   2407  N   ALA A 316      33.266 -17.501 -56.441  1.00 35.78      A    N  
ATOM   2408  CA  ALA A 316      34.249 -17.523 -55.379  1.00 49.61      A    C  
ATOM   2409  C   ALA A 316      34.236 -16.196 -54.618  1.00 46.84      A    C  
ATOM   2410  O   ALA A 316      34.373 -15.136 -55.224  1.00 44.18      A    O  
ATOM   2411  CB  ALA A 316      35.620 -17.773 -56.023  1.00 47.65      A    C  
ATOM   2412  N   THR A 317      34.111 -16.261 -53.276  1.00 34.45      A    N  
ATOM   2413  CA  THR A 317      34.584 -15.182 -52.404  1.00 50.87      A    C  
ATOM   2414  C   THR A 317      34.946 -15.754 -51.031  1.00 48.83      A    C  
ATOM   2415  O   THR A 317      34.094 -16.164 -50.252  1.00 44.86      A    O  
ATOM   2416  CB  THR A 317      33.628 -13.985 -52.269  1.00 47.05      A    C  
ATOM   2417  CG2 THR A 317      34.333 -12.684 -52.681  1.00 48.61      A    C  
ATOM   2418  OG1 THR A 317      32.485 -14.064 -53.089  1.00 44.25      A    O  
ATOM   2419  N   THR A 318      36.264 -15.821 -50.834  1.00 35.71      A    N  
ATOM   2420  CA  THR A 318      36.991 -15.636 -49.567  1.00 48.73      A    C  
ATOM   2421  C   THR A 318      36.406 -16.223 -48.273  1.00 48.05      A    C  
ATOM   2422  O   THR A 318      35.504 -15.685 -47.635  1.00 44.58      A    O  
ATOM   2423  CB  THR A 318      37.326 -14.155 -49.371  1.00 44.56      A    C  
ATOM   2424  CG2 THR A 318      38.297 -13.661 -50.439  1.00 45.24      A    C  
ATOM   2425  OG1 THR A 318      36.166 -13.369 -49.472  1.00 40.63      A    O  
ATOM   2426  N   LEU A 319      37.076 -17.272 -47.826  1.00 41.86      A    N  
ATOM   2427  CA  LEU A 319      37.056 -17.808 -46.463  1.00 56.33      A    C  
ATOM   2428  C   LEU A 319      37.399 -16.713 -45.441  1.00 56.12      A    C  
ATOM   2429  O   LEU A 319      38.567 -16.486 -45.116  1.00 52.18      A    O  
ATOM   2430  CB  LEU A 319      38.114 -18.938 -46.403  1.00 52.27      A    C  
ATOM   2431  CG  LEU A 319      37.741 -20.217 -47.178  1.00 49.63      A    C  
ATOM   2432  CD1 LEU A 319      39.010 -21.023 -47.486  1.00 48.17      A    C  
ATOM   2433  CD2 LEU A 319      36.798 -21.093 -46.360  1.00 54.82      A    C  
ATOM   2434  N   SER A 320      36.395 -16.078 -44.883  1.00 47.79      A    N  
ATOM   2435  CA  SER A 320      36.517 -15.385 -43.603  1.00 60.50      A    C  
ATOM   2436  C   SER A 320      36.109 -16.350 -42.495  1.00 58.43      A    C  
ATOM   2437  O   SER A 320      34.940 -16.698 -42.320  1.00 54.89      A    O  
ATOM   2438  CB  SER A 320      35.709 -14.094 -43.564  1.00 56.44      A    C  
ATOM   2439  OG  SER A 320      35.950 -13.433 -42.333  1.00 50.46      A    O  
ATOM   2440  N   ARG A 321      37.112 -16.839 -41.771  1.00 47.99      A    N  
ATOM   2441  CA  ARG A 321      36.985 -17.725 -40.609  1.00 58.05      A    C  
ATOM   2442  C   ARG A 321      36.328 -16.951 -39.458  1.00 55.35      A    C  
ATOM   2443  O   ARG A 321      37.003 -16.420 -38.585  1.00 52.20      A    O  
ATOM   2444  CB  ARG A 321      38.405 -18.258 -40.305  1.00 54.48      A    C  
ATOM   2445  CG  ARG A 321      38.468 -19.410 -39.309  1.00 51.16      A    C  
ATOM   2446  CD  ARG A 321      39.941 -19.841 -39.162  1.00 50.87      A    C  
ATOM   2447  NE  ARG A 321      40.115 -21.029 -38.310  1.00 47.41      A    N  
ATOM   2448  CZ  ARG A 321      41.268 -21.599 -38.014  1.00 42.34      A    C  
ATOM   2449  NH1 ARG A 321      42.409 -21.125 -38.432  1.00 40.24      A    N1+
ATOM   2450  NH2 ARG A 321      41.301 -22.677 -37.270  1.00 41.26      A    N  
ATOM   2451  N   GLY A 322      34.998 -16.878 -39.497  1.00 57.67      A    N  
ATOM   2452  CA  GLY A 322      34.204 -16.274 -38.440  1.00 64.12      A    C  
ATOM   2453  C   GLY A 322      34.386 -17.054 -37.145  1.00 63.75      A    C  
ATOM   2454  O   GLY A 322      33.838 -18.146 -36.994  1.00 59.19      A    O  
ATOM   2455  N   GLN A 323      35.160 -16.505 -36.228  1.00 56.29      A    N  
ATOM   2456  CA  GLN A 323      35.225 -17.005 -34.859  1.00 63.00      A    C  
ATOM   2457  C   GLN A 323      33.799 -17.111 -34.310  1.00 63.71      A    C  
ATOM   2458  O   GLN A 323      33.085 -16.110 -34.192  1.00 59.53      A    O  
ATOM   2459  CB  GLN A 323      36.063 -16.067 -33.981  1.00 58.12      A    C  
ATOM   2460  CG  GLN A 323      37.581 -16.237 -34.180  1.00 54.85      A    C  
ATOM   2461  CD  GLN A 323      38.376 -15.291 -33.274  1.00 50.83      A    C  
ATOM   2462  NE2 GLN A 323      39.614 -15.597 -32.967  1.00 47.68      A    N  
ATOM   2463  OE1 GLN A 323      37.894 -14.268 -32.840  1.00 49.30      A    O  
ATOM   2464  N   SER A 324      33.408 -18.329 -33.979  1.00 56.33      A    N  
ATOM   2465  CA  SER A 324      32.127 -18.577 -33.322  1.00 66.17      A    C  
ATOM   2466  C   SER A 324      32.112 -17.818 -31.995  1.00 65.31      A    C  
ATOM   2467  O   SER A 324      32.781 -18.182 -31.022  1.00 61.15      A    O  
ATOM   2468  CB  SER A 324      31.889 -20.086 -33.145  1.00 61.56      A    C  
ATOM   2469  OG  SER A 324      32.919 -20.707 -32.409  1.00 53.51      A    O  
ATOM   2470  N   ARG A 325      31.374 -16.723 -31.960  1.00 53.93      A    N  
ATOM   2471  CA  ARG A 325      31.103 -16.000 -30.714  1.00 63.18      A    C  
ATOM   2472  C   ARG A 325      30.432 -17.000 -29.769  1.00 61.66      A    C  
ATOM   2473  O   ARG A 325      29.251 -17.306 -29.929  1.00 61.39      A    O  
ATOM   2474  CB  ARG A 325      30.214 -14.772 -30.981  1.00 59.66      A    C  
ATOM   2475  CG  ARG A 325      30.986 -13.581 -31.562  1.00 54.78      A    C  
ATOM   2476  CD  ARG A 325      30.044 -12.387 -31.800  1.00 54.46      A    C  
ATOM   2477  NE  ARG A 325      30.785 -11.129 -32.053  1.00 50.18      A    N  
ATOM   2478  CZ  ARG A 325      30.269  -9.942 -32.357  1.00 46.29      A    C  
ATOM   2479  NH1 ARG A 325      28.982  -9.772 -32.521  1.00 43.80      A    N1+
ATOM   2480  NH2 ARG A 325      31.032  -8.899 -32.495  1.00 43.38      A    N  
ATOM   2481  N   LYS A 326      31.173 -17.535 -28.803  1.00 57.36      A    N  
ATOM   2482  CA  LYS A 326      30.631 -18.332 -27.696  1.00 66.06      A    C  
ATOM   2483  C   LYS A 326      29.475 -17.538 -27.100  1.00 65.81      A    C  
ATOM   2484  O   LYS A 326      29.693 -16.514 -26.451  1.00 65.01      A    O  
ATOM   2485  CB  LYS A 326      31.716 -18.625 -26.632  1.00 62.88      A    C  
ATOM   2486  CG  LYS A 326      32.665 -19.776 -27.016  1.00 56.89      A    C  
ATOM   2487  CD  LYS A 326      33.738 -20.029 -25.928  1.00 55.70      A    C  
ATOM   2488  CE  LYS A 326      34.644 -21.212 -26.296  1.00 49.63      A    C  
ATOM   2489  NZ  LYS A 326      35.762 -21.421 -25.330  1.00 43.25      A    N1+
ATOM   2490  N   LYS A 327      28.235 -17.977 -27.355  1.00 58.41      A    N  
ATOM   2491  CA  LYS A 327      27.039 -17.423 -26.704  1.00 64.88      A    C  
ATOM   2492  C   LYS A 327      27.303 -17.471 -25.200  1.00 64.25      A    C  
ATOM   2493  O   LYS A 327      27.362 -18.562 -24.638  1.00 63.01      A    O  
ATOM   2494  CB  LYS A 327      25.776 -18.232 -27.078  1.00 61.98      A    C  
ATOM   2495  CG  LYS A 327      25.020 -17.692 -28.307  1.00 55.50      A    C  
ATOM   2496  CD  LYS A 327      23.796 -18.559 -28.659  1.00 54.61      A    C  
ATOM   2497  CE  LYS A 327      22.994 -17.961 -29.824  1.00 46.70      A    C  
ATOM   2498  NZ  LYS A 327      21.894 -18.850 -30.288  1.00 41.64      A    N1+
ATOM   2499  N   LYS A 328      27.490 -16.312 -24.572  1.00 58.04      A    N  
ATOM   2500  CA  LYS A 328      27.545 -16.209 -23.110  1.00 65.78      A    C  
ATOM   2501  C   LYS A 328      26.289 -16.905 -22.577  1.00 65.68      A    C  
ATOM   2502  O   LYS A 328      25.174 -16.445 -22.831  1.00 65.39      A    O  
ATOM   2503  CB  LYS A 328      27.627 -14.744 -22.637  1.00 63.41      A    C  
ATOM   2504  CG  LYS A 328      29.050 -14.140 -22.740  1.00 56.31      A    C  
ATOM   2505  CD  LYS A 328      29.109 -12.715 -22.154  1.00 55.42      A    C  
ATOM   2506  CE  LYS A 328      30.543 -12.165 -22.159  1.00 47.96      A    C  
ATOM   2507  NZ  LYS A 328      30.646 -10.810 -21.560  1.00 40.90      A    N1+
ATOM   2508  N   ARG A 329      26.474 -18.066 -21.925  1.00 67.02      A    N  
ATOM   2509  CA  ARG A 329      25.364 -18.801 -21.306  1.00 70.60      A    C  
ATOM   2510  C   ARG A 329      24.745 -17.850 -20.280  1.00 69.03      A    C  
ATOM   2511  O   ARG A 329      25.475 -17.313 -19.448  1.00 67.97      A    O  
ATOM   2512  CB  ARG A 329      25.847 -20.121 -20.676  1.00 68.31      A    C  
ATOM   2513  CG  ARG A 329      26.436 -21.101 -21.713  1.00 64.00      A    C  
ATOM   2514  CD  ARG A 329      27.009 -22.381 -21.074  1.00 62.37      A    C  
ATOM   2515  NE  ARG A 329      26.082 -23.535 -21.131  1.00 57.38      A    N  
ATOM   2516  CZ  ARG A 329      26.351 -24.785 -20.746  1.00 50.36      A    C  
ATOM   2517  NH1 ARG A 329      27.474 -25.098 -20.183  1.00 49.28      A    N1+
ATOM   2518  NH2 ARG A 329      25.466 -25.745 -20.920  1.00 46.08      A    N  
ATOM   2519  N   LYS A 330      23.445 -17.605 -20.391  1.00 63.84      A    N  
ATOM   2520  CA  LYS A 330      22.733 -16.811 -19.382  1.00 67.30      A    C  
ATOM   2521  C   LYS A 330      23.022 -17.434 -18.005  1.00 66.92      A    C  
ATOM   2522  O   LYS A 330      22.997 -18.670 -17.923  1.00 65.49      A    O  
ATOM   2523  CB  LYS A 330      21.222 -16.766 -19.667  1.00 64.36      A    C  
ATOM   2524  CG  LYS A 330      20.869 -15.933 -20.920  1.00 57.26      A    C  
ATOM   2525  CD  LYS A 330      19.347 -15.841 -21.122  1.00 55.72      A    C  
ATOM   2526  CE  LYS A 330      19.001 -14.984 -22.349  1.00 48.65      A    C  
ATOM   2527  NZ  LYS A 330      17.533 -14.839 -22.546  1.00 41.73      A    N1+
ATOM   2528  N   PRO A 331      23.313 -16.641 -16.983  1.00 64.40      A    N  
ATOM   2529  CA  PRO A 331      23.579 -17.176 -15.653  1.00 67.34      A    C  
ATOM   2530  C   PRO A 331      22.394 -18.050 -15.216  1.00 68.06      A    C  
ATOM   2531  O   PRO A 331      21.233 -17.682 -15.419  1.00 65.97      A    O  
ATOM   2532  CB  PRO A 331      23.810 -15.964 -14.745  1.00 64.66      A    C  
ATOM   2533  CG  PRO A 331      23.122 -14.810 -15.487  1.00 62.78      A    C  
ATOM   2534  CD  PRO A 331      23.287 -15.187 -16.954  1.00 70.16      A    C  
ATOM   2535  N   LYS A 332      22.681 -19.219 -14.687  1.00 68.33      A    N  
ATOM   2536  CA  LYS A 332      21.663 -20.147 -14.193  1.00 69.59      A    C  
ATOM   2537  C   LYS A 332      21.004 -19.482 -12.988  1.00 69.46      A    C  
ATOM   2538  O   LYS A 332      21.658 -19.277 -11.978  1.00 67.82      A    O  
ATOM   2539  CB  LYS A 332      22.325 -21.497 -13.865  1.00 65.46      A    C  
ATOM   2540  CG  LYS A 332      21.313 -22.610 -13.538  1.00 56.04      A    C  
ATOM   2541  CD  LYS A 332      22.048 -23.944 -13.293  1.00 53.54      A    C  
ATOM   2542  CE  LYS A 332      21.067 -25.081 -13.004  1.00 46.54      A    C  
ATOM   2543  NZ  LYS A 332      21.774 -26.362 -12.725  1.00 38.92      A    N1+
ATOM   2544  N   VAL A 333      19.735 -19.126 -13.133  1.00 63.87      A    N  
ATOM   2545  CA  VAL A 333      18.974 -18.507 -12.038  1.00 66.28      A    C  
ATOM   2546  C   VAL A 333      18.739 -19.564 -10.969  1.00 68.49      A    C  
ATOM   2547  O   VAL A 333      18.074 -20.570 -11.231  1.00 65.19      A    O  
ATOM   2548  CB  VAL A 333      17.653 -17.898 -12.541  1.00 62.35      A    C  
ATOM   2549  CG1 VAL A 333      16.861 -17.242 -11.401  1.00 55.19      A    C  
ATOM   2550  CG2 VAL A 333      17.908 -16.819 -13.616  1.00 57.96      A    C  
ATOM   2551  N   ASP A 334      19.278 -19.348  -9.775  1.00 70.82      A    N  
ATOM   2552  CA  ASP A 334      18.962 -20.170  -8.620  1.00 74.04      A    C  
ATOM   2553  C   ASP A 334      17.639 -19.699  -8.010  1.00 74.49      A    C  
ATOM   2554  O   ASP A 334      17.551 -18.667  -7.350  1.00 71.31      A    O  
ATOM   2555  CB  ASP A 334      20.118 -20.186  -7.603  1.00 70.23      A    C  
ATOM   2556  CG  ASP A 334      19.845 -21.174  -6.463  1.00 64.43      A    C  
ATOM   2557  OD1 ASP A 334      18.787 -21.855  -6.512  1.00 60.61      A    O  
ATOM   2558  OD2 ASP A 334      20.687 -21.245  -5.553  1.00 60.11      A    O1-
ATOM   2559  N   TYR A 335      16.594 -20.473  -8.271  1.00 68.76      A    N  
ATOM   2560  CA  TYR A 335      15.253 -20.188  -7.752  1.00 70.04      A    C  
ATOM   2561  C   TYR A 335      15.098 -20.515  -6.260  1.00 70.80      A    C  
ATOM   2562  O   TYR A 335      14.059 -20.216  -5.676  1.00 68.67      A    O  
ATOM   2563  CB  TYR A 335      14.226 -20.961  -8.582  1.00 66.58      A    C  
ATOM   2564  CG  TYR A 335      14.142 -20.523 -10.031  1.00 62.95      A    C  
ATOM   2565  CD1 TYR A 335      13.435 -19.351 -10.366  1.00 60.05      A    C  
ATOM   2566  CD2 TYR A 335      14.751 -21.288 -11.035  1.00 58.47      A    C  
ATOM   2567  CE1 TYR A 335      13.337 -18.946 -11.710  1.00 52.24      A    C  
ATOM   2568  CE2 TYR A 335      14.660 -20.883 -12.388  1.00 54.30      A    C  
ATOM   2569  CZ  TYR A 335      13.944 -19.713 -12.725  1.00 55.27      A    C  
ATOM   2570  OH  TYR A 335      13.846 -19.330 -14.026  1.00 53.53      A    O  
ATOM   2571  N   GLN A 336      16.095 -21.130  -5.644  1.00 75.15      A    N  
ATOM   2572  CA  GLN A 336      16.080 -21.457  -4.217  1.00 77.79      A    C  
ATOM   2573  C   GLN A 336      16.768 -20.397  -3.355  1.00 80.58      A    C  
ATOM   2574  O   GLN A 336      16.715 -20.488  -2.126  1.00 77.91      A    O  
ATOM   2575  CB  GLN A 336      16.694 -22.848  -3.993  1.00 73.56      A    C  
ATOM   2576  CG  GLN A 336      15.911 -23.934  -4.755  1.00 67.83      A    C  
ATOM   2577  CD  GLN A 336      16.163 -25.345  -4.227  1.00 63.37      A    C  
ATOM   2578  NE2 GLN A 336      15.486 -26.338  -4.755  1.00 51.88      A    N  
ATOM   2579  OE1 GLN A 336      16.900 -25.585  -3.292  1.00 57.05      A    O  
ATOM   2580  N   GLN A 337      17.345 -19.375  -3.987  1.00 81.94      A    N  
ATOM   2581  CA  GLN A 337      17.982 -18.260  -3.308  1.00 84.09      A    C  
ATOM   2582  C   GLN A 337      16.974 -17.465  -2.470  1.00 86.30      A    C  
ATOM   2583  O   GLN A 337      15.912 -17.055  -2.945  1.00 84.31      A    O  
ATOM   2584  CB  GLN A 337      18.685 -17.383  -4.352  1.00 80.03      A    C  
ATOM   2585  CG  GLN A 337      19.600 -16.333  -3.698  1.00 71.89      A    C  
ATOM   2586  CD  GLN A 337      20.364 -15.492  -4.714  1.00 68.43      A    C  
ATOM   2587  NE2 GLN A 337      21.362 -14.767  -4.283  1.00 57.83      A    N  
ATOM   2588  OE1 GLN A 337      20.060 -15.445  -5.899  1.00 62.13      A    O  
ATOM   2589  N   VAL A 338      17.350 -17.240  -1.213  1.00 88.35      A    N  
ATOM   2590  CA  VAL A 338      16.635 -16.375  -0.278  1.00 89.10      A    C  
ATOM   2591  C   VAL A 338      17.173 -14.956  -0.403  1.00 89.65      A    C  
ATOM   2592  O   VAL A 338      18.373 -14.745  -0.555  1.00 87.19      A    O  
ATOM   2593  CB  VAL A 338      16.745 -16.914   1.166  1.00 86.86      A    C  
ATOM   2594  CG1 VAL A 338      15.991 -16.026   2.161  1.00 80.68      A    C  
ATOM   2595  CG2 VAL A 338      16.139 -18.328   1.262  1.00 82.14      A    C  
ATOM   2596  N   PHE A 339      16.273 -13.997  -0.365  1.00 90.62      A    N  
ATOM   2597  CA  PHE A 339      16.573 -12.575  -0.453  1.00 91.14      A    C  
ATOM   2598  C   PHE A 339      16.070 -11.871   0.802  1.00 92.44      A    C  
ATOM   2599  O   PHE A 339      14.985 -12.171   1.288  1.00 90.94      A    O  
ATOM   2600  CB  PHE A 339      15.919 -11.977  -1.707  1.00 89.57      A    C  
ATOM   2601  CG  PHE A 339      16.413 -12.579  -3.010  1.00 89.01      A    C  
ATOM   2602  CD1 PHE A 339      17.526 -12.030  -3.668  1.00 83.29      A    C  
ATOM   2603  CD2 PHE A 339      15.767 -13.705  -3.548  1.00 83.87      A    C  
ATOM   2604  CE1 PHE A 339      18.008 -12.614  -4.856  1.00 82.07      A    C  
ATOM   2605  CE2 PHE A 339      16.252 -14.294  -4.733  1.00 83.24      A    C  
ATOM   2606  CZ  PHE A 339      17.378 -13.750  -5.387  1.00 84.54      A    C  
ATOM   2607  N   THR A 340      16.829 -10.898   1.257  1.00 92.91      A    N  
ATOM   2608  CA  THR A 340      16.441  -9.982   2.323  1.00 93.32      A    C  
ATOM   2609  C   THR A 340      16.377  -8.568   1.763  1.00 93.43      A    C  
ATOM   2610  O   THR A 340      17.172  -8.198   0.897  1.00 90.35      A    O  
ATOM   2611  CB  THR A 340      17.404 -10.054   3.521  1.00 91.80      A    C  
ATOM   2612  CG2 THR A 340      17.340 -11.421   4.196  1.00 79.80      A    C  
ATOM   2613  OG1 THR A 340      18.723  -9.884   3.079  1.00 81.02      A    O  
ATOM   2614  N   ARG A 341      15.392  -7.781   2.198  1.00 94.53      A    N  
ATOM   2615  CA  ARG A 341      15.290  -6.355   1.871  1.00 95.06      A    C  
ATOM   2616  C   ARG A 341      14.621  -5.598   3.008  1.00 96.04      A    C  
ATOM   2617  O   ARG A 341      13.667  -6.086   3.591  1.00 94.80      A    O  
ATOM   2618  CB  ARG A 341      14.568  -6.135   0.534  1.00 92.97      A    C  
ATOM   2619  CG  ARG A 341      13.098  -6.594   0.540  1.00 91.10      A    C  
ATOM   2620  CD  ARG A 341      12.460  -6.317  -0.824  1.00 90.83      A    C  
ATOM   2621  NE  ARG A 341      11.048  -6.720  -0.845  1.00 87.56      A    N  
ATOM   2622  CZ  ARG A 341      10.163  -6.508  -1.782  1.00 86.40      A    C  
ATOM   2623  NH1 ARG A 341      10.462  -5.902  -2.894  1.00 81.76      A    N1+
ATOM   2624  NH2 ARG A 341       8.935  -6.902  -1.603  1.00 82.53      A    N  
ATOM   2625  N   HIS A 342      15.079  -4.374   3.214  1.00 93.42      A    N  
ATOM   2626  CA  HIS A 342      14.434  -3.433   4.122  1.00 95.08      A    C  
ATOM   2627  C   HIS A 342      13.449  -2.540   3.360  1.00 95.69      A    C  
ATOM   2628  O   HIS A 342      13.728  -2.101   2.239  1.00 92.49      A    O  
ATOM   2629  CB  HIS A 342      15.523  -2.638   4.850  1.00 93.81      A    C  
ATOM   2630  CG  HIS A 342      14.912  -1.736   5.892  1.00 95.21      A    C  
ATOM   2631  CD2 HIS A 342      14.617  -0.416   5.734  1.00 86.94      A    C  
ATOM   2632  ND1 HIS A 342      14.487  -2.118   7.146  1.00 85.56      A    N  
ATOM   2633  CE1 HIS A 342      13.953  -1.040   7.730  1.00 89.40      A    C  
ATOM   2634  NE2 HIS A 342      14.002   0.021   6.908  1.00 90.73      A    N  
ATOM   2635  N   ILE A 343      12.277  -2.291   3.946  1.00 94.96      A    N  
ATOM   2636  CA  ILE A 343      11.203  -1.479   3.377  1.00 95.29      A    C  
ATOM   2637  C   ILE A 343      10.678  -0.553   4.476  1.00 95.56      A    C  
ATOM   2638  O   ILE A 343      10.149  -1.021   5.474  1.00 93.68      A    O  
ATOM   2639  CB  ILE A 343      10.059  -2.360   2.814  1.00 94.79      A    C  
ATOM   2640  CG1 ILE A 343      10.553  -3.441   1.825  1.00 91.46      A    C  
ATOM   2641  CG2 ILE A 343       9.011  -1.461   2.116  1.00 90.66      A    C  
ATOM   2642  CD1 ILE A 343       9.465  -4.428   1.391  1.00 85.73      A    C  
ATOM   2643  N   ASN A 344      10.713   0.760   4.250  1.00 93.57      A    N  
ATOM   2644  CA  ASN A 344      10.258   1.725   5.252  1.00 94.36      A    C  
ATOM   2645  C   ASN A 344       8.763   1.571   5.587  1.00 94.43      A    C  
ATOM   2646  O   ASN A 344       8.362   1.678   6.747  1.00 91.69      A    O  
ATOM   2647  CB  ASN A 344      10.542   3.150   4.745  1.00 93.93      A    C  
ATOM   2648  CG  ASN A 344      12.020   3.432   4.509  1.00 91.84      A    C  
ATOM   2649  ND2 ASN A 344      12.341   4.497   3.819  1.00 81.20      A    N  
ATOM   2650  OD1 ASN A 344      12.896   2.696   4.904  1.00 82.68      A    O  
ATOM   2651  N   GLN A 345       7.927   1.345   4.566  1.00 92.85      A    N  
ATOM   2652  CA  GLN A 345       6.485   1.174   4.723  1.00 94.47      A    C  
ATOM   2653  C   GLN A 345       5.962   0.150   3.712  1.00 94.31      A    C  
ATOM   2654  O   GLN A 345       6.294   0.216   2.523  1.00 91.53      A    O  
ATOM   2655  CB  GLN A 345       5.752   2.521   4.532  1.00 93.13      A    C  
ATOM   2656  CG  GLN A 345       6.140   3.567   5.594  1.00 85.71      A    C  
ATOM   2657  CD  GLN A 345       5.367   4.876   5.463  1.00 85.97      A    C  
ATOM   2658  NE2 GLN A 345       5.497   5.764   6.420  1.00 75.42      A    N  
ATOM   2659  OE1 GLN A 345       4.658   5.140   4.512  1.00 78.46      A    O  
ATOM   2660  N   ILE A 346       5.103  -0.763   4.162  1.00 96.27      A    N  
ATOM   2661  CA  ILE A 346       4.466  -1.760   3.305  1.00 96.47      A    C  
ATOM   2662  C   ILE A 346       3.001  -1.945   3.683  1.00 96.75      A    C  
ATOM   2663  O   ILE A 346       2.616  -1.889   4.850  1.00 95.64      A    O  
ATOM   2664  CB  ILE A 346       5.267  -3.080   3.309  1.00 95.54      A    C  
ATOM   2665  CG1 ILE A 346       4.780  -4.024   2.180  1.00 89.58      A    C  
ATOM   2666  CG2 ILE A 346       5.203  -3.784   4.675  1.00 89.65      A    C  
ATOM   2667  CD1 ILE A 346       5.649  -5.277   1.987  1.00 86.07      A    C  
ATOM   2668  N   PHE A 347       2.188  -2.207   2.670  1.00 96.16      A    N  
ATOM   2669  CA  PHE A 347       0.810  -2.648   2.847  1.00 95.88      A    C  
ATOM   2670  C   PHE A 347       0.673  -4.103   2.407  1.00 95.96      A    C  
ATOM   2671  O   PHE A 347       0.939  -4.447   1.258  1.00 94.72      A    O  
ATOM   2672  CB  PHE A 347      -0.128  -1.712   2.082  1.00 95.33      A    C  
ATOM   2673  CG  PHE A 347      -1.584  -2.096   2.234  1.00 95.11      A    C  
ATOM   2674  CD1 PHE A 347      -2.246  -2.813   1.222  1.00 89.85      A    C  
ATOM   2675  CD2 PHE A 347      -2.280  -1.758   3.414  1.00 90.21      A    C  
ATOM   2676  CE1 PHE A 347      -3.604  -3.171   1.377  1.00 89.61      A    C  
ATOM   2677  CE2 PHE A 347      -3.630  -2.113   3.570  1.00 89.60      A    C  
ATOM   2678  CZ  PHE A 347      -4.285  -2.816   2.546  1.00 91.96      A    C  
ATOM   2679  N   ILE A 348       0.241  -4.957   3.327  1.00 95.89      A    N  
ATOM   2680  CA  ILE A 348       0.027  -6.385   3.091  1.00 96.03      A    C  
ATOM   2681  C   ILE A 348      -1.475  -6.641   3.050  1.00 96.16      A    C  
ATOM   2682  O   ILE A 348      -2.203  -6.340   3.991  1.00 94.52      A    O  
ATOM   2683  CB  ILE A 348       0.743  -7.248   4.156  1.00 96.18      A    C  
ATOM   2684  CG1 ILE A 348       2.246  -6.912   4.204  1.00 94.93      A    C  
ATOM   2685  CG2 ILE A 348       0.521  -8.744   3.844  1.00 95.17      A    C  
ATOM   2686  CD1 ILE A 348       3.029  -7.676   5.288  1.00 92.29      A    C  
ATOM   2687  N   ARG A 349      -1.947  -7.226   1.945  1.00 95.84      A    N  
ATOM   2688  CA  ARG A 349      -3.342  -7.662   1.834  1.00 95.67      A    C  
ATOM   2689  C   ARG A 349      -3.562  -8.941   2.645  1.00 95.23      A    C  
ATOM   2690  O   ARG A 349      -2.782  -9.881   2.504  1.00 93.97      A    O  
ATOM   2691  CB  ARG A 349      -3.730  -7.879   0.372  1.00 94.64      A    C  
ATOM   2692  CG  ARG A 349      -3.770  -6.561  -0.410  1.00 89.36      A    C  
ATOM   2693  CD  ARG A 349      -4.280  -6.767  -1.843  1.00 86.36      A    C  
ATOM   2694  NE  ARG A 349      -5.659  -7.298  -1.843  1.00 78.59      A    N  
ATOM   2695  CZ  ARG A 349      -6.498  -7.357  -2.868  1.00 74.09      A    C  
ATOM   2696  NH1 ARG A 349      -6.201  -6.877  -4.040  1.00 66.23      A    N1+
ATOM   2697  NH2 ARG A 349      -7.652  -7.925  -2.717  1.00 66.82      A    N  
ATOM   2698  N   GLY A 350      -4.649  -8.988   3.413  1.00 95.06      A    N  
ATOM   2699  CA  GLY A 350      -4.965 -10.114   4.290  1.00 94.95      A    C  
ATOM   2700  C   GLY A 350      -5.104 -11.459   3.584  1.00 94.93      A    C  
ATOM   2701  O   GLY A 350      -4.743 -12.488   4.144  1.00 91.62      A    O  
ATOM   2702  N   GLU A 351      -5.505 -11.470   2.311  1.00 94.38      A    N  
ATOM   2703  CA  GLU A 351      -5.531 -12.697   1.498  1.00 93.96      A    C  
ATOM   2704  C   GLU A 351      -4.153 -13.358   1.348  1.00 93.22      A    C  
ATOM   2705  O   GLU A 351      -4.075 -14.558   1.102  1.00 89.65      A    O  
ATOM   2706  CB  GLU A 351      -6.161 -12.391   0.128  1.00 91.60      A    C  
ATOM   2707  CG  GLU A 351      -5.261 -11.535  -0.791  1.00 84.82      A    C  
ATOM   2708  CD  GLU A 351      -5.996 -10.883  -1.974  1.00 81.18      A    C  
ATOM   2709  OE1 GLU A 351      -5.312 -10.275  -2.829  1.00 72.07      A    O  
ATOM   2710  OE2 GLU A 351      -7.241 -10.813  -1.986  1.00 73.47      A    O1-
ATOM   2711  N   ASN A 352      -3.084 -12.598   1.486  1.00 94.61      A    N  
ATOM   2712  CA  ASN A 352      -1.711 -13.093   1.390  1.00 94.48      A    C  
ATOM   2713  C   ASN A 352      -1.111 -13.488   2.745  1.00 94.79      A    C  
ATOM   2714  O   ASN A 352      -0.021 -14.050   2.767  1.00 92.20      A    O  
ATOM   2715  CB  ASN A 352      -0.848 -12.033   0.683  1.00 92.93      A    C  
ATOM   2716  CG  ASN A 352      -1.253 -11.807  -0.757  1.00 90.80      A    C  
ATOM   2717  ND2 ASN A 352      -1.125 -10.594  -1.247  1.00 80.38      A    N  
ATOM   2718  OD1 ASN A 352      -1.670 -12.700  -1.476  1.00 80.77      A    O  
ATOM   2719  N   VAL A 353      -1.800 -13.216   3.850  1.00 95.06      A    N  
ATOM   2720  CA  VAL A 353      -1.329 -13.530   5.199  1.00 95.21      A    C  
ATOM   2721  C   VAL A 353      -1.645 -14.991   5.525  1.00 94.73      A    C  
ATOM   2722  O   VAL A 353      -2.757 -15.453   5.303  1.00 91.93      A    O  
ATOM   2723  CB  VAL A 353      -1.931 -12.556   6.229  1.00 95.00      A    C  
ATOM   2724  CG1 VAL A 353      -1.454 -12.863   7.647  1.00 91.93      A    C  
ATOM   2725  CG2 VAL A 353      -1.520 -11.113   5.894  1.00 91.34      A    C  
ATOM   2726  N   LEU A 354      -0.655 -15.717   6.042  1.00 94.12      A    N  
ATOM   2727  CA  LEU A 354      -0.805 -17.077   6.559  1.00 93.13      A    C  
ATOM   2728  C   LEU A 354      -0.903 -17.081   8.084  1.00 93.45      A    C  
ATOM   2729  O   LEU A 354      -1.779 -17.731   8.641  1.00 91.10      A    O  
ATOM   2730  CB  LEU A 354       0.405 -17.934   6.151  1.00 91.49      A    C  
ATOM   2731  CG  LEU A 354       0.424 -18.367   4.677  1.00 87.32      A    C  
ATOM   2732  CD1 LEU A 354       1.740 -19.104   4.396  1.00 81.87      A    C  
ATOM   2733  CD2 LEU A 354      -0.736 -19.308   4.342  1.00 81.84      A    C  
ATOM   2734  N   LEU A 355       0.028 -16.393   8.736  1.00 93.04      A    N  
ATOM   2735  CA  LEU A 355       0.183 -16.390  10.181  1.00 93.33      A    C  
ATOM   2736  C   LEU A 355       0.796 -15.067  10.603  1.00 94.19      A    C  
ATOM   2737  O   LEU A 355       1.662 -14.535   9.903  1.00 92.99      A    O  
ATOM   2738  CB  LEU A 355       1.076 -17.589  10.583  1.00 90.94      A    C  
ATOM   2739  CG  LEU A 355       1.422 -17.690  12.086  1.00 87.14      A    C  
ATOM   2740  CD1 LEU A 355       0.189 -18.027  12.920  1.00 80.04      A    C  
ATOM   2741  CD2 LEU A 355       2.473 -18.765  12.303  1.00 78.24      A    C  
ATOM   2742  N   VAL A 356       0.374 -14.561  11.753  1.00 94.49      A    N  
ATOM   2743  CA  VAL A 356       1.012 -13.432  12.424  1.00 94.13      A    C  
ATOM   2744  C   VAL A 356       1.386 -13.883  13.826  1.00 93.54      A    C  
ATOM   2745  O   VAL A 356       0.543 -14.458  14.516  1.00 90.64      A    O  
ATOM   2746  CB  VAL A 356       0.098 -12.195  12.479  1.00 94.16      A    C  
ATOM   2747  CG1 VAL A 356       0.843 -10.988  13.052  1.00 90.63      A    C  
ATOM   2748  CG2 VAL A 356      -0.398 -11.816  11.074  1.00 90.06      A    C  
ATOM   2749  N   HIS A 357       2.624 -13.657  14.233  1.00 93.25      A    N  
ATOM   2750  CA  HIS A 357       3.064 -13.877  15.608  1.00 91.74      A    C  
ATOM   2751  C   HIS A 357       3.910 -12.706  16.091  1.00 92.71      A    C  
ATOM   2752  O   HIS A 357       4.417 -11.919  15.292  1.00 91.82      A    O  
ATOM   2753  CB  HIS A 357       3.787 -15.226  15.746  1.00 87.36      A    C  
ATOM   2754  CG  HIS A 357       5.131 -15.270  15.073  1.00 84.12      A    C  
ATOM   2755  CD2 HIS A 357       6.355 -15.143  15.665  1.00 72.06      A    C  
ATOM   2756  ND1 HIS A 357       5.349 -15.513  13.738  1.00 72.31      A    N  
ATOM   2757  CE1 HIS A 357       6.679 -15.542  13.532  1.00 68.79      A    C  
ATOM   2758  NE2 HIS A 357       7.331 -15.320  14.684  1.00 72.53      A    N  
ATOM   2759  N   LEU A 358       4.030 -12.584  17.401  1.00 92.69      A    N  
ATOM   2760  CA  LEU A 358       4.807 -11.534  18.041  1.00 91.73      A    C  
ATOM   2761  C   LEU A 358       6.296 -11.868  17.941  1.00 91.74      A    C  
ATOM   2762  O   LEU A 358       6.681 -13.009  18.187  1.00 88.93      A    O  
ATOM   2763  CB  LEU A 358       4.355 -11.366  19.504  1.00 89.60      A    C  
ATOM   2764  CG  LEU A 358       2.847 -11.088  19.660  1.00 85.00      A    C  
ATOM   2765  CD1 LEU A 358       2.476 -10.920  21.133  1.00 77.56      A    C  
ATOM   2766  CD2 LEU A 358       2.436  -9.824  18.915  1.00 77.78      A    C  
ATOM   2767  N   ALA A 359       7.114 -10.892  17.560  1.00 89.97      A    N  
ATOM   2768  CA  ALA A 359       8.553 -11.021  17.687  1.00 87.82      A    C  
ATOM   2769  C   ALA A 359       8.908 -10.815  19.168  1.00 87.16      A    C  
ATOM   2770  O   ALA A 359       8.776  -9.709  19.677  1.00 81.36      A    O  
ATOM   2771  CB  ALA A 359       9.232 -10.012  16.753  1.00 83.75      A    C  
ATOM   2772  N   GLN A 360       9.250 -11.908  19.844  1.00 86.97      A    N  
ATOM   2773  CA  GLN A 360       9.798 -11.882  21.202  1.00 83.01      A    C  
ATOM   2774  C   GLN A 360      11.268 -11.496  21.174  1.00 77.87      A    C  
ATOM   2775  O   GLN A 360      11.966 -11.917  20.219  1.00 69.97      A    O  
ATOM   2776  CB  GLN A 360       9.588 -13.229  21.912  1.00 75.48      A    C  
ATOM   2777  CG  GLN A 360       8.110 -13.462  22.270  1.00 65.41      A    C  
ATOM   2778  CD  GLN A 360       7.874 -14.749  23.076  1.00 61.47      A    C  
ATOM   2779  NE2 GLN A 360       6.746 -14.873  23.740  1.00 52.31      A    N  
ATOM   2780  OE1 GLN A 360       8.680 -15.671  23.122  1.00 56.78      A    O  
ATOM   2781  OXT GLN A 360      11.668 -10.785  22.135  1.00 58.81      A    O1-
TER   
END
