# Supplementary material for: A Holistic Analysis of Alzheimer’s Disease-Associated lncRNA Communities Reveals Enhanced lncRNA-miRNA-RBP Regulatory Triad Formation Within Functionally Segregated Clusters
Source: J Mol Neurosci. 2024 Aug 15;74(3):77. doi: 10.1007/s12031-024-02244-0 (PMC11324768; doi:10.1007/s12031-024-02244-0)
Supplement: Supplementary file 36 — (PDB 6397 kb) [file 12031_2024_2244_MOESM20_ESM.pdb]

ATOM      1  P     G A   1     103.444   7.003   7.697  1.00 26.63      A    P  
ATOM      2  C5'   G A   1     105.041   4.989   7.331  1.00 23.62      A    C  
ATOM      3  O5'   G A   1     104.881   6.384   7.450  1.00 25.64      A    O  
ATOM      4  C4'   G A   1     106.483   4.652   7.141  1.00 23.04      A    C  
ATOM      5  O4'   G A   1     106.957   5.248   5.916  1.00 23.35      A    O  
ATOM      6  C3'   G A   1     107.431   5.206   8.194  1.00 24.47      A    C  
ATOM      7  O3'   G A   1     107.429   4.444   9.391  1.00 24.58      A    O  
ATOM      8  C2'   G A   1     108.745   5.187   7.448  1.00 26.92      A    C  
ATOM      9  O2'   G A   1     109.260   3.875   7.355  1.00 27.70      A    O  
ATOM     10  C1'   G A   1     108.302   5.644   6.083  1.00 27.52      A    C  
ATOM     11  N1    G A   1     111.418   9.599   5.672  1.00 25.28      A    N  
ATOM     12  C2    G A   1     111.707   8.277   5.777  1.00 24.86      A    C  
ATOM     13  N2    G A   1     113.003   7.947   5.776  1.00 24.46      A    N  
ATOM     14  N3    G A   1     110.802   7.318   5.873  1.00 25.31      A    N  
ATOM     15  C4    G A   1     109.547   7.814   5.860  1.00 25.44      A    C  
ATOM     16  C5    G A   1     109.146   9.138   5.761  1.00 26.15      A    C  
ATOM     17  C6    G A   1     110.130  10.124   5.659  1.00 25.93      A    C  
ATOM     18  O6    G A   1     109.979  11.355   5.559  1.00 26.07      A    O  
ATOM     19  N7    G A   1     107.762   9.240   5.784  1.00 25.70      A    N  
ATOM     20  C8    G A   1     107.362   8.010   5.899  1.00 26.78      A    C  
ATOM     21  N9    G A   1     108.386   7.101   5.948  1.00 27.06      A    N  
ATOM     22  OP1   G A   1     103.378   7.272   9.137  1.00 25.97      A    O  
ATOM     23  OP2   G A   1     103.397   8.197   6.786  1.00 25.46      A    O1-
ATOM     24  OP3   G A   1     102.599   6.096   7.231  1.00 30.02      A    O  
ATOM     25  P     A A   2     107.704   5.251  10.771  1.00 25.65      A    P  
ATOM     26  C5'   A A   2     110.183   4.441  10.668  1.00 23.71      A    C  
ATOM     27  O5'   A A   2     109.266   5.522  10.739  1.00 24.74      A    O  
ATOM     28  C4'   A A   2     111.602   4.931  10.529  1.00 23.86      A    C  
ATOM     29  O4'   A A   2     111.762   5.663   9.291  1.00 23.25      A    O  
ATOM     30  C3'   A A   2     112.075   5.923  11.584  1.00 24.58      A    C  
ATOM     31  O3'   A A   2     112.425   5.299  12.803  1.00 24.19      A    O  
ATOM     32  C2'   A A   2     113.245   6.592  10.883  1.00 24.07      A    C  
ATOM     33  O2'   A A   2     114.390   5.766  10.872  1.00 23.85      A    O  
ATOM     34  C1'   A A   2     112.705   6.707   9.471  1.00 24.19      A    C  
ATOM     35  N1    A A   2     113.391  11.729   8.727  1.00 21.93      A    N  
ATOM     36  C2    A A   2     114.253  10.720   8.899  1.00 21.81      A    C  
ATOM     37  N3    A A   2     114.006   9.433   9.083  1.00 23.73      A    N  
ATOM     38  C4    A A   2     112.679   9.202   9.085  1.00 23.16      A    C  
ATOM     39  C5    A A   2     111.678  10.136   8.921  1.00 23.17      A    C  
ATOM     40  C6    A A   2     112.069  11.462   8.732  1.00 22.55      A    C  
ATOM     41  N6    A A   2     111.212  12.471   8.567  1.00 22.52      A    N  
ATOM     42  N7    A A   2     110.429   9.532   8.980  1.00 23.14      A    N  
ATOM     43  C8    A A   2     110.704   8.265   9.184  1.00 23.84      A    C  
ATOM     44  N9    A A   2     112.045   7.999   9.254  1.00 23.65      A    N  
ATOM     45  OP1   A A   2     107.410   4.286  11.860  1.00 24.90      A    O  
ATOM     46  OP2   A A   2     107.017   6.565  10.760  1.00 24.66      A    O1-
ATOM     47  P     G A   3     112.219   6.109  14.155  1.00 26.35      A    P  
ATOM     48  C5'   G A   3     114.773   6.652  14.127  1.00 24.03      A    C  
ATOM     49  O5'   G A   3     113.434   7.125  14.154  1.00 25.07      A    O  
ATOM     50  C4'   G A   3     115.747   7.787  13.939  1.00 23.95      A    C  
ATOM     51  O4'   G A   3     115.542   8.411  12.653  1.00 23.86      A    O  
ATOM     52  C3'   G A   3     115.625   8.949  14.913  1.00 25.14      A    C  
ATOM     53  O3'   G A   3     116.212   8.671  16.171  1.00 25.15      A    O  
ATOM     54  C2'   G A   3     116.307  10.065  14.152  1.00 25.66      A    C  
ATOM     55  O2'   G A   3     117.714   9.932  14.178  1.00 24.95      A    O  
ATOM     56  C1'   G A   3     115.815   9.793  12.744  1.00 24.52      A    C  
ATOM     57  N1    G A   3     113.897  14.339  11.630  1.00 22.08      A    N  
ATOM     58  C2    G A   3     115.199  13.975  11.850  1.00 21.85      A    C  
ATOM     59  N2    G A   3     116.110  14.941  11.769  1.00 21.39      A    N  
ATOM     60  N3    G A   3     115.579  12.745  12.127  1.00 23.26      A    N  
ATOM     61  C4    G A   3     114.530  11.896  12.175  1.00 24.25      A    C  
ATOM     62  C5    G A   3     113.196  12.161  11.974  1.00 22.93      A    C  
ATOM     63  C6    G A   3     112.803  13.482  11.672  1.00 22.41      A    C  
ATOM     64  O6    G A   3     111.661  13.916  11.462  1.00 22.43      A    O  
ATOM     65  N7    G A   3     112.434  11.009  12.114  1.00 23.07      A    N  
ATOM     66  C8    G A   3     113.310  10.087  12.397  1.00 23.52      A    C  
ATOM     67  N9    G A   3     114.596  10.552  12.449  1.00 23.95      A    N  
ATOM     68  OP1   G A   3     112.419   5.142  15.267  1.00 25.58      A    O  
ATOM     69  OP2   G A   3     110.959   6.885  14.080  1.00 25.43      A    O1-
ATOM     70  P     A A   4     115.582   9.329  17.454  1.00 26.75      A    P  
ATOM     71  C5'   A A   4     117.459  11.137  17.331  1.00 25.41      A    C  
ATOM     72  O5'   A A   4     116.071  10.827  17.344  1.00 26.14      A    O  
ATOM     73  C4'   A A   4     117.696  12.583  16.993  1.00 25.95      A    C  
ATOM     74  O4'   A A   4     117.194  12.870  15.669  1.00 25.46      A    O  
ATOM     75  C3'   A A   4     116.982  13.602  17.867  1.00 26.68      A    C  
ATOM     76  O3'   A A   4     117.626  13.812  19.106  1.00 26.23      A    O  
ATOM     77  C2'   A A   4     116.969  14.824  16.970  1.00 26.05      A    C  
ATOM     78  O2'   A A   4     118.233  15.451  16.929  1.00 25.37      A    O  
ATOM     79  C1'   A A   4     116.690  14.189  15.622  1.00 25.66      A    C  
ATOM     80  N1    A A   4     112.559  16.919  14.277  1.00 23.31      A    N  
ATOM     81  C2    A A   4     113.842  17.251  14.468  1.00 23.06      A    C  
ATOM     82  N3    A A   4     114.870  16.487  14.813  1.00 25.34      A    N  
ATOM     83  C4    A A   4     114.472  15.215  14.977  1.00 24.63      A    C  
ATOM     84  C5    A A   4     113.192  14.724  14.817  1.00 24.67      A    C  
ATOM     85  C6    A A   4     112.197  15.635  14.447  1.00 24.04      A    C  
ATOM     86  N6    A A   4     110.914  15.299  14.265  1.00 24.11      A    N  
ATOM     87  N7    A A   4     113.156  13.362  15.071  1.00 24.67      A    N  
ATOM     88  C8    A A   4     114.401  13.073  15.380  1.00 25.24      A    C  
ATOM     89  N9    A A   4     115.248  14.148  15.338  1.00 25.24      A    N  
ATOM     90  OP1   A A   4     116.240   8.704  18.632  1.00 26.05      A    O  
ATOM     91  OP2   A A   4     114.099   9.310  17.357  1.00 26.22      A    O1-
ATOM     92  P     G A   5     116.738  14.185  20.364  1.00 27.49      A    P  
ATOM     93  C5'   G A   5     117.419  16.670  19.970  1.00 25.57      A    C  
ATOM     94  O5'   G A   5     116.389  15.702  20.107  1.00 26.34      A    O  
ATOM     95  C4'   G A   5     116.867  17.996  19.527  1.00 25.78      A    C  
ATOM     96  O4'   G A   5     116.241  17.864  18.232  1.00 26.14      A    O  
ATOM     97  C3'   G A   5     115.763  18.589  20.385  1.00 27.52      A    C  
ATOM     98  O3'   G A   5     116.261  19.213  21.554  1.00 27.47      A    O  
ATOM     99  C2'   G A   5     115.087  19.543  19.422  1.00 27.96      A    C  
ATOM    100  O2'   G A   5     115.845  20.723  19.252  1.00 26.78      A    O  
ATOM    101  C1'   G A   5     115.136  18.737  18.136  1.00 26.02      A    C  
ATOM    102  N1    G A   5     110.207  18.916  16.962  1.00 23.55      A    N  
ATOM    103  C2    G A   5     111.121  19.937  17.050  1.00 23.19      A    C  
ATOM    104  N2    G A   5     110.668  21.160  16.802  1.00 22.84      A    N  
ATOM    105  N3    G A   5     112.388  19.760  17.362  1.00 24.70      A    N  
ATOM    106  C4    G A   5     112.676  18.461  17.589  1.00 25.87      A    C  
ATOM    107  C5    G A   5     111.840  17.375  17.530  1.00 24.41      A    C  
ATOM    108  C6    G A   5     110.481  17.575  17.188  1.00 23.89      A    C  
ATOM    109  O6    G A   5     109.578  16.729  17.082  1.00 24.03      A    O  
ATOM    110  N7    G A   5     112.526  16.207  17.832  1.00 24.56      A    N  
ATOM    111  C8    G A   5     113.746  16.608  18.072  1.00 24.90      A    C  
ATOM    112  N9    G A   5     113.910  17.957  17.941  1.00 25.58      A    N  
ATOM    113  OP1   G A   5     117.630  14.103  21.548  1.00 26.66      A    O  
ATOM    114  OP2   G A   5     115.473  13.403  20.347  1.00 26.63      A    O1-
ATOM    115  P     A A   6     115.377  19.165  22.858  1.00 28.65      A    P  
ATOM    116  C5'   A A   6     114.570  21.582  22.310  1.00 27.62      A    C  
ATOM    117  O5'   A A   6     114.243  20.224  22.570  1.00 28.22      A    O  
ATOM    118  C4'   A A   6     113.364  22.353  21.869  1.00 28.48      A    C  
ATOM    119  O4'   A A   6     112.867  21.829  20.615  1.00 28.07      A    O  
ATOM    120  C3'   A A   6     112.155  22.279  22.784  1.00 29.58      A    C  
ATOM    121  O3'   A A   6     112.260  23.146  23.899  1.00 29.04      A    O  
ATOM    122  C2'   A A   6     111.018  22.626  21.847  1.00 28.66      A    C  
ATOM    123  O2'   A A   6     110.966  24.015  21.594  1.00 27.62      A    O  
ATOM    124  C1'   A A   6     111.457  21.915  20.574  1.00 27.70      A    C  
ATOM    125  N1    A A   6     107.260  19.125  19.575  1.00 25.17      A    N  
ATOM    126  C2    A A   6     107.488  20.443  19.575  1.00 24.81      A    C  
ATOM    127  N3    A A   6     108.606  21.101  19.844  1.00 27.38      A    N  
ATOM    128  C4    A A   6     109.599  20.250  20.150  1.00 26.59      A    C  
ATOM    129  C5    A A   6     109.519  18.875  20.190  1.00 26.61      A    C  
ATOM    130  C6    A A   6     108.278  18.301  19.880  1.00 25.95      A    C  
ATOM    131  N6    A A   6     108.054  16.982  19.889  1.00 26.05      A    N  
ATOM    132  N7    A A   6     110.742  18.325  20.546  1.00 26.67      A    N  
ATOM    133  C8    A A   6     111.520  19.371  20.713  1.00 27.16      A    C  
ATOM    134  N9    A A   6     110.893  20.563  20.486  1.00 27.35      A    N  
ATOM    135  OP1   A A   6     116.231  19.677  23.959  1.00 27.81      A    O  
ATOM    136  OP2   A A   6     114.738  17.827  22.997  1.00 28.18      A    O1-
ATOM    137  P     C A   7     111.705  22.660  25.306  1.00 29.56      A    P  
ATOM    138  C5'   C A   7     109.513  24.007  24.865  1.00 27.41      A    C  
ATOM    139  O5'   C A   7     110.139  22.763  25.147  1.00 28.24      A    O  
ATOM    140  C4'   C A   7     108.064  23.816  24.512  1.00 28.02      A    C  
ATOM    141  O4'   C A   7     107.948  23.029  23.298  1.00 28.61      A    O  
ATOM    142  C3'   C A   7     107.228  23.048  25.515  1.00 30.35      A    C  
ATOM    143  O3'   C A   7     106.817  23.848  26.610  1.00 29.43      A    O  
ATOM    144  C2'   C A   7     106.074  22.560  24.659  1.00 29.14      A    C  
ATOM    145  O2'   C A   7     105.145  23.589  24.404  1.00 28.23      A    O  
ATOM    146  C1'   C A   7     106.793  22.221  23.358  1.00 27.60      A    C  
ATOM    147  N1    C A   7     107.185  20.796  23.291  1.00 26.92      A    N  
ATOM    148  C2    C A   7     106.216  19.855  22.932  1.00 25.32      A    C  
ATOM    149  O2    C A   7     105.063  20.239  22.675  1.00 25.31      A    O  
ATOM    150  N3    C A   7     106.556  18.551  22.871  1.00 25.32      A    N  
ATOM    151  C4    C A   7     107.801  18.165  23.150  1.00 25.61      A    C  
ATOM    152  N4    C A   7     108.093  16.871  23.075  1.00 25.31      A    N  
ATOM    153  C5    C A   7     108.805  19.100  23.522  1.00 26.54      A    C  
ATOM    154  C6    C A   7     108.451  20.395  23.574  1.00 27.27      A    C  
ATOM    155  OP1   C A   7     112.138  23.658  26.314  1.00 28.17      A    O  
ATOM    156  OP2   C A   7     112.056  21.232  25.501  1.00 28.09      A    O1-
ATOM    157  P     A A   8     106.785  23.242  28.052  1.00 28.64      A    P  
ATOM    158  C5'   A A   8     104.203  22.931  27.868  1.00 27.97      A    C  
ATOM    159  O5'   A A   8     105.484  22.344  28.040  1.00 28.38      A    O  
ATOM    160  C4'   A A   8     103.177  21.896  27.487  1.00 28.70      A    C  
ATOM    161  O4'   A A   8     103.577  21.241  26.265  1.00 28.68      A    O  
ATOM    162  C3'   A A   8     102.992  20.748  28.470  1.00 29.91      A    C  
ATOM    163  O3'   A A   8     102.148  21.093  29.556  1.00 29.53      A    O  
ATOM    164  C2'   A A   8     102.419  19.661  27.585  1.00 29.23      A    C  
ATOM    165  O2'   A A   8     101.046  19.877  27.321  1.00 28.16      A    O  
ATOM    166  C1'   A A   8     103.203  19.880  26.298  1.00 28.31      A    C  
ATOM    167  N1    A A   8     105.102  15.202  25.410  1.00 25.92      A    N  
ATOM    168  C2    A A   8     103.860  15.682  25.385  1.00 25.61      A    C  
ATOM    169  N3    A A   8     103.434  16.917  25.625  1.00 28.14      A    N  
ATOM    170  C4    A A   8     104.465  17.725  25.929  1.00 27.44      A    C  
ATOM    171  C5    A A   8     105.799  17.374  25.996  1.00 27.37      A    C  
ATOM    172  C6    A A   8     106.115  16.041  25.714  1.00 26.70      A    C  
ATOM    173  N6    A A   8     107.360  15.555  25.745  1.00 26.78      A    N  
ATOM    174  N7    A A   8     106.577  18.469  26.339  1.00 27.36      A    N  
ATOM    175  C8    A A   8     105.708  19.438  26.477  1.00 27.87      A    C  
ATOM    176  N9    A A   8     104.414  19.057  26.241  1.00 28.04      A    N  
ATOM    177  OP1   A A   8     106.579  24.351  29.008  1.00 27.83      A    O  
ATOM    178  OP2   A A   8     107.959  22.347  28.213  1.00 28.24      A    O1-
ATOM    179  P     C A   9     102.460  20.581  30.997  1.00 30.75      A    P  
ATOM    180  C5'   C A   9     100.750  18.623  30.680  1.00 28.90      A    C  
ATOM    181  O5'   C A   9     102.087  19.051  30.891  1.00 29.68      A    O  
ATOM    182  C4'   C A   9     100.715  17.228  30.127  1.00 29.43      A    C  
ATOM    183  O4'   C A   9     101.629  17.126  29.006  1.00 29.92      A    O  
ATOM    184  C3'   C A   9     101.171  16.136  31.065  1.00 31.77      A    C  
ATOM    185  O3'   C A   9     100.144  15.746  31.978  1.00 30.76      A    O  
ATOM    186  C2'   C A   9     101.629  15.037  30.111  1.00 30.36      A    C  
ATOM    187  O2'   C A   9     100.539  14.310  29.599  1.00 29.42      A    O  
ATOM    188  C1'   C A   9     102.238  15.856  28.976  1.00 28.81      A    C  
ATOM    189  N1    C A   9     103.695  16.021  29.096  1.00 28.16      A    N  
ATOM    190  C2    C A   9     104.515  14.967  28.687  1.00 26.47      A    C  
ATOM    191  O2    C A   9     103.992  13.928  28.243  1.00 26.33      A    O  
ATOM    192  N3    C A   9     105.853  15.101  28.777  1.00 26.33      A    N  
ATOM    193  C4    C A   9     106.388  16.228  29.252  1.00 26.52      A    C  
ATOM    194  N4    C A   9     107.710  16.316  29.318  1.00 26.16      A    N  
ATOM    195  C5    C A   9     105.579  17.313  29.680  1.00 27.44      A    C  
ATOM    196  C6    C A   9     104.249  17.163  29.579  1.00 28.30      A    C  
ATOM    197  OP1   C A   9     101.522  21.222  31.933  1.00 29.44      A    O  
ATOM    198  OP2   C A   9     103.924  20.670  31.243  1.00 29.51      A    O1-
ATOM    199  P     A A  10      99.789  14.275  31.743  1.00 29.22      A    P  
ATOM    200  C5'   A A  10      97.584  14.121  30.337  1.00 28.62      A    C  
ATOM    201  O5'   A A  10      98.987  14.336  30.362  1.00 28.93      A    O  
ATOM    202  C4'   A A  10      97.034  14.203  28.940  1.00 29.31      A    C  
ATOM    203  O4'   A A  10      97.325  15.510  28.381  1.00 29.00      A    O  
ATOM    204  C3'   A A  10      97.624  13.244  27.917  1.00 30.30      A    C  
ATOM    205  O3'   A A  10      97.087  11.932  28.028  1.00 29.89      A    O  
ATOM    206  C2'   A A  10      97.289  13.935  26.602  1.00 29.43      A    C  
ATOM    207  O2'   A A  10      95.941  13.708  26.252  1.00 28.40      A    O  
ATOM    208  C1'   A A  10      97.461  15.391  26.987  1.00 28.76      A    C  
ATOM    209  N1    A A  10     102.559  14.876  25.784  1.00 26.12      A    N  
ATOM    210  C2    A A  10     101.661  13.967  26.184  1.00 25.89      A    C  
ATOM    211  N3    A A  10     100.368  14.138  26.483  1.00 28.37      A    N  
ATOM    212  C4    A A  10      99.990  15.416  26.342  1.00 27.71      A    C  
ATOM    213  C5    A A  10     100.815  16.458  25.941  1.00 27.58      A    C  
ATOM    214  C6    A A  10     102.155  16.155  25.656  1.00 26.85      A    C  
ATOM    215  N6    A A  10     103.054  17.069  25.251  1.00 26.86      A    N  
ATOM    216  N7    A A  10     100.109  17.652  25.898  1.00 27.62      A    N  
ATOM    217  C8    A A  10      98.893  17.320  26.267  1.00 28.21      A    C  
ATOM    218  N9    A A  10      98.741  15.987  26.554  1.00 28.41      A    N  
ATOM    219  OP1   A A  10      98.850  13.874  32.801  1.00 28.41      A    O  
ATOM    220  OP2   A A  10     101.024  13.481  31.531  1.00 28.84      A    O1-
ATOM    221  P     C A  11      98.022  10.745  27.623  1.00 31.99      A    P  
ATOM    222  C5'   C A  11      95.908   9.535  26.678  1.00 30.36      A    C  
ATOM    223  O5'   C A  11      97.228  10.038  26.455  1.00 31.05      A    O  
ATOM    224  C4'   C A  11      95.007   9.893  25.534  1.00 30.84      A    C  
ATOM    225  O4'   C A  11      95.038  11.316  25.328  1.00 31.24      A    O  
ATOM    226  C3'   C A  11      95.394   9.315  24.177  1.00 32.99      A    C  
ATOM    227  O3'   C A  11      94.961   7.985  24.044  1.00 32.03      A    O  
ATOM    228  C2'   C A  11      94.732  10.277  23.210  1.00 31.65      A    C  
ATOM    229  O2'   C A  11      93.363   9.987  23.066  1.00 30.52      A    O  
ATOM    230  C1'   C A  11      94.869  11.612  23.952  1.00 30.09      A    C  
ATOM    231  N1    C A  11      96.005  12.447  23.488  1.00 29.35      A    N  
ATOM    232  C2    C A  11      95.828  13.828  23.422  1.00 27.68      A    C  
ATOM    233  O2    C A  11      94.739  14.319  23.766  1.00 27.42      A    O  
ATOM    234  N3    C A  11      96.845  14.613  23.000  1.00 27.38      A    N  
ATOM    235  C4    C A  11      98.003  14.066  22.639  1.00 27.44      A    C  
ATOM    236  N4    C A  11      98.970  14.882  22.231  1.00 27.01      A    N  
ATOM    237  C5    C A  11      98.212  12.654  22.685  1.00 28.40      A    C  
ATOM    238  C6    C A  11      97.196  11.899  23.117  1.00 29.35      A    C  
ATOM    239  OP1   C A  11      98.078   9.811  28.769  1.00 30.53      A    O  
ATOM    240  OP2   C A  11      99.283  11.270  27.049  1.00 30.80      A    O1-
ATOM    241  P     A A  12      95.619   6.956  23.091  1.00 29.30      A    P  
ATOM    242  C5'   A A  12      98.083   7.594  23.713  1.00 28.84      A    C  
ATOM    243  O5'   A A  12      97.052   7.546  22.743  1.00 29.12      A    O  
ATOM    244  C4'   A A  12      99.284   6.781  23.301  1.00 29.52      A    C  
ATOM    245  O4'   A A  12      98.986   5.375  23.443  1.00 29.44      A    O  
ATOM    246  C3'   A A  12      99.743   6.915  21.858  1.00 30.90      A    C  
ATOM    247  O3'   A A  12     100.509   8.078  21.621  1.00 30.42      A    O  
ATOM    248  C2'   A A  12     100.529   5.636  21.652  1.00 30.07      A    C  
ATOM    249  O2'   A A  12     101.809   5.714  22.227  1.00 28.83      A    O  
ATOM    250  C1'   A A  12      99.680   4.642  22.442  1.00 29.12      A    C  
ATOM    251  N1    A A  12      99.027   1.216  18.674  1.00 26.58      A    N  
ATOM    252  C2    A A  12     100.122   1.686  19.283  1.00 26.35      A    C  
ATOM    253  N3    A A  12     100.223   2.572  20.264  1.00 28.65      A    N  
ATOM    254  C4    A A  12      99.005   3.017  20.623  1.00 28.05      A    C  
ATOM    255  C5    A A  12      97.794   2.632  20.087  1.00 28.03      A    C  
ATOM    256  C6    A A  12      97.825   1.680  19.066  1.00 27.29      A    C  
ATOM    257  N6    A A  12      96.741   1.215  18.451  1.00 27.33      A    N  
ATOM    258  N7    A A  12      96.751   3.300  20.706  1.00 28.05      A    N  
ATOM    259  C8    A A  12      97.350   4.064  21.582  1.00 28.63      A    C  
ATOM    260  N9    A A  12      98.710   3.944  21.591  1.00 28.81      A    N  
ATOM    261  OP1   A A  12      94.836   6.915  21.826  1.00 28.30      A    O  
ATOM    262  OP2   A A  12      95.795   5.715  23.883  1.00 28.77      A    O1-
ATOM    263  P     C A  13     100.245   8.913  20.324  1.00 31.99      A    P  
ATOM    264  C5'   C A  13     102.141   7.568  19.156  1.00 30.32      A    C  
ATOM    265  O5'   C A  13     100.774   7.951  19.205  1.00 31.02      A    O  
ATOM    266  C4'   C A  13     102.348   6.452  18.166  1.00 30.94      A    C  
ATOM    267  O4'   C A  13     101.600   5.280  18.585  1.00 31.42      A    O  
ATOM    268  C3'   C A  13     101.851   6.711  16.759  1.00 33.26      A    C  
ATOM    269  O3'   C A  13     102.756   7.487  16.002  1.00 32.27      A    O  
ATOM    270  C2'   C A  13     101.668   5.302  16.221  1.00 31.79      A    C  
ATOM    271  O2'   C A  13     102.897   4.711  15.866  1.00 30.63      A    O  
ATOM    272  C1'   C A  13     101.120   4.588  17.451  1.00 30.12      A    C  
ATOM    273  N1    C A  13      99.642   4.578  17.478  1.00 29.44      A    N  
ATOM    274  C2    C A  13      98.970   3.644  16.690  1.00 27.92      A    C  
ATOM    275  O2    C A  13      99.629   2.845  16.002  1.00 27.74      A    O  
ATOM    276  N3    C A  13      97.621   3.625  16.699  1.00 27.74      A    N  
ATOM    277  C4    C A  13      96.939   4.490  17.451  1.00 27.87      A    C  
ATOM    278  N4    C A  13      95.615   4.435  17.432  1.00 27.51      A    N  
ATOM    279  C5    C A  13      97.599   5.452  18.257  1.00 28.86      A    C  
ATOM    280  C6    C A  13      98.938   5.456  18.239  1.00 29.74      A    C  
ATOM    281  OP1   C A  13     101.127  10.109  20.352  1.00 30.59      A    O  
ATOM    282  OP2   C A  13      98.788   9.092  20.147  1.00 30.75      A    O1-
ATOM    283  P     G A  14     102.186   8.577  15.071  1.00 30.32      A    P  
ATOM    284  C5'   G A  14     102.405   6.898  13.092  1.00 29.10      A    C  
ATOM    285  O5'   G A  14     101.578   7.718  13.899  1.00 29.49      A    O  
ATOM    286  C4'   G A  14     101.581   5.985  12.228  1.00 29.65      A    C  
ATOM    287  O4'   G A  14     100.824   5.075  13.062  1.00 30.30      A    O  
ATOM    288  C3'   G A  14     100.517   6.661  11.379  1.00 31.78      A    C  
ATOM    289  O3'   G A  14     101.040   7.217  10.193  1.00 31.19      A    O  
ATOM    290  C2'   G A  14      99.537   5.530  11.138  1.00 31.66      A    C  
ATOM    291  O2'   G A  14     100.005   4.633  10.156  1.00 29.99      A    O  
ATOM    292  C1'   G A  14      99.557   4.840  12.486  1.00 29.93      A    C  
ATOM    293  N1    G A  14      94.608   4.954  13.596  1.00 27.54      A    N  
ATOM    294  C2    G A  14      95.252   4.278  12.596  1.00 27.06      A    C  
ATOM    295  N2    G A  14      94.489   3.545  11.785  1.00 26.47      A    N  
ATOM    296  N3    G A  14      96.558   4.324  12.407  1.00 28.54      A    N  
ATOM    297  C4    G A  14      97.170   5.113  13.312  1.00 29.48      A    C  
ATOM    298  C5    G A  14      96.618   5.830  14.341  1.00 28.53      A    C  
ATOM    299  C6    G A  14      95.219   5.773  14.536  1.00 27.96      A    C  
ATOM    300  O6    G A  14      94.540   6.344  15.400  1.00 28.02      A    O  
ATOM    301  N7    G A  14      97.593   6.522  15.046  1.00 28.52      A    N  
ATOM    302  C8    G A  14      98.702   6.218  14.436  1.00 28.91      A    C  
ATOM    303  N9    G A  14      98.524   5.371  13.379  1.00 29.70      A    N  
ATOM    304  OP1   G A  14     103.340   9.340  14.536  1.00 29.60      A    O  
ATOM    305  OP2   G A  14     101.082   9.302  15.743  1.00 30.13      A    O1-
ATOM    306  P     C A  15     100.610   8.679   9.822  1.00 33.91      A    P  
ATOM    307  C5'   C A  15      98.504   7.777   8.571  1.00 31.99      A    C  
ATOM    308  O5'   C A  15      99.048   8.587   9.597  1.00 32.72      A    O  
ATOM    309  C4'   C A  15      97.028   7.550   8.771  1.00 32.66      A    C  
ATOM    310  O4'   C A  15      96.799   6.921  10.062  1.00 32.76      A    O  
ATOM    311  C3'   C A  15      96.161   8.796   8.825  1.00 34.39      A    C  
ATOM    312  O3'   C A  15      95.850   9.301   7.544  1.00 33.04      A    O  
ATOM    313  C2'   C A  15      94.943   8.301   9.578  1.00 32.66      A    C  
ATOM    314  O2'   C A  15      94.099   7.520   8.753  1.00 31.46      A    O  
ATOM    315  C1'   C A  15      95.588   7.390  10.617  1.00 31.24      A    C  
ATOM    316  N1    C A  15      95.869   8.106  11.880  1.00 30.57      A    N  
ATOM    317  C2    C A  15      94.810   8.357  12.753  1.00 28.89      A    C  
ATOM    318  O2    C A  15      93.670   7.971  12.453  1.00 28.48      A    O  
ATOM    319  N3    C A  15      95.050   9.016  13.909  1.00 28.50      A    N  
ATOM    320  C4    C A  15      96.284   9.417  14.208  1.00 28.63      A    C  
ATOM    321  N4    C A  15      96.477  10.061  15.353  1.00 28.25      A    N  
ATOM    322  C5    C A  15      97.382   9.175  13.333  1.00 29.63      A    C  
ATOM    323  C6    C A  15      97.123   8.519  12.193  1.00 30.60      A    C  
ATOM    324  OP1   C A  15     101.253   8.985   8.526  1.00 32.70      A    O  
ATOM    325  OP2   C A  15     100.860   9.563  10.985  1.00 33.04      A    O1-
ATOM    326  P     A A  16      95.965  10.844   7.244  1.00 29.63      A    P  
ATOM    327  C5'   A A  16      93.633  11.258   8.341  1.00 29.12      A    C  
ATOM    328  O5'   A A  16      95.032  11.496   8.339  1.00 29.29      A    O  
ATOM    329  C4'   A A  16      93.001  11.761   9.612  1.00 29.91      A    C  
ATOM    330  O4'   A A  16      93.589  11.091  10.750  1.00 29.59      A    O  
ATOM    331  C3'   A A  16      93.216  13.236   9.908  1.00 30.82      A    C  
ATOM    332  O3'   A A  16      92.311  14.067   9.209  1.00 30.09      A    O  
ATOM    333  C2'   A A  16      93.045  13.291  11.413  1.00 29.91      A    C  
ATOM    334  O2'   A A  16      91.683  13.243  11.779  1.00 29.02      A    O  
ATOM    335  C1'   A A  16      93.709  11.992  11.834  1.00 29.34      A    C  
ATOM    336  N1    A A  16      97.154  13.899  15.135  1.00 26.72      A    N  
ATOM    337  C2    A A  16      95.816  13.892  15.139  1.00 26.45      A    C  
ATOM    338  N3    A A  16      94.982  13.375  14.248  1.00 29.20      A    N  
ATOM    339  C4    A A  16      95.658  12.801  13.239  1.00 28.43      A    C  
ATOM    340  C5    A A  16      97.029  12.731  13.096  1.00 28.24      A    C  
ATOM    341  C6    A A  16      97.801  13.310  14.105  1.00 27.46      A    C  
ATOM    342  N6    A A  16      99.137  13.325  14.104  1.00 27.57      A    N  
ATOM    343  N7    A A  16      97.368  12.065  11.930  1.00 28.24      A    N  
ATOM    344  C8    A A  16      96.209  11.759  11.397  1.00 28.84      A    C  
ATOM    345  N9    A A  16      95.135  12.175  12.139  1.00 28.98      A    N  
ATOM    346  OP1   A A  16      95.381  11.110   5.910  1.00 28.87      A    O  
ATOM    347  OP2   A A  16      97.363  11.260   7.526  1.00 29.23      A    O1-
ATOM    348  P     C A  17      92.840  15.332   8.447  1.00 32.82      A    P  
ATOM    349  C5'   C A  17      92.360  16.670  10.638  1.00 31.13      A    C  
ATOM    350  O5'   C A  17      93.290  16.253   9.644  1.00 31.69      A    O  
ATOM    351  C4'   C A  17      93.067  17.339  11.785  1.00 31.81      A    C  
ATOM    352  O4'   C A  17      93.907  16.379  12.475  1.00 32.35      A    O  
ATOM    353  C3'   C A  17      94.023  18.451  11.406  1.00 33.87      A    C  
ATOM    354  O3'   C A  17      93.354  19.673  11.157  1.00 32.78      A    O  
ATOM    355  C2'   C A  17      94.945  18.499  12.607  1.00 32.47      A    C  
ATOM    356  O2'   C A  17      94.337  19.147  13.706  1.00 31.41      A    O  
ATOM    357  C1'   C A  17      95.084  17.016  12.932  1.00 30.97      A    C  
ATOM    358  N1    C A  17      96.254  16.404  12.265  1.00 30.23      A    N  
ATOM    359  C2    C A  17      97.518  16.604  12.820  1.00 28.47      A    C  
ATOM    360  O2    C A  17      97.626  17.280  13.858  1.00 28.19      A    O  
ATOM    361  N3    C A  17      98.597  16.054  12.223  1.00 28.18      A    N  
ATOM    362  C4    C A  17      98.456  15.330  11.112  1.00 28.26      A    C  
ATOM    363  N4    C A  17      99.546  14.806  10.559  1.00 27.82      A    N  
ATOM    364  C5    C A  17      97.185  15.115  10.520  1.00 29.28      A    C  
ATOM    365  C6    C A  17      96.123  15.665  11.130  1.00 30.27      A    C  
ATOM    366  OP1   C A  17      91.698  15.973   7.764  1.00 31.29      A    O  
ATOM    367  OP2   C A  17      94.047  14.971   7.665  1.00 31.56      A    O1-
ATOM    368  P     A A  18      93.875  20.587  10.002  1.00 30.22      A    P  
ATOM    369  C5'   A A  18      94.932  22.058  11.868  1.00 29.89      A    C  
ATOM    370  O5'   A A  18      95.108  21.283  10.691  1.00 30.04      A    O  
ATOM    371  C4'   A A  18      96.256  22.505  12.416  1.00 30.73      A    C  
ATOM    372  O4'   A A  18      96.983  21.376  12.945  1.00 30.70      A    O  
ATOM    373  C3'   A A  18      97.214  23.110  11.404  1.00 32.02      A    C  
ATOM    374  O3'   A A  18      96.909  24.457  11.105  1.00 31.31      A    O  
ATOM    375  C2'   A A  18      98.553  22.922  12.086  1.00 31.17      A    C  
ATOM    376  O2'   A A  18      98.749  23.878  13.111  1.00 30.03      A    O  
ATOM    377  C1'   A A  18      98.368  21.553  12.721  1.00 30.34      A    C  
ATOM    378  N1    A A  18     102.472  19.031  10.967  1.00 27.81      A    N  
ATOM    379  C2    A A  18     102.343  20.046  11.825  1.00 27.50      A    C  
ATOM    380  N3    A A  18     101.239  20.655  12.239  1.00 30.12      A    N  
ATOM    381  C4    A A  18     100.153  20.111  11.664  1.00 29.47      A    C  
ATOM    382  C5    A A  18     100.132  19.064  10.766  1.00 29.36      A    C  
ATOM    383  C6    A A  18     101.362  18.505  10.413  1.00 28.55      A    C  
ATOM    384  N6    A A  18     101.499  17.492   9.554  1.00 28.65      A    N  
ATOM    385  N7    A A  18      98.832  18.771  10.386  1.00 29.39      A    N  
ATOM    386  C8    A A  18      98.110  19.640  11.053  1.00 29.93      A    C  
ATOM    387  N9    A A  18      98.847  20.477  11.847  1.00 30.06      A    N  
ATOM    388  OP1   A A  18      92.843  21.610   9.732  1.00 29.32      A    O  
ATOM    389  OP2   A A  18      94.389  19.756   8.885  1.00 29.81      A    O1-
ATOM    390  P     C A  19      97.058  24.948   9.614  1.00 32.38      A    P  
ATOM    391  C5'   C A  19      99.318  25.956  10.423  1.00 30.90      A    C  
ATOM    392  O5'   C A  19      98.621  25.106   9.520  1.00 31.43      A    O  
ATOM    393  C4'   C A  19     100.804  25.766  10.299  1.00 31.60      A    C  
ATOM    394  O4'   C A  19     101.168  24.432  10.737  1.00 32.15      A    O  
ATOM    395  C3'   C A  19     101.375  25.852   8.899  1.00 34.09      A    C  
ATOM    396  O3'   C A  19     101.523  27.184   8.453  1.00 32.83      A    O  
ATOM    397  C2'   C A  19     102.689  25.110   9.056  1.00 32.42      A    C  
ATOM    398  O2'   C A  19     103.657  25.899   9.709  1.00 31.25      A    O  
ATOM    399  C1'   C A  19     102.274  23.974   9.986  1.00 30.71      A    C  
ATOM    400  N1    C A  19     101.886  22.760   9.237  1.00 30.06      A    N  
ATOM    401  C2    C A  19     102.900  21.914   8.797  1.00 28.45      A    C  
ATOM    402  O2    C A  19     104.086  22.195   9.055  1.00 28.27      A    O  
ATOM    403  N3    C A  19     102.571  20.800   8.102  1.00 28.26      A    N  
ATOM    404  C4    C A  19     101.292  20.519   7.839  1.00 28.38      A    C  
ATOM    405  N4    C A  19     101.016  19.417   7.159  1.00 28.02      A    N  
ATOM    406  C5    C A  19     100.244  21.369   8.273  1.00 29.41      A    C  
ATOM    407  C6    C A  19     100.588  22.467   8.962  1.00 30.31      A    C  
ATOM    408  OP1   C A  19      96.441  26.293   9.516  1.00 30.91      A    O  
ATOM    409  OP2   C A  19      96.644  23.891   8.664  1.00 31.26      A    O1-
ATOM    410  P     G A  20     101.305  27.482   6.934  1.00 31.23      A    P  
ATOM    411  C5'   G A  20     103.899  27.515   6.752  1.00 30.20      A    C  
ATOM    412  O5'   G A  20     102.663  26.969   6.321  1.00 30.43      A    O  
ATOM    413  C4'   G A  20     105.061  26.718   6.221  1.00 30.96      A    C  
ATOM    414  O4'   G A  20     105.056  25.395   6.795  1.00 31.41      A    O  
ATOM    415  C3'   G A  20     105.070  26.457   4.727  1.00 32.85      A    C  
ATOM    416  O3'   G A  20     105.515  27.572   3.985  1.00 32.21      A    O  
ATOM    417  C2'   G A  20     105.980  25.253   4.628  1.00 32.67      A    C  
ATOM    418  O2'   G A  20     107.337  25.617   4.760  1.00 31.05      A    O  
ATOM    419  C1'   G A  20     105.559  24.468   5.856  1.00 31.00      A    C  
ATOM    420  N1    G A  20     104.602  19.942   3.811  1.00 28.45      A    N  
ATOM    421  C2    G A  20     105.796  20.599   3.950  1.00 27.91      A    C  
ATOM    422  N2    G A  20     106.873  19.975   3.483  1.00 27.31      A    N  
ATOM    423  N3    G A  20     105.921  21.786   4.512  1.00 29.47      A    N  
ATOM    424  C4    G A  20     104.731  22.271   4.923  1.00 30.47      A    C  
ATOM    425  C5    G A  20     103.487  21.696   4.825  1.00 29.45      A    C  
ATOM    426  C6    G A  20     103.368  20.422   4.225  1.00 28.85      A    C  
ATOM    427  O6    G A  20     102.345  19.748   4.043  1.00 28.93      A    O  
ATOM    428  N7    G A  20     102.517  22.524   5.368  1.00 29.50      A    N  
ATOM    429  C8    G A  20     103.181  23.568   5.773  1.00 29.88      A    C  
ATOM    430  N9    G A  20     104.526  23.482   5.539  1.00 30.77      A    N  
ATOM    431  OP1   G A  20     101.244  28.954   6.774  1.00 30.61      A    O  
ATOM    432  OP2   G A  20     100.207  26.646   6.397  1.00 31.08      A    O1-
ATOM    433  P     C A  21     104.890  27.801   2.569  1.00 33.54      A    P  
ATOM    434  C5'   C A  21     107.033  26.650   1.646  1.00 31.75      A    C  
ATOM    435  O5'   C A  21     105.617  26.694   1.724  1.00 32.34      A    O  
ATOM    436  C4'   C A  21     107.504  25.383   0.981  1.00 32.66      A    C  
ATOM    437  O4'   C A  21     107.130  24.234   1.787  1.00 32.80      A    O  
ATOM    438  C3'   C A  21     106.907  25.075  -0.374  1.00 34.26      A    C  
ATOM    439  O3'   C A  21     107.516  25.810  -1.413  1.00 32.86      A    O  
ATOM    440  C2'   C A  21     107.131  23.576  -0.484  1.00 32.56      A    C  
ATOM    441  O2'   C A  21     108.472  23.270  -0.793  1.00 31.41      A    O  
ATOM    442  C1'   C A  21     106.847  23.134   0.945  1.00 31.26      A    C  
ATOM    443  N1    C A  21     105.437  22.723   1.129  1.00 30.60      A    N  
ATOM    444  C2    C A  21     105.063  21.438   0.725  1.00 28.86      A    C  
ATOM    445  O2    C A  21     105.925  20.684   0.237  1.00 28.48      A    O  
ATOM    446  N3    C A  21     103.778  21.045   0.879  1.00 28.50      A    N  
ATOM    447  C4    C A  21     102.877  21.874   1.407  1.00 28.67      A    C  
ATOM    448  N4    C A  21     101.632  21.445   1.544  1.00 28.28      A    N  
ATOM    449  C5    C A  21     103.230  23.186   1.821  1.00 29.68      A    C  
ATOM    450  C6    C A  21     104.512  23.560   1.664  1.00 30.63      A    C  
ATOM    451  OP1   C A  21     105.360  29.130   2.104  1.00 32.38      A    O  
ATOM    452  OP2   C A  21     103.437  27.516   2.572  1.00 32.78      A    O1-
ATOM    453  P     A A  22     106.647  26.292  -2.592  1.00 30.03      A    P  
ATOM    454  C5'   A A  22     107.687  24.328  -3.940  1.00 29.48      A    C  
ATOM    455  O5'   A A  22     106.528  24.975  -3.446  1.00 29.70      A    O  
ATOM    456  C4'   A A  22     107.348  22.969  -4.493  1.00 30.33      A    C  
ATOM    457  O4'   A A  22     106.883  22.106  -3.429  1.00 30.05      A    O  
ATOM    458  C3'   A A  22     106.221  22.927  -5.505  1.00 31.41      A    C  
ATOM    459  O3'   A A  22     106.633  23.317  -6.797  1.00 30.54      A    O  
ATOM    460  C2'   A A  22     105.771  21.483  -5.415  1.00 30.42      A    C  
ATOM    461  O2'   A A  22     106.656  20.622  -6.094  1.00 29.52      A    O  
ATOM    462  C1'   A A  22     105.890  21.230  -3.923  1.00 29.80      A    C  
ATOM    463  N1    A A  22     101.211  19.441  -2.790  1.00 27.13      A    N  
ATOM    464  C2    A A  22     102.219  18.933  -3.508  1.00 26.83      A    C  
ATOM    465  N3    A A  22     103.413  19.455  -3.762  1.00 29.71      A    N  
ATOM    466  C4    A A  22     103.538  20.658  -3.179  1.00 28.93      A    C  
ATOM    467  C5    A A  22     102.592  21.307  -2.414  1.00 28.72      A    C  
ATOM    468  C6    A A  22     101.371  20.646  -2.218  1.00 27.91      A    C  
ATOM    469  N6    A A  22     100.361  21.153  -1.508  1.00 28.00      A    N  
ATOM    470  N7    A A  22     103.071  22.533  -1.979  1.00 28.70      A    N  
ATOM    471  C8    A A  22     104.280  22.596  -2.488  1.00 29.31      A    C  
ATOM    472  N9    A A  22     104.628  21.496  -3.222  1.00 29.40      A    N  
ATOM    473  OP1   A A  22     107.445  27.277  -3.364  1.00 29.24      A    O  
ATOM    474  OP2   A A  22     105.295  26.663  -2.116  1.00 29.72      A    O1-
ATOM    475  P     C A  23     105.628  24.142  -7.678  1.00 32.23      A    P  
ATOM    476  C5'   C A  23     105.095  21.911  -8.902  1.00 30.65      A    C  
ATOM    477  O5'   C A  23     104.632  23.031  -8.174  1.00 31.12      A    O  
ATOM    478  C4'   C A  23     104.040  20.840  -8.987  1.00 31.54      A    C  
ATOM    479  O4'   C A  23     103.716  20.360  -7.657  1.00 32.22      A    O  
ATOM    480  C3'   C A  23     102.696  21.267  -9.542  1.00 33.67      A    C  
ATOM    481  O3'   C A  23     102.687  21.340 -10.951  1.00 32.61      A    O  
ATOM    482  C2'   C A  23     101.775  20.197  -8.990  1.00 32.39      A    C  
ATOM    483  O2'   C A  23     101.906  18.981  -9.693  1.00 31.29      A    O  
ATOM    484  C1'   C A  23     102.350  20.013  -7.594  1.00 30.82      A    C  
ATOM    485  N1    C A  23     101.667  20.871  -6.600  1.00 30.13      A    N  
ATOM    486  C2    C A  23     100.439  20.441  -6.090  1.00 28.30      A    C  
ATOM    487  O2    C A  23      99.968  19.359  -6.475  1.00 28.07      A    O  
ATOM    488  N3    C A  23      99.796  21.214  -5.186  1.00 28.10      A    N  
ATOM    489  C4    C A  23     100.327  22.369  -4.787  1.00 28.25      A    C  
ATOM    490  N4    C A  23      99.664  23.093  -3.900  1.00 27.81      A    N  
ATOM    491  C5    C A  23     101.574  22.829  -5.297  1.00 29.25      A    C  
ATOM    492  C6    C A  23     102.199  22.051  -6.190  1.00 30.20      A    C  
ATOM    493  OP1   C A  23     106.400  24.629  -8.849  1.00 30.78      A    O  
ATOM    494  OP2   C A  23     104.883  25.114  -6.850  1.00 31.02      A    O1-
ATOM    495  P     A A  24     101.761  22.402 -11.628  1.00 30.17      A    P  
ATOM    496  C5'   A A  24      99.994  20.530 -12.005  1.00 29.91      A    C  
ATOM    497  O5'   A A  24     100.314  21.793 -11.451  1.00 30.01      A    O  
ATOM    498  C4'   A A  24      98.653  20.048 -11.517  1.00 30.82      A    C  
ATOM    499  O4'   A A  24      98.681  19.869 -10.086  1.00 30.70      A    O  
ATOM    500  C3'   A A  24      97.486  21.000 -11.733  1.00 32.04      A    C  
ATOM    501  O3'   A A  24      96.987  20.952 -13.053  1.00 31.32      A    O  
ATOM    502  C2'   A A  24      96.495  20.522 -10.692  1.00 31.19      A    C  
ATOM    503  O2'   A A  24      95.841  19.341 -11.107  1.00 29.98      A    O  
ATOM    504  C1'   A A  24      97.419  20.189  -9.535  1.00 30.32      A    C  
ATOM    505  N1    A A  24      95.189  22.938  -5.824  1.00 27.64      A    N  
ATOM    506  C2    A A  24      94.778  21.882  -6.531  1.00 27.33      A    C  
ATOM    507  N3    A A  24      95.413  21.214  -7.486  1.00 30.08      A    N  
ATOM    508  C4    A A  24      96.629  21.738  -7.703  1.00 29.39      A    C  
ATOM    509  C5    A A  24      97.191  22.819  -7.056  1.00 29.24      A    C  
ATOM    510  C6    A A  24      96.416  23.435  -6.067  1.00 28.42      A    C  
ATOM    511  N6    A A  24      96.825  24.493  -5.361  1.00 28.50      A    N  
ATOM    512  N7    A A  24      98.462  23.077  -7.545  1.00 29.27      A    N  
ATOM    513  C8    A A  24      98.635  22.161  -8.466  1.00 29.84      A    C  
ATOM    514  N9    A A  24      97.566  21.320  -8.612  1.00 30.01      A    N  
ATOM    515  OP1   A A  24     102.100  22.393 -13.068  1.00 29.29      A    O  
ATOM    516  OP2   A A  24     101.822  23.676 -10.869  1.00 29.79      A    O1-
ATOM    517  P     C A  25      96.350  22.244 -13.702  1.00 31.79      A    P  
ATOM    518  C5'   C A  25      93.978  21.289 -13.193  1.00 30.47      A    C  
ATOM    519  O5'   C A  25      94.918  22.342 -13.050  1.00 30.95      A    O  
ATOM    520  C4'   C A  25      92.804  21.485 -12.267  1.00 31.20      A    C  
ATOM    521  O4'   C A  25      93.257  21.471 -10.892  1.00 31.66      A    O  
ATOM    522  C3'   C A  25      92.077  22.809 -12.396  1.00 33.37      A    C  
ATOM    523  O3'   C A  25      91.157  22.808 -13.470  1.00 32.32      A    O  
ATOM    524  C2'   C A  25      91.410  22.941 -11.040  1.00 31.84      A    C  
ATOM    525  O2'   C A  25      90.253  22.136 -10.955  1.00 30.72      A    O  
ATOM    526  C1'   C A  25      92.476  22.358 -10.121  1.00 30.18      A    C  
ATOM    527  N1    C A  25      93.351  23.394  -9.536  1.00 29.56      A    N  
ATOM    528  C2    C A  25      92.880  24.119  -8.444  1.00 27.97      A    C  
ATOM    529  O2    C A  25      91.751  23.876  -7.994  1.00 27.82      A    O  
ATOM    530  N3    C A  25      93.670  25.068  -7.894  1.00 27.79      A    N  
ATOM    531  C4    C A  25      94.883  25.307  -8.393  1.00 27.95      A    C  
ATOM    532  N4    C A  25      95.626  26.248  -7.820  1.00 27.64      A    N  
ATOM    533  C5    C A  25      95.385  24.585  -9.508  1.00 28.99      A    C  
ATOM    534  C6    C A  25      94.588  23.644 -10.037  1.00 29.84      A    C  
ATOM    535  OP1   C A  25      96.183  21.988 -15.148  1.00 30.47      A    O  
ATOM    536  OP2   C A  25      97.145  23.413 -13.258  1.00 30.69      A    O1-
ATOM    537  P     G A  26      91.005  24.047 -14.392  1.00 30.18      A    P  
ATOM    538  C5'   G A  26      88.807  24.617 -13.109  1.00 29.18      A    C  
ATOM    539  O5'   G A  26      90.102  25.013 -13.529  1.00 29.42      A    O  
ATOM    540  C4'   G A  26      88.309  25.528 -12.014  1.00 29.86      A    C  
ATOM    541  O4'   G A  26      89.146  25.390 -10.849  1.00 30.49      A    O  
ATOM    542  C3'   G A  26      88.357  27.012 -12.330  1.00 31.96      A    C  
ATOM    543  O3'   G A  26      87.219  27.432 -13.060  1.00 31.29      A    O  
ATOM    544  C2'   G A  26      88.451  27.644 -10.955  1.00 31.76      A    C  
ATOM    545  O2'   G A  26      87.184  27.701 -10.331  1.00 30.16      A    O  
ATOM    546  C1'   G A  26      89.315  26.639 -10.216  1.00 30.09      A    C  
ATOM    547  N1    G A  26      93.059  29.250  -8.012  1.00 27.69      A    N  
ATOM    548  C2    G A  26      91.736  29.189  -7.676  1.00 27.13      A    C  
ATOM    549  N2    G A  26      91.359  29.909  -6.619  1.00 26.61      A    N  
ATOM    550  N3    G A  26      90.847  28.467  -8.328  1.00 28.69      A    N  
ATOM    551  C4    G A  26      91.397  27.808  -9.366  1.00 29.66      A    C  
ATOM    552  C5    G A  26      92.706  27.809  -9.786  1.00 28.68      A    C  
ATOM    553  C6    G A  26      93.649  28.580  -9.074  1.00 28.11      A    C  
ATOM    554  O6    G A  26      94.861  28.711  -9.293  1.00 28.23      A    O  
ATOM    555  N7    G A  26      92.869  27.001 -10.897  1.00 28.70      A    N  
ATOM    556  C8    G A  26      91.678  26.534 -11.129  1.00 29.05      A    C  
ATOM    557  N9    G A  26      90.739  26.982 -10.241  1.00 29.89      A    N  
ATOM    558  OP1   G A  26      90.250  23.655 -15.601  1.00 29.61      A    O  
ATOM    559  OP2   G A  26      92.342  24.670 -14.534  1.00 30.21      A    O1-
ATOM    560  P     C A  27      87.396  28.166 -14.454  1.00 32.24      A    P  
ATOM    561  C5'   C A  27      86.144  30.055 -13.181  1.00 30.33      A    C  
ATOM    562  O5'   C A  27      87.213  29.673 -14.037  1.00 31.04      A    O  
ATOM    563  C4'   C A  27      86.471  31.324 -12.435  1.00 30.99      A    C  
ATOM    564  O4'   C A  27      87.652  31.101 -11.619  1.00 31.27      A    O  
ATOM    565  C3'   C A  27      86.791  32.524 -13.325  1.00 32.75      A    C  
ATOM    566  O3'   C A  27      86.308  33.721 -12.733  1.00 31.54      A    O  
ATOM    567  C2'   C A  27      88.307  32.538 -13.368  1.00 31.12      A    C  
ATOM    568  O2'   C A  27      88.878  33.801 -13.623  1.00 29.99      A    O  
ATOM    569  C1'   C A  27      88.660  32.042 -11.964  1.00 29.81      A    C  
ATOM    570  N1    C A  27      89.965  31.359 -11.901  1.00 29.13      A    N  
ATOM    571  C2    C A  27      90.860  31.713 -10.890  1.00 27.43      A    C  
ATOM    572  O2    C A  27      90.537  32.577 -10.060  1.00 27.16      A    O  
ATOM    573  N3    C A  27      92.063  31.097 -10.838  1.00 27.18      A    N  
ATOM    574  C4    C A  27      92.383  30.172 -11.744  1.00 27.35      A    C  
ATOM    575  N4    C A  27      93.571  29.591 -11.649  1.00 27.01      A    N  
ATOM    576  C5    C A  27      91.490  29.798 -12.781  1.00 28.31      A    C  
ATOM    577  C6    C A  27      90.302  30.414 -12.816  1.00 29.18      A    C  
ATOM    578  OP1   C A  27      86.272  27.801 -15.337  1.00 31.12      A    O  
ATOM    579  OP2   C A  27      88.784  27.981 -14.938  1.00 31.42      A    O1-
ATOM    580  P     A A  28      84.987  34.340 -13.304  1.00 28.45      A    P  
ATOM    581  C5'   A A  28      86.555  35.984 -14.580  1.00 28.00      A    C  
ATOM    582  O5'   A A  28      85.518  35.015 -14.629  1.00 28.24      A    O  
ATOM    583  C4'   A A  28      86.989  36.373 -15.963  1.00 28.60      A    C  
ATOM    584  O4'   A A  28      87.543  35.232 -16.643  1.00 28.39      A    O  
ATOM    585  C3'   A A  28      85.880  36.844 -16.888  1.00 29.54      A    C  
ATOM    586  O3'   A A  28      85.521  38.192 -16.657  1.00 28.91      A    O  
ATOM    587  C2'   A A  28      86.476  36.592 -18.258  1.00 28.73      A    C  
ATOM    588  O2'   A A  28      87.399  37.606 -18.619  1.00 27.74      A    O  
ATOM    589  C1'   A A  28      87.232  35.295 -18.019  1.00 28.02      A    C  
ATOM    590  N1    A A  28      85.641  32.217 -21.802  1.00 25.49      A    N  
ATOM    591  C2    A A  28      86.423  33.304 -21.795  1.00 25.26      A    C  
ATOM    592  N3    A A  28      86.803  34.059 -20.770  1.00 27.78      A    N  
ATOM    593  C4    A A  28      86.273  33.594 -19.627  1.00 27.11      A    C  
ATOM    594  C5    A A  28      85.455  32.490 -19.479  1.00 26.97      A    C  
ATOM    595  C6    A A  28      85.136  31.777 -20.636  1.00 26.22      A    C  
ATOM    596  N6    A A  28      84.354  30.697 -20.649  1.00 26.34      A    N  
ATOM    597  N7    A A  28      85.105  32.311 -18.154  1.00 26.98      A    N  
ATOM    598  C8    A A  28      85.710  33.299 -17.540  1.00 27.58      A    C  
ATOM    599  N9    A A  28      86.435  34.112 -18.371  1.00 27.65      A    N  
ATOM    600  OP1   A A  28      84.538  35.425 -12.398  1.00 27.69      A    O  
ATOM    601  OP2   A A  28      84.047  33.258 -13.675  1.00 28.12      A    O1-
ATOM    602  P     C A  29      84.166  38.720 -17.233  1.00 30.91      A    P  
ATOM    603  C5'   C A  29      83.471  39.127 -19.683  1.00 29.07      A    C  
ATOM    604  O5'   C A  29      84.517  38.956 -18.755  1.00 29.77      A    O  
ATOM    605  C4'   C A  29      83.729  38.380 -20.963  1.00 29.51      A    C  
ATOM    606  O4'   C A  29      84.352  37.106 -20.673  1.00 29.93      A    O  
ATOM    607  C3'   C A  29      82.495  38.009 -21.766  1.00 31.46      A    C  
ATOM    608  O3'   C A  29      82.032  39.087 -22.553  1.00 30.38      A    O  
ATOM    609  C2'   C A  29      82.982  36.828 -22.582  1.00 29.95      A    C  
ATOM    610  O2'   C A  29      83.763  37.238 -23.685  1.00 29.08      A    O  
ATOM    611  C1'   C A  29      83.885  36.128 -21.573  1.00 28.61      A    C  
ATOM    612  N1    C A  29      83.172  35.074 -20.810  1.00 27.91      A    N  
ATOM    613  C2    C A  29      82.828  33.886 -21.456  1.00 26.26      A    C  
ATOM    614  O2    C A  29      83.120  33.732 -22.654  1.00 26.11      A    O  
ATOM    615  N3    C A  29      82.178  32.923 -20.764  1.00 26.10      A    N  
ATOM    616  C4    C A  29      81.874  33.110 -19.480  1.00 26.23      A    C  
ATOM    617  N4    C A  29      81.242  32.140 -18.833  1.00 25.92      A    N  
ATOM    618  C5    C A  29      82.213  34.311 -18.800  1.00 27.17      A    C  
ATOM    619  C6    C A  29      82.855  35.252 -19.502  1.00 28.00      A    C  
ATOM    620  OP1   C A  29      83.893  40.035 -16.611  1.00 29.57      A    O  
ATOM    621  OP2   C A  29      83.158  37.645 -17.129  1.00 29.73      A    O1-
ATOM    622  P     A A  30      80.644  39.731 -22.221  1.00 27.61      A    P  
ATOM    623  C5'   A A  30      81.275  40.866 -24.454  1.00 27.16      A    C  
ATOM    624  O5'   A A  30      80.265  40.265 -23.660  1.00 27.44      A    O  
ATOM    625  C4'   A A  30      81.458  40.124 -25.752  1.00 27.82      A    C  
ATOM    626  O4'   A A  30      81.478  38.699 -25.518  1.00 27.59      A    O  
ATOM    627  C3'   A A  30      80.358  40.300 -26.781  1.00 28.90      A    C  
ATOM    628  O3'   A A  30      80.463  41.531 -27.475  1.00 28.41      A    O  
ATOM    629  C2'   A A  30      80.547  39.082 -27.660  1.00 28.24      A    C  
ATOM    630  O2'   A A  30      81.643  39.248 -28.547  1.00 27.02      A    O  
ATOM    631  C1'   A A  30      80.909  38.022 -26.623  1.00 27.37      A    C  
ATOM    632  N1    A A  30      77.479  34.385 -27.815  1.00 24.91      A    N  
ATOM    633  C2    A A  30      78.517  34.902 -28.488  1.00 24.72      A    C  
ATOM    634  N3    A A  30      79.373  35.844 -28.113  1.00 27.00      A    N  
ATOM    635  C4    A A  30      79.076  36.290 -26.881  1.00 26.42      A    C  
ATOM    636  C5    A A  30      78.043  35.864 -26.072  1.00 26.35      A    C  
ATOM    637  C6    A A  30      77.216  34.854 -26.583  1.00 25.62      A    C  
ATOM    638  N6    A A  30      76.176  34.345 -25.918  1.00 25.69      A    N  
ATOM    639  N7    A A  30      78.042  36.551 -24.867  1.00 26.35      A    N  
ATOM    640  C8    A A  30      79.062  37.371 -24.978  1.00 26.97      A    C  
ATOM    641  N9    A A  30      79.732  37.267 -26.171  1.00 27.06      A    N  
ATOM    642  OP1   A A  30      80.857  40.907 -21.340  1.00 26.87      A    O  
ATOM    643  OP2   A A  30      79.682  38.691 -21.834  1.00 27.25      A    O1-
ATOM    644  P     C A  31      79.171  42.286 -27.896  1.00 30.14      A    P  
ATOM    645  C5'   C A  31      79.670  41.414 -30.291  1.00 28.51      A    C  
ATOM    646  O5'   C A  31      78.772  41.512 -29.200  1.00 29.17      A    O  
ATOM    647  C4'   C A  31      79.212  40.382 -31.285  1.00 28.90      A    C  
ATOM    648  O4'   C A  31      79.203  39.069 -30.669  1.00 29.29      A    O  
ATOM    649  C3'   C A  31      77.797  40.541 -31.802  1.00 30.95      A    C  
ATOM    650  O3'   C A  31      77.701  41.521 -32.817  1.00 30.05      A    O  
ATOM    651  C2'   C A  31      77.481  39.133 -32.285  1.00 29.60      A    C  
ATOM    652  O2'   C A  31      78.096  38.861 -33.528  1.00 28.64      A    O  
ATOM    653  C1'   C A  31      78.155  38.292 -31.210  1.00 28.23      A    C  
ATOM    654  N1    C A  31      77.220  37.907 -30.130  1.00 27.56      A    N  
ATOM    655  C2    C A  31      76.380  36.811 -30.342  1.00 25.91      A    C  
ATOM    656  O2    C A  31      76.447  36.196 -31.418  1.00 25.75      A    O  
ATOM    657  N3    C A  31      75.519  36.444 -29.366  1.00 25.69      A    N  
ATOM    658  C4    C A  31      75.472  37.122 -28.218  1.00 25.78      A    C  
ATOM    659  N4    C A  31      74.610  36.726 -27.287  1.00 25.47      A    N  
ATOM    660  C5    C A  31      76.315  38.241 -27.981  1.00 26.72      A    C  
ATOM    661  C6    C A  31      77.162  38.589 -28.957  1.00 27.52      A    C  
ATOM    662  OP1   C A  31      79.561  43.668 -28.284  1.00 28.91      A    O  
ATOM    663  OP2   C A  31      78.116  42.086 -26.879  1.00 29.03      A    O1-
ATOM    664  P     A A  32      76.487  42.512 -32.791  1.00 27.78      A    P  
ATOM    665  C5'   A A  32      75.276  40.971 -34.502  1.00 27.31      A    C  
ATOM    666  O5'   A A  32      75.283  41.594 -33.232  1.00 27.64      A    O  
ATOM    667  C4'   A A  32      74.320  39.811 -34.535  1.00 27.92      A    C  
ATOM    668  O4'   A A  32      74.682  38.850 -33.519  1.00 27.91      A    O  
ATOM    669  C3'   A A  32      72.869  40.129 -34.217  1.00 29.23      A    C  
ATOM    670  O3'   A A  32      72.175  40.683 -35.313  1.00 28.73      A    O  
ATOM    671  C2'   A A  32      72.346  38.777 -33.781  1.00 28.52      A    C  
ATOM    672  O2'   A A  32      72.137  37.919 -34.886  1.00 27.36      A    O  
ATOM    673  C1'   A A  32      73.519  38.259 -32.977  1.00 27.80      A    C  
ATOM    674  N1    A A  32      71.246  37.244 -28.490  1.00 25.36      A    N  
ATOM    675  C2    A A  32      71.150  36.677 -29.695  1.00 25.15      A    C  
ATOM    676  N3    A A  32      71.777  36.991 -30.824  1.00 27.47      A    N  
ATOM    677  C4    A A  32      72.597  38.033 -30.633  1.00 26.87      A    C  
ATOM    678  C5    A A  32      72.802  38.721 -29.456  1.00 26.81      A    C  
ATOM    679  C6    A A  32      72.081  38.287 -28.338  1.00 26.08      A    C  
ATOM    680  N6    A A  32      72.171  38.861 -27.138  1.00 26.14      A    N  
ATOM    681  N7    A A  32      73.720  39.741 -29.638  1.00 26.78      A    N  
ATOM    682  C8    A A  32      74.042  39.650 -30.905  1.00 27.41      A    C  
ATOM    683  N9    A A  32      73.401  38.638 -31.564  1.00 27.51      A    N  
ATOM    684  OP1   A A  32      76.728  43.508 -33.859  1.00 27.08      A    O  
ATOM    685  OP2   A A  32      76.234  42.978 -31.403  1.00 27.49      A    O1-
ATOM    686  P     C A  33      71.043  41.736 -35.011  1.00 30.59      A    P  
ATOM    687  C5'   C A  33      69.300  39.802 -34.988  1.00 28.76      A    C  
ATOM    688  O5'   C A  33      69.920  40.876 -34.309  1.00 29.62      A    O  
ATOM    689  C4'   C A  33      68.562  38.893 -34.042  1.00 29.04      A    C  
ATOM    690  O4'   C A  33      69.428  38.521 -32.939  1.00 29.40      A    O  
ATOM    691  C3'   C A  33      67.347  39.474 -33.352  1.00 31.07      A    C  
ATOM    692  O3'   C A  33      66.203  39.473 -34.181  1.00 30.18      A    O  
ATOM    693  C2'   C A  33      67.206  38.569 -32.142  1.00 29.72      A    C  
ATOM    694  O2'   C A  33      66.640  37.325 -32.494  1.00 28.86      A    O  
ATOM    695  C1'   C A  33      68.666  38.352 -31.765  1.00 28.47      A    C  
ATOM    696  N1    C A  33      69.119  39.302 -30.731  1.00 27.74      A    N  
ATOM    697  C2    C A  33      68.718  39.086 -29.410  1.00 26.16      A    C  
ATOM    698  O2    C A  33      68.006  38.106 -29.145  1.00 25.95      A    O  
ATOM    699  N3    C A  33      69.118  39.946 -28.450  1.00 25.93      A    N  
ATOM    700  C4    C A  33      69.887  40.990 -28.762  1.00 26.00      A    C  
ATOM    701  N4    C A  33      70.257  41.808 -27.787  1.00 25.66      A    N  
ATOM    702  C5    C A  33      70.310  41.232 -30.100  1.00 26.94      A    C  
ATOM    703  C6    C A  33      69.903  40.369 -31.038  1.00 27.79      A    C  
ATOM    704  OP1   C A  33      70.528  42.185 -36.322  1.00 29.36      A    O  
ATOM    705  OP2   C A  33      71.529  42.742 -34.037  1.00 29.46      A    O1-
ATOM    706  P     A A  34      65.179  40.650 -34.117  1.00 27.50      A    P  
ATOM    707  C5'   A A  34      63.861  39.353 -32.278  1.00 26.91      A    C  
ATOM    708  O5'   A A  34      64.568  40.516 -32.667  1.00 27.35      A    O  
ATOM    709  C4'   A A  34      63.710  39.289 -30.785  1.00 27.53      A    C  
ATOM    710  O4'   A A  34      65.012  39.315 -30.161  1.00 27.54      A    O  
ATOM    711  C3'   A A  34      62.984  40.461 -30.151  1.00 28.91      A    C  
ATOM    712  O3'   A A  34      61.580  40.334 -30.229  1.00 28.29      A    O  
ATOM    713  C2'   A A  34      63.520  40.443 -28.734  1.00 28.16      A    C  
ATOM    714  O2'   A A  34      62.915  39.424 -27.966  1.00 27.02      A    O  
ATOM    715  C1'   A A  34      64.970  40.076 -28.973  1.00 27.43      A    C  
ATOM    716  N1    A A  34      67.292  44.040 -26.672  1.00 25.05      A    N  
ATOM    717  C2    A A  34      66.540  43.045 -26.196  1.00 24.84      A    C  
ATOM    718  N3    A A  34      65.968  42.043 -26.850  1.00 27.19      A    N  
ATOM    719  C4    A A  34      66.235  42.121 -28.162  1.00 26.58      A    C  
ATOM    720  C5    A A  34      66.991  43.083 -28.798  1.00 26.52      A    C  
ATOM    721  C6    A A  34      67.541  44.083 -27.996  1.00 25.81      A    C  
ATOM    722  N6    A A  34      68.288  45.084 -28.471  1.00 25.86      A    N  
ATOM    723  N7    A A  34      67.051  42.843 -30.157  1.00 26.41      A    N  
ATOM    724  C8    A A  34      66.334  41.757 -30.315  1.00 27.08      A    C  
ATOM    725  N9    A A  34      65.813  41.269 -29.147  1.00 27.15      A    N  
ATOM    726  OP1   A A  34      64.108  40.387 -35.096  1.00 26.87      A    O  
ATOM    727  OP2   A A  34      65.933  41.929 -34.180  1.00 27.31      A    O1-
ATOM    728  P     C A  35      60.700  41.584 -30.480  1.00 30.37      A    P  
ATOM    729  C5'   C A  35      60.366  41.591 -27.894  1.00 28.51      A    C  
ATOM    730  O5'   C A  35      60.758  42.282 -29.067  1.00 29.40      A    O  
ATOM    731  C4'   C A  35      60.841  42.309 -26.662  1.00 28.84      A    C  
ATOM    732  O4'   C A  35      62.284  42.399 -26.673  1.00 29.25      A    O  
ATOM    733  C3'   C A  35      60.393  43.747 -26.524  1.00 30.89      A    C  
ATOM    734  O3'   C A  35      59.074  43.853 -26.020  1.00 29.96      A    O  
ATOM    735  C2'   C A  35      61.442  44.320 -25.591  1.00 29.56      A    C  
ATOM    736  O2'   C A  35      61.214  43.933 -24.251  1.00 28.57      A    O  
ATOM    737  C1'   C A  35      62.696  43.620 -26.095  1.00 28.16      A    C  
ATOM    738  N1    C A  35      63.413  44.423 -27.108  1.00 27.41      A    N  
ATOM    739  C2    C A  35      64.187  45.502 -26.681  1.00 25.78      A    C  
ATOM    740  O2    C A  35      64.257  45.754 -25.467  1.00 25.57      A    O  
ATOM    741  N3    C A  35      64.846  46.244 -27.596  1.00 25.59      A    N  
ATOM    742  C4    C A  35      64.756  45.948 -28.892  1.00 25.68      A    C  
ATOM    743  N4    C A  35      65.424  46.708 -29.757  1.00 25.31      A    N  
ATOM    744  C5    C A  35      63.977  44.859 -29.356  1.00 26.57      A    C  
ATOM    745  C6    C A  35      63.330  44.131 -28.433  1.00 27.43      A    C  
ATOM    746  OP1   C A  35      59.316  41.137 -30.722  1.00 29.14      A    O  
ATOM    747  OP2   C A  35      61.366  42.476 -31.457  1.00 29.22      A    O1-
ATOM    748  P     A A  36      58.111  44.935 -26.589  1.00 28.00      A    P  
ATOM    749  C5'   A A  36      58.870  46.374 -24.559  1.00 27.31      A    C  
ATOM    750  O5'   A A  36      58.726  46.243 -25.965  1.00 27.81      A    O  
ATOM    751  C4'   A A  36      59.683  47.588 -24.224  1.00 27.71      A    C  
ATOM    752  O4'   A A  36      61.029  47.427 -24.712  1.00 27.73      A    O  
ATOM    753  C3'   A A  36      59.213  48.878 -24.867  1.00 29.14      A    C  
ATOM    754  O3'   A A  36      58.136  49.468 -24.159  1.00 28.54      A    O  
ATOM    755  C2'   A A  36      60.474  49.714 -24.872  1.00 28.32      A    C  
ATOM    756  O2'   A A  36      60.740  50.257 -23.595  1.00 27.25      A    O  
ATOM    757  C1'   A A  36      61.521  48.665 -25.187  1.00 27.46      A    C  
ATOM    758  N1    A A  36      63.525  50.869 -29.374  1.00 24.92      A    N  
ATOM    759  C2    A A  36      63.452  51.268 -28.099  1.00 24.77      A    C  
ATOM    760  N3    A A  36      62.920  50.645 -27.057  1.00 27.19      A    N  
ATOM    761  C4    A A  36      62.405  49.461 -27.426  1.00 26.62      A    C  
ATOM    762  C5    A A  36      62.405  48.919 -28.696  1.00 26.46      A    C  
ATOM    763  C6    A A  36      63.002  49.673 -29.706  1.00 25.70      A    C  
ATOM    764  N6    A A  36      63.072  49.282 -30.980  1.00 25.71      A    N  
ATOM    765  N7    A A  36      61.787  47.680 -28.702  1.00 26.39      A    N  
ATOM    766  C8    A A  36      61.428  47.505 -27.454  1.00 27.09      A    C  
ATOM    767  N9    A A  36      61.771  48.547 -26.630  1.00 27.07      A    N  
ATOM    768  OP1   A A  36      56.772  44.724 -26.003  1.00 27.32      A    O  
ATOM    769  OP2   A A  36      58.263  45.016 -28.062  1.00 27.55      A    O1-
ATOM    770  P     C A  37      56.874  49.917 -24.968  1.00 29.95      A    P  
ATOM    771  C5'   C A  37      58.000  52.257 -24.903  1.00 28.18      A    C  
ATOM    772  O5'   C A  37      57.432  51.208 -25.670  1.00 29.04      A    O  
ATOM    773  C4'   C A  37      58.630  53.285 -25.802  1.00 28.43      A    C  
ATOM    774  O4'   C A  37      59.817  52.739 -26.423  1.00 28.71      A    O  
ATOM    775  C3'   C A  37      57.786  53.736 -26.972  1.00 30.26      A    C  
ATOM    776  O3'   C A  37      56.805  54.686 -26.597  1.00 29.39      A    O  
ATOM    777  C2'   C A  37      58.833  54.273 -27.925  1.00 28.96      A    C  
ATOM    778  O2'   C A  37      59.292  55.544 -27.522  1.00 28.13      A    O  
ATOM    779  C1'   C A  37      59.955  53.266 -27.726  1.00 27.72      A    C  
ATOM    780  N1    C A  37      59.889  52.161 -28.703  1.00 26.89      A    N  
ATOM    781  C2    C A  37      60.386  52.381 -29.987  1.00 25.34      A    C  
ATOM    782  O2    C A  37      60.873  53.491 -30.267  1.00 25.14      A    O  
ATOM    783  N3    C A  37      60.332  51.384 -30.895  1.00 25.06      A    N  
ATOM    784  C4    C A  37      59.803  50.204 -30.566  1.00 25.12      A    C  
ATOM    785  N4    C A  37      59.769  49.249 -31.488  1.00 24.73      A    N  
ATOM    786  C5    C A  37      59.289  49.953 -29.270  1.00 26.01      A    C  
ATOM    787  C6    C A  37      59.354  50.954 -28.382  1.00 26.90      A    C  
ATOM    788  OP1   C A  37      55.843  50.321 -23.989  1.00 28.77      A    O  
ATOM    789  OP2   C A  37      56.539  48.929 -26.017  1.00 28.80      A    O1-
ATOM    790  P     A A  38      55.405  54.588 -27.272  1.00 27.74      A    P  
ATOM    791  C5'   A A  38      56.237  56.576 -28.715  1.00 26.73      A    C  
ATOM    792  O5'   A A  38      55.697  55.267 -28.662  1.00 27.36      A    O  
ATOM    793  C4'   A A  38      56.639  56.928 -30.118  1.00 27.07      A    C  
ATOM    794  O4'   A A  38      57.785  56.149 -30.514  1.00 26.52      A    O  
ATOM    795  C3'   A A  38      55.613  56.629 -31.192  1.00 27.99      A    C  
ATOM    796  O3'   A A  38      54.592  57.605 -31.254  1.00 27.36      A    O  
ATOM    797  C2'   A A  38      56.474  56.556 -32.435  1.00 27.07      A    C  
ATOM    798  O2'   A A  38      56.839  57.844 -32.887  1.00 26.29      A    O  
ATOM    799  C1'   A A  38      57.708  55.861 -31.893  1.00 26.56      A    C  
ATOM    800  N1    A A  38      58.305  51.964 -35.157  1.00 23.62      A    N  
ATOM    801  C2    A A  38      58.460  53.285 -35.298  1.00 23.61      A    C  
ATOM    802  N3    A A  38      58.290  54.246 -34.400  1.00 25.94      A    N  
ATOM    803  C4    A A  38      57.906  53.726 -33.222  1.00 25.50      A    C  
ATOM    804  C5    A A  38      57.709  52.395 -32.930  1.00 25.16      A    C  
ATOM    805  C6    A A  38      57.926  51.480 -33.963  1.00 24.32      A    C  
ATOM    806  N6    A A  38      57.771  50.163 -33.830  1.00 24.27      A    N  
ATOM    807  N7    A A  38      57.319  52.235 -31.614  1.00 25.19      A    N  
ATOM    808  C8    A A  38      57.289  53.460 -31.148  1.00 26.03      A    C  
ATOM    809  N9    A A  38      57.635  54.407 -32.070  1.00 26.00      A    N  
ATOM    810  OP1   A A  38      54.486  55.463 -26.510  1.00 27.07      A    O  
ATOM    811  OP2   A A  38      55.035  53.177 -27.517  1.00 27.21      A    O1-
ATOM    812  P     G A  39      53.134  57.124 -31.574  1.00 29.43      A    P  
ATOM    813  C5'   G A  39      53.595  58.009 -33.969  1.00 27.55      A    C  
ATOM    814  O5'   G A  39      53.209  56.933 -33.131  1.00 28.35      A    O  
ATOM    815  C4'   G A  39      53.868  57.527 -35.365  1.00 27.59      A    C  
ATOM    816  O4'   G A  39      55.030  56.677 -35.372  1.00 27.53      A    O  
ATOM    817  C3'   G A  39      52.793  56.669 -35.998  1.00 28.54      A    C  
ATOM    818  O3'   G A  39      51.710  57.432 -36.493  1.00 28.21      A    O  
ATOM    819  C2'   G A  39      53.572  55.934 -37.068  1.00 28.56      A    C  
ATOM    820  O2'   G A  39      53.830  56.764 -38.180  1.00 27.55      A    O  
ATOM    821  C1'   G A  39      54.876  55.667 -36.344  1.00 27.61      A    C  
ATOM    822  N1    G A  39      55.477  50.693 -36.966  1.00 24.44      A    N  
ATOM    823  C2    G A  39      55.572  51.703 -37.886  1.00 24.33      A    C  
ATOM    824  N2    G A  39      55.862  51.343 -39.136  1.00 23.78      A    N  
ATOM    825  N3    G A  39      55.398  52.973 -37.600  1.00 25.96      A    N  
ATOM    826  C4    G A  39      55.107  53.154 -36.294  1.00 26.81      A    C  
ATOM    827  C5    G A  39      54.988  52.219 -35.299  1.00 25.51      A    C  
ATOM    828  C6    G A  39      55.184  50.859 -35.621  1.00 24.80      A    C  
ATOM    829  O6    G A  39      55.121  49.874 -34.875  1.00 24.59      A    O  
ATOM    830  N7    G A  39      54.682  52.818 -34.091  1.00 25.64      A    N  
ATOM    831  C8    G A  39      54.621  54.086 -34.371  1.00 26.30      A    C  
ATOM    832  N9    G A  39      54.870  54.362 -35.687  1.00 26.92      A    N  
ATOM    833  OP1   G A  39      52.231  58.264 -31.290  1.00 28.66      A    O  
ATOM    834  OP2   G A  39      52.869  55.807 -30.958  1.00 28.53      A    O1-
ATOM    835  P     A A  40      50.237  56.881 -36.298  1.00 29.12      A    P  
ATOM    836  C5'   A A  40      50.305  56.232 -38.812  1.00 28.05      A    C  
ATOM    837  O5'   A A  40      50.116  55.835 -37.464  1.00 28.75      A    O  
ATOM    838  C4'   A A  40      50.621  55.051 -39.681  1.00 28.42      A    C  
ATOM    839  O4'   A A  40      51.825  54.410 -39.209  1.00 28.21      A    O  
ATOM    840  C3'   A A  40      49.598  53.933 -39.688  1.00 30.02      A    C  
ATOM    841  O3'   A A  40      48.500  54.201 -40.539  1.00 29.43      A    O  
ATOM    842  C2'   A A  40      50.431  52.746 -40.124  1.00 28.91      A    C  
ATOM    843  O2'   A A  40      50.672  52.770 -41.516  1.00 27.97      A    O  
ATOM    844  C1'   A A  40      51.733  53.016 -39.398  1.00 28.09      A    C  
ATOM    845  N1    A A  40      52.614  48.626 -36.913  1.00 25.15      A    N  
ATOM    846  C2    A A  40      52.660  48.952 -38.208  1.00 25.02      A    C  
ATOM    847  N3    A A  40      52.421  50.121 -38.787  1.00 27.43      A    N  
ATOM    848  C4    A A  40      52.094  51.042 -37.869  1.00 26.98      A    C  
ATOM    849  C5    A A  40      52.007  50.858 -36.507  1.00 26.77      A    C  
ATOM    850  C6    A A  40      52.290  49.574 -36.022  1.00 25.91      A    C  
ATOM    851  N6    A A  40      52.241  49.249 -34.727  1.00 25.81      A    N  
ATOM    852  N7    A A  40      51.645  52.034 -35.879  1.00 26.85      A    N  
ATOM    853  C8    A A  40      51.519  52.889 -36.864  1.00 27.53      A    C  
ATOM    854  N9    A A  40      51.778  52.355 -38.092  1.00 27.62      A    N  
ATOM    855  OP1   A A  40      49.306  57.998 -36.576  1.00 28.15      A    O  
ATOM    856  OP2   A A  40      50.142  56.149 -35.014  1.00 28.31      A    O1-
ATOM    857  P     A A  41      47.071  53.731 -40.166  1.00 28.44      A    P  
ATOM    858  C5'   A A  41      47.384  51.639 -41.673  1.00 27.64      A    C  
ATOM    859  O5'   A A  41      47.154  52.170 -40.382  1.00 28.15      A    O  
ATOM    860  C4'   A A  41      47.759  50.191 -41.594  1.00 28.19      A    C  
ATOM    861  O4'   A A  41      48.940  50.034 -40.781  1.00 27.84      A    O  
ATOM    862  C3'   A A  41      46.751  49.277 -40.928  1.00 29.26      A    C  
ATOM    863  O3'   A A  41      45.614  48.990 -41.727  1.00 28.82      A    O  
ATOM    864  C2'   A A  41      47.620  48.095 -40.515  1.00 28.47      A    C  
ATOM    865  O2'   A A  41      47.960  47.271 -41.600  1.00 27.54      A    O  
ATOM    866  C1'   A A  41      48.873  48.816 -40.053  1.00 27.85      A    C  
ATOM    867  N1    A A  41      49.764  47.023 -35.350  1.00 25.25      A    N  
ATOM    868  C2    A A  41      49.915  46.485 -36.560  1.00 25.12      A    C  
ATOM    869  N3    A A  41      49.663  47.015 -37.748  1.00 27.19      A    N  
ATOM    870  C4    A A  41      49.193  48.263 -37.614  1.00 26.75      A    C  
ATOM    871  C5    A A  41      48.987  48.952 -36.440  1.00 26.71      A    C  
ATOM    872  C6    A A  41      49.297  48.277 -35.255  1.00 25.97      A    C  
ATOM    873  N6    A A  41      49.145  48.810 -34.041  1.00 25.81      A    N  
ATOM    874  N7    A A  41      48.496  50.220 -36.693  1.00 26.72      A    N  
ATOM    875  C8    A A  41      48.416  50.268 -38.002  1.00 27.39      A    C  
ATOM    876  N9    A A  41      48.826  49.121 -38.620  1.00 27.47      A    N  
ATOM    877  OP1   A A  41      46.134  54.280 -41.165  1.00 27.31      A    O  
ATOM    878  OP2   A A  41      46.837  53.983 -38.723  1.00 27.46      A    O1-
ATOM    879  P     U A  42      45.361  47.959 -42.892  1.00 31.31      A    P  
ATOM    880  C5'   U A  42      43.834  46.140 -41.832  1.00 29.74      A    C  
ATOM    881  O5'   U A  42      45.136  46.603 -42.112  1.00 30.85      A    O  
ATOM    882  C4'   U A  42      43.775  44.642 -41.607  1.00 29.67      A    C  
ATOM    883  O4'   U A  42      44.093  43.947 -42.833  1.00 29.83      A    O  
ATOM    884  C3'   U A  42      44.734  44.096 -40.549  1.00 31.80      A    C  
ATOM    885  O3'   U A  42      44.116  43.023 -39.846  1.00 31.70      A    O  
ATOM    886  C2'   U A  42      45.881  43.552 -41.385  1.00 30.82      A    C  
ATOM    887  O2'   U A  42      46.652  42.538 -40.751  1.00 29.84      A    O  
ATOM    888  C1'   U A  42      45.111  43.004 -42.580  1.00 29.52      A    C  
ATOM    889  N1    U A  42      45.914  42.833 -43.800  1.00 28.93      A    N  
ATOM    890  C2    U A  42      46.087  41.543 -44.255  1.00 27.56      A    C  
ATOM    891  O2    U A  42      45.622  40.572 -43.693  1.00 27.31      A    O  
ATOM    892  N3    U A  42      46.845  41.441 -45.393  1.00 27.25      A    N  
ATOM    893  C4    U A  42      47.421  42.460 -46.107  1.00 27.41      A    C  
ATOM    894  O4    U A  42      48.069  42.197 -47.113  1.00 27.14      A    O  
ATOM    895  C5    U A  42      47.184  43.761 -45.569  1.00 28.30      A    C  
ATOM    896  C6    U A  42      46.457  43.898 -44.454  1.00 29.24      A    C  
ATOM    897  OP1   U A  42      46.501  47.764 -43.803  1.00 30.25      A    O  
ATOM    898  OP2   U A  42      44.072  48.377 -43.471  1.00 30.62      A    O1-
ATOM    899  P     G A  43      43.174  43.272 -38.612  1.00 30.78      A    P  
ATOM    900  C5'   G A  43      45.128  43.337 -36.880  1.00 29.13      A    C  
ATOM    901  O5'   G A  43      44.144  44.032 -37.631  1.00 29.91      A    O  
ATOM    902  C4'   G A  43      45.618  44.201 -35.757  1.00 29.71      A    C  
ATOM    903  O4'   G A  43      46.266  45.372 -36.294  1.00 30.03      A    O  
ATOM    904  C3'   G A  43      44.530  44.755 -34.863  1.00 31.62      A    C  
ATOM    905  O3'   G A  43      44.139  43.820 -33.866  1.00 31.00      A    O  
ATOM    906  C2'   G A  43      45.164  46.012 -34.308  1.00 31.27      A    C  
ATOM    907  O2'   G A  43      46.080  45.710 -33.275  1.00 29.84      A    O  
ATOM    908  C1'   G A  43      45.933  46.502 -35.521  1.00 30.00      A    C  
ATOM    909  N1    G A  43      43.539  50.976 -35.855  1.00 27.66      A    N  
ATOM    910  C2    G A  43      44.237  50.445 -34.802  1.00 27.21      A    C  
ATOM    911  N2    G A  43      44.305  51.194 -33.697  1.00 26.84      A    N  
ATOM    912  N3    G A  43      44.822  49.267 -34.826  1.00 28.83      A    N  
ATOM    913  C4    G A  43      44.652  48.647 -36.011  1.00 29.84      A    C  
ATOM    914  C5    G A  43      43.978  49.091 -37.126  1.00 28.76      A    C  
ATOM    915  C6    G A  43      43.354  50.357 -37.086  1.00 28.23      A    C  
ATOM    916  O6    G A  43      42.706  50.926 -37.975  1.00 28.28      A    O  
ATOM    917  N7    G A  43      44.035  48.158 -38.147  1.00 28.59      A    N  
ATOM    918  C8    G A  43      44.731  47.181 -37.645  1.00 29.11      A    C  
ATOM    919  N9    G A  43      45.137  47.408 -36.356  1.00 29.83      A    N  
ATOM    920  OP1   G A  43      42.787  41.994 -37.974  1.00 29.90      A    O  
ATOM    921  OP2   G A  43      42.125  44.221 -39.051  1.00 30.39      A    O1-
ATOM    922  P     C A  44      42.630  43.607 -33.557  1.00 31.27      A    P  
ATOM    923  C5'   C A  44      43.047  45.179 -31.525  1.00 29.85      A    C  
ATOM    924  O5'   C A  44      42.332  44.902 -32.721  1.00 30.63      A    O  
ATOM    925  C4'   C A  44      42.615  46.499 -30.958  1.00 30.65      A    C  
ATOM    926  O4'   C A  44      43.065  47.571 -31.811  1.00 31.57      A    O  
ATOM    927  C3'   C A  44      41.121  46.708 -30.866  1.00 33.45      A    C  
ATOM    928  O3'   C A  44      40.562  46.078 -29.727  1.00 32.64      A    O  
ATOM    929  C2'   C A  44      41.007  48.217 -30.844  1.00 32.32      A    C  
ATOM    930  O2'   C A  44      41.337  48.741 -29.571  1.00 30.82      A    O  
ATOM    931  C1'   C A  44      42.104  48.604 -31.826  1.00 30.81      A    C  
ATOM    932  N1    C A  44      41.591  48.761 -33.208  1.00 30.63      A    N  
ATOM    933  C2    C A  44      40.912  49.936 -33.536  1.00 29.31      A    C  
ATOM    934  O2    C A  44      40.754  50.805 -32.667  1.00 29.10      A    O  
ATOM    935  N3    C A  44      40.442  50.092 -34.795  1.00 29.38      A    N  
ATOM    936  C4    C A  44      40.625  49.139 -35.706  1.00 29.59      A    C  
ATOM    937  N4    C A  44      40.147  49.339 -36.934  1.00 29.35      A    N  
ATOM    938  C5    C A  44      41.310  47.937 -35.397  1.00 30.25      A    C  
ATOM    939  C6    C A  44      41.771  47.793 -34.148  1.00 30.75      A    C  
ATOM    940  OP1   C A  44      42.500  42.440 -32.664  1.00 30.06      A    O  
ATOM    941  OP2   C A  44      41.841  43.671 -34.807  1.00 30.76      A    O1-
ATOM    942  P     C A  45      39.181  45.354 -29.860  1.00 31.24      A    P  
ATOM    943  C5'   C A  45      38.238  47.408 -28.590  1.00 29.84      A    C  
ATOM    944  O5'   C A  45      38.203  46.574 -29.737  1.00 30.53      A    O  
ATOM    945  C4'   C A  45      37.371  48.619 -28.800  1.00 30.64      A    C  
ATOM    946  O4'   C A  45      37.975  49.491 -29.779  1.00 31.46      A    O  
ATOM    947  C3'   C A  45      35.989  48.359 -29.353  1.00 33.23      A    C  
ATOM    948  O3'   C A  45      35.084  47.900 -28.368  1.00 32.16      A    O  
ATOM    949  C2'   C A  45      35.628  49.709 -29.938  1.00 32.03      A    C  
ATOM    950  O2'   C A  45      35.267  50.626 -28.925  1.00 30.60      A    O  
ATOM    951  C1'   C A  45      36.964  50.133 -30.527  1.00 30.52      A    C  
ATOM    952  N1    C A  45      37.088  49.749 -31.951  1.00 30.34      A    N  
ATOM    953  C2    C A  45      36.502  50.578 -32.905  1.00 29.06      A    C  
ATOM    954  O2    C A  45      35.909  51.602 -32.533  1.00 28.93      A    O  
ATOM    955  N3    C A  45      36.597  50.249 -34.213  1.00 29.27      A    N  
ATOM    956  C4    C A  45      37.241  49.140 -34.580  1.00 29.48      A    C  
ATOM    957  N4    C A  45      37.309  48.855 -35.878  1.00 29.30      A    N  
ATOM    958  C5    C A  45      37.841  48.278 -33.629  1.00 30.11      A    C  
ATOM    959  C6    C A  45      37.741  48.618 -32.337  1.00 30.61      A    C  
ATOM    960  OP1   C A  45      38.998  44.490 -28.671  1.00 29.97      A    O  
ATOM    961  OP2   C A  45      39.035  44.775 -31.214  1.00 30.53      A    O1-
ATOM    962  P     A A  46      33.990  46.863 -28.781  1.00 29.09      A    P  
ATOM    963  C5'   A A  46      32.347  48.862 -28.687  1.00 28.20      A    C  
ATOM    964  O5'   A A  46      32.922  47.809 -29.440  1.00 28.84      A    O  
ATOM    965  C4'   A A  46      31.590  49.802 -29.582  1.00 28.71      A    C  
ATOM    966  O4'   A A  46      32.504  50.490 -30.463  1.00 28.81      A    O  
ATOM    967  C3'   A A  46      30.595  49.168 -30.527  1.00 30.21      A    C  
ATOM    968  O3'   A A  46      29.381  48.819 -29.891  1.00 29.57      A    O  
ATOM    969  C2'   A A  46      30.444  50.234 -31.588  1.00 29.33      A    C  
ATOM    970  O2'   A A  46      29.630  51.299 -31.135  1.00 28.20      A    O  
ATOM    971  C1'   A A  46      31.870  50.735 -31.701  1.00 28.62      A    C  
ATOM    972  N1    A A  46      32.743  50.458 -36.732  1.00 26.90      A    N  
ATOM    973  C2    A A  46      31.970  51.259 -35.994  1.00 26.53      A    C  
ATOM    974  N3    A A  46      31.795  51.275 -34.680  1.00 28.98      A    N  
ATOM    975  C4    A A  46      32.527  50.318 -34.098  1.00 28.29      A    C  
ATOM    976  C5    A A  46      33.369  49.419 -34.719  1.00 28.35      A    C  
ATOM    977  C6    A A  46      33.469  49.510 -36.110  1.00 27.76      A    C  
ATOM    978  N6    A A  46      34.237  48.710 -36.846  1.00 27.87      A    N  
ATOM    979  N7    A A  46      33.962  48.582 -33.794  1.00 28.08      A    N  
ATOM    980  C8    A A  46      33.472  48.986 -32.649  1.00 28.66      A    C  
ATOM    981  N9    A A  46      32.602  50.034 -32.766  1.00 28.57      A    N  
ATOM    982  OP1   A A  46      33.411  46.290 -27.544  1.00 28.57      A    O  
ATOM    983  OP2   A A  46      34.512  45.957 -29.833  1.00 29.06      A    O1-
ATOM    984  P     C A  47      28.625  47.538 -30.365  1.00 31.92      A    P  
ATOM    985  C5'   C A  47      27.177  49.145 -31.809  1.00 30.70      A    C  
ATOM    986  O5'   C A  47      28.041  48.021 -31.747  1.00 31.30      A    O  
ATOM    987  C4'   C A  47      26.980  49.584 -33.236  1.00 31.33      A    C  
ATOM    988  O4'   C A  47      28.243  50.020 -33.793  1.00 31.81      A    O  
ATOM    989  C3'   C A  47      26.513  48.525 -34.201  1.00 33.76      A    C  
ATOM    990  O3'   C A  47      25.125  48.276 -34.103  1.00 32.72      A    O  
ATOM    991  C2'   C A  47      26.942  49.105 -35.533  1.00 32.39      A    C  
ATOM    992  O2'   C A  47      26.076  50.142 -35.945  1.00 31.05      A    O  
ATOM    993  C1'   C A  47      28.286  49.709 -35.168  1.00 30.90      A    C  
ATOM    994  N1    C A  47      29.400  48.768 -35.420  1.00 30.64      A    N  
ATOM    995  C2    C A  47      29.893  48.671 -36.720  1.00 29.39      A    C  
ATOM    996  O2    C A  47      29.394  49.376 -37.610  1.00 29.17      A    O  
ATOM    997  N3    C A  47      30.904  47.814 -36.978  1.00 29.35      A    N  
ATOM    998  C4    C A  47      31.419  47.068 -36.000  1.00 29.52      A    C  
ATOM    999  N4    C A  47      32.416  46.238 -36.298  1.00 29.22      A    N  
ATOM   1000  C5    C A  47      30.932  47.146 -34.671  1.00 30.32      A    C  
ATOM   1001  C6    C A  47      29.931  48.000 -34.431  1.00 31.03      A    C  
ATOM   1002  OP1   C A  47      27.504  47.305 -29.433  1.00 30.63      A    O  
ATOM   1003  OP2   C A  47      29.591  46.446 -30.636  1.00 31.01      A    O1-
ATOM   1004  P     C A  48      24.612  46.832 -34.364  1.00 31.49      A    P  
ATOM   1005  C5'   C A  48      24.008  47.703 -36.732  1.00 30.63      A    C  
ATOM   1006  O5'   C A  48      24.700  46.759 -35.934  1.00 31.08      A    O  
ATOM   1007  C4'   C A  48      24.389  47.547 -38.178  1.00 31.56      A    C  
ATOM   1008  O4'   C A  48      25.771  47.927 -38.372  1.00 32.04      A    O  
ATOM   1009  C3'   C A  48      24.327  46.146 -38.733  1.00 34.15      A    C  
ATOM   1010  O3'   C A  48      23.006  45.748 -39.041  1.00 33.07      A    O  
ATOM   1011  C2'   C A  48      25.239  46.247 -39.940  1.00 32.71      A    C  
ATOM   1012  O2'   C A  48      24.597  46.908 -41.010  1.00 31.02      A    O  
ATOM   1013  C1'   C A  48      26.338  47.144 -39.402  1.00 30.94      A    C  
ATOM   1014  N1    C A  48      27.478  46.369 -38.863  1.00 30.62      A    N  
ATOM   1015  C2    C A  48      28.406  45.857 -39.771  1.00 29.25      A    C  
ATOM   1016  O2    C A  48      28.246  46.069 -40.982  1.00 29.02      A    O  
ATOM   1017  N3    C A  48      29.456  45.143 -39.305  1.00 29.29      A    N  
ATOM   1018  C4    C A  48      29.596  44.929 -37.999  1.00 29.40      A    C  
ATOM   1019  N4    C A  48      30.649  44.223 -37.585  1.00 29.10      A    N  
ATOM   1020  C5    C A  48      28.668  45.437 -37.057  1.00 30.09      A    C  
ATOM   1021  C6    C A  48      27.632  46.144 -37.531  1.00 30.78      A    C  
ATOM   1022  OP1   C A  48      23.190  46.777 -33.968  1.00 30.15      A    O  
ATOM   1023  OP2   C A  48      25.567  45.848 -33.806  1.00 30.71      A    O1-
ATOM   1024  P     U A  49      22.615  44.262 -38.823  1.00 31.89      A    P  
ATOM   1025  C5'   U A  49      22.922  44.064 -41.388  1.00 30.58      A    C  
ATOM   1026  O5'   U A  49      23.262  43.603 -40.090  1.00 31.56      A    O  
ATOM   1027  C4'   U A  49      23.823  43.452 -42.422  1.00 30.66      A    C  
ATOM   1028  O4'   U A  49      25.166  43.969 -42.279  1.00 31.06      A    O  
ATOM   1029  C3'   U A  49      24.010  41.956 -42.333  1.00 32.94      A    C  
ATOM   1030  O3'   U A  49      22.914  41.240 -42.862  1.00 32.72      A    O  
ATOM   1031  C2'   U A  49      25.305  41.758 -43.097  1.00 32.31      A    C  
ATOM   1032  O2'   U A  49      25.099  41.857 -44.493  1.00 30.98      A    O  
ATOM   1033  C1'   U A  49      26.098  42.972 -42.639  1.00 30.98      A    C  
ATOM   1034  N1    U A  49      26.956  42.655 -41.478  1.00 30.51      A    N  
ATOM   1035  C2    U A  49      28.190  42.101 -41.752  1.00 29.32      A    C  
ATOM   1036  O2    U A  49      28.578  41.877 -42.884  1.00 29.11      A    O  
ATOM   1037  N3    U A  49      28.952  41.819 -40.650  1.00 29.25      A    N  
ATOM   1038  C4    U A  49      28.617  42.026 -39.330  1.00 29.40      A    C  
ATOM   1039  O4    U A  49      29.415  41.717 -38.450  1.00 29.26      A    O  
ATOM   1040  C5    U A  49      27.328  42.599 -39.134  1.00 30.08      A    C  
ATOM   1041  C6    U A  49      26.560  42.887 -40.188  1.00 30.86      A    C  
ATOM   1042  OP1   U A  49      21.148  44.160 -38.937  1.00 31.39      A    O  
ATOM   1043  OP2   U A  49      23.298  43.727 -37.624  1.00 31.99      A    O1-
ATOM   1044  P     C A  50      22.358  40.043 -42.023  1.00 31.67      A    P  
ATOM   1045  C5'   C A  50      22.897  38.577 -44.074  1.00 30.42      A    C  
ATOM   1046  O5'   C A  50      23.114  38.847 -42.702  1.00 31.28      A    O  
ATOM   1047  C4'   C A  50      24.136  38.030 -44.721  1.00 31.09      A    C  
ATOM   1048  O4'   C A  50      25.223  38.982 -44.604  1.00 31.17      A    O  
ATOM   1049  C3'   C A  50      24.724  36.773 -44.125  1.00 33.25      A    C  
ATOM   1050  O3'   C A  50      24.008  35.605 -44.439  1.00 32.24      A    O  
ATOM   1051  C2'   C A  50      26.129  36.805 -44.693  1.00 31.77      A    C  
ATOM   1052  O2'   C A  50      26.138  36.471 -46.063  1.00 30.60      A    O  
ATOM   1053  C1'   C A  50      26.452  38.284 -44.554  1.00 30.47      A    C  
ATOM   1054  N1    C A  50      27.140  38.544 -43.272  1.00 30.04      A    N  
ATOM   1055  C2    C A  50      28.532  38.482 -43.273  1.00 28.80      A    C  
ATOM   1056  O2    C A  50      29.124  38.248 -44.336  1.00 28.58      A    O  
ATOM   1057  N3    C A  50      29.201  38.685 -42.118  1.00 28.69      A    N  
ATOM   1058  C4    C A  50      28.531  38.931 -40.993  1.00 28.77      A    C  
ATOM   1059  N4    C A  50      29.229  39.123 -39.878  1.00 28.49      A    N  
ATOM   1060  C5    C A  50      27.111  38.988 -40.969  1.00 29.54      A    C  
ATOM   1061  C6    C A  50      26.464  38.789 -42.117  1.00 30.33      A    C  
ATOM   1062  OP1   C A  50      20.913  39.910 -42.314  1.00 30.66      A    O  
ATOM   1063  OP2   C A  50      22.814  40.147 -40.619  1.00 31.04      A    O1-
ATOM   1064  P     G A  51      24.124  34.437 -43.413  1.00 30.80      A    P  
ATOM   1065  C5'   G A  51      25.720  33.290 -45.082  1.00 29.64      A    C  
ATOM   1066  O5'   G A  51      25.528  33.827 -43.790  1.00 30.32      A    O  
ATOM   1067  C4'   G A  51      27.179  33.201 -45.438  1.00 29.88      A    C  
ATOM   1068  O4'   G A  51      27.822  34.487 -45.278  1.00 29.53      A    O  
ATOM   1069  C3'   G A  51      28.047  32.290 -44.605  1.00 31.02      A    C  
ATOM   1070  O3'   G A  51      27.855  30.929 -44.907  1.00 30.39      A    O  
ATOM   1071  C2'   G A  51      29.433  32.799 -44.949  1.00 30.65      A    C  
ATOM   1072  O2'   G A  51      29.835  32.368 -46.230  1.00 29.12      A    O  
ATOM   1073  C1'   G A  51      29.190  34.293 -44.994  1.00 29.21      A    C  
ATOM   1074  N1    G A  51      33.006  35.900 -42.142  1.00 26.71      A    N  
ATOM   1075  C2    G A  51      33.022  35.328 -43.384  1.00 26.46      A    C  
ATOM   1076  N2    G A  51      34.222  35.152 -43.946  1.00 26.05      A    N  
ATOM   1077  N3    G A  51      31.939  34.954 -44.032  1.00 28.21      A    N  
ATOM   1078  C4    G A  51      30.821  35.196 -43.318  1.00 29.00      A    C  
ATOM   1079  C5    G A  51      30.694  35.757 -42.074  1.00 27.73      A    C  
ATOM   1080  C6    G A  51      31.864  36.159 -41.392  1.00 27.07      A    C  
ATOM   1081  O6    G A  51      31.963  36.678 -40.276  1.00 27.05      A    O  
ATOM   1082  N7    G A  51      29.364  35.829 -41.699  1.00 27.68      A    N  
ATOM   1083  C8    G A  51      28.716  35.315 -42.708  1.00 28.30      A    C  
ATOM   1084  N9    G A  51      29.542  34.919 -43.720  1.00 28.79      A    N  
ATOM   1085  OP1   G A  51      23.073  33.448 -43.759  1.00 30.22      A    O  
ATOM   1086  OP2   G A  51      24.206  34.955 -42.031  1.00 30.23      A    O1-
ATOM   1087  P     U A  52      28.135  29.885 -43.809  1.00 32.08      A    P  
ATOM   1088  C5'   U A  52      30.466  29.599 -44.920  1.00 30.59      A    C  
ATOM   1089  O5'   U A  52      29.709  29.887 -43.761  1.00 31.48      A    O  
ATOM   1090  C4'   U A  52      31.919  29.917 -44.704  1.00 30.46      A    C  
ATOM   1091  O4'   U A  52      32.081  31.327 -44.437  1.00 30.72      A    O  
ATOM   1092  C3'   U A  52      32.570  29.254 -43.515  1.00 32.91      A    C  
ATOM   1093  O3'   U A  52      32.930  27.916 -43.777  1.00 32.26      A    O  
ATOM   1094  C2'   U A  52      33.755  30.163 -43.253  1.00 31.77      A    C  
ATOM   1095  O2'   U A  52      34.794  29.939 -44.183  1.00 30.36      A    O  
ATOM   1096  C1'   U A  52      33.144  31.526 -43.534  1.00 30.08      A    C  
ATOM   1097  N1    U A  52      32.628  32.157 -42.307  1.00 29.49      A    N  
ATOM   1098  C2    U A  52      33.542  32.808 -41.507  1.00 28.15      A    C  
ATOM   1099  O2    U A  52      34.728  32.874 -41.774  1.00 28.00      A    O  
ATOM   1100  N3    U A  52      33.014  33.380 -40.379  1.00 28.02      A    N  
ATOM   1101  C4    U A  52      31.698  33.367 -39.976  1.00 28.17      A    C  
ATOM   1102  O4    U A  52      31.381  33.928 -38.932  1.00 28.02      A    O  
ATOM   1103  C5    U A  52      30.819  32.676 -40.854  1.00 28.99      A    C  
ATOM   1104  C6    U A  52      31.303  32.108 -41.964  1.00 29.78      A    C  
ATOM   1105  OP1   U A  52      27.686  28.574 -44.314  1.00 31.39      A    O  
ATOM   1106  OP2   U A  52      27.627  30.386 -42.510  1.00 32.11      A    O1-
ATOM   1107  P     C A  53      32.842  26.911 -42.636  1.00 31.59      A    P  
ATOM   1108  C5'   C A  53      35.397  27.286 -42.482  1.00 30.15      A    C  
ATOM   1109  O5'   C A  53      34.140  27.276 -41.834  1.00 30.87      A    O  
ATOM   1110  C4'   C A  53      36.447  27.858 -41.577  1.00 30.77      A    C  
ATOM   1111  O4'   C A  53      36.249  29.281 -41.418  1.00 30.59      A    O  
ATOM   1112  C3'   C A  53      36.446  27.346 -40.158  1.00 32.36      A    C  
ATOM   1113  O3'   C A  53      37.030  26.071 -40.048  1.00 31.16      A    O  
ATOM   1114  C2'   C A  53      37.199  28.440 -39.429  1.00 30.87      A    C  
ATOM   1115  O2'   C A  53      38.587  28.354 -39.674  1.00 29.95      A    O  
ATOM   1116  C1'   C A  53      36.661  29.675 -40.129  1.00 29.86      A    C  
ATOM   1117  N1    C A  53      35.514  30.254 -39.403  1.00 29.37      A    N  
ATOM   1118  C2    C A  53      35.783  31.113 -38.338  1.00 28.00      A    C  
ATOM   1119  O2    C A  53      36.963  31.361 -38.049  1.00 27.86      A    O  
ATOM   1120  N3    C A  53      34.757  31.654 -37.653  1.00 27.89      A    N  
ATOM   1121  C4    C A  53      33.501  31.365 -37.990  1.00 28.02      A    C  
ATOM   1122  N4    C A  53      32.520  31.922 -37.288  1.00 27.88      A    N  
ATOM   1123  C5    C A  53      33.203  30.490 -39.065  1.00 28.89      A    C  
ATOM   1124  C6    C A  53      34.230  29.961 -39.736  1.00 29.60      A    C  
ATOM   1125  OP1   C A  53      33.007  25.561 -43.211  1.00 30.43      A    O  
ATOM   1126  OP2   C A  53      31.666  27.207 -41.783  1.00 30.81      A    O1-
ATOM   1127  P     A A  54      36.381  25.097 -39.090  1.00 29.20      A    P  
ATOM   1128  C5'   A A  54      38.364  25.818 -37.609  1.00 28.30      A    C  
ATOM   1129  O5'   A A  54      36.972  25.618 -37.735  1.00 28.89      A    O  
ATOM   1130  C4'   A A  54      38.672  26.591 -36.364  1.00 28.87      A    C  
ATOM   1131  O4'   A A  54      38.318  27.979 -36.531  1.00 28.22      A    O  
ATOM   1132  C3'   A A  54      37.902  26.191 -35.128  1.00 29.96      A    C  
ATOM   1133  O3'   A A  54      38.379  24.995 -34.553  1.00 29.05      A    O  
ATOM   1134  C2'   A A  54      38.066  27.415 -34.253  1.00 28.83      A    C  
ATOM   1135  O2'   A A  54      39.360  27.476 -33.700  1.00 28.08      A    O  
ATOM   1136  C1'   A A  54      37.931  28.519 -35.285  1.00 28.44      A    C  
ATOM   1137  N1    A A  54      34.473  31.625 -33.185  1.00 25.94      A    N  
ATOM   1138  C2    A A  54      35.752  31.375 -32.900  1.00 25.68      A    C  
ATOM   1139  N3    A A  54      36.595  30.550 -33.500  1.00 28.39      A    N  
ATOM   1140  C4    A A  54      35.991  29.919 -34.519  1.00 27.73      A    C  
ATOM   1141  C5    A A  54      34.690  30.068 -34.932  1.00 27.53      A    C  
ATOM   1142  C6    A A  54      33.904  30.975 -34.215  1.00 26.69      A    C  
ATOM   1143  N6    A A  54      32.631  31.225 -34.496  1.00 26.83      A    N  
ATOM   1144  N7    A A  54      34.426  29.254 -36.018  1.00 27.53      A    N  
ATOM   1145  C8    A A  54      35.560  28.636 -36.230  1.00 28.12      A    C  
ATOM   1146  N9    A A  54      36.545  28.999 -35.361  1.00 28.04      A    N  
ATOM   1147  OP1   A A  54      36.938  23.760 -39.367  1.00 28.41      A    O  
ATOM   1148  OP2   A A  54      34.913  25.292 -39.056  1.00 28.72      A    O1-
ATOM   1149  P     A A  55      37.353  24.038 -33.973  1.00 30.25      A    P  
ATOM   1150  C5'   A A  55      38.002  25.136 -31.737  1.00 29.48      A    C  
ATOM   1151  O5'   A A  55      36.975  24.797 -32.646  1.00 30.08      A    O  
ATOM   1152  C4'   A A  55      37.555  26.184 -30.767  1.00 30.26      A    C  
ATOM   1153  O4'   A A  55      37.219  27.411 -31.447  1.00 29.89      A    O  
ATOM   1154  C3'   A A  55      36.304  25.911 -29.976  1.00 31.78      A    C  
ATOM   1155  O3'   A A  55      36.465  24.937 -28.984  1.00 30.89      A    O  
ATOM   1156  C2'   A A  55      35.995  27.298 -29.446  1.00 30.59      A    C  
ATOM   1157  O2'   A A  55      36.886  27.669 -28.435  1.00 29.82      A    O  
ATOM   1158  C1'   A A  55      36.285  28.130 -30.676  1.00 30.09      A    C  
ATOM   1159  N1    A A  55      32.089  30.936 -30.853  1.00 27.75      A    N  
ATOM   1160  C2    A A  55      33.152  30.947 -30.052  1.00 27.42      A    C  
ATOM   1161  N3    A A  55      34.222  30.177 -30.082  1.00 30.00      A    N  
ATOM   1162  C4    A A  55      34.133  29.293 -31.085  1.00 29.27      A    C  
ATOM   1163  C5    A A  55      33.111  29.156 -31.990  1.00 29.24      A    C  
ATOM   1164  C6    A A  55      32.038  30.036 -31.851  1.00 28.48      A    C  
ATOM   1165  N6    A A  55      30.974  30.023 -32.643  1.00 28.58      A    N  
ATOM   1166  N7    A A  55      33.378  28.134 -32.881  1.00 29.24      A    N  
ATOM   1167  C8    A A  55      34.540  27.681 -32.492  1.00 29.76      A    C  
ATOM   1168  N9    A A  55      35.048  28.347 -31.418  1.00 29.79      A    N  
ATOM   1169  OP1   A A  55      38.079  22.809 -33.612  1.00 29.28      A    O  
ATOM   1170  OP2   A A  55      36.148  23.961 -34.824  1.00 29.77      A    O1-
ATOM   1171  P     U A  56      35.204  24.223 -28.492  1.00 34.15      A    P  
ATOM   1172  C5'   U A  56      35.475  25.952 -26.611  1.00 33.64      A    C  
ATOM   1173  O5'   U A  56      34.622  25.337 -27.547  1.00 34.22      A    O  
ATOM   1174  C4'   U A  56      34.816  27.110 -25.938  1.00 33.99      A    C  
ATOM   1175  O4'   U A  56      34.557  28.182 -26.869  1.00 34.60      A    O  
ATOM   1176  C3'   U A  56      33.451  26.857 -25.359  1.00 36.61      A    C  
ATOM   1177  O3'   U A  56      33.501  26.083 -24.188  1.00 36.73      A    O  
ATOM   1178  C2'   U A  56      32.941  28.274 -25.150  1.00 36.33      A    C  
ATOM   1179  O2'   U A  56      33.555  28.880 -24.044  1.00 34.85      A    O  
ATOM   1180  C1'   U A  56      33.449  28.936 -26.422  1.00 34.14      A    C  
ATOM   1181  N1    U A  56      32.408  28.973 -27.450  1.00 33.75      A    N  
ATOM   1182  C2    U A  56      31.473  29.974 -27.330  1.00 32.36      A    C  
ATOM   1183  O2    U A  56      31.490  30.797 -26.435  1.00 31.94      A    O  
ATOM   1184  N3    U A  56      30.518  29.976 -28.298  1.00 31.93      A    N  
ATOM   1185  C4    U A  56      30.393  29.102 -29.349  1.00 32.06      A    C  
ATOM   1186  O4    U A  56      29.474  29.241 -30.138  1.00 31.78      A    O  
ATOM   1187  C5    U A  56      31.391  28.096 -29.401  1.00 33.06      A    C  
ATOM   1188  C6    U A  56      32.343  28.067 -28.469  1.00 34.00      A    C  
ATOM   1189  OP1   U A  56      35.650  23.097 -27.658  1.00 33.24      A    O  
ATOM   1190  OP2   U A  56      34.241  23.981 -29.592  1.00 33.97      A    O1-
ATOM   1191  P     G A  57      32.757  24.747 -24.244  1.00 33.35      A    P  
ATOM   1192  C5'   G A  57      31.971  25.851 -22.049  1.00 32.38      A    C  
ATOM   1193  O5'   G A  57      31.639  25.078 -23.185  1.00 32.60      A    O  
ATOM   1194  C4'   G A  57      31.023  26.997 -21.900  1.00 33.43      A    C  
ATOM   1195  O4'   G A  57      31.174  27.925 -22.992  1.00 34.25      A    O  
ATOM   1196  C3'   G A  57      29.554  26.676 -21.944  1.00 35.50      A    C  
ATOM   1197  O3'   G A  57      29.088  26.072 -20.771  1.00 34.95      A    O  
ATOM   1198  C2'   G A  57      28.954  28.037 -22.223  1.00 35.23      A    C  
ATOM   1199  O2'   G A  57      28.988  28.850 -21.079  1.00 33.68      A    O  
ATOM   1200  C1'   G A  57      29.947  28.571 -23.230  1.00 33.76      A    C  
ATOM   1201  N1    G A  57      26.796  30.074 -26.819  1.00 31.26      A    N  
ATOM   1202  C2    G A  57      27.005  30.575 -25.566  1.00 30.71      A    C  
ATOM   1203  N2    G A  57      26.262  31.629 -25.209  1.00 30.41      A    N  
ATOM   1204  N3    G A  57      27.874  30.086 -24.718  1.00 32.63      A    N  
ATOM   1205  C4    G A  57      28.526  29.030 -25.235  1.00 34.04      A    C  
ATOM   1206  C5    G A  57      28.393  28.444 -26.466  1.00 32.45      A    C  
ATOM   1207  C6    G A  57      27.458  28.988 -27.369  1.00 31.82      A    C  
ATOM   1208  O6    G A  57      27.190  28.615 -28.508  1.00 31.84      A    O  
ATOM   1209  N7    G A  57      29.255  27.371 -26.597  1.00 32.38      A    N  
ATOM   1210  C8    G A  57      29.884  27.323 -25.456  1.00 32.79      A    C  
ATOM   1211  N9    G A  57      29.489  28.305 -24.597  1.00 33.73      A    N  
ATOM   1212  OP1   G A  57      33.635  23.692 -23.686  1.00 32.69      A    O  
ATOM   1213  OP2   G A  57      32.107  24.538 -25.555  1.00 33.24      A    O1-
ATOM   1214  P     A A  58      27.956  25.080 -20.902  1.00 35.33      A    P  
ATOM   1215  C5'   A A  58      26.587  27.157 -20.198  1.00 35.41      A    C  
ATOM   1216  O5'   A A  58      26.733  26.057 -21.071  1.00 35.42      A    O  
ATOM   1217  C4'   A A  58      25.482  28.058 -20.660  1.00 36.86      A    C  
ATOM   1218  O4'   A A  58      25.876  28.786 -21.843  1.00 37.13      A    O  
ATOM   1219  C3'   A A  58      24.216  27.372 -21.095  1.00 38.37      A    C  
ATOM   1220  O3'   A A  58      23.451  26.921 -20.002  1.00 37.39      A    O  
ATOM   1221  C2'   A A  58      23.548  28.444 -21.928  1.00 37.50      A    C  
ATOM   1222  O2'   A A  58      22.979  29.442 -21.113  1.00 36.26      A    O  
ATOM   1223  C1'   A A  58      24.744  29.030 -22.647  1.00 36.30      A    C  
ATOM   1224  N1    A A  58      23.118  28.868 -27.473  1.00 34.33      A    N  
ATOM   1225  C2    A A  58      22.729  29.579 -26.412  1.00 33.74      A    C  
ATOM   1226  N3    A A  58      23.201  29.570 -25.179  1.00 36.79      A    N  
ATOM   1227  C4    A A  58      24.205  28.693 -25.074  1.00 36.07      A    C  
ATOM   1228  C5    A A  58      24.718  27.889 -26.070  1.00 35.90      A    C  
ATOM   1229  C6    A A  58      24.131  27.999 -27.328  1.00 35.24      A    C  
ATOM   1230  N6    A A  58      24.519  27.289 -28.385  1.00 35.23      A    N  
ATOM   1231  N7    A A  58      25.752  27.112 -25.589  1.00 35.85      A    N  
ATOM   1232  C8    A A  58      25.841  27.457 -24.331  1.00 36.22      A    C  
ATOM   1233  N9    A A  58      24.936  28.409 -23.960  1.00 36.57      A    N  
ATOM   1234  OP1   A A  58      27.827  24.394 -19.602  1.00 34.74      A    O  
ATOM   1235  OP2   A A  58      28.088  24.281 -22.143  1.00 35.70      A    O1-
ATOM   1236  P     C A  59      22.714  25.589 -20.137  1.00 35.41      A    P  
ATOM   1237  C5'   C A  59      20.709  27.173 -20.549  1.00 34.50      A    C  
ATOM   1238  O5'   C A  59      21.457  26.051 -20.964  1.00 34.73      A    O  
ATOM   1239  C4'   C A  59      19.740  27.590 -21.618  1.00 35.81      A    C  
ATOM   1240  O4'   C A  59      20.440  28.166 -22.746  1.00 37.17      A    O  
ATOM   1241  C3'   C A  59      18.935  26.482 -22.246  1.00 38.35      A    C  
ATOM   1242  O3'   C A  59      17.873  26.058 -21.420  1.00 37.26      A    O  
ATOM   1243  C2'   C A  59      18.491  27.112 -23.551  1.00 37.49      A    C  
ATOM   1244  O2'   C A  59      17.434  28.021 -23.342  1.00 36.02      A    O  
ATOM   1245  C1'   C A  59      19.733  27.892 -23.935  1.00 35.55      A    C  
ATOM   1246  N1    C A  59      20.595  27.131 -24.857  1.00 35.61      A    N  
ATOM   1247  C2    C A  59      20.271  27.146 -26.211  1.00 34.23      A    C  
ATOM   1248  O2    C A  59      19.287  27.793 -26.588  1.00 33.88      A    O  
ATOM   1249  N3    C A  59      21.036  26.455 -27.077  1.00 34.15      A    N  
ATOM   1250  C4    C A  59      22.087  25.768 -26.640  1.00 34.41      A    C  
ATOM   1251  N4    C A  59      22.813  25.103 -27.531  1.00 34.12      A    N  
ATOM   1252  C5    C A  59      22.438  25.732 -25.266  1.00 35.22      A    C  
ATOM   1253  C6    C A  59      21.669  26.422 -24.420  1.00 35.98      A    C  
ATOM   1254  OP1   C A  59      22.266  25.191 -18.785  1.00 34.52      A    O  
ATOM   1255  OP2   C A  59      23.488  24.633 -20.962  1.00 35.29      A    O1-
ATOM   1256  P     A A  60      17.715  24.545 -21.121  1.00 32.63      A    P  
ATOM   1257  C5'   A A  60      15.838  24.705 -22.896  1.00 32.52      A    C  
ATOM   1258  O5'   A A  60      17.020  24.073 -22.450  1.00 32.57      A    O  
ATOM   1259  C4'   A A  60      15.660  24.522 -24.376  1.00 33.57      A    C  
ATOM   1260  O4'   A A  60      16.738  25.165 -25.086  1.00 33.67      A    O  
ATOM   1261  C3'   A A  60      15.710  23.096 -24.876  1.00 34.99      A    C  
ATOM   1262  O3'   A A  60      14.505  22.398 -24.656  1.00 34.26      A    O  
ATOM   1263  C2'   A A  60      16.059  23.287 -26.334  1.00 34.27      A    C  
ATOM   1264  O2'   A A  60      14.945  23.735 -27.071  1.00 33.17      A    O  
ATOM   1265  C1'   A A  60      17.058  24.420 -26.240  1.00 33.26      A    C  
ATOM   1266  N1    A A  60      21.073  22.465 -28.722  1.00 31.21      A    N  
ATOM   1267  C2    A A  60      19.876  22.876 -29.138  1.00 30.79      A    C  
ATOM   1268  N3    A A  60      18.873  23.380 -28.431  1.00 33.82      A    N  
ATOM   1269  C4    A A  60      19.201  23.446 -27.136  1.00 33.09      A    C  
ATOM   1270  C5    A A  60      20.391  23.063 -26.558  1.00 32.77      A    C  
ATOM   1271  C6    A A  60      21.367  22.549 -27.413  1.00 32.05      A    C  
ATOM   1272  N6    A A  60      22.558  22.136 -26.994  1.00 32.10      A    N  
ATOM   1273  N7    A A  60      20.365  23.278 -25.194  1.00 32.71      A    N  
ATOM   1274  C8    A A  60      19.177  23.780 -24.980  1.00 33.24      A    C  
ATOM   1275  N9    A A  60      18.426  23.909 -26.115  1.00 33.32      A    N  
ATOM   1276  OP1   A A  60      16.747  24.400 -20.011  1.00 32.19      A    O  
ATOM   1277  OP2   A A  60      19.031  23.876 -21.035  1.00 32.87      A    O1-
ATOM   1278  P     A A  61      14.572  20.952 -24.126  1.00 32.00      A    P  
ATOM   1279  C5'   A A  61      14.443  20.328 -26.640  1.00 31.39      A    C  
ATOM   1280  O5'   A A  61      15.112  20.202 -25.404  1.00 31.75      A    O  
ATOM   1281  C4'   A A  61      15.317  19.865 -27.773  1.00 32.28      A    C  
ATOM   1282  O4'   A A  61      16.515  20.669 -27.830  1.00 32.19      A    O  
ATOM   1283  C3'   A A  61      15.843  18.455 -27.663  1.00 33.56      A    C  
ATOM   1284  O3'   A A  61      14.879  17.496 -28.036  1.00 33.00      A    O  
ATOM   1285  C2'   A A  61      17.061  18.498 -28.560  1.00 32.75      A    C  
ATOM   1286  O2'   A A  61      16.685  18.468 -29.920  1.00 31.68      A    O  
ATOM   1287  C1'   A A  61      17.607  19.876 -28.242  1.00 31.73      A    C  
ATOM   1288  N1    A A  61      22.496  18.973 -27.025  1.00 29.43      A    N  
ATOM   1289  C2    A A  61      21.836  18.935 -28.184  1.00 29.01      A    C  
ATOM   1290  N3    A A  61      20.558  19.185 -28.430  1.00 31.88      A    N  
ATOM   1291  C4    A A  61      19.919  19.509 -27.300  1.00 30.98      A    C  
ATOM   1292  C5    A A  61      20.459  19.590 -26.035  1.00 30.90      A    C  
ATOM   1293  C6    A A  61      21.822  19.304 -25.911  1.00 30.16      A    C  
ATOM   1294  N6    A A  61      22.476  19.340 -24.750  1.00 30.32      A    N  
ATOM   1295  N7    A A  61      19.498  19.953 -25.114  1.00 30.92      A    N  
ATOM   1296  C8    A A  61      18.410  20.082 -25.831  1.00 31.39      A    C  
ATOM   1297  N9    A A  61      18.597  19.829 -27.161  1.00 31.59      A    N  
ATOM   1298  OP1   A A  61      13.186  20.506 -23.876  1.00 31.44      A    O  
ATOM   1299  OP2   A A  61      15.586  20.820 -23.059  1.00 31.83      A    O1-
ATOM   1300  P     G A  62      14.933  16.096 -27.406  1.00 32.02      A    P  
ATOM   1301  C5'   G A  62      15.992  15.421 -29.676  1.00 31.65      A    C  
ATOM   1302  O5'   G A  62      16.073  15.428 -28.265  1.00 31.77      A    O  
ATOM   1303  C4'   G A  62      17.294  14.981 -30.277  1.00 32.16      A    C  
ATOM   1304  O4'   G A  62      18.333  15.930 -29.945  1.00 32.76      A    O  
ATOM   1305  C3'   G A  62      17.840  13.665 -29.773  1.00 34.40      A    C  
ATOM   1306  O3'   G A  62      17.244  12.562 -30.413  1.00 34.12      A    O  
ATOM   1307  C2'   G A  62      19.322  13.789 -30.048  1.00 34.21      A    C  
ATOM   1308  O2'   G A  62      19.604  13.544 -31.410  1.00 32.44      A    O  
ATOM   1309  C1'   G A  62      19.558  15.261 -29.760  1.00 32.15      A    C  
ATOM   1310  N1    G A  62      23.571  15.287 -26.684  1.00 29.74      A    N  
ATOM   1311  C2    G A  62      23.499  15.002 -28.020  1.00 29.33      A    C  
ATOM   1312  N2    G A  62      24.652  14.681 -28.617  1.00 28.68      A    N  
ATOM   1313  N3    G A  62      22.388  15.028 -28.718  1.00 30.88      A    N  
ATOM   1314  C4    G A  62      21.332  15.368 -27.959  1.00 31.85      A    C  
ATOM   1315  C5    G A  62      21.295  15.667 -26.620  1.00 30.74      A    C  
ATOM   1316  C6    G A  62      22.498  15.638 -25.885  1.00 30.04      A    C  
ATOM   1317  O6    G A  62      22.670  15.874 -24.684  1.00 30.04      A    O  
ATOM   1318  N7    G A  62      20.005  15.962 -26.215  1.00 30.82      A    N  
ATOM   1319  C8    G A  62      19.292  15.840 -27.301  1.00 31.24      A    C  
ATOM   1320  N9    G A  62      20.033  15.483 -28.390  1.00 31.97      A    N  
ATOM   1321  OP1   G A  62      13.657  15.416 -27.713  1.00 31.29      A    O  
ATOM   1322  OP2   G A  62      15.397  16.175 -26.003  1.00 31.75      A    O1-
ATOM   1323  P     C A  63      15.938  12.051 -29.804  1.00 33.34      A    P  
ATOM   1324  C5'   C A  63      16.931   9.645 -29.823  1.00 32.83      A    C  
ATOM   1325  O5'   C A  63      16.408  10.725 -29.096  1.00 33.12      A    O  
ATOM   1326  C4'   C A  63      17.762   8.770 -28.943  1.00 33.74      A    C  
ATOM   1327  O4'   C A  63      19.147   9.152 -29.041  1.00 33.86      A    O  
ATOM   1328  C3'   C A  63      17.463   8.839 -27.466  1.00 35.45      A    C  
ATOM   1329  O3'   C A  63      16.361   8.017 -27.153  1.00 34.70      A    O  
ATOM   1330  C2'   C A  63      18.771   8.401 -26.814  1.00 34.42      A    C  
ATOM   1331  O2'   C A  63      18.782   7.017 -26.582  1.00 32.98      A    O  
ATOM   1332  C1'   C A  63      19.806   8.735 -27.886  1.00 33.03      A    C  
ATOM   1333  N1    C A  63      20.821   9.727 -27.491  1.00 32.44      A    N  
ATOM   1334  C2    C A  63      20.515  11.023 -27.155  1.00 31.00      A    C  
ATOM   1335  O2    C A  63      19.342  11.423 -27.172  1.00 30.57      A    O  
ATOM   1336  N3    C A  63      21.515  11.866 -26.813  1.00 30.68      A    N  
ATOM   1337  C4    C A  63      22.776  11.445 -26.809  1.00 30.64      A    C  
ATOM   1338  N4    C A  63      23.734  12.306 -26.466  1.00 30.09      A    N  
ATOM   1339  C5    C A  63      23.119  10.119 -27.155  1.00 31.55      A    C  
ATOM   1340  C6    C A  63      22.118   9.301 -27.491  1.00 32.61      A    C  
ATOM   1341  OP1   C A  63      15.064  11.691 -30.927  1.00 32.10      A    O  
ATOM   1342  OP2   C A  63      15.442  12.970 -28.755  1.00 32.70      A    O1-
ATOM   1343  P     U A  64      15.453   8.290 -25.958  1.00 34.35      A    P  
ATOM   1344  C5'   U A  64      14.148  10.394 -26.710  1.00 33.20      A    C  
ATOM   1345  O5'   U A  64      14.221   8.989 -26.640  1.00 34.24      A    O  
ATOM   1346  C4'   U A  64      12.722  10.818 -26.818  1.00 33.60      A    C  
ATOM   1347  O4'   U A  64      12.638  12.250 -26.923  1.00 33.87      A    O  
ATOM   1348  C3'   U A  64      11.975  10.320 -28.050  1.00 35.86      A    C  
ATOM   1349  O3'   U A  64      11.532   8.979 -27.922  1.00 35.65      A    O  
ATOM   1350  C2'   U A  64      10.838  11.318 -28.140  1.00 35.63      A    C  
ATOM   1351  O2'   U A  64       9.839  11.044 -27.188  1.00 34.16      A    O  
ATOM   1352  C1'   U A  64      11.545  12.604 -27.746  1.00 34.08      A    C  
ATOM   1353  N1    U A  64      12.039  13.345 -28.925  1.00 33.60      A    N  
ATOM   1354  C2    U A  64      11.129  14.101 -29.622  1.00 32.41      A    C  
ATOM   1355  O2    U A  64       9.960  14.190 -29.315  1.00 32.01      A    O  
ATOM   1356  N3    U A  64      11.643  14.764 -30.707  1.00 32.07      A    N  
ATOM   1357  C4    U A  64      12.943  14.739 -31.151  1.00 32.16      A    C  
ATOM   1358  O4    U A  64      13.248  15.391 -32.144  1.00 31.92      A    O  
ATOM   1359  C5    U A  64      13.827  13.925 -30.379  1.00 33.02      A    C  
ATOM   1360  C6    U A  64      13.352  13.270 -29.320  1.00 34.01      A    C  
ATOM   1361  OP1   U A  64      16.085   9.225 -25.017  1.00 33.85      A    O  
ATOM   1362  OP2   U A  64      14.990   6.979 -25.460  1.00 34.52      A    O1-
ATOM   1363  P     G A  65      11.442   8.070 -29.169  1.00 32.07      A    P  
ATOM   1364  C5'   G A  65       8.894   8.563 -29.245  1.00 30.99      A    C  
ATOM   1365  O5'   G A  65      10.158   8.631 -29.880  1.00 31.57      A    O  
ATOM   1366  C4'   G A  65       7.871   9.335 -30.026  1.00 31.99      A    C  
ATOM   1367  O4'   G A  65       8.203  10.740 -30.013  1.00 32.59      A    O  
ATOM   1368  C3'   G A  65       7.770   9.003 -31.497  1.00 34.14      A    C  
ATOM   1369  O3'   G A  65       7.024   7.829 -31.739  1.00 33.71      A    O  
ATOM   1370  C2'   G A  65       7.140  10.258 -32.060  1.00 34.38      A    C  
ATOM   1371  O2'   G A  65       5.757  10.301 -31.777  1.00 32.86      A    O  
ATOM   1372  C1'   G A  65       7.835  11.327 -31.241  1.00 33.29      A    C  
ATOM   1373  N1    G A  65       9.635  14.413 -34.825  1.00 31.24      A    N  
ATOM   1374  C2    G A  65       8.341  14.186 -34.439  1.00 30.60      A    C  
ATOM   1375  N2    G A  65       7.398  14.873 -35.096  1.00 30.05      A    N  
ATOM   1376  N3    G A  65       7.994  13.351 -33.484  1.00 32.03      A    N  
ATOM   1377  C4    G A  65       9.065  12.748 -32.934  1.00 33.19      A    C  
ATOM   1378  C5    G A  65      10.394  12.900 -33.248  1.00 32.27      A    C  
ATOM   1379  C6    G A  65      10.752  13.802 -34.275  1.00 31.74      A    C  
ATOM   1380  O6    G A  65      11.881  14.074 -34.698  1.00 31.84      A    O  
ATOM   1381  N7    G A  65      11.184  12.095 -32.448  1.00 32.13      A    N  
ATOM   1382  C8    G A  65      10.339  11.476 -31.678  1.00 32.46      A    C  
ATOM   1383  N9    G A  65       9.039  11.828 -31.919  1.00 33.31      A    N  
ATOM   1384  OP1   G A  65      11.158   6.686 -28.735  1.00 31.82      A    O  
ATOM   1385  OP2   G A  65      12.604   8.333 -30.038  1.00 32.64      A    O1-
ATOM   1386  P     U A  66       7.461   6.862 -32.889  1.00 33.73      A    P  
ATOM   1387  C5'   U A  66       5.586   7.887 -34.373  1.00 32.75      A    C  
ATOM   1388  O5'   U A  66       6.964   7.632 -34.174  1.00 33.65      A    O  
ATOM   1389  C4'   U A  66       5.375   8.987 -35.374  1.00 33.44      A    C  
ATOM   1390  O4'   U A  66       6.049  10.191 -34.936  1.00 34.26      A    O  
ATOM   1391  C3'   U A  66       5.935   8.757 -36.764  1.00 36.19      A    C  
ATOM   1392  O3'   U A  66       5.137   7.900 -37.553  1.00 36.15      A    O  
ATOM   1393  C2'   U A  66       6.024  10.175 -37.294  1.00 36.14      A    C  
ATOM   1394  O2'   U A  66       4.748  10.671 -37.635  1.00 34.55      A    O  
ATOM   1395  C1'   U A  66       6.513  10.913 -36.058  1.00 34.15      A    C  
ATOM   1396  N1    U A  66       7.992  10.981 -36.031  1.00 34.14      A    N  
ATOM   1397  C2    U A  66       8.580  11.946 -36.817  1.00 32.92      A    C  
ATOM   1398  O2    U A  66       7.941  12.723 -37.502  1.00 32.65      A    O  
ATOM   1399  N3    U A  66       9.950  11.968 -36.772  1.00 32.87      A    N  
ATOM   1400  C4    U A  66      10.771  11.139 -36.045  1.00 33.14      A    C  
ATOM   1401  O4    U A  66      11.990  11.282 -36.114  1.00 33.12      A    O  
ATOM   1402  C5    U A  66      10.086  10.167 -35.261  1.00 33.95      A    C  
ATOM   1403  C6    U A  66       8.753  10.123 -35.282  1.00 34.54      A    C  
ATOM   1404  OP1   U A  66       6.672   5.621 -32.761  1.00 33.57      A    O  
ATOM   1405  OP2   U A  66       8.939   6.786 -32.937  1.00 34.58      A    O1-
ATOM   1406  P     U A  67       5.816   7.101 -38.698  1.00 33.97      A    P  
ATOM   1407  C5'   U A  67       5.100   8.973 -40.365  1.00 33.03      A    C  
ATOM   1408  O5'   U A  67       6.142   8.252 -39.739  1.00 33.81      A    O  
ATOM   1409  C4'   U A  67       5.602  10.239 -41.010  1.00 33.62      A    C  
ATOM   1410  O4'   U A  67       6.489  10.944 -40.108  1.00 34.09      A    O  
ATOM   1411  C3'   U A  67       6.432  10.082 -42.269  1.00 35.92      A    C  
ATOM   1412  O3'   U A  67       5.638   9.830 -43.409  1.00 35.42      A    O  
ATOM   1413  C2'   U A  67       7.171  11.406 -42.325  1.00 35.32      A    C  
ATOM   1414  O2'   U A  67       6.329  12.439 -42.781  1.00 34.11      A    O  
ATOM   1415  C1'   U A  67       7.471  11.643 -40.849  1.00 33.73      A    C  
ATOM   1416  N1    U A  67       8.814  11.169 -40.475  1.00 33.52      A    N  
ATOM   1417  C2    U A  67       9.890  11.913 -40.913  1.00 32.37      A    C  
ATOM   1418  O2    U A  67       9.768  12.920 -41.583  1.00 32.11      A    O  
ATOM   1419  N3    U A  67      11.116  11.430 -40.542  1.00 32.24      A    N  
ATOM   1420  C4    U A  67      11.375  10.306 -39.795  1.00 32.45      A    C  
ATOM   1421  O4    U A  67      12.541  10.004 -39.546  1.00 32.43      A    O  
ATOM   1422  C5    U A  67      10.218   9.590 -39.378  1.00 33.34      A    C  
ATOM   1423  C6    U A  67       9.005  10.035 -39.725  1.00 34.17      A    C  
ATOM   1424  OP1   U A  67       4.785   6.221 -39.287  1.00 33.57      A    O  
ATOM   1425  OP2   U A  67       7.098   6.522 -38.239  1.00 34.41      A    O1-
ATOM   1426  P     C A  68       6.311   9.298 -44.688  1.00 33.37      A    P  
ATOM   1427  C5'   C A  68       6.166  11.761 -45.535  1.00 32.50      A    C  
ATOM   1428  O5'   C A  68       6.957  10.620 -45.274  1.00 33.00      A    O  
ATOM   1429  C4'   C A  68       7.011  12.999 -45.654  1.00 33.70      A    C  
ATOM   1430  O4'   C A  68       7.980  13.042 -44.595  1.00 34.03      A    O  
ATOM   1431  C3'   C A  68       7.839  13.115 -46.917  1.00 35.79      A    C  
ATOM   1432  O3'   C A  68       7.076  13.651 -47.967  1.00 34.64      A    O  
ATOM   1433  C2'   C A  68       8.984  14.019 -46.507  1.00 34.51      A    C  
ATOM   1434  O2'   C A  68       8.608  15.379 -46.578  1.00 33.35      A    O  
ATOM   1435  C1'   C A  68       9.177  13.642 -45.041  1.00 33.40      A    C  
ATOM   1436  N1    C A  68      10.300  12.722 -44.805  1.00 33.17      A    N  
ATOM   1437  C2    C A  68      11.603  13.206 -44.911  1.00 32.07      A    C  
ATOM   1438  O2    C A  68      11.780  14.394 -45.221  1.00 31.85      A    O  
ATOM   1439  N3    C A  68      12.637  12.372 -44.681  1.00 32.16      A    N  
ATOM   1440  C4    C A  68      12.416  11.101 -44.349  1.00 32.39      A    C  
ATOM   1441  N4    C A  68      13.469  10.312 -44.126  1.00 32.08      A    N  
ATOM   1442  C5    C A  68      11.106  10.577 -44.224  1.00 33.20      A    C  
ATOM   1443  C6    C A  68      10.086  11.415 -44.460  1.00 34.07      A    C  
ATOM   1444  OP1   C A  68       5.245   8.856 -45.609  1.00 32.09      A    O  
ATOM   1445  OP2   C A  68       7.408   8.368 -44.335  1.00 32.60      A    O1-
ATOM   1446  P     C A  69       7.177  13.183 -49.339  1.00 33.10      A    P  
ATOM   1447  C5'   C A  69       4.952  14.142 -50.291  1.00 32.17      A    C  
ATOM   1448  O5'   C A  69       6.321  14.337 -50.011  1.00 32.65      A    O  
ATOM   1449  C4'   C A  69       4.039  14.698 -49.228  1.00 33.24      A    C  
ATOM   1450  O4'   C A  69       4.507  14.355 -47.906  1.00 33.79      A    O  
ATOM   1451  C3'   C A  69       3.880  16.211 -49.142  1.00 35.20      A    C  
ATOM   1452  O3'   C A  69       3.121  16.768 -50.176  1.00 34.27      A    O  
ATOM   1453  C2'   C A  69       3.244  16.355 -47.764  1.00 34.32      A    C  
ATOM   1454  O2'   C A  69       1.885  15.991 -47.789  1.00 33.05      A    O  
ATOM   1455  C1'   C A  69       4.007  15.295 -46.973  1.00 33.04      A    C  
ATOM   1456  N1    C A  69       5.097  15.911 -46.183  1.00 32.85      A    N  
ATOM   1457  C2    C A  69       4.945  15.954 -44.801  1.00 31.62      A    C  
ATOM   1458  O2    C A  69       3.937  15.455 -44.290  1.00 31.35      A    O  
ATOM   1459  N3    C A  69       5.902  16.535 -44.052  1.00 31.56      A    N  
ATOM   1460  C4    C A  69       6.975  17.063 -44.632  1.00 31.79      A    C  
ATOM   1461  N4    C A  69       7.896  17.629 -43.853  1.00 31.61      A    N  
ATOM   1462  C5    C A  69       7.146  17.043 -46.041  1.00 32.57      A    C  
ATOM   1463  C6    C A  69       6.190  16.464 -46.772  1.00 33.26      A    C  
ATOM   1464  OP1   C A  69       6.469  11.899 -49.475  1.00 32.09      A    O  
ATOM   1465  OP2   C A  69       8.577  13.287 -49.832  1.00 32.68      A    O1-
ATOM   1466  P     A A  70       2.834  18.305 -50.103  1.00 31.17      A    P  
ATOM   1467  C5'   A A  70       0.285  17.839 -50.244  1.00 30.77      A    C  
ATOM   1468  O5'   A A  70       1.378  18.349 -49.495  1.00 31.04      A    O  
ATOM   1469  C4'   A A  70      -0.800  17.300 -49.348  1.00 31.76      A    C  
ATOM   1470  O4'   A A  70      -0.240  16.429 -48.338  1.00 31.60      A    O  
ATOM   1471  C3'   A A  70      -1.576  18.313 -48.535  1.00 33.17      A    C  
ATOM   1472  O3'   A A  70      -2.537  19.009 -49.306  1.00 32.46      A    O  
ATOM   1473  C2'   A A  70      -2.176  17.441 -47.449  1.00 32.62      A    C  
ATOM   1474  O2'   A A  70      -3.280  16.705 -47.941  1.00 31.46      A    O  
ATOM   1475  C1'   A A  70      -1.031  16.474 -47.171  1.00 32.04      A    C  
ATOM   1476  N1    A A  70      -0.385  16.162 -42.096  1.00 29.91      A    N  
ATOM   1477  C2    A A  70      -1.277  15.616 -42.924  1.00 29.51      A    C  
ATOM   1478  N3    A A  70      -1.381  15.738 -44.246  1.00 32.07      A    N  
ATOM   1479  C4    A A  70      -0.423  16.548 -44.723  1.00 31.68      A    C  
ATOM   1480  C5    A A  70       0.563  17.186 -43.995  1.00 31.57      A    C  
ATOM   1481  C6    A A  70       0.565  16.969 -42.611  1.00 30.82      A    C  
ATOM   1482  N6    A A  70       1.454  17.522 -41.778  1.00 30.81      A    N  
ATOM   1483  N7    A A  70       1.375  17.938 -44.827  1.00 31.52      A    N  
ATOM   1484  C8    A A  70       0.872  17.742 -46.023  1.00 32.01      A    C  
ATOM   1485  N9    A A  70      -0.214  16.912 -46.028  1.00 32.04      A    N  
ATOM   1486  OP1   A A  70       2.752  18.810 -51.495  1.00 30.31      A    O  
ATOM   1487  OP2   A A  70       3.763  18.955 -49.150  1.00 30.69      A    O1-
ATOM   1488  P     A A  71      -2.984  20.418 -48.850  1.00 31.58      A    P  
ATOM   1489  C5'   A A  71      -5.112  19.303 -47.833  1.00 31.31      A    C  
ATOM   1490  O5'   A A  71      -3.945  20.093 -47.643  1.00 31.64      A    O  
ATOM   1491  C4'   A A  71      -5.671  18.853 -46.509  1.00 32.29      A    C  
ATOM   1492  O4'   A A  71      -4.691  18.053 -45.808  1.00 32.00      A    O  
ATOM   1493  C3'   A A  71      -5.999  19.958 -45.527  1.00 33.89      A    C  
ATOM   1494  O3'   A A  71      -7.243  20.570 -45.798  1.00 33.24      A    O  
ATOM   1495  C2'   A A  71      -5.949  19.226 -44.200  1.00 32.70      A    C  
ATOM   1496  O2'   A A  71      -7.113  18.447 -44.001  1.00 31.56      A    O  
ATOM   1497  C1'   A A  71      -4.771  18.291 -44.422  1.00 31.61      A    C  
ATOM   1498  N1    A A  71      -1.676  19.163 -40.409  1.00 29.28      A    N  
ATOM   1499  C2    A A  71      -2.853  18.540 -40.514  1.00 28.95      A    C  
ATOM   1500  N3    A A  71      -3.607  18.347 -41.590  1.00 31.22      A    N  
ATOM   1501  C4    A A  71      -3.028  18.885 -42.678  1.00 30.73      A    C  
ATOM   1502  C5    A A  71      -1.821  19.556 -42.727  1.00 30.65      A    C  
ATOM   1503  C6    A A  71      -1.123  19.690 -41.520  1.00 29.91      A    C  
ATOM   1504  N6    A A  71       0.053  20.319 -41.416  1.00 30.02      A    N  
ATOM   1505  N7    A A  71      -1.543  19.972 -44.016  1.00 30.74      A    N  
ATOM   1506  C8    A A  71      -2.572  19.553 -44.713  1.00 31.22      A    C  
ATOM   1507  N9    A A  71      -3.505  18.889 -43.964  1.00 31.47      A    N  
ATOM   1508  OP1   A A  71      -3.800  21.002 -49.934  1.00 30.70      A    O  
ATOM   1509  OP2   A A  71      -1.816  21.169 -48.330  1.00 31.05      A    O1-
ATOM   1510  P     U A  72      -7.390  22.098 -45.593  1.00 33.01      A    P  
ATOM   1511  C5'   U A  72      -8.463  21.518 -43.291  1.00 32.42      A    C  
ATOM   1512  O5'   U A  72      -7.460  22.202 -44.020  1.00 32.86      A    O  
ATOM   1513  C4'   U A  72      -8.126  21.466 -41.826  1.00 32.82      A    C  
ATOM   1514  O4'   U A  72      -6.897  20.726 -41.626  1.00 33.03      A    O  
ATOM   1515  C3'   U A  72      -7.851  22.800 -41.161  1.00 35.12      A    C  
ATOM   1516  O3'   U A  72      -9.030  23.507 -40.835  1.00 34.82      A    O  
ATOM   1517  C2'   U A  72      -7.036  22.379 -39.948  1.00 34.50      A    C  
ATOM   1518  O2'   U A  72      -7.857  21.821 -38.945  1.00 33.13      A    O  
ATOM   1519  C1'   U A  72      -6.178  21.270 -40.543  1.00 32.78      A    C  
ATOM   1520  N1    U A  72      -4.877  21.787 -41.023  1.00 32.39      A    N  
ATOM   1521  C2    U A  72      -3.886  21.961 -40.076  1.00 30.96      A    C  
ATOM   1522  O2    U A  72      -4.041  21.706 -38.896  1.00 30.58      A    O  
ATOM   1523  N3    U A  72      -2.703  22.448 -40.569  1.00 30.58      A    N  
ATOM   1524  C4    U A  72      -2.416  22.773 -41.876  1.00 30.71      A    C  
ATOM   1525  O4    U A  72      -1.301  23.203 -42.160  1.00 30.49      A    O  
ATOM   1526  C5    U A  72      -3.490  22.566 -42.789  1.00 31.63      A    C  
ATOM   1527  C6    U A  72      -4.655  22.091 -42.341  1.00 32.45      A    C  
ATOM   1528  OP1   U A  72      -8.702  22.498 -46.135  1.00 32.52      A    O  
ATOM   1529  OP2   U A  72      -6.165  22.794 -46.051  1.00 33.38      A    O1-
ATOM   1530  P     C A  73      -9.004  25.063 -40.915  1.00 32.05      A    P  
ATOM   1531  C5'   C A  73      -8.570  25.032 -38.341  1.00 30.92      A    C  
ATOM   1532  O5'   C A  73      -8.150  25.436 -39.635  1.00 31.34      A    O  
ATOM   1533  C4'   C A  73      -7.461  25.206 -37.336  1.00 32.07      A    C  
ATOM   1534  O4'   C A  73      -6.312  24.413 -37.720  1.00 32.38      A    O  
ATOM   1535  C3'   C A  73      -6.899  26.604 -37.199  1.00 34.38      A    C  
ATOM   1536  O3'   C A  73      -7.714  27.444 -36.412  1.00 33.23      A    O  
ATOM   1537  C2'   C A  73      -5.534  26.332 -36.590  1.00 33.08      A    C  
ATOM   1538  O2'   C A  73      -5.636  26.030 -35.216  1.00 31.76      A    O  
ATOM   1539  C1'   C A  73      -5.124  25.070 -37.334  1.00 31.77      A    C  
ATOM   1540  N1    C A  73      -4.313  25.377 -38.533  1.00 31.39      A    N  
ATOM   1541  C2    C A  73      -2.958  25.670 -38.359  1.00 29.79      A    C  
ATOM   1542  O2    C A  73      -2.481  25.661 -37.218  1.00 29.50      A    O  
ATOM   1543  N3    C A  73      -2.205  25.960 -39.443  1.00 29.73      A    N  
ATOM   1544  C4    C A  73      -2.750  25.963 -40.660  1.00 29.80      A    C  
ATOM   1545  N4    C A  73      -1.966  26.257 -41.698  1.00 29.46      A    N  
ATOM   1546  C5    C A  73      -4.123  25.670 -40.861  1.00 30.59      A    C  
ATOM   1547  C6    C A  73      -4.860  25.387 -39.781  1.00 31.47      A    C  
ATOM   1548  OP1   C A  73     -10.386  25.536 -40.699  1.00 30.88      A    O  
ATOM   1549  OP2   C A  73      -8.256  25.512 -42.114  1.00 31.19      A    O1-
ATOM   1550  P     A A  74      -7.758  28.967 -36.744  1.00 30.54      A    P  
ATOM   1551  C5'   A A  74      -6.029  29.274 -34.826  1.00 30.37      A    C  
ATOM   1552  O5'   A A  74      -6.368  29.460 -36.190  1.00 30.56      A    O  
ATOM   1553  C4'   A A  74      -4.571  29.556 -34.598  1.00 31.34      A    C  
ATOM   1554  O4'   A A  74      -3.762  28.617 -35.340  1.00 31.16      A    O  
ATOM   1555  C3'   A A  74      -4.080  30.908 -35.072  1.00 32.62      A    C  
ATOM   1556  O3'   A A  74      -4.397  31.948 -34.173  1.00 31.79      A    O  
ATOM   1557  C2'   A A  74      -2.593  30.664 -35.231  1.00 31.89      A    C  
ATOM   1558  O2'   A A  74      -1.939  30.649 -33.981  1.00 30.79      A    O  
ATOM   1559  C1'   A A  74      -2.587  29.254 -35.798  1.00 31.29      A    C  
ATOM   1560  N1    A A  74       0.221  29.947 -40.032  1.00 28.92      A    N  
ATOM   1561  C2    A A  74       0.525  30.009 -38.731  1.00 28.57      A    C  
ATOM   1562  N3    A A  74      -0.257  29.817 -37.678  1.00 31.42      A    N  
ATOM   1563  C4    A A  74      -1.507  29.522 -38.068  1.00 30.64      A    C  
ATOM   1564  C5    A A  74      -1.970  29.422 -39.364  1.00 30.45      A    C  
ATOM   1565  C6    A A  74      -1.043  29.647 -40.384  1.00 29.69      A    C  
ATOM   1566  N6    A A  74      -1.350  29.588 -41.684  1.00 29.79      A    N  
ATOM   1567  N7    A A  74      -3.315  29.102 -39.381  1.00 30.42      A    N  
ATOM   1568  C8    A A  74      -3.633  29.022 -38.113  1.00 30.95      A    C  
ATOM   1569  N9    A A  74      -2.585  29.263 -37.267  1.00 31.14      A    N  
ATOM   1570  OP1   A A  74      -8.823  29.573 -35.917  1.00 29.88      A    O  
ATOM   1571  OP2   A A  74      -7.766  29.170 -38.214  1.00 30.31      A    O1-
ATOM   1572  P     C A  75      -4.779  33.338 -34.749  1.00 32.58      A    P  
ATOM   1573  C5'   C A  75      -2.310  34.014 -34.285  1.00 31.10      A    C  
ATOM   1574  O5'   C A  75      -3.379  33.897 -35.209  1.00 31.81      A    O  
ATOM   1575  C4'   C A  75      -1.008  34.274 -34.998  1.00 32.04      A    C  
ATOM   1576  O4'   C A  75      -0.683  33.161 -35.864  1.00 32.61      A    O  
ATOM   1577  C3'   C A  75      -0.988  35.466 -35.928  1.00 34.59      A    C  
ATOM   1578  O3'   C A  75      -0.842  36.689 -35.241  1.00 33.50      A    O  
ATOM   1579  C2'   C A  75       0.180  35.131 -36.834  1.00 33.28      A    C  
ATOM   1580  O2'   C A  75       1.414  35.354 -36.188  1.00 32.17      A    O  
ATOM   1581  C1'   C A  75      -0.006  33.631 -37.010  1.00 31.90      A    C  
ATOM   1582  N1    C A  75      -0.802  33.317 -38.216  1.00 31.41      A    N  
ATOM   1583  C2    C A  75      -0.159  33.346 -39.453  1.00 29.80      A    C  
ATOM   1584  O2    C A  75       1.048  33.626 -39.502  1.00 29.40      A    O  
ATOM   1585  N3    C A  75      -0.866  33.070 -40.569  1.00 29.53      A    N  
ATOM   1586  C4    C A  75      -2.163  32.775 -40.485  1.00 29.60      A    C  
ATOM   1587  N4    C A  75      -2.820  32.511 -41.612  1.00 29.19      A    N  
ATOM   1588  C5    C A  75      -2.840  32.740 -39.242  1.00 30.44      A    C  
ATOM   1589  C6    C A  75      -2.127  33.017 -38.143  1.00 31.38      A    C  
ATOM   1590  OP1   C A  75      -5.264  34.166 -33.625  1.00 31.36      A    O  
ATOM   1591  OP2   C A  75      -5.624  33.176 -35.956  1.00 31.46      A    O1-
ATOM   1592  P     A A  76      -1.502  37.947 -35.828  1.00 31.39      A    P  
ATOM   1593  C5'   A A  76       0.849  38.581 -36.735  1.00 31.23      A    C  
ATOM   1594  O5'   A A  76      -0.521  38.328 -37.000  1.00 31.33      A    O  
ATOM   1595  C4'   A A  76       1.643  38.601 -38.013  1.00 32.23      A    C  
ATOM   1596  O4'   A A  76       1.547  37.322 -38.673  1.00 32.27      A    O  
ATOM   1597  C3'   A A  76       1.178  39.589 -39.065  1.00 33.92      A    C  
ATOM   1598  O3'   A A  76       1.618  40.906 -38.805  1.00 33.26      A    O  
ATOM   1599  C2'   A A  76       1.752  38.991 -40.331  1.00 32.99      A    C  
ATOM   1600  O2'   A A  76       3.139  39.240 -40.437  1.00 31.64      A    O  
ATOM   1601  C1'   A A  76       1.545  37.509 -40.071  1.00 32.02      A    C  
ATOM   1602  N1    A A  76      -1.055  36.236 -44.307  1.00 29.32      A    N  
ATOM   1603  C2    A A  76       0.197  36.663 -44.115  1.00 29.07      A    C  
ATOM   1604  N3    A A  76       0.811  36.976 -42.980  1.00 31.81      A    N  
ATOM   1605  C4    A A  76      -0.016  36.808 -41.937  1.00 31.10      A    C  
ATOM   1606  C5    A A  76      -1.325  36.379 -41.978  1.00 30.88      A    C  
ATOM   1607  C6    A A  76      -1.855  36.081 -43.234  1.00 30.11      A    C  
ATOM   1608  N6    A A  76      -3.105  35.660 -43.425  1.00 30.06      A    N  
ATOM   1609  N7    A A  76      -1.863  36.331 -40.706  1.00 30.80      A    N  
ATOM   1610  C8    A A  76      -0.881  36.730 -39.936  1.00 31.40      A    C  
ATOM   1611  N9    A A  76       0.265  37.034 -40.619  1.00 31.82      A    N  
ATOM   1612  OP1   A A  76      -1.427  39.008 -34.798  1.00 30.59      A    O  
ATOM   1613  OP2   A A  76      -2.814  37.598 -36.424  1.00 31.15      A    O1-
ATOM   1614  P     C A  77       0.725  42.100 -39.192  1.00 31.35      A    P  
ATOM   1615  C5'   C A  77       2.201  42.309 -41.325  1.00 30.11      A    C  
ATOM   1616  O5'   C A  77       0.910  42.161 -40.758  1.00 30.71      A    O  
ATOM   1617  C4'   C A  77       2.182  41.984 -42.796  1.00 31.04      A    C  
ATOM   1618  O4'   C A  77       1.747  40.620 -42.998  1.00 31.91      A    O  
ATOM   1619  C3'   C A  77       1.223  42.794 -43.642  1.00 33.59      A    C  
ATOM   1620  O3'   C A  77       1.726  44.073 -43.952  1.00 32.75      A    O  
ATOM   1621  C2'   C A  77       1.045  41.897 -44.852  1.00 32.50      A    C  
ATOM   1622  O2'   C A  77       2.166  41.957 -45.707  1.00 31.20      A    O  
ATOM   1623  C1'   C A  77       1.008  40.526 -44.197  1.00 31.19      A    C  
ATOM   1624  N1    C A  77      -0.373  40.093 -43.894  1.00 30.86      A    N  
ATOM   1625  C2    C A  77      -1.153  39.590 -44.934  1.00 29.27      A    C  
ATOM   1626  O2    C A  77      -0.665  39.515 -46.073  1.00 28.97      A    O  
ATOM   1627  N3    C A  77      -2.418  39.195 -44.677  1.00 29.16      A    N  
ATOM   1628  C4    C A  77      -2.914  39.286 -43.443  1.00 29.27      A    C  
ATOM   1629  N4    C A  77      -4.167  38.887 -43.234  1.00 28.92      A    N  
ATOM   1630  C5    C A  77      -2.144  39.794 -42.369  1.00 29.99      A    C  
ATOM   1631  C6    C A  77      -0.890  40.183 -42.638  1.00 30.71      A    C  
ATOM   1632  OP1   C A  77       1.325  43.319 -38.607  1.00 30.32      A    O  
ATOM   1633  OP2   C A  77      -0.693  41.776 -38.906  1.00 30.52      A    O1-
ATOM   1634  P     A A  78       0.736  45.227 -44.237  1.00 29.73      A    P  
ATOM   1635  C5'   A A  78       1.232  44.742 -46.746  1.00 29.87      A    C  
ATOM   1636  O5'   A A  78       0.278  44.916 -45.714  1.00 29.92      A    O  
ATOM   1637  C4'   A A  78       0.596  44.142 -47.968  1.00 30.65      A    C  
ATOM   1638  O4'   A A  78       0.042  42.845 -47.651  1.00 30.77      A    O  
ATOM   1639  C3'   A A  78      -0.582  44.913 -48.529  1.00 32.46      A    C  
ATOM   1640  O3'   A A  78      -0.166  46.007 -49.322  1.00 31.97      A    O  
ATOM   1641  C2'   A A  78      -1.326  43.842 -49.300  1.00 31.41      A    C  
ATOM   1642  O2'   A A  78      -0.700  43.571 -50.538  1.00 30.02      A    O  
ATOM   1643  C1'   A A  78      -1.145  42.637 -48.389  1.00 30.20      A    C  
ATOM   1644  N1    A A  78      -6.054  41.235 -47.819  1.00 28.36      A    N  
ATOM   1645  C2    A A  78      -5.253  41.284 -48.889  1.00 27.99      A    C  
ATOM   1646  N3    A A  78      -3.984  41.657 -48.968  1.00 30.11      A    N  
ATOM   1647  C4    A A  78      -3.525  42.021 -47.760  1.00 29.61      A    C  
ATOM   1648  C5    A A  78      -4.228  42.025 -46.574  1.00 29.53      A    C  
ATOM   1649  C6    A A  78      -5.558  41.605 -46.625  1.00 28.97      A    C  
ATOM   1650  N6    A A  78      -6.360  41.561 -45.557  1.00 29.13      A    N  
ATOM   1651  N7    A A  78      -3.430  42.464 -45.532  1.00 29.57      A    N  
ATOM   1652  C8    A A  78      -2.280  42.715 -46.106  1.00 29.99      A    C  
ATOM   1653  N9    A A  78      -2.267  42.470 -47.452  1.00 30.21      A    N  
ATOM   1654  OP1   A A  78       1.503  46.491 -44.253  1.00 28.85      A    O  
ATOM   1655  OP2   A A  78      -0.444  45.095 -43.350  1.00 29.35      A    O1-
ATOM   1656  P     G A  79      -0.835  47.394 -49.153  1.00 31.59      A    P  
ATOM   1657  C5'   G A  79      -1.929  46.778 -51.429  1.00 30.82      A    C  
ATOM   1658  O5'   G A  79      -2.083  47.226 -50.098  1.00 30.95      A    O  
ATOM   1659  C4'   G A  79      -3.226  46.251 -51.964  1.00 31.79      A    C  
ATOM   1660  O4'   G A  79      -3.583  45.031 -51.272  1.00 33.01      A    O  
ATOM   1661  C3'   G A  79      -4.428  47.147 -51.755  1.00 34.40      A    C  
ATOM   1662  O3'   G A  79      -4.491  48.180 -52.718  1.00 33.74      A    O  
ATOM   1663  C2'   G A  79      -5.575  46.165 -51.822  1.00 33.99      A    C  
ATOM   1664  O2'   G A  79      -5.853  45.794 -53.157  1.00 32.45      A    O  
ATOM   1665  C1'   G A  79      -4.982  44.968 -51.099  1.00 32.57      A    C  
ATOM   1666  N1    G A  79      -8.460  44.062 -47.519  1.00 31.07      A    N  
ATOM   1667  C2    G A  79      -8.550  43.912 -48.877  1.00 30.27      A    C  
ATOM   1668  N2    G A  79      -9.718  43.465 -49.344  1.00 29.66      A    N  
ATOM   1669  N3    G A  79      -7.571  44.177 -49.716  1.00 31.54      A    N  
ATOM   1670  C4    G A  79      -6.473  44.616 -49.073  1.00 32.33      A    C  
ATOM   1671  C5    G A  79      -6.280  44.804 -47.728  1.00 31.99      A    C  
ATOM   1672  C6    G A  79      -7.338  44.512 -46.840  1.00 31.51      A    C  
ATOM   1673  O6    G A  79      -7.359  44.620 -45.606  1.00 31.79      A    O  
ATOM   1674  N7    G A  79      -5.003  45.274 -47.470  1.00 31.84      A    N  
ATOM   1675  C8    G A  79      -4.453  45.364 -48.647  1.00 32.01      A    C  
ATOM   1676  N9    G A  79      -5.287  44.982 -49.663  1.00 32.75      A    N  
ATOM   1677  OP1   G A  79       0.049  48.427 -49.737  1.00 31.03      A    O  
ATOM   1678  OP2   G A  79      -1.322  47.548 -47.762  1.00 31.72      A    O1-
ATOM   1679  P     C A  80      -4.912  49.601 -52.262  1.00 34.09      A    P  
ATOM   1680  C5'   C A  80      -7.177  48.937 -53.346  1.00 33.36      A    C  
ATOM   1681  O5'   C A  80      -6.477  49.428 -52.221  1.00 33.41      A    O  
ATOM   1682  C4'   C A  80      -8.562  48.505 -52.959  1.00 34.51      A    C  
ATOM   1683  O4'   C A  80      -8.492  47.383 -52.046  1.00 35.11      A    O  
ATOM   1684  C3'   C A  80      -9.381  49.530 -52.209  1.00 36.56      A    C  
ATOM   1685  O3'   C A  80      -9.950  50.496 -53.069  1.00 35.25      A    O  
ATOM   1686  C2'   C A  80     -10.401  48.661 -51.500  1.00 35.14      A    C  
ATOM   1687  O2'   C A  80     -11.413  48.229 -52.385  1.00 33.60      A    O  
ATOM   1688  C1'   C A  80      -9.552  47.455 -51.115  1.00 33.59      A    C  
ATOM   1689  N1    C A  80      -8.994  47.574 -49.749  1.00 33.47      A    N  
ATOM   1690  C2    C A  80      -9.814  47.247 -48.668  1.00 32.02      A    C  
ATOM   1691  O2    C A  80     -10.974  46.865 -48.883  1.00 31.71      A    O  
ATOM   1692  N3    C A  80      -9.321  47.354 -47.412  1.00 31.96      A    N  
ATOM   1693  C4    C A  80      -8.070  47.765 -47.213  1.00 32.19      A    C  
ATOM   1694  N4    C A  80      -7.626  47.859 -45.962  1.00 31.95      A    N  
ATOM   1695  C5    C A  80      -7.217  48.103 -48.297  1.00 33.06      A    C  
ATOM   1696  C6    C A  80      -7.719  47.991 -49.535  1.00 33.76      A    C  
ATOM   1697  OP1   C A  80      -4.579  50.554 -53.342  1.00 32.84      A    O  
ATOM   1698  OP2   C A  80      -4.436  49.871 -50.885  1.00 33.66      A    O1-
ATOM   1699  P     U A  81      -9.935  52.006 -52.665  1.00 35.18      A    P  
ATOM   1700  C5'   U A  81     -12.419  51.572 -52.029  1.00 34.39      A    C  
ATOM   1701  O5'   U A  81     -11.139  52.034 -51.651  1.00 35.03      A    O  
ATOM   1702  C4'   U A  81     -13.279  51.327 -50.820  1.00 34.88      A    C  
ATOM   1703  O4'   U A  81     -12.681  50.299 -49.996  1.00 35.17      A    O  
ATOM   1704  C3'   U A  81     -13.436  52.504 -49.879  1.00 36.72      A    C  
ATOM   1705  O3'   U A  81     -14.419  53.418 -50.325  1.00 36.20      A    O  
ATOM   1706  C2'   U A  81     -13.790  51.822 -48.570  1.00 35.76      A    C  
ATOM   1707  O2'   U A  81     -15.146  51.427 -48.546  1.00 34.54      A    O  
ATOM   1708  C1'   U A  81     -12.923  50.571 -48.632  1.00 34.43      A    C  
ATOM   1709  N1    U A  81     -11.635  50.736 -47.926  1.00 34.12      A    N  
ATOM   1710  C2    U A  81     -11.649  50.628 -46.550  1.00 33.01      A    C  
ATOM   1711  O2    U A  81     -12.662  50.404 -45.913  1.00 32.64      A    O  
ATOM   1712  N3    U A  81     -10.429  50.790 -45.948  1.00 32.80      A    N  
ATOM   1713  C4    U A  81      -9.224  51.041 -46.562  1.00 32.89      A    C  
ATOM   1714  O4    U A  81      -8.210  51.163 -45.878  1.00 32.73      A    O  
ATOM   1715  C5    U A  81      -9.293  51.136 -47.982  1.00 33.67      A    C  
ATOM   1716  C6    U A  81     -10.470  50.981 -48.600  1.00 34.56      A    C  
ATOM   1717  OP1   U A  81     -10.309  52.824 -53.839  1.00 34.49      A    O  
ATOM   1718  OP2   U A  81      -8.692  52.325 -51.925  1.00 35.26      A    O1-
ATOM   1719  P     C A  82     -14.067  54.941 -50.455  1.00 37.09      A    P  
ATOM   1720  C5'   C A  82     -15.034  55.091 -48.041  1.00 35.97      A    C  
ATOM   1721  O5'   C A  82     -13.965  55.337 -48.937  1.00 36.51      A    O  
ATOM   1722  C4'   C A  82     -14.569  55.185 -46.618  1.00 37.28      A    C  
ATOM   1723  O4'   C A  82     -13.566  54.173 -46.360  1.00 37.40      A    O  
ATOM   1724  C3'   C A  82     -13.883  56.483 -46.231  1.00 38.76      A    C  
ATOM   1725  O3'   C A  82     -14.802  57.504 -45.947  1.00 37.22      A    O  
ATOM   1726  C2'   C A  82     -13.041  56.061 -45.035  1.00 37.07      A    C  
ATOM   1727  O2'   C A  82     -13.826  55.935 -43.867  1.00 36.32      A    O  
ATOM   1728  C1'   C A  82     -12.595  54.668 -45.461  1.00 36.28      A    C  
ATOM   1729  N1    C A  82     -11.278  54.682 -46.126  1.00 36.19      A    N  
ATOM   1730  C2    C A  82     -10.134  54.751 -45.331  1.00 35.09      A    C  
ATOM   1731  O2    C A  82     -10.253  54.795 -44.099  1.00 34.57      A    O  
ATOM   1732  N3    C A  82      -8.923  54.769 -45.925  1.00 34.84      A    N  
ATOM   1733  C4    C A  82      -8.826  54.719 -47.251  1.00 35.01      A    C  
ATOM   1734  N4    C A  82      -7.612  54.736 -47.796  1.00 34.60      A    N  
ATOM   1735  C5    C A  82      -9.976  54.647 -48.082  1.00 35.84      A    C  
ATOM   1736  C6    C A  82     -11.170  54.631 -47.478  1.00 36.81      A    C  
ATOM   1737  OP1   C A  82     -15.237  55.633 -51.030  1.00 35.66      A    O  
ATOM   1738  OP2   C A  82     -12.739  55.133 -51.072  1.00 36.09      A    O1-
ATOM   1739  P     G A  83     -14.339  58.976 -45.866  1.00 36.77      A    P  
ATOM   1740  C5'   G A  83     -13.676  59.904 -43.519  1.00 36.25      A    C  
ATOM   1741  O5'   G A  83     -13.579  58.897 -44.487  1.00 36.34      A    O  
ATOM   1742  C4'   G A  83     -12.696  59.650 -42.412  1.00 37.43      A    C  
ATOM   1743  O4'   G A  83     -11.362  59.571 -42.964  1.00 37.93      A    O  
ATOM   1744  C3'   G A  83     -12.581  60.738 -41.363  1.00 38.76      A    C  
ATOM   1745  O3'   G A  83     -13.604  60.672 -40.392  1.00 37.80      A    O  
ATOM   1746  C2'   G A  83     -11.195  60.506 -40.810  1.00 38.28      A    C  
ATOM   1747  O2'   G A  83     -11.172  59.390 -39.946  1.00 36.87      A    O  
ATOM   1748  C1'   G A  83     -10.441  60.152 -42.077  1.00 37.06      A    C  
ATOM   1749  N1    G A  83      -6.814  63.680 -41.836  1.00 34.99      A    N  
ATOM   1750  C2    G A  83      -7.047  62.618 -41.006  1.00 34.34      A    C  
ATOM   1751  N2    G A  83      -6.200  62.463 -39.976  1.00 33.35      A    N  
ATOM   1752  N3    G A  83      -8.029  61.750 -41.178  1.00 35.84      A    N  
ATOM   1753  C4    G A  83      -8.774  62.052 -42.258  1.00 36.89      A    C  
ATOM   1754  C5    G A  83      -8.630  63.094 -43.147  1.00 35.92      A    C  
ATOM   1755  C6    G A  83      -7.573  64.006 -42.955  1.00 35.31      A    C  
ATOM   1756  O6    G A  83      -7.278  64.995 -43.633  1.00 35.31      A    O  
ATOM   1757  N7    G A  83      -9.607  63.049 -44.120  1.00 35.93      A    N  
ATOM   1758  C8    G A  83     -10.317  62.007 -43.815  1.00 36.24      A    C  
ATOM   1759  N9    G A  83      -9.866  61.355 -42.700  1.00 37.27      A    N  
ATOM   1760  OP1   G A  83     -15.538  59.839 -45.695  1.00 35.83      A    O  
ATOM   1761  OP2   G A  83     -13.372  59.297 -46.933  1.00 36.43      A    O1-
ATOM   1762  P     G A  84     -14.130  61.981 -39.730  1.00 35.96      A    P  
ATOM   1763  C5'   G A  84     -12.654  61.421 -37.661  1.00 34.60      A    C  
ATOM   1764  O5'   G A  84     -12.989  62.321 -38.697  1.00 34.90      A    O  
ATOM   1765  C4'   G A  84     -11.371  61.803 -36.989  1.00 36.04      A    C  
ATOM   1766  O4'   G A  84     -10.288  61.800 -37.940  1.00 37.06      A    O  
ATOM   1767  C3'   G A  84     -11.310  63.198 -36.393  1.00 38.52      A    C  
ATOM   1768  O3'   G A  84     -11.968  63.292 -35.147  1.00 37.85      A    O  
ATOM   1769  C2'   G A  84      -9.818  63.437 -36.311  1.00 38.31      A    C  
ATOM   1770  O2'   G A  84      -9.243  62.731 -35.232  1.00 36.71      A    O  
ATOM   1771  C1'   G A  84      -9.354  62.804 -37.606  1.00 36.86      A    C  
ATOM   1772  N1    G A  84      -6.753  66.673 -39.538  1.00 34.72      A    N  
ATOM   1773  C2    G A  84      -6.496  65.923 -38.421  1.00 33.92      A    C  
ATOM   1774  N2    G A  84      -5.400  66.239 -37.723  1.00 33.27      A    N  
ATOM   1775  N3    G A  84      -7.255  64.925 -38.020  1.00 35.50      A    N  
ATOM   1776  C4    G A  84      -8.314  64.743 -38.835  1.00 37.00      A    C  
ATOM   1777  C5    G A  84      -8.663  65.442 -39.967  1.00 35.88      A    C  
ATOM   1778  C6    G A  84      -7.839  66.504 -40.387  1.00 35.27      A    C  
ATOM   1779  O6    G A  84      -7.981  67.245 -41.366  1.00 35.28      A    O  
ATOM   1780  N7    G A  84      -9.828  64.937 -40.517  1.00 35.81      A    N  
ATOM   1781  C8    G A  84     -10.163  63.965 -39.721  1.00 36.03      A    C  
ATOM   1782  N9    G A  84      -9.285  63.792 -38.687  1.00 37.11      A    N  
ATOM   1783  OP1   G A  84     -15.355  61.647 -38.971  1.00 35.31      A    O  
ATOM   1784  OP2   G A  84     -14.167  63.051 -40.752  1.00 35.69      A    O1-
ATOM   1785  P     A A  85     -12.630  64.633 -34.726  1.00 35.16      A    P  
ATOM   1786  C5'   A A  85     -10.582  65.130 -33.206  1.00 34.82      A    C  
ATOM   1787  O5'   A A  85     -11.394  65.511 -34.304  1.00 35.00      A    O  
ATOM   1788  C4'   A A  85      -9.290  65.894 -33.192  1.00 36.36      A    C  
ATOM   1789  O4'   A A  85      -8.593  65.699 -34.441  1.00 36.11      A    O  
ATOM   1790  C3'   A A  85      -9.400  67.403 -33.079  1.00 37.48      A    C  
ATOM   1791  O3'   A A  85      -9.626  67.843 -31.756  1.00 36.34      A    O  
ATOM   1792  C2'   A A  85      -8.075  67.853 -33.647  1.00 36.27      A    C  
ATOM   1793  O2'   A A  85      -7.025  67.654 -32.728  1.00 35.27      A    O  
ATOM   1794  C1'   A A  85      -7.904  66.879 -34.793  1.00 35.58      A    C  
ATOM   1795  N1    A A  85      -7.234  70.181 -38.638  1.00 33.31      A    N  
ATOM   1796  C2    A A  85      -6.494  69.888 -37.563  1.00 32.80      A    C  
ATOM   1797  N3    A A  85      -6.729  69.009 -36.602  1.00 35.68      A    N  
ATOM   1798  C4    A A  85      -7.895  68.380 -36.816  1.00 34.96      A    C  
ATOM   1799  C5    A A  85      -8.766  68.578 -37.867  1.00 34.86      A    C  
ATOM   1800  C6    A A  85      -8.401  69.529 -38.818  1.00 34.16      A    C  
ATOM   1801  N6    A A  85      -9.145  69.830 -39.886  1.00 34.16      A    N  
ATOM   1802  N7    A A  85      -9.867  67.749 -37.754  1.00 34.80      A    N  
ATOM   1803  C8    A A  85      -9.643  67.084 -36.649  1.00 35.27      A    C  
ATOM   1804  N9    A A  85      -8.464  67.416 -36.037  1.00 35.67      A    N  
ATOM   1805  OP1   A A  85     -13.451  64.371 -33.524  1.00 34.72      A    O  
ATOM   1806  OP2   A A  85     -13.255  65.267 -35.913  1.00 35.64      A    O1-
ATOM   1807  P     C A  86     -10.524  69.106 -31.511  1.00 36.44      A    P  
ATOM   1808  C5'   C A  86      -8.358  70.545 -31.251  1.00 35.28      A    C  
ATOM   1809  O5'   C A  86      -9.574  70.292 -31.935  1.00 35.57      A    O  
ATOM   1810  C4'   C A  86      -7.418  71.375 -32.087  1.00 36.42      A    C  
ATOM   1811  O4'   C A  86      -7.340  70.819 -33.421  1.00 36.96      A    O  
ATOM   1812  C3'   C A  86      -7.812  72.821 -32.318  1.00 38.26      A    C  
ATOM   1813  O3'   C A  86      -7.465  73.647 -31.223  1.00 36.87      A    O  
ATOM   1814  C2'   C A  86      -7.061  73.155 -33.595  1.00 36.93      A    C  
ATOM   1815  O2'   C A  86      -5.696  73.399 -33.338  1.00 35.60      A    O  
ATOM   1816  C1'   C A  86      -7.181  71.852 -34.369  1.00 35.44      A    C  
ATOM   1817  N1    C A  86      -8.328  71.837 -35.302  1.00 35.14      A    N  
ATOM   1818  C2    C A  86      -8.230  72.562 -36.485  1.00 33.69      A    C  
ATOM   1819  O2    C A  86      -7.188  73.198 -36.724  1.00 33.11      A    O  
ATOM   1820  N3    C A  86      -9.268  72.558 -37.348  1.00 33.31      A    N  
ATOM   1821  C4    C A  86     -10.375  71.866 -37.069  1.00 33.38      A    C  
ATOM   1822  N4    C A  86     -11.374  71.887 -37.947  1.00 32.81      A    N  
ATOM   1823  C5    C A  86     -10.505  71.122 -35.871  1.00 34.24      A    C  
ATOM   1824  C6    C A  86      -9.462  71.137 -35.026  1.00 35.32      A    C  
ATOM   1825  OP1   C A  86     -10.767  69.200 -30.055  1.00 35.09      A    O  
ATOM   1826  OP2   C A  86     -11.676  69.093 -32.443  1.00 35.40      A    O1-
ATOM   1827  P     A A  87      -7.829  75.221 -31.173  1.00 34.87      A    P  
ATOM   1828  C5'   A A  87      -6.213  76.567 -32.731  1.00 34.13      A    C  
ATOM   1829  O5'   A A  87      -7.396  75.770 -32.572  1.00 34.49      A    O  
ATOM   1830  C4'   A A  87      -5.445  76.121 -33.945  1.00 35.24      A    C  
ATOM   1831  O4'   A A  87      -6.363  75.745 -34.989  1.00 34.92      A    O  
ATOM   1832  C3'   A A  87      -4.547  77.165 -34.585  1.00 36.41      A    C  
ATOM   1833  O3'   A A  87      -3.312  77.322 -33.910  1.00 35.38      A    O  
ATOM   1834  C2'   A A  87      -4.417  76.628 -36.003  1.00 35.17      A    C  
ATOM   1835  O2'   A A  87      -3.482  75.579 -36.049  1.00 34.10      A    O  
ATOM   1836  C1'   A A  87      -5.800  76.058 -36.246  1.00 34.40      A    C  
ATOM   1837  N1    A A  87      -6.553  80.573 -38.748  1.00 31.30      A    N  
ATOM   1838  C2    A A  87      -5.472  80.067 -38.161  1.00 31.07      A    C  
ATOM   1839  N3    A A  87      -5.325  78.906 -37.530  1.00 34.24      A    N  
ATOM   1840  C4    A A  87      -6.458  78.210 -37.525  1.00 33.61      A    C  
ATOM   1841  C5    A A  87      -7.654  78.606 -38.092  1.00 33.05      A    C  
ATOM   1842  C6    A A  87      -7.685  79.846 -38.728  1.00 32.12      A    C  
ATOM   1843  N6    A A  87      -8.772  80.349 -39.319  1.00 32.04      A    N  
ATOM   1844  N7    A A  87      -8.619  77.646 -37.913  1.00 33.09      A    N  
ATOM   1845  C8    A A  87      -8.005  76.701 -37.251  1.00 33.77      A    C  
ATOM   1846  N9    A A  87      -6.698  76.967 -36.971  1.00 34.11      A    N  
ATOM   1847  OP1   A A  87      -6.960  75.825 -30.152  1.00 34.15      A    O  
ATOM   1848  OP2   A A  87      -9.287  75.386 -31.069  1.00 34.52      A    O1-
ATOM   1849  P     C A  88      -2.535  78.670 -34.062  1.00 36.60      A    P  
ATOM   1850  C5'   C A  88      -1.636  77.962 -36.434  1.00 35.27      A    C  
ATOM   1851  O5'   C A  88      -2.389  78.845 -35.620  1.00 35.81      A    O  
ATOM   1852  C4'   C A  88      -1.966  78.154 -37.885  1.00 36.43      A    C  
ATOM   1853  O4'   C A  88      -3.101  79.044 -38.008  1.00 36.84      A    O  
ATOM   1854  C3'   C A  88      -0.896  78.804 -38.735  1.00 38.58      A    C  
ATOM   1855  O3'   C A  88       0.053  77.870 -39.208  1.00 37.19      A    O  
ATOM   1856  C2'   C A  88      -1.682  79.456 -39.851  1.00 36.85      A    C  
ATOM   1857  O2'   C A  88      -2.048  78.520 -40.839  1.00 35.65      A    O  
ATOM   1858  C1'   C A  88      -2.938  79.903 -39.108  1.00 35.49      A    C  
ATOM   1859  N1    C A  88      -2.845  81.291 -38.605  1.00 35.10      A    N  
ATOM   1860  C2    C A  88      -2.942  82.352 -39.506  1.00 33.68      A    C  
ATOM   1861  O2    C A  88      -3.104  82.112 -40.715  1.00 33.08      A    O  
ATOM   1862  N3    C A  88      -2.859  83.616 -39.046  1.00 33.30      A    N  
ATOM   1863  C4    C A  88      -2.688  83.849 -37.744  1.00 33.38      A    C  
ATOM   1864  N4    C A  88      -2.614  85.113 -37.335  1.00 32.79      A    N  
ATOM   1865  C5    C A  88      -2.588  82.793 -36.802  1.00 34.21      A    C  
ATOM   1866  C6    C A  88      -2.675  81.542 -37.273  1.00 35.27      A    C  
ATOM   1867  OP1   C A  88      -1.176  78.526 -33.498  1.00 35.06      A    O  
ATOM   1868  OP2   C A  88      -3.405  79.764 -33.594  1.00 35.54      A    O1-
ATOM   1869  P     C A  89       1.562  78.129 -39.061  1.00 35.69      A    P  
ATOM   1870  C5'   C A  89       1.525  79.515 -41.269  1.00 34.84      A    C  
ATOM   1871  O5'   C A  89       1.754  79.462 -39.869  1.00 35.22      A    O  
ATOM   1872  C4'   C A  89       1.546  80.930 -41.759  1.00 35.82      A    C  
ATOM   1873  O4'   C A  89       0.433  81.658 -41.191  1.00 36.19      A    O  
ATOM   1874  C3'   C A  89       2.758  81.740 -41.357  1.00 37.82      A    C  
ATOM   1875  O3'   C A  89       3.867  81.501 -42.202  1.00 36.53      A    O  
ATOM   1876  C2'   C A  89       2.240  83.160 -41.431  1.00 36.23      A    C  
ATOM   1877  O2'   C A  89       2.190  83.625 -42.769  1.00 34.80      A    O  
ATOM   1878  C1'   C A  89       0.815  82.988 -40.922  1.00 34.81      A    C  
ATOM   1879  N1    C A  89       0.699  83.230 -39.469  1.00 34.46      A    N  
ATOM   1880  C2    C A  89       0.644  84.548 -39.016  1.00 33.01      A    C  
ATOM   1881  O2    C A  89       0.696  85.479 -39.843  1.00 32.49      A    O  
ATOM   1882  N3    C A  89       0.534  84.784 -37.690  1.00 32.64      A    N  
ATOM   1883  C4    C A  89       0.478  83.767 -36.827  1.00 32.67      A    C  
ATOM   1884  N4    C A  89       0.367  84.042 -35.533  1.00 32.25      A    N  
ATOM   1885  C5    C A  89       0.532  82.419 -37.260  1.00 33.52      A    C  
ATOM   1886  C6    C A  89       0.640  82.202 -38.579  1.00 34.42      A    C  
ATOM   1887  OP1   C A  89       2.321  77.060 -39.754  1.00 34.40      A    O  
ATOM   1888  OP2   C A  89       1.819  78.400 -37.633  1.00 34.99      A    O1-
ATOM   1889  P     A A  90       5.253  81.214 -41.583  1.00 33.15      A    P  
ATOM   1890  C5'   A A  90       5.709  83.755 -41.932  1.00 31.98      A    C  
ATOM   1891  O5'   A A  90       5.620  82.649 -41.046  1.00 32.70      A    O  
ATOM   1892  C4'   A A  90       5.795  85.042 -41.167  1.00 32.88      A    C  
ATOM   1893  O4'   A A  90       4.542  85.303 -40.504  1.00 32.30      A    O  
ATOM   1894  C3'   A A  90       6.813  85.077 -40.043  1.00 33.66      A    C  
ATOM   1895  O3'   A A  90       8.130  85.304 -40.503  1.00 32.73      A    O  
ATOM   1896  C2'   A A  90       6.273  86.177 -39.154  1.00 32.55      A    C  
ATOM   1897  O2'   A A  90       6.558  87.458 -39.688  1.00 31.76      A    O  
ATOM   1898  C1'   A A  90       4.780  85.927 -39.258  1.00 32.39      A    C  
ATOM   1899  N1    A A  90       3.283  85.588 -34.359  1.00 29.41      A    N  
ATOM   1900  C2    A A  90       3.686  86.623 -35.106  1.00 29.16      A    C  
ATOM   1901  N3    A A  90       4.061  86.643 -36.380  1.00 32.17      A    N  
ATOM   1902  C4    A A  90       3.996  85.409 -36.908  1.00 31.50      A    C  
ATOM   1903  C5    A A  90       3.601  84.254 -36.268  1.00 31.13      A    C  
ATOM   1904  C6    A A  90       3.228  84.369 -34.926  1.00 30.17      A    C  
ATOM   1905  N6    A A  90       2.831  83.337 -34.181  1.00 30.16      A    N  
ATOM   1906  N7    A A  90       3.659  83.169 -37.126  1.00 31.23      A    N  
ATOM   1907  C8    A A  90       4.086  83.690 -38.250  1.00 31.91      A    C  
ATOM   1908  N9    A A  90       4.306  85.040 -38.188  1.00 31.99      A    N  
ATOM   1909  OP1   A A  90       6.201  80.872 -42.676  1.00 32.59      A    O  
ATOM   1910  OP2   A A  90       5.112  80.302 -40.428  1.00 32.89      A    O1-
ATOM   1911  P     A A  91       9.276  84.492 -39.846  1.00 33.47      A    P  
ATOM   1912  C5'   A A  91       9.729  86.711 -38.566  1.00 32.01      A    C  
ATOM   1913  O5'   A A  91       9.469  85.316 -38.520  1.00 32.95      A    O  
ATOM   1914  C4'   A A  91       9.601  87.326 -37.203  1.00 32.75      A    C  
ATOM   1915  O4'   A A  91       8.224  87.273 -36.766  1.00 32.21      A    O  
ATOM   1916  C3'   A A  91      10.352  86.635 -36.087  1.00 33.86      A    C  
ATOM   1917  O3'   A A  91      11.730  86.957 -36.077  1.00 32.93      A    O  
ATOM   1918  C2'   A A  91       9.605  87.105 -34.856  1.00 32.30      A    C  
ATOM   1919  O2'   A A  91       9.954  88.434 -34.519  1.00 31.70      A    O  
ATOM   1920  C1'   A A  91       8.174  87.093 -35.366  1.00 31.93      A    C  
ATOM   1921  N1    A A  91       5.788  84.310 -31.791  1.00 28.82      A    N  
ATOM   1922  C2    A A  91       6.328  85.534 -31.768  1.00 28.62      A    C  
ATOM   1923  N3    A A  91       6.932  86.200 -32.740  1.00 31.48      A    N  
ATOM   1924  C4    A A  91       6.961  85.466 -33.867  1.00 30.80      A    C  
ATOM   1925  C5    A A  91       6.451  84.199 -34.043  1.00 30.47      A    C  
ATOM   1926  C6    A A  91       5.833  83.606 -32.935  1.00 29.51      A    C  
ATOM   1927  N6    A A  91       5.299  82.384 -32.955  1.00 29.47      A    N  
ATOM   1928  N7    A A  91       6.665  83.759 -35.337  1.00 30.59      A    N  
ATOM   1929  C8    A A  91       7.296  84.759 -35.902  1.00 31.25      A    C  
ATOM   1930  N9    A A  91       7.506  85.821 -35.067  1.00 31.41      A    N  
ATOM   1931  OP1   A A  91      10.489  84.675 -40.684  1.00 32.47      A    O  
ATOM   1932  OP2   A A  91       8.834  83.122 -39.491  1.00 32.45      A    O1-
ATOM   1933  P     G A  92      12.736  85.807 -35.777  1.00 33.59      A    P  
ATOM   1934  C5'   G A  92      12.803  86.814 -33.375  1.00 32.35      A    C  
ATOM   1935  O5'   G A  92      12.596  85.686 -34.212  1.00 32.74      A    O  
ATOM   1936  C4'   G A  92      12.358  86.519 -31.974  1.00 32.88      A    C  
ATOM   1937  O4'   G A  92      10.925  86.374 -31.929  1.00 32.94      A    O  
ATOM   1938  C3'   G A  92      12.864  85.227 -31.371  1.00 34.41      A    C  
ATOM   1939  O3'   G A  92      14.192  85.328 -30.904  1.00 33.64      A    O  
ATOM   1940  C2'   G A  92      11.849  84.961 -30.284  1.00 33.55      A    C  
ATOM   1941  O2'   G A  92      12.068  85.790 -29.164  1.00 32.11      A    O  
ATOM   1942  C1'   G A  92      10.571  85.398 -30.970  1.00 32.20      A    C  
ATOM   1943  N1    G A  92       7.700  81.273 -30.391  1.00 29.01      A    N  
ATOM   1944  C2    G A  92       8.155  82.155 -29.448  1.00 28.85      A    C  
ATOM   1945  N2    G A  92       7.804  81.907 -28.185  1.00 27.93      A    N  
ATOM   1946  N3    G A  92       8.900  83.204 -29.723  1.00 30.33      A    N  
ATOM   1947  C4    G A  92       9.158  83.298 -31.044  1.00 31.12      A    C  
ATOM   1948  C5    G A  92       8.756  82.476 -32.063  1.00 30.09      A    C  
ATOM   1949  C6    G A  92       7.954  81.354 -31.751  1.00 29.31      A    C  
ATOM   1950  O6    G A  92       7.493  80.500 -32.519  1.00 29.09      A    O  
ATOM   1951  N7    G A  92       9.238  82.923 -33.281  1.00 30.24      A    N  
ATOM   1952  C8    G A  92       9.917  83.992 -32.982  1.00 30.85      A    C  
ATOM   1953  N9    G A  92       9.909  84.278 -31.646  1.00 31.71      A    N  
ATOM   1954  OP1   G A  92      14.088  86.334 -36.083  1.00 32.34      A    O  
ATOM   1955  OP2   G A  92      12.292  84.532 -36.387  1.00 32.49      A    O1-
ATOM   1956  P     C A  93      15.111  84.046 -31.045  1.00 34.57      A    P  
ATOM   1957  C5'   C A  93      14.619  83.600 -28.524  1.00 33.00      A    C  
ATOM   1958  O5'   C A  93      14.603  83.130 -29.866  1.00 33.65      A    O  
ATOM   1959  C4'   C A  93      14.113  82.541 -27.587  1.00 33.99      A    C  
ATOM   1960  O4'   C A  93      12.681  82.380 -27.739  1.00 33.94      A    O  
ATOM   1961  C3'   C A  93      14.651  81.148 -27.821  1.00 35.72      A    C  
ATOM   1962  O3'   C A  93      15.954  80.980 -27.291  1.00 34.50      A    O  
ATOM   1963  C2'   C A  93      13.604  80.285 -27.148  1.00 34.09      A    C  
ATOM   1964  O2'   C A  93      13.741  80.307 -25.740  1.00 32.81      A    O  
ATOM   1965  C1'   C A  93      12.329  81.029 -27.520  1.00 32.93      A    C  
ATOM   1966  N1    C A  93      11.703  80.487 -28.749  1.00 32.35      A    N  
ATOM   1967  C2    C A  93      10.911  79.343 -28.632  1.00 30.84      A    C  
ATOM   1968  O2    C A  93      10.753  78.824 -27.514  1.00 30.37      A    O  
ATOM   1969  N3    C A  93      10.332  78.829 -29.738  1.00 30.47      A    N  
ATOM   1970  C4    C A  93      10.519  79.406 -30.927  1.00 30.49      A    C  
ATOM   1971  N4    C A  93       9.928  78.869 -31.988  1.00 29.89      A    N  
ATOM   1972  C5    C A  93      11.322  80.570 -31.069  1.00 31.39      A    C  
ATOM   1973  C6    C A  93      11.886  81.068 -29.963  1.00 32.45      A    C  
ATOM   1974  OP1   C A  93      16.490  84.491 -30.736  1.00 32.92      A    O  
ATOM   1975  OP2   C A  93      14.836  83.351 -32.326  1.00 33.14      A    O1-
ATOM   1976  P     G A  94      16.986  80.164 -28.133  1.00 34.72      A    P  
ATOM   1977  C5'   G A  94      16.662  78.279 -26.377  1.00 33.26      A    C  
ATOM   1978  O5'   G A  94      16.627  78.683 -27.738  1.00 33.87      A    O  
ATOM   1979  C4'   G A  94      16.007  76.939 -26.208  1.00 33.80      A    C  
ATOM   1980  O4'   G A  94      14.585  77.048 -26.426  1.00 34.00      A    O  
ATOM   1981  C3'   G A  94      16.432  75.861 -27.183  1.00 35.19      A    C  
ATOM   1982  O3'   G A  94      17.674  75.281 -26.846  1.00 34.41      A    O  
ATOM   1983  C2'   G A  94      15.268  74.899 -27.118  1.00 34.67      A    C  
ATOM   1984  O2'   G A  94      15.307  74.124 -25.938  1.00 33.32      A    O  
ATOM   1985  C1'   G A  94      14.102  75.866 -27.025  1.00 33.57      A    C  
ATOM   1986  N1    G A  94      11.116  74.293 -30.779  1.00 30.47      A    N  
ATOM   1987  C2    G A  94      11.403  73.688 -29.585  1.00 30.18      A    C  
ATOM   1988  N2    G A  94      10.828  72.508 -29.360  1.00 29.57      A    N  
ATOM   1989  N3    G A  94      12.203  74.206 -28.678  1.00 31.96      A    N  
ATOM   1990  C4    G A  94      12.698  75.398 -29.072  1.00 33.02      A    C  
ATOM   1991  C5    G A  94      12.478  76.087 -30.238  1.00 31.58      A    C  
ATOM   1992  C6    G A  94      11.615  75.519 -31.203  1.00 30.81      A    C  
ATOM   1993  O6    G A  94      11.290  75.974 -32.305  1.00 30.65      A    O  
ATOM   1994  N7    G A  94      13.178  77.277 -30.251  1.00 31.68      A    N  
ATOM   1995  C8    G A  94      13.806  77.289 -29.112  1.00 32.26      A    C  
ATOM   1996  N9    G A  94      13.559  76.183 -28.349  1.00 33.15      A    N  
ATOM   1997  OP1   G A  94      18.333  80.480 -27.602  1.00 33.78      A    O  
ATOM   1998  OP2   G A  94      16.711  80.342 -29.579  1.00 33.97      A    O1-
ATOM   1999  P     G A  95      18.581  74.741 -28.010  1.00 36.44      A    P  
ATOM   2000  C5'   G A  95      17.773  72.379 -27.297  1.00 34.26      A    C  
ATOM   2001  O5'   G A  95      17.921  73.341 -28.324  1.00 35.02      A    O  
ATOM   2002  C4'   G A  95      16.881  71.251 -27.748  1.00 35.11      A    C  
ATOM   2003  O4'   G A  95      15.545  71.743 -27.983  1.00 35.43      A    O  
ATOM   2004  C3'   G A  95      17.256  70.597 -29.059  1.00 36.54      A    C  
ATOM   2005  O3'   G A  95      18.313  69.667 -28.915  1.00 35.89      A    O  
ATOM   2006  C2'   G A  95      15.947  69.969 -29.486  1.00 36.11      A    C  
ATOM   2007  O2'   G A  95      15.681  68.784 -28.764  1.00 34.49      A    O  
ATOM   2008  C1'   G A  95      14.957  71.036 -29.055  1.00 35.20      A    C  
ATOM   2009  N1    G A  95      12.320  71.784 -33.300  1.00 31.74      A    N  
ATOM   2010  C2    G A  95      12.348  70.692 -32.474  1.00 31.49      A    C  
ATOM   2011  N2    G A  95      11.578  69.658 -32.822  1.00 30.41      A    N  
ATOM   2012  N3    G A  95      13.081  70.619 -31.382  1.00 33.07      A    N  
ATOM   2013  C4    G A  95      13.798  71.745 -31.185  1.00 34.30      A    C  
ATOM   2014  C5    G A  95      13.843  72.888 -31.946  1.00 32.96      A    C  
ATOM   2015  C6    G A  95      13.048  72.954 -33.112  1.00 32.20      A    C  
ATOM   2016  O6    G A  95      12.949  73.881 -33.922  1.00 31.79      A    O  
ATOM   2017  N7    G A  95      14.707  73.817 -31.395  1.00 33.00      A    N  
ATOM   2018  C8    G A  95      15.168  73.231 -30.328  1.00 33.64      A    C  
ATOM   2019  N9    G A  95      14.657  71.974 -30.142  1.00 34.78      A    N  
ATOM   2020  OP1   G A  95      19.930  74.507 -27.448  1.00 35.31      A    O  
ATOM   2021  OP2   G A  95      18.426  75.602 -29.209  1.00 35.36      A    O1-
ATOM   2022  P     A A  96      19.387  69.543 -30.025  1.00 33.25      A    P  
ATOM   2023  C5'   A A  96      18.106  67.433 -30.828  1.00 32.24      A    C  
ATOM   2024  O5'   A A  96      18.623  68.713 -31.127  1.00 32.52      A    O  
ATOM   2025  C4'   A A  96      17.130  66.992 -31.883  1.00 33.27      A    C  
ATOM   2026  O4'   A A  96      15.980  67.867 -31.885  1.00 32.84      A    O  
ATOM   2027  C3'   A A  96      17.632  67.057 -33.310  1.00 34.67      A    C  
ATOM   2028  O3'   A A  96      18.447  65.962 -33.658  1.00 33.71      A    O  
ATOM   2029  C2'   A A  96      16.340  67.125 -34.092  1.00 33.13      A    C  
ATOM   2030  O2'   A A  96      15.707  65.865 -34.163  1.00 31.80      A    O  
ATOM   2031  C1'   A A  96      15.511  68.034 -33.206  1.00 32.12      A    C  
ATOM   2032  N1    A A  96      14.127  71.702 -36.508  1.00 28.72      A    N  
ATOM   2033  C2    A A  96      13.784  70.419 -36.397  1.00 28.58      A    C  
ATOM   2034  N3    A A  96      14.183  69.518 -35.508  1.00 31.10      A    N  
ATOM   2035  C4    A A  96      15.050  70.065 -34.639  1.00 30.83      A    C  
ATOM   2036  C5    A A  96      15.497  71.370 -34.627  1.00 30.51      A    C  
ATOM   2037  C6    A A  96      14.998  72.218 -35.619  1.00 29.62      A    C  
ATOM   2038  N6    A A  96      15.345  73.505 -35.736  1.00 29.23      A    N  
ATOM   2039  N7    A A  96      16.385  71.572 -33.584  1.00 30.51      A    N  
ATOM   2040  C8    A A  96      16.457  70.400 -33.003  1.00 31.29      A    C  
ATOM   2041  N9    A A  96      15.670  69.446 -33.591  1.00 31.69      A    N  
ATOM   2042  OP1   A A  96      20.503  68.720 -29.507  1.00 31.94      A    O  
ATOM   2043  OP2   A A  96      19.666  70.893 -30.578  1.00 32.26      A    O1-
ATOM   2044  P     C A  97      19.673  66.196 -34.572  1.00 36.39      A    P  
ATOM   2045  C5'   C A  97      18.111  65.559 -36.554  1.00 34.68      A    C  
ATOM   2046  O5'   C A  97      18.992  66.496 -35.964  1.00 35.43      A    O  
ATOM   2047  C4'   C A  97      17.418  66.153 -37.750  1.00 35.81      A    C  
ATOM   2048  O4'   C A  97      16.578  67.259 -37.337  1.00 36.23      A    O  
ATOM   2049  C3'   C A  97      18.315  66.762 -38.800  1.00 37.97      A    C  
ATOM   2050  O3'   C A  97      18.899  65.792 -39.641  1.00 36.44      A    O  
ATOM   2051  C2'   C A  97      17.366  67.695 -39.521  1.00 36.07      A    C  
ATOM   2052  O2'   C A  97      16.500  66.985 -40.386  1.00 34.78      A    O  
ATOM   2053  C1'   C A  97      16.548  68.236 -38.356  1.00 34.74      A    C  
ATOM   2054  N1    C A  97      17.107  69.507 -37.837  1.00 34.10      A    N  
ATOM   2055  C2    C A  97      16.833  70.682 -38.541  1.00 32.65      A    C  
ATOM   2056  O2    C A  97      16.132  70.626 -39.566  1.00 32.00      A    O  
ATOM   2057  N3    C A  97      17.335  71.852 -38.093  1.00 32.16      A    N  
ATOM   2058  C4    C A  97      18.084  71.881 -36.989  1.00 32.17      A    C  
ATOM   2059  N4    C A  97      18.558  73.059 -36.582  1.00 31.64      A    N  
ATOM   2060  C5    C A  97      18.381  70.698 -36.256  1.00 33.04      A    C  
ATOM   2061  C6    C A  97      17.874  69.546 -36.713  1.00 34.11      A    C  
ATOM   2062  OP1   C A  97      20.410  64.920 -34.674  1.00 34.80      A    O  
ATOM   2063  OP2   C A  97      20.387  67.420 -34.136  1.00 35.28      A    O1-
ATOM   2064  P     C A  98      20.342  66.044 -40.168  1.00 36.56      A    P  
ATOM   2065  C5'   C A  98      19.186  66.901 -42.338  1.00 35.07      A    C  
ATOM   2066  O5'   C A  98      20.095  67.137 -41.275  1.00 35.84      A    O  
ATOM   2067  C4'   C A  98      19.022  68.131 -43.184  1.00 35.90      A    C  
ATOM   2068  O4'   C A  98      18.338  69.163 -42.435  1.00 35.96      A    O  
ATOM   2069  C3'   C A  98      20.302  68.802 -43.630  1.00 37.58      A    C  
ATOM   2070  O3'   C A  98      20.905  68.144 -44.722  1.00 36.30      A    O  
ATOM   2071  C2'   C A  98      19.830  70.204 -43.948  1.00 35.98      A    C  
ATOM   2072  O2'   C A  98      19.145  70.248 -45.187  1.00 34.71      A    O  
ATOM   2073  C1'   C A  98      18.822  70.432 -42.830  1.00 34.92      A    C  
ATOM   2074  N1    C A  98      19.436  71.108 -41.665  1.00 34.23      A    N  
ATOM   2075  C2    C A  98      19.647  72.485 -41.738  1.00 32.99      A    C  
ATOM   2076  O2    C A  98      19.311  73.095 -42.767  1.00 32.46      A    O  
ATOM   2077  N3    C A  98      20.208  73.122 -40.688  1.00 32.60      A    N  
ATOM   2078  C4    C A  98      20.560  72.437 -39.595  1.00 32.60      A    C  
ATOM   2079  N4    C A  98      21.107  73.106 -38.583  1.00 31.99      A    N  
ATOM   2080  C5    C A  98      20.361  71.036 -39.497  1.00 33.48      A    C  
ATOM   2081  C6    C A  98      19.800  70.419 -40.547  1.00 34.73      A    C  
ATOM   2082  OP1   C A  98      20.790  64.796 -40.824  1.00 34.76      A    O  
ATOM   2083  OP2   C A  98      21.174  66.645 -39.099  1.00 35.11      A    O1-
ATOM   2084  P     G A  99      22.451  68.115 -44.777  1.00 35.01      A    P  
ATOM   2085  C5'   G A  99      22.206  70.086 -46.461  1.00 33.44      A    C  
ATOM   2086  O5'   G A  99      22.781  69.578 -45.265  1.00 34.14      A    O  
ATOM   2087  C4'   G A  99      22.555  71.531 -46.649  1.00 34.04      A    C  
ATOM   2088  O4'   G A  99      21.862  72.342 -45.678  1.00 34.66      A    O  
ATOM   2089  C3'   G A  99      24.008  71.902 -46.442  1.00 35.56      A    C  
ATOM   2090  O3'   G A  99      24.818  71.555 -47.542  1.00 34.76      A    O  
ATOM   2091  C2'   G A  99      23.914  73.387 -46.189  1.00 34.95      A    C  
ATOM   2092  O2'   G A  99      23.686  74.101 -47.389  1.00 33.63      A    O  
ATOM   2093  C1'   G A  99      22.661  73.456 -45.337  1.00 34.08      A    C  
ATOM   2094  N1    G A  99      24.524  76.043 -41.423  1.00 31.91      A    N  
ATOM   2095  C2    G A  99      24.346  76.437 -42.724  1.00 31.32      A    C  
ATOM   2096  N2    G A  99      24.713  77.683 -43.024  1.00 30.62      A    N  
ATOM   2097  N3    G A  99      23.840  75.663 -43.660  1.00 32.87      A    N  
ATOM   2098  C4    G A  99      23.530  74.441 -43.180  1.00 33.83      A    C  
ATOM   2099  C5    G A  99      23.673  73.949 -41.906  1.00 32.96      A    C  
ATOM   2100  C6    G A  99      24.212  74.792 -40.912  1.00 32.33      A    C  
ATOM   2101  O6    G A  99      24.421  74.541 -39.719  1.00 32.41      A    O  
ATOM   2102  N7    G A  99      23.232  72.637 -41.828  1.00 32.99      A    N  
ATOM   2103  C8    G A  99      22.841  72.363 -43.039  1.00 33.30      A    C  
ATOM   2104  N9    G A  99      22.989  73.411 -43.908  1.00 33.96      A    N  
ATOM   2105  OP1   G A  99      22.820  67.165 -45.855  1.00 34.27      A    O  
ATOM   2106  OP2   G A  99      23.017  67.938 -43.421  1.00 34.65      A    O1-
ATOM   2107  P     G A 100      26.280  71.132 -47.249  1.00 34.57      A    P  
ATOM   2108  C5'   G A 100      26.858  73.561 -47.979  1.00 32.41      A    C  
ATOM   2109  O5'   G A 100      26.956  72.537 -47.003  1.00 33.23      A    O  
ATOM   2110  C4'   G A 100      27.403  74.854 -47.452  1.00 33.13      A    C  
ATOM   2111  O4'   G A 100      26.563  75.359 -46.394  1.00 33.92      A    O  
ATOM   2112  C3'   G A 100      28.771  74.803 -46.809  1.00 35.43      A    C  
ATOM   2113  O3'   G A 100      29.812  74.735 -47.752  1.00 34.71      A    O  
ATOM   2114  C2'   G A 100      28.772  76.065 -45.977  1.00 34.84      A    C  
ATOM   2115  O2'   G A 100      28.961  77.208 -46.787  1.00 33.24      A    O  
ATOM   2116  C1'   G A 100      27.350  76.069 -45.460  1.00 33.44      A    C  
ATOM   2117  N1    G A 100      28.302  76.572 -40.535  1.00 31.15      A    N  
ATOM   2118  C2    G A 100      28.520  77.456 -41.562  1.00 30.46      A    C  
ATOM   2119  N2    G A 100      29.068  78.624 -41.237  1.00 29.97      A    N  
ATOM   2120  N3    G A 100      28.221  77.205 -42.817  1.00 32.08      A    N  
ATOM   2121  C4    G A 100      27.681  75.978 -42.965  1.00 33.32      A    C  
ATOM   2122  C5    G A 100      27.424  75.025 -42.011  1.00 32.30      A    C  
ATOM   2123  C6    G A 100      27.749  75.309 -40.666  1.00 31.67      A    C  
ATOM   2124  O6    G A 100      27.599  74.588 -39.671  1.00 31.76      A    O  
ATOM   2125  N7    G A 100      26.860  73.894 -42.578  1.00 32.28      A    N  
ATOM   2126  C8    G A 100      26.790  74.178 -43.846  1.00 32.61      A    C  
ATOM   2127  N9    G A 100      27.267  75.424 -44.148  1.00 33.44      A    N  
ATOM   2128  OP1   G A 100      26.823  70.561 -48.507  1.00 33.84      A    O  
ATOM   2129  OP2   G A 100      26.363  70.353 -45.994  1.00 34.10      A    O1-
ATOM   2130  P     A A 101      31.100  73.985 -47.346  1.00 31.61      A    P  
ATOM   2131  C5'   A A 101      32.054  76.371 -46.943  1.00 30.33      A    C  
ATOM   2132  O5'   A A 101      31.812  75.067 -46.446  1.00 30.98      A    O  
ATOM   2133  C4'   A A 101      32.586  77.267 -45.862  1.00 31.18      A    C  
ATOM   2134  O4'   A A 101      31.565  77.502 -44.869  1.00 30.80      A    O  
ATOM   2135  C3'   A A 101      33.742  76.724 -45.050  1.00 32.25      A    C  
ATOM   2136  O3'   A A 101      34.974  76.824 -45.727  1.00 31.17      A    O  
ATOM   2137  C2'   A A 101      33.665  77.561 -43.793  1.00 31.06      A    C  
ATOM   2138  O2'   A A 101      34.170  78.861 -44.008  1.00 30.08      A    O  
ATOM   2139  C1'   A A 101      32.165  77.650 -43.599  1.00 30.52      A    C  
ATOM   2140  N1    A A 101      31.791  76.090 -38.739  1.00 28.09      A    N  
ATOM   2141  C2    A A 101      32.324  77.184 -39.299  1.00 27.74      A    C  
ATOM   2142  N3    A A 101      32.383  77.526 -40.576  1.00 30.76      A    N  
ATOM   2143  C4    A A 101      31.805  76.588 -41.342  1.00 29.93      A    C  
ATOM   2144  C5    A A 101      31.217  75.418 -40.915  1.00 29.72      A    C  
ATOM   2145  C6    A A 101      31.217  75.174 -39.537  1.00 28.98      A    C  
ATOM   2146  N6    A A 101      30.692  74.082 -38.979  1.00 29.01      A    N  
ATOM   2147  N7    A A 101      30.724  74.697 -41.990  1.00 29.60      A    N  
ATOM   2148  C8    A A 101      31.027  75.438 -43.025  1.00 30.20      A    C  
ATOM   2149  N9    A A 101      31.679  76.595 -42.702  1.00 30.29      A    N  
ATOM   2150  OP1   A A 101      31.901  73.796 -48.582  1.00 31.03      A    O  
ATOM   2151  OP2   A A 101      30.784  72.812 -46.494  1.00 31.43      A    O1-
ATOM   2152  P     C A 102      36.011  75.689 -45.522  1.00 34.20      A    P  
ATOM   2153  C5'   C A 102      37.124  77.359 -43.868  1.00 32.37      A    C  
ATOM   2154  O5'   C A 102      36.592  76.068 -44.112  1.00 33.02      A    O  
ATOM   2155  C4'   C A 102      37.441  77.540 -42.414  1.00 33.23      A    C  
ATOM   2156  O4'   C A 102      36.216  77.564 -41.642  1.00 33.58      A    O  
ATOM   2157  C3'   C A 102      38.242  76.440 -41.760  1.00 35.06      A    C  
ATOM   2158  O3'   C A 102      39.617  76.526 -42.056  1.00 33.84      A    O  
ATOM   2159  C2'   C A 102      37.921  76.639 -40.292  1.00 33.50      A    C  
ATOM   2160  O2'   C A 102      38.625  77.734 -39.750  1.00 32.48      A    O  
ATOM   2161  C1'   C A 102      36.447  77.000 -40.368  1.00 32.29      A    C  
ATOM   2162  N1    C A 102      35.578  75.817 -40.191  1.00 31.69      A    N  
ATOM   2163  C2    C A 102      35.302  75.390 -38.892  1.00 30.05      A    C  
ATOM   2164  O2    C A 102      35.783  76.018 -37.934  1.00 29.56      A    O  
ATOM   2165  N3    C A 102      34.519  74.307 -38.710  1.00 29.64      A    N  
ATOM   2166  C4    C A 102      34.015  73.653 -39.756  1.00 29.63      A    C  
ATOM   2167  N4    C A 102      33.249  72.597 -39.531  1.00 29.06      A    N  
ATOM   2168  C5    C A 102      34.282  74.067 -41.087  1.00 30.47      A    C  
ATOM   2169  C6    C A 102      35.061  75.144 -41.252  1.00 31.50      A    C  
ATOM   2170  OP1   C A 102      37.073  75.891 -46.536  1.00 32.72      A    O  
ATOM   2171  OP2   C A 102      35.345  74.369 -45.417  1.00 32.86      A    O1-
ATOM   2172  P     A A 103      40.396  75.211 -42.310  1.00 32.21      A    P  
ATOM   2173  C5'   A A 103      41.453  75.713 -39.994  1.00 31.05      A    C  
ATOM   2174  O5'   A A 103      40.763  74.807 -40.835  1.00 31.66      A    O  
ATOM   2175  C4'   A A 103      41.374  75.277 -38.559  1.00 31.97      A    C  
ATOM   2176  O4'   A A 103      40.009  75.355 -38.095  1.00 31.56      A    O  
ATOM   2177  C3'   A A 103      41.762  73.843 -38.277  1.00 33.08      A    C  
ATOM   2178  O3'   A A 103      43.163  73.661 -38.228  1.00 32.27      A    O  
ATOM   2179  C2'   A A 103      41.066  73.576 -36.961  1.00 32.07      A    C  
ATOM   2180  O2'   A A 103      41.760  74.161 -35.881  1.00 31.33      A    O  
ATOM   2181  C1'   A A 103      39.762  74.322 -37.166  1.00 31.80      A    C  
ATOM   2182  N1    A A 103      36.222  70.800 -36.017  1.00 28.64      A    N  
ATOM   2183  C2    A A 103      37.103  71.469 -35.262  1.00 28.44      A    C  
ATOM   2184  N3    A A 103      37.997  72.378 -35.632  1.00 31.73      A    N  
ATOM   2185  C4    A A 103      37.939  72.587 -36.958  1.00 31.02      A    C  
ATOM   2186  C5    A A 103      37.093  71.979 -37.857  1.00 30.45      A    C  
ATOM   2187  C6    A A 103      36.192  71.040 -37.339  1.00 29.48      A    C  
ATOM   2188  N6    A A 103      35.317  70.370 -38.088  1.00 29.38      A    N  
ATOM   2189  N7    A A 103      37.321  72.446 -39.140  1.00 30.51      A    N  
ATOM   2190  C8    A A 103      38.290  73.313 -38.985  1.00 31.21      A    C  
ATOM   2191  N9    A A 103      38.709  73.447 -37.691  1.00 31.45      A    N  
ATOM   2192  OP1   A A 103      41.646  75.563 -43.026  1.00 31.31      A    O  
ATOM   2193  OP2   A A 103      39.503  74.165 -42.871  1.00 31.44      A    O1-
ATOM   2194  P     A A 104      43.766  72.367 -38.833  1.00 32.80      A    P  
ATOM   2195  C5'   A A 104      43.864  71.494 -36.391  1.00 31.65      A    C  
ATOM   2196  O5'   A A 104      43.421  71.306 -37.721  1.00 32.34      A    O  
ATOM   2197  C4'   A A 104      43.146  70.564 -35.454  1.00 32.40      A    C  
ATOM   2198  O4'   A A 104      41.738  70.882 -35.431  1.00 32.31      A    O  
ATOM   2199  C3'   A A 104      43.170  69.098 -35.824  1.00 33.88      A    C  
ATOM   2200  O3'   A A 104      44.381  68.465 -35.472  1.00 33.23      A    O  
ATOM   2201  C2'   A A 104      41.965  68.562 -35.087  1.00 32.80      A    C  
ATOM   2202  O2'   A A 104      42.227  68.416 -33.704  1.00 32.19      A    O  
ATOM   2203  C1'   A A 104      40.982  69.699 -35.277  1.00 32.51      A    C  
ATOM   2204  N1    A A 104      36.936  67.279 -37.274  1.00 29.55      A    N  
ATOM   2205  C2    A A 104      37.482  67.262 -36.053  1.00 29.32      A    C  
ATOM   2206  N3    A A 104      38.537  67.923 -35.602  1.00 32.28      A    N  
ATOM   2207  C4    A A 104      39.067  68.688 -36.572  1.00 31.57      A    C  
ATOM   2208  C5    A A 104      38.621  68.810 -37.868  1.00 31.23      A    C  
ATOM   2209  C6    A A 104      37.491  68.059 -38.218  1.00 30.30      A    C  
ATOM   2210  N6    A A 104      36.953  68.075 -39.438  1.00 30.18      A    N  
ATOM   2211  N7    A A 104      39.416  69.689 -38.582  1.00 31.35      A    N  
ATOM   2212  C8    A A 104      40.314  70.068 -37.711  1.00 32.01      A    C  
ATOM   2213  N9    A A 104      40.159  69.501 -36.476  1.00 32.12      A    N  
ATOM   2214  OP1   A A 104      45.235  72.545 -38.872  1.00 31.69      A    O  
ATOM   2215  OP2   A A 104      43.043  71.986 -40.074  1.00 31.75      A    O1-
ATOM   2216  P     C A 105      44.979  67.389 -36.445  1.00 36.61      A    P  
ATOM   2217  C5'   C A 105      43.746  65.596 -35.017  1.00 35.33      A    C  
ATOM   2218  O5'   C A 105      43.972  66.185 -36.288  1.00 35.81      A    O  
ATOM   2219  C4'   C A 105      42.552  64.681 -35.053  1.00 36.30      A    C  
ATOM   2220  O4'   C A 105      41.360  65.438 -35.367  1.00 36.11      A    O  
ATOM   2221  C3'   C A 105      42.569  63.604 -36.112  1.00 38.16      A    C  
ATOM   2222  O3'   C A 105      43.376  62.503 -35.761  1.00 37.09      A    O  
ATOM   2223  C2'   C A 105      41.099  63.259 -36.234  1.00 36.41      A    C  
ATOM   2224  O2'   C A 105      40.655  62.475 -35.147  1.00 35.27      A    O  
ATOM   2225  C1'   C A 105      40.473  64.638 -36.124  1.00 35.30      A    C  
ATOM   2226  N1    C A 105      40.274  65.255 -37.454  1.00 34.63      A    N  
ATOM   2227  C2    C A 105      39.162  64.864 -38.194  1.00 33.11      A    C  
ATOM   2228  O2    C A 105      38.374  64.032 -37.717  1.00 32.42      A    O  
ATOM   2229  N3    C A 105      38.967  65.404 -39.414  1.00 32.48      A    N  
ATOM   2230  C4    C A 105      39.831  66.295 -39.905  1.00 32.36      A    C  
ATOM   2231  N4    C A 105      39.597  66.801 -41.108  1.00 31.50      A    N  
ATOM   2232  C5    C A 105      40.972  66.706 -39.168  1.00 33.34      A    C  
ATOM   2233  C6    C A 105      41.149  66.162 -37.961  1.00 34.78      A    C  
ATOM   2234  OP1   C A 105      46.291  66.983 -35.900  1.00 34.60      A    O  
ATOM   2235  OP2   C A 105      44.894  67.885 -37.843  1.00 34.61      A    O1-
ATOM   2236  P     G A 106      44.162  61.749 -36.897  1.00 37.13      A    P  
ATOM   2237  C5'   G A 106      42.148  60.101 -36.924  1.00 35.76      A    C  
ATOM   2238  O5'   G A 106      43.000  60.979 -37.640  1.00 36.45      A    O  
ATOM   2239  C4'   G A 106      40.987  59.671 -37.775  1.00 37.11      A    C  
ATOM   2240  O4'   G A 106      40.161  60.809 -38.100  1.00 38.41      A    O  
ATOM   2241  C3'   G A 106      41.335  59.092 -39.127  1.00 39.79      A    C  
ATOM   2242  O3'   G A 106      41.749  57.747 -39.046  1.00 39.21      A    O  
ATOM   2243  C2'   G A 106      40.046  59.290 -39.892  1.00 39.92      A    C  
ATOM   2244  O2'   G A 106      39.070  58.338 -39.517  1.00 38.53      A    O  
ATOM   2245  C1'   G A 106      39.616  60.650 -39.392  1.00 38.63      A    C  
ATOM   2246  N1    G A 106      39.134  62.938 -43.871  1.00 36.39      A    N  
ATOM   2247  C2    G A 106      38.431  61.886 -43.356  1.00 35.68      A    C  
ATOM   2248  N2    G A 106      37.478  61.362 -44.132  1.00 35.07      A    N  
ATOM   2249  N3    G A 106      38.648  61.375 -42.162  1.00 37.37      A    N  
ATOM   2250  C4    G A 106      39.646  62.018 -41.518  1.00 38.85      A    C  
ATOM   2251  C5    G A 106      40.410  63.077 -41.944  1.00 37.51      A    C  
ATOM   2252  C6    G A 106      40.165  63.614 -43.226  1.00 36.87      A    C  
ATOM   2253  O6    G A 106      40.738  64.554 -43.787  1.00 36.76      A    O  
ATOM   2254  N7    G A 106      41.333  63.442 -40.981  1.00 37.46      A    N  
ATOM   2255  C8    G A 106      41.121  62.610 -40.006  1.00 37.71      A    C  
ATOM   2256  N9    G A 106      40.111  61.722 -40.264  1.00 38.85      A    N  
ATOM   2257  OP1   G A 106      45.036  60.756 -36.241  1.00 36.37      A    O  
ATOM   2258  OP2   G A 106      44.748  62.729 -37.848  1.00 36.77      A    O1-
ATOM   2259  P     G A 107      42.851  57.252 -40.024  1.00 37.78      A    P  
ATOM   2260  C5'   G A 107      40.881  56.190 -41.343  1.00 36.28      A    C  
ATOM   2261  O5'   G A 107      42.011  57.046 -41.343  1.00 36.60      A    O  
ATOM   2262  C4'   G A 107      40.123  56.317 -42.635  1.00 37.91      A    C  
ATOM   2263  O4'   G A 107      39.521  57.626 -42.730  1.00 39.46      A    O  
ATOM   2264  C3'   G A 107      40.945  56.217 -43.899  1.00 40.92      A    C  
ATOM   2265  O3'   G A 107      41.274  54.889 -44.239  1.00 40.42      A    O  
ATOM   2266  C2'   G A 107      40.049  56.904 -44.905  1.00 41.21      A    C  
ATOM   2267  O2'   G A 107      38.967  56.077 -45.282  1.00 39.44      A    O  
ATOM   2268  C1'   G A 107      39.517  58.047 -44.077  1.00 39.36      A    C  
ATOM   2269  N1    G A 107      40.881  61.848 -47.115  1.00 37.69      A    N  
ATOM   2270  C2    G A 107      39.980  60.844 -47.332  1.00 36.74      A    C  
ATOM   2271  N2    G A 107      39.360  60.841 -48.515  1.00 36.08      A    N  
ATOM   2272  N3    G A 107      39.703  59.904 -46.453  1.00 38.25      A    N  
ATOM   2273  C4    G A 107      40.419  60.054 -45.319  1.00 39.86      A    C  
ATOM   2274  C5    G A 107      41.345  61.019 -45.003  1.00 38.74      A    C  
ATOM   2275  C6    G A 107      41.629  62.018 -45.955  1.00 38.19      A    C  
ATOM   2276  O6    G A 107      42.422  62.961 -45.864  1.00 38.22      A    O  
ATOM   2277  N7    G A 107      41.859  60.816 -43.735  1.00 38.64      A    N  
ATOM   2278  C8    G A 107      41.250  59.749 -43.311  1.00 38.73      A    C  
ATOM   2279  N9    G A 107      40.361  59.238 -44.220  1.00 39.78      A    N  
ATOM   2280  OP1   G A 107      43.307  55.931 -39.542  1.00 37.09      A    O  
ATOM   2281  OP2   G A 107      43.851  58.323 -40.274  1.00 37.51      A    O1-
ATOM   2282  P     A A 108      42.693  54.613 -44.820  1.00 38.01      A    P  
ATOM   2283  C5'   A A 108      41.608  54.786 -47.166  1.00 37.99      A    C  
ATOM   2284  O5'   A A 108      42.574  55.263 -46.258  1.00 37.70      A    O  
ATOM   2285  C4'   A A 108      41.414  55.723 -48.323  1.00 39.66      A    C  
ATOM   2286  O4'   A A 108      41.074  57.042 -47.847  1.00 39.82      A    O  
ATOM   2287  C3'   A A 108      42.620  55.974 -49.207  1.00 41.35      A    C  
ATOM   2288  O3'   A A 108      42.873  54.914 -50.094  1.00 40.09      A    O  
ATOM   2289  C2'   A A 108      42.233  57.269 -49.889  1.00 40.50      A    C  
ATOM   2290  O2'   A A 108      41.273  57.056 -50.901  1.00 39.32      A    O  
ATOM   2291  C1'   A A 108      41.569  58.009 -48.746  1.00 39.10      A    C  
ATOM   2292  N1    A A 108      44.338  62.281 -49.097  1.00 36.98      A    N  
ATOM   2293  C2    A A 108      43.493  61.682 -49.943  1.00 36.45      A    C  
ATOM   2294  N3    A A 108      42.802  60.566 -49.777  1.00 39.50      A    N  
ATOM   2295  C4    A A 108      43.049  60.029 -48.572  1.00 38.86      A    C  
ATOM   2296  C5    A A 108      43.892  60.525 -47.601  1.00 38.54      A    C  
ATOM   2297  C6    A A 108      44.560  61.712 -47.895  1.00 37.78      A    C  
ATOM   2298  N6    A A 108      45.407  62.313 -47.056  1.00 37.81      A    N  
ATOM   2299  N7    A A 108      43.893  59.702 -46.483  1.00 38.55      A    N  
ATOM   2300  C8    A A 108      43.067  58.739 -46.809  1.00 38.86      A    C  
ATOM   2301  N9    A A 108      42.520  58.881 -48.056  1.00 39.28      A    N  
ATOM   2302  OP1   A A 108      42.822  53.151 -44.975  1.00 37.47      A    O  
ATOM   2303  OP2   A A 108      43.720  55.365 -44.069  1.00 38.37      A    O1-
ATOM   2304  P     C A 109      44.048  55.107 -51.098  1.00 40.09      A    P  
ATOM   2305  C5'   C A 109      42.149  55.076 -52.863  1.00 39.25      A    C  
ATOM   2306  O5'   C A 109      43.307  55.710 -52.347  1.00 38.98      A    O  
ATOM   2307  C4'   C A 109      41.611  55.808 -54.059  1.00 40.80      A    C  
ATOM   2308  O4'   C A 109      41.168  57.133 -53.679  1.00 41.19      A    O  
ATOM   2309  C3'   C A 109      42.604  56.070 -55.168  1.00 42.37      A    C  
ATOM   2310  O3'   C A 109      42.812  54.932 -55.979  1.00 41.07      A    O  
ATOM   2311  C2'   C A 109      41.961  57.222 -55.915  1.00 41.12      A    C  
ATOM   2312  O2'   C A 109      40.907  56.778 -56.746  1.00 39.79      A    O  
ATOM   2313  C1'   C A 109      41.368  58.023 -54.761  1.00 39.56      A    C  
ATOM   2314  N1    C A 109      42.250  59.123 -54.329  1.00 38.93      A    N  
ATOM   2315  C2    C A 109      42.344  60.255 -55.146  1.00 37.43      A    C  
ATOM   2316  O2    C A 109      41.691  60.301 -56.202  1.00 36.65      A    O  
ATOM   2317  N3    C A 109      43.145  61.271 -54.770  1.00 36.82      A    N  
ATOM   2318  C4    C A 109      43.836  61.196 -53.631  1.00 36.84      A    C  
ATOM   2319  N4    C A 109      44.608  62.225 -53.296  1.00 36.13      A    N  
ATOM   2320  C5    C A 109      43.761  60.059 -52.781  1.00 37.96      A    C  
ATOM   2321  C6    C A 109      42.959  59.056 -53.169  1.00 39.55      A    C  
ATOM   2322  OP1   C A 109      44.520  53.747 -51.452  1.00 38.44      A    O  
ATOM   2323  OP2   C A 109      45.030  56.108 -50.614  1.00 38.71      A    O1-
ATOM   2324  P     A A 110      44.230  54.450 -56.210  1.00 38.04      A    P  
ATOM   2325  C5'   A A 110      44.128  56.082 -58.229  1.00 38.04      A    C  
ATOM   2326  O5'   A A 110      44.793  55.654 -57.049  1.00 37.75      A    O  
ATOM   2327  C4'   A A 110      44.671  57.396 -58.700  1.00 39.65      A    C  
ATOM   2328  O4'   A A 110      44.246  58.456 -57.815  1.00 39.15      A    O  
ATOM   2329  C3'   A A 110      46.183  57.520 -58.701  1.00 40.69      A    C  
ATOM   2330  O3'   A A 110      46.781  56.884 -59.803  1.00 39.49      A    O  
ATOM   2331  C2'   A A 110      46.372  59.019 -58.675  1.00 39.63      A    C  
ATOM   2332  O2'   A A 110      46.119  59.594 -59.940  1.00 38.44      A    O  
ATOM   2333  C1'   A A 110      45.263  59.431 -57.723  1.00 38.50      A    C  
ATOM   2334  N1    A A 110      47.835  62.181 -54.249  1.00 35.38      A    N  
ATOM   2335  C2    A A 110      47.535  62.409 -55.532  1.00 35.06      A    C  
ATOM   2336  N3    A A 110      46.857  61.648 -56.379  1.00 38.22      A    N  
ATOM   2337  C4    A A 110      46.459  60.514 -55.780  1.00 37.68      A    C  
ATOM   2338  C5    A A 110      46.695  60.142 -54.475  1.00 37.09      A    C  
ATOM   2339  C6    A A 110      47.418  61.034 -53.683  1.00 36.07      A    C  
ATOM   2340  N6    A A 110      47.724  60.807 -52.405  1.00 36.03      A    N  
ATOM   2341  N7    A A 110      46.134  58.905 -54.207  1.00 37.29      A    N  
ATOM   2342  C8    A A 110      45.583  58.561 -55.347  1.00 37.78      A    C  
ATOM   2343  N9    A A 110      45.742  59.489 -56.336  1.00 38.28      A    N  
ATOM   2344  OP1   A A 110      44.160  53.257 -57.088  1.00 37.01      A    O  
ATOM   2345  OP2   A A 110      44.981  54.377 -54.936  1.00 37.54      A    O1-
ATOM   2346  P     G A 111      48.103  56.171 -59.566  1.00 40.10      A    P  
ATOM   2347  C5'   G A 111      49.040  58.355 -60.620  1.00 40.04      A    C  
ATOM   2348  O5'   G A 111      49.078  57.409 -59.562  1.00 39.55      A    O  
ATOM   2349  C4'   G A 111      49.853  59.565 -60.284  1.00 41.96      A    C  
ATOM   2350  O4'   G A 111      49.217  60.318 -59.232  1.00 42.84      A    O  
ATOM   2351  C3'   G A 111      51.241  59.310 -59.738  1.00 44.00      A    C  
ATOM   2352  O3'   G A 111      52.161  58.959 -60.741  1.00 43.20      A    O  
ATOM   2353  C2'   G A 111      51.550  60.613 -59.044  1.00 43.91      A    C  
ATOM   2354  O2'   G A 111      51.880  61.624 -59.974  1.00 42.43      A    O  
ATOM   2355  C1'   G A 111      50.202  60.939 -58.432  1.00 42.04      A    C  
ATOM   2356  N1    G A 111      51.548  61.732 -53.631  1.00 40.16      A    N  
ATOM   2357  C2    G A 111      51.837  62.466 -54.751  1.00 39.38      A    C  
ATOM   2358  N2    G A 111      52.582  63.552 -54.571  1.00 38.55      A    N  
ATOM   2359  N3    G A 111      51.420  62.155 -55.959  1.00 40.82      A    N  
ATOM   2360  C4    G A 111      50.681  61.028 -55.957  1.00 42.01      A    C  
ATOM   2361  C5    G A 111      50.341  60.221 -54.899  1.00 41.15      A    C  
ATOM   2362  C6    G A 111      50.791  60.569 -53.609  1.00 40.48      A    C  
ATOM   2363  O6    G A 111      50.597  59.977 -52.539  1.00 40.52      A    O  
ATOM   2364  N7    G A 111      49.567  59.152 -55.320  1.00 41.13      A    N  
ATOM   2365  C8    G A 111      49.460  59.325 -56.607  1.00 41.21      A    C  
ATOM   2366  N9    G A 111      50.106  60.442 -57.055  1.00 42.40      A    N  
ATOM   2367  OP1   G A 111      48.378  55.364 -60.778  1.00 39.14      A    O  
ATOM   2368  OP2   G A 111      48.154  55.533 -58.235  1.00 39.86      A    O1-
ATOM   2369  P     C A 112      53.217  57.911 -60.387  1.00 40.81      A    P  
ATOM   2370  C5'   C A 112      54.674  60.045 -60.122  1.00 40.95      A    C  
ATOM   2371  O5'   C A 112      54.223  58.813 -59.587  1.00 40.25      A    O  
ATOM   2372  C4'   C A 112      55.381  60.853 -59.082  1.00 42.85      A    C  
ATOM   2373  O4'   C A 112      54.442  61.281 -58.062  1.00 43.90      A    O  
ATOM   2374  C3'   C A 112      56.448  60.135 -58.292  1.00 44.95      A    C  
ATOM   2375  O3'   C A 112      57.652  60.007 -59.005  1.00 43.60      A    O  
ATOM   2376  C2'   C A 112      56.560  61.006 -57.056  1.00 44.03      A    C  
ATOM   2377  O2'   C A 112      57.268  62.193 -57.321  1.00 42.86      A    O  
ATOM   2378  C1'   C A 112      55.101  61.354 -56.816  1.00 42.09      A    C  
ATOM   2379  N1    C A 112      54.460  60.424 -55.863  1.00 42.45      A    N  
ATOM   2380  C2    C A 112      54.675  60.630 -54.500  1.00 41.29      A    C  
ATOM   2381  O2    C A 112      55.383  61.587 -54.137  1.00 40.64      A    O  
ATOM   2382  N3    C A 112      54.104  59.791 -53.605  1.00 41.01      A    N  
ATOM   2383  C4    C A 112      53.349  58.777 -54.024  1.00 41.25      A    C  
ATOM   2384  N4    C A 112      52.807  57.979 -53.115  1.00 40.88      A    N  
ATOM   2385  C5    C A 112      53.119  58.543 -55.406  1.00 42.17      A    C  
ATOM   2386  C6    C A 112      53.690  59.387 -56.282  1.00 43.12      A    C  
ATOM   2387  OP1   C A 112      53.857  57.514 -61.665  1.00 39.33      A    O  
ATOM   2388  OP2   C A 112      52.694  56.868 -59.480  1.00 40.24      A    O1-
ATOM   2389  P     C A 113      58.477  58.758 -58.786  1.00 40.96      A    P  
ATOM   2390  C5'   C A 113      59.906  60.406 -57.383  1.00 41.01      A    C  
ATOM   2391  O5'   C A 113      59.223  59.170 -57.470  1.00 40.36      A    O  
ATOM   2392  C4'   C A 113      60.324  60.684 -55.974  1.00 42.51      A    C  
ATOM   2393  O4'   C A 113      59.164  60.971 -55.157  1.00 43.44      A    O  
ATOM   2394  C3'   C A 113      60.991  59.544 -55.243  1.00 44.21      A    C  
ATOM   2395  O3'   C A 113      62.340  59.388 -55.608  1.00 42.98      A    O  
ATOM   2396  C2'   C A 113      60.794  59.944 -53.793  1.00 43.41      A    C  
ATOM   2397  O2'   C A 113      61.678  60.973 -53.414  1.00 42.12      A    O  
ATOM   2398  C1'   C A 113      59.384  60.507 -53.840  1.00 41.99      A    C  
ATOM   2399  N1    C A 113      58.368  59.491 -53.501  1.00 42.02      A    N  
ATOM   2400  C2    C A 113      58.144  59.213 -52.150  1.00 40.89      A    C  
ATOM   2401  O2    C A 113      58.796  59.829 -51.290  1.00 40.25      A    O  
ATOM   2402  N3    C A 113      57.222  58.286 -51.811  1.00 40.62      A    N  
ATOM   2403  C4    C A 113      56.538  57.644 -52.756  1.00 40.82      A    C  
ATOM   2404  N4    C A 113      55.642  56.744 -52.380  1.00 40.35      A    N  
ATOM   2405  C5    C A 113      56.749  57.905 -54.138  1.00 41.66      A    C  
ATOM   2406  C6    C A 113      57.667  58.832 -54.458  1.00 42.77      A    C  
ATOM   2407  OP1   C A 113      59.469  58.689 -59.886  1.00 39.20      A    O  
ATOM   2408  OP2   C A 113      57.627  57.580 -58.502  1.00 39.97      A    O1-
ATOM   2409  P     C A 114      62.879  57.979 -55.723  1.00 39.47      A    P  
ATOM   2410  C5'   C A 114      63.917  58.569 -53.424  1.00 38.80      A    C  
ATOM   2411  O5'   C A 114      63.156  57.671 -54.207  1.00 38.62      A    O  
ATOM   2412  C4'   C A 114      63.765  58.266 -51.966  1.00 40.10      A    C  
ATOM   2413  O4'   C A 114      62.410  58.543 -51.534  1.00 41.00      A    O  
ATOM   2414  C3'   C A 114      63.972  56.830 -51.551  1.00 41.91      A    C  
ATOM   2415  O3'   C A 114      65.331  56.475 -51.487  1.00 40.31      A    O  
ATOM   2416  C2'   C A 114      63.264  56.790 -50.212  1.00 40.73      A    C  
ATOM   2417  O2'   C A 114      64.026  57.416 -49.202  1.00 39.62      A    O  
ATOM   2418  C1'   C A 114      62.047  57.650 -50.501  1.00 39.41      A    C  
ATOM   2419  N1    C A 114      60.887  56.834 -50.928  1.00 39.41      A    N  
ATOM   2420  C2    C A 114      60.138  56.194 -49.937  1.00 38.23      A    C  
ATOM   2421  O2    C A 114      60.465  56.339 -48.746  1.00 37.74      A    O  
ATOM   2422  N3    C A 114      59.083  55.435 -50.296  1.00 38.02      A    N  
ATOM   2423  C4    C A 114      58.759  55.300 -51.581  1.00 38.22      A    C  
ATOM   2424  N4    C A 114      57.715  54.548 -51.889  1.00 37.88      A    N  
ATOM   2425  C5    C A 114      59.507  55.938 -52.610  1.00 39.04      A    C  
ATOM   2426  C6    C A 114      60.552  56.690 -52.237  1.00 39.99      A    C  
ATOM   2427  OP1   C A 114      64.174  58.078 -56.426  1.00 38.07      A    O  
ATOM   2428  OP2   C A 114      61.855  57.032 -56.216  1.00 38.68      A    O1-
ATOM   2429  P     A A 115      65.721  55.040 -51.729  1.00 37.63      A    P  
ATOM   2430  C5'   A A 115      65.900  55.022 -49.140  1.00 36.83      A    C  
ATOM   2431  O5'   A A 115      65.403  54.418 -50.319  1.00 37.02      A    O  
ATOM   2432  C4'   A A 115      65.244  54.436 -47.924  1.00 37.88      A    C  
ATOM   2433  O4'   A A 115      63.843  54.787 -47.902  1.00 37.33      A    O  
ATOM   2434  C3'   A A 115      65.233  52.928 -47.844  1.00 38.49      A    C  
ATOM   2435  O3'   A A 115      66.469  52.412 -47.404  1.00 37.19      A    O  
ATOM   2436  C2'   A A 115      64.082  52.664 -46.900  1.00 37.03      A    C  
ATOM   2437  O2'   A A 115      64.451  52.895 -45.556  1.00 36.44      A    O  
ATOM   2438  C1'   A A 115      63.095  53.737 -47.324  1.00 36.71      A    C  
ATOM   2439  N1    A A 115      58.854  50.953 -48.061  1.00 33.98      A    N  
ATOM   2440  C2    A A 115      59.550  51.256 -46.960  1.00 33.69      A    C  
ATOM   2441  N3    A A 115      60.645  51.991 -46.843  1.00 36.66      A    N  
ATOM   2442  C4    A A 115      61.036  52.452 -48.043  1.00 36.25      A    C  
ATOM   2443  C5    A A 115      60.427  52.228 -49.256  1.00 35.66      A    C  
ATOM   2444  C6    A A 115      59.272  51.436 -49.241  1.00 34.73      A    C  
ATOM   2445  N6    A A 115      58.578  51.129 -50.338  1.00 34.69      A    N  
ATOM   2446  N7    A A 115      61.114  52.861 -50.276  1.00 35.79      A    N  
ATOM   2447  C8    A A 115      62.114  53.442 -49.662  1.00 36.31      A    C  
ATOM   2448  N9    A A 115      62.127  53.236 -48.311  1.00 36.44      A    N  
ATOM   2449  OP1   A A 115      67.183  55.008 -51.939  1.00 36.79      A    O  
ATOM   2450  OP2   A A 115      64.821  54.404 -52.723  1.00 37.32      A    O1-
ATOM   2451  P     G A 116      66.872  51.022 -47.828  1.00 38.28      A    P  
ATOM   2452  C5'   G A 116      65.339  48.979 -47.522  1.00 37.19      A    C  
ATOM   2453  O5'   G A 116      65.863  50.158 -46.980  1.00 37.39      A    O  
ATOM   2454  C4'   G A 116      63.895  48.821 -47.172  1.00 38.42      A    C  
ATOM   2455  O4'   G A 116      63.108  49.801 -47.870  1.00 39.11      A    O  
ATOM   2456  C3'   G A 116      63.267  47.502 -47.569  1.00 40.15      A    C  
ATOM   2457  O3'   G A 116      63.563  46.490 -46.633  1.00 39.10      A    O  
ATOM   2458  C2'   G A 116      61.803  47.853 -47.663  1.00 38.99      A    C  
ATOM   2459  O2'   G A 116      61.208  47.937 -46.384  1.00 37.62      A    O  
ATOM   2460  C1'   G A 116      61.871  49.247 -48.257  1.00 37.65      A    C  
ATOM   2461  N1    G A 116      59.125  48.045 -52.360  1.00 35.83      A    N  
ATOM   2462  C2    G A 116      58.806  47.906 -51.037  1.00 35.01      A    C  
ATOM   2463  N2    G A 116      57.613  47.378 -50.762  1.00 34.13      A    N  
ATOM   2464  N3    G A 116      59.602  48.261 -50.050  1.00 36.35      A    N  
ATOM   2465  C4    G A 116      60.765  48.775 -50.499  1.00 37.42      A    C  
ATOM   2466  C5    G A 116      61.181  48.952 -51.796  1.00 36.76      A    C  
ATOM   2467  C6    G A 116      60.316  48.571 -52.844  1.00 36.17      A    C  
ATOM   2468  O6    G A 116      60.505  48.656 -54.064  1.00 36.35      A    O  
ATOM   2469  N7    G A 116      62.443  49.513 -51.838  1.00 36.73      A    N  
ATOM   2470  C8    G A 116      62.771  49.655 -50.593  1.00 36.87      A    C  
ATOM   2471  N9    G A 116      61.805  49.227 -49.725  1.00 37.90      A    N  
ATOM   2472  OP1   G A 116      68.243  50.766 -47.338  1.00 37.13      A    O  
ATOM   2473  OP2   G A 116      66.563  50.819 -49.268  1.00 37.68      A    O1-
ATOM   2474  P     G A 117      64.013  45.137 -47.102  1.00 36.77      A    P  
ATOM   2475  C5'   G A 117      61.593  44.557 -46.351  1.00 36.13      A    C  
ATOM   2476  O5'   G A 117      62.613  44.459 -47.331  1.00 35.87      A    O  
ATOM   2477  C4'   G A 117      60.256  44.210 -46.941  1.00 37.81      A    C  
ATOM   2478  O4'   G A 117      59.838  45.241 -47.857  1.00 39.02      A    O  
ATOM   2479  C3'   G A 117      60.226  42.954 -47.778  1.00 40.69      A    C  
ATOM   2480  O3'   G A 117      60.138  41.792 -46.981  1.00 39.60      A    O  
ATOM   2481  C2'   G A 117      59.024  43.183 -48.664  1.00 39.82      A    C  
ATOM   2482  O2'   G A 117      57.817  42.958 -47.957  1.00 37.95      A    O  
ATOM   2483  C1'   G A 117      59.146  44.665 -48.948  1.00 38.24      A    C  
ATOM   2484  N1    G A 117      59.095  44.469 -54.011  1.00 37.01      A    N  
ATOM   2485  C2    G A 117      58.130  44.090 -53.117  1.00 35.98      A    C  
ATOM   2486  N2    G A 117      57.004  43.590 -53.632  1.00 35.20      A    N  
ATOM   2487  N3    G A 117      58.257  44.191 -51.811  1.00 37.32      A    N  
ATOM   2488  C4    G A 117      59.453  44.709 -51.465  1.00 38.35      A    C  
ATOM   2489  C5    G A 117      60.485  45.116 -52.278  1.00 37.98      A    C  
ATOM   2490  C6    G A 117      60.333  45.004 -53.676  1.00 37.50      A    C  
ATOM   2491  O6    G A 117      61.137  45.313 -54.565  1.00 37.77      A    O  
ATOM   2492  N7    G A 117      61.547  45.590 -51.527  1.00 37.76      A    N  
ATOM   2493  C8    G A 117      61.150  45.462 -50.295  1.00 37.73      A    C  
ATOM   2494  N9    G A 117      59.892  44.935 -50.185  1.00 38.74      A    N  
ATOM   2495  OP1   G A 117      64.687  44.450 -45.979  1.00 35.75      A    O  
ATOM   2496  OP2   G A 117      64.696  45.254 -48.412  1.00 36.71      A    O1-
ATOM   2497  P     C A 118      60.988  40.571 -47.324  1.00 38.44      A    P  
ATOM   2498  C5'   C A 118      58.718  39.686 -48.212  1.00 37.85      A    C  
ATOM   2499  O5'   C A 118      60.094  39.930 -48.449  1.00 37.76      A    O  
ATOM   2500  C4'   C A 118      57.979  39.515 -49.510  1.00 39.47      A    C  
ATOM   2501  O4'   C A 118      57.991  40.760 -50.255  1.00 40.30      A    O  
ATOM   2502  C3'   C A 118      58.575  38.522 -50.476  1.00 41.55      A    C  
ATOM   2503  O3'   C A 118      58.249  37.190 -50.145  1.00 40.15      A    O  
ATOM   2504  C2'   C A 118      57.991  38.977 -51.796  1.00 40.38      A    C  
ATOM   2505  O2'   C A 118      56.635  38.591 -51.919  1.00 38.83      A    O  
ATOM   2506  C1'   C A 118      58.050  40.485 -51.637  1.00 38.70      A    C  
ATOM   2507  N1    C A 118      59.294  41.056 -52.199  1.00 38.74      A    N  
ATOM   2508  C2    C A 118      59.377  41.224 -53.578  1.00 37.63      A    C  
ATOM   2509  O2    C A 118      58.412  40.900 -54.287  1.00 37.17      A    O  
ATOM   2510  N3    C A 118      60.503  41.744 -54.117  1.00 37.50      A    N  
ATOM   2511  C4    C A 118      61.527  42.084 -53.333  1.00 37.62      A    C  
ATOM   2512  N4    C A 118      62.616  42.594 -53.903  1.00 37.45      A    N  
ATOM   2513  C5    C A 118      61.466  41.918 -51.923  1.00 38.47      A    C  
ATOM   2514  C6    C A 118      60.340  41.406 -51.407  1.00 39.26      A    C  
ATOM   2515  OP1   C A 118      61.011  39.654 -46.165  1.00 37.23      A    O  
ATOM   2516  OP2   C A 118      62.269  41.002 -47.935  1.00 38.18      A    O1-
ATOM   2517  P     C A 119      59.301  36.104 -50.349  1.00 39.00      A    P  
ATOM   2518  C5'   C A 119      58.032  35.718 -52.581  1.00 38.34      A    C  
ATOM   2519  O5'   C A 119      59.257  35.970 -51.919  1.00 38.24      A    O  
ATOM   2520  C4'   C A 119      58.183  35.907 -54.066  1.00 39.89      A    C  
ATOM   2521  O4'   C A 119      58.460  37.298 -54.363  1.00 40.52      A    O  
ATOM   2522  C3'   C A 119      59.338  35.175 -54.707  1.00 41.76      A    C  
ATOM   2523  O3'   C A 119      59.044  33.814 -54.938  1.00 40.30      A    O  
ATOM   2524  C2'   C A 119      59.551  35.969 -55.980  1.00 40.59      A    C  
ATOM   2525  O2'   C A 119      58.570  35.665 -56.951  1.00 39.03      A    O  
ATOM   2526  C1'   C A 119      59.319  37.384 -55.482  1.00 38.98      A    C  
ATOM   2527  N1    C A 119      60.577  38.050 -55.085  1.00 38.76      A    N  
ATOM   2528  C2    C A 119      61.408  38.546 -56.090  1.00 37.54      A    C  
ATOM   2529  O2    C A 119      61.066  38.418 -57.276  1.00 37.09      A    O  
ATOM   2530  N3    C A 119      62.562  39.158 -55.751  1.00 37.36      A    N  
ATOM   2531  C4    C A 119      62.904  39.280 -54.469  1.00 37.48      A    C  
ATOM   2532  N4    C A 119      64.046  39.894 -54.180  1.00 37.24      A    N  
ATOM   2533  C5    C A 119      62.079  38.779 -53.427  1.00 38.43      A    C  
ATOM   2534  C6    C A 119      60.935  38.177 -53.781  1.00 39.47      A    C  
ATOM   2535  OP1   C A 119      58.781  34.855 -49.755  1.00 37.85      A    O  
ATOM   2536  OP2   C A 119      60.644  36.592 -49.965  1.00 38.49      A    O1-
ATOM   2537  P     U A 120      60.160  32.791 -54.708  1.00 40.06      A    P  
ATOM   2538  C5'   U A 120      60.434  33.014 -57.282  1.00 39.36      A    C  
ATOM   2539  O5'   U A 120      61.028  33.044 -55.996  1.00 39.47      A    O  
ATOM   2540  C4'   U A 120      61.403  33.487 -58.328  1.00 40.29      A    C  
ATOM   2541  O4'   U A 120      61.659  34.903 -58.163  1.00 40.94      A    O  
ATOM   2542  C3'   U A 120      62.779  32.874 -58.266  1.00 42.01      A    C  
ATOM   2543  O3'   U A 120      62.811  31.584 -58.851  1.00 41.48      A    O  
ATOM   2544  C2'   U A 120      63.622  33.895 -59.004  1.00 41.67      A    C  
ATOM   2545  O2'   U A 120      63.454  33.791 -60.405  1.00 40.06      A    O  
ATOM   2546  C1'   U A 120      62.989  35.195 -58.531  1.00 39.82      A    C  
ATOM   2547  N1    U A 120      63.695  35.773 -57.374  1.00 39.59      A    N  
ATOM   2548  C2    U A 120      64.849  36.482 -57.634  1.00 38.29      A    C  
ATOM   2549  O2    U A 120      65.294  36.642 -58.761  1.00 37.70      A    O  
ATOM   2550  N3    U A 120      65.470  37.005 -56.529  1.00 37.86      A    N  
ATOM   2551  C4    U A 120      65.064  36.889 -55.216  1.00 37.94      A    C  
ATOM   2552  O4    U A 120      65.730  37.414 -54.332  1.00 37.85      A    O  
ATOM   2553  C5    U A 120      63.866  36.142 -55.033  1.00 38.85      A    C  
ATOM   2554  C6    U A 120      63.237  35.623 -56.093  1.00 39.96      A    C  
ATOM   2555  OP1   U A 120      59.549  31.451 -54.815  1.00 39.62      A    O  
ATOM   2556  OP2   U A 120      60.972  33.137 -53.524  1.00 40.24      A    O1-
ATOM   2557  P     C A 121      63.439  30.467 -58.038  1.00 40.27      A    P  
ATOM   2558  C5'   C A 121      65.488  31.066 -59.504  1.00 39.48      A    C  
ATOM   2559  O5'   C A 121      64.949  30.847 -58.212  1.00 39.53      A    O  
ATOM   2560  C4'   C A 121      66.907  31.531 -59.402  1.00 40.83      A    C  
ATOM   2561  O4'   C A 121      66.948  32.921 -58.990  1.00 41.07      A    O  
ATOM   2562  C3'   C A 121      67.751  30.838 -58.360  1.00 42.18      A    C  
ATOM   2563  O3'   C A 121      68.192  29.564 -58.785  1.00 40.67      A    O  
ATOM   2564  C2'   C A 121      68.866  31.837 -58.144  1.00 40.67      A    C  
ATOM   2565  O2'   C A 121      69.796  31.808 -59.200  1.00 39.61      A    O  
ATOM   2566  C1'   C A 121      68.095  33.147 -58.203  1.00 39.81      A    C  
ATOM   2567  N1    C A 121      67.682  33.609 -56.860  1.00 39.70      A    N  
ATOM   2568  C2    C A 121      68.614  34.300 -56.085  1.00 38.67      A    C  
ATOM   2569  O2    C A 121      69.748  34.508 -56.551  1.00 38.04      A    O  
ATOM   2570  N3    C A 121      68.262  34.732 -54.852  1.00 38.27      A    N  
ATOM   2571  C4    C A 121      67.039  34.493 -54.384  1.00 38.38      A    C  
ATOM   2572  N4    C A 121      66.736  34.935 -53.169  1.00 38.02      A    N  
ATOM   2573  C5    C A 121      66.073  33.788 -55.150  1.00 39.34      A    C  
ATOM   2574  C6    C A 121      66.438  33.370 -56.372  1.00 40.50      A    C  
ATOM   2575  OP1   C A 121      63.184  29.202 -58.764  1.00 38.95      A    O  
ATOM   2576  OP2   C A 121      63.091  30.579 -56.608  1.00 39.56      A    O1-
ATOM   2577  P     C A 122      68.130  28.449 -57.769  1.00 40.88      A    P  
ATOM   2578  C5'   C A 122      70.686  28.844 -57.699  1.00 40.79      A    C  
ATOM   2579  O5'   C A 122      69.468  28.721 -56.993  1.00 40.37      A    O  
ATOM   2580  C4'   C A 122      71.797  29.210 -56.766  1.00 42.16      A    C  
ATOM   2581  O4'   C A 122      71.704  30.610 -56.400  1.00 42.57      A    O  
ATOM   2582  C3'   C A 122      71.804  28.504 -55.429  1.00 43.35      A    C  
ATOM   2583  O3'   C A 122      72.294  27.183 -55.513  1.00 42.01      A    O  
ATOM   2584  C2'   C A 122      72.666  29.426 -54.595  1.00 42.44      A    C  
ATOM   2585  O2'   C A 122      74.032  29.277 -54.911  1.00 41.03      A    O  
ATOM   2586  C1'   C A 122      72.195  30.786 -55.087  1.00 41.35      A    C  
ATOM   2587  N1    C A 122      71.129  31.338 -54.233  1.00 41.45      A    N  
ATOM   2588  C2    C A 122      71.508  31.993 -53.059  1.00 40.40      A    C  
ATOM   2589  O2    C A 122      72.712  32.095 -52.788  1.00 39.82      A    O  
ATOM   2590  N3    C A 122      70.555  32.508 -52.249  1.00 40.13      A    N  
ATOM   2591  C4    C A 122      69.269  32.382 -52.568  1.00 40.33      A    C  
ATOM   2592  N4    C A 122      68.369  32.906 -51.747  1.00 39.96      A    N  
ATOM   2593  C5    C A 122      68.856  31.716 -53.756  1.00 41.18      A    C  
ATOM   2594  C6    C A 122      69.814  31.214 -54.550  1.00 42.10      A    C  
ATOM   2595  OP1   C A 122      68.265  27.178 -58.515  1.00 39.30      A    O  
ATOM   2596  OP2   C A 122      67.003  28.632 -56.833  1.00 39.98      A    O1-
ATOM   2597  P     U A 123      71.630  26.144 -54.613  1.00 41.83      A    P  
ATOM   2598  C5'   U A 123      73.770  26.423 -53.178  1.00 41.98      A    C  
ATOM   2599  O5'   U A 123      72.361  26.439 -53.252  1.00 41.65      A    O  
ATOM   2600  C4'   U A 123      74.238  26.827 -51.816  1.00 43.17      A    C  
ATOM   2601  O4'   U A 123      74.061  28.252 -51.628  1.00 44.20      A    O  
ATOM   2602  C3'   U A 123      73.493  26.229 -50.648  1.00 44.91      A    C  
ATOM   2603  O3'   U A 123      73.859  24.890 -50.391  1.00 44.13      A    O  
ATOM   2604  C2'   U A 123      73.852  27.189 -49.529  1.00 44.43      A    C  
ATOM   2605  O2'   U A 123      75.165  26.978 -49.068  1.00 43.14      A    O  
ATOM   2606  C1'   U A 123      73.803  28.518 -50.266  1.00 42.82      A    C  
ATOM   2607  N1    U A 123      72.483  29.157 -50.128  1.00 43.21      A    N  
ATOM   2608  C2    U A 123      72.272  29.896 -48.977  1.00 42.27      A    C  
ATOM   2609  O2    U A 123      73.117  30.033 -48.113  1.00 41.67      A    O  
ATOM   2610  N3    U A 123      71.033  30.471 -48.880  1.00 42.06      A    N  
ATOM   2611  C4    U A 123      70.004  30.383 -49.790  1.00 42.22      A    C  
ATOM   2612  O4    U A 123      68.949  30.955 -49.555  1.00 42.20      A    O  
ATOM   2613  C5    U A 123      70.303  29.602 -50.948  1.00 42.94      A    C  
ATOM   2614  C6    U A 123      71.503  29.031 -51.073  1.00 43.50      A    C  
ATOM   2615  OP1   U A 123      72.067  24.819 -55.101  1.00 41.09      A    O  
ATOM   2616  OP2   U A 123      70.187  26.423 -54.442  1.00 42.25      A    O1-
ATOM   2617  P     C A 124      72.731  23.962 -49.877  1.00 42.34      A    P  
ATOM   2618  C5'   C A 124      73.841  24.354 -47.567  1.00 41.88      A    C  
ATOM   2619  O5'   C A 124      72.673  24.388 -48.361  1.00 41.75      A    O  
ATOM   2620  C4'   C A 124      73.615  25.045 -46.256  1.00 43.21      A    C  
ATOM   2621  O4'   C A 124      73.413  26.463 -46.461  1.00 44.03      A    O  
ATOM   2622  C3'   C A 124      72.387  24.638 -45.477  1.00 44.68      A    C  
ATOM   2623  O3'   C A 124      72.541  23.403 -44.820  1.00 43.12      A    O  
ATOM   2624  C2'   C A 124      72.217  25.813 -44.537  1.00 43.33      A    C  
ATOM   2625  O2'   C A 124      73.165  25.786 -43.494  1.00 42.51      A    O  
ATOM   2626  C1'   C A 124      72.552  26.968 -45.464  1.00 42.38      A    C  
ATOM   2627  N1    C A 124      71.331  27.521 -46.089  1.00 42.74      A    N  
ATOM   2628  C2    C A 124      70.583  28.439 -45.344  1.00 42.08      A    C  
ATOM   2629  O2    C A 124      70.977  28.760 -44.215  1.00 41.47      A    O  
ATOM   2630  N3    C A 124      69.456  28.954 -45.876  1.00 41.84      A    N  
ATOM   2631  C4    C A 124      69.061  28.586 -47.093  1.00 42.14      A    C  
ATOM   2632  N4    C A 124      67.951  29.121 -47.575  1.00 41.84      A    N  
ATOM   2633  C5    C A 124      69.803  27.652 -47.868  1.00 42.99      A    C  
ATOM   2634  C6    C A 124      70.922  27.150 -47.328  1.00 43.86      A    C  
ATOM   2635  OP1   C A 124      73.264  22.583 -49.961  1.00 40.88      A    O  
ATOM   2636  OP2   C A 124      71.428  24.281 -50.499  1.00 41.74      A    O1-
ATOM   2637  P     C A 125      71.241  22.586 -44.562  1.00 43.17      A    P  
ATOM   2638  C5'   C A 125      71.451  23.500 -42.138  1.00 43.02      A    C  
ATOM   2639  O5'   C A 125      70.654  23.320 -43.295  1.00 42.85      A    O  
ATOM   2640  C4'   C A 125      70.763  24.401 -41.151  1.00 44.31      A    C  
ATOM   2641  O4'   C A 125      70.625  25.731 -41.701  1.00 45.05      A    O  
ATOM   2642  C3'   C A 125      69.349  24.030 -40.778  1.00 45.80      A    C  
ATOM   2643  O3'   C A 125      69.297  22.973 -39.851  1.00 44.23      A    O  
ATOM   2644  C2'   C A 125      68.815  25.340 -40.241  1.00 44.70      A    C  
ATOM   2645  O2'   C A 125      69.305  25.603 -38.944  1.00 43.50      A    O  
ATOM   2646  C1'   C A 125      69.447  26.328 -41.208  1.00 43.32      A    C  
ATOM   2647  N1    C A 125      68.543  26.647 -42.332  1.00 43.67      A    N  
ATOM   2648  C2    C A 125      67.513  27.566 -42.103  1.00 43.14      A    C  
ATOM   2649  O2    C A 125      67.401  28.079 -40.982  1.00 42.45      A    O  
ATOM   2650  N3    C A 125      66.671  27.871 -43.111  1.00 42.82      A    N  
ATOM   2651  C4    C A 125      66.819  27.302 -44.306  1.00 43.12      A    C  
ATOM   2652  N4    C A 125      65.969  27.635 -45.267  1.00 42.85      A    N  
ATOM   2653  C5    C A 125      67.856  26.362 -44.564  1.00 43.98      A    C  
ATOM   2654  C6    C A 125      68.686  26.068 -43.554  1.00 44.74      A    C  
ATOM   2655  OP1   C A 125      71.682  21.233 -44.161  1.00 41.78      A    O  
ATOM   2656  OP2   C A 125      70.277  22.740 -45.675  1.00 42.85      A    O1-
ATOM   2657  P     C A 126      68.067  22.028 -39.907  1.00 42.74      A    P  
ATOM   2658  C5'   C A 126      67.213  23.370 -37.847  1.00 42.36      A    C  
ATOM   2659  O5'   C A 126      66.972  22.882 -39.160  1.00 42.17      A    O  
ATOM   2660  C4'   C A 126      66.091  24.267 -37.409  1.00 43.79      A    C  
ATOM   2661  O4'   C A 126      66.100  25.491 -38.177  1.00 44.77      A    O  
ATOM   2662  C3'   C A 126      64.695  23.731 -37.619  1.00 45.39      A    C  
ATOM   2663  O3'   C A 126      64.323  22.791 -36.639  1.00 43.69      A    O  
ATOM   2664  C2'   C A 126      63.868  24.997 -37.597  1.00 44.22      A    C  
ATOM   2665  O2'   C A 126      63.703  25.484 -36.281  1.00 43.05      A    O  
ATOM   2666  C1'   C A 126      64.778  25.948 -38.355  1.00 42.76      A    C  
ATOM   2667  N1    C A 126      64.457  25.978 -39.798  1.00 43.03      A    N  
ATOM   2668  C2    C A 126      63.370  26.750 -40.212  1.00 42.44      A    C  
ATOM   2669  O2    C A 126      62.725  27.382 -39.368  1.00 41.83      A    O  
ATOM   2670  N3    C A 126      63.054  26.791 -41.523  1.00 42.21      A    N  
ATOM   2671  C4    C A 126      63.769  26.097 -42.406  1.00 42.55      A    C  
ATOM   2672  N4    C A 126      63.424  26.168 -43.686  1.00 42.33      A    N  
ATOM   2673  C5    C A 126      64.876  25.301 -42.011  1.00 43.47      A    C  
ATOM   2674  C6    C A 126      65.180  25.270 -40.706  1.00 44.35      A    C  
ATOM   2675  OP1   C A 126      68.400  20.855 -39.070  1.00 41.59      A    O  
ATOM   2676  OP2   C A 126      67.629  21.828 -41.306  1.00 42.41      A    O1-
ATOM   2677  P     U A 127      63.481  21.572 -37.102  1.00 42.64      A    P  
ATOM   2678  C5'   U A 127      61.450  22.952 -36.284  1.00 42.01      A    C  
ATOM   2679  O5'   U A 127      62.074  22.236 -37.333  1.00 42.28      A    O  
ATOM   2680  C4'   U A 127      60.222  23.667 -36.776  1.00 42.88      A    C  
ATOM   2681  O4'   U A 127      60.593  24.723 -37.693  1.00 43.72      A    O  
ATOM   2682  C3'   U A 127      59.240  22.844 -37.572  1.00 44.71      A    C  
ATOM   2683  O3'   U A 127      58.442  22.011 -36.763  1.00 43.80      A    O  
ATOM   2684  C2'   U A 127      58.461  23.916 -38.302  1.00 44.22      A    C  
ATOM   2685  O2'   U A 127      57.546  24.564 -37.443  1.00 42.95      A    O  
ATOM   2686  C1'   U A 127      59.575  24.895 -38.651  1.00 42.50      A    C  
ATOM   2687  N1    U A 127      60.110  24.639 -39.995  1.00 42.44      A    N  
ATOM   2688  C2    U A 127      59.402  25.173 -41.052  1.00 41.82      A    C  
ATOM   2689  O2    U A 127      58.390  25.830 -40.903  1.00 41.20      A    O  
ATOM   2690  N3    U A 127      59.921  24.906 -42.287  1.00 41.46      A    N  
ATOM   2691  C4    U A 127      61.051  24.172 -42.572  1.00 41.61      A    C  
ATOM   2692  O4    U A 127      61.386  24.019 -43.739  1.00 41.58      A    O  
ATOM   2693  C5    U A 127      61.726  23.657 -41.430  1.00 42.56      A    C  
ATOM   2694  C6    U A 127      61.244  23.901 -40.209  1.00 43.66      A    C  
ATOM   2695  OP1   U A 127      63.388  20.661 -35.947  1.00 42.18      A    O  
ATOM   2696  OP2   U A 127      63.973  21.058 -38.403  1.00 42.79      A    O1-
ATOM   2697  P     C A 128      57.662  20.862 -37.440  1.00 40.41      A    P  
ATOM   2698  C5'   C A 128      55.559  22.210 -36.756  1.00 39.10      A    C  
ATOM   2699  O5'   C A 128      56.305  21.584 -37.784  1.00 39.36      A    O  
ATOM   2700  C4'   C A 128      54.441  23.037 -37.329  1.00 40.67      A    C  
ATOM   2701  O4'   C A 128      54.973  24.115 -38.130  1.00 40.84      A    O  
ATOM   2702  C3'   C A 128      53.498  22.335 -38.278  1.00 42.29      A    C  
ATOM   2703  O3'   C A 128      52.556  21.526 -37.607  1.00 40.56      A    O  
ATOM   2704  C2'   C A 128      52.876  23.496 -39.022  1.00 40.50      A    C  
ATOM   2705  O2'   C A 128      51.907  24.149 -38.228  1.00 39.71      A    O  
ATOM   2706  C1'   C A 128      54.077  24.414 -39.178  1.00 39.71      A    C  
ATOM   2707  N1    C A 128      54.749  24.225 -40.477  1.00 39.32      A    N  
ATOM   2708  C2    C A 128      54.183  24.830 -41.596  1.00 38.33      A    C  
ATOM   2709  O2    C A 128      53.153  25.502 -41.462  1.00 37.85      A    O  
ATOM   2710  N3    C A 128      54.770  24.670 -42.800  1.00 38.02      A    N  
ATOM   2711  C4    C A 128      55.877  23.938 -42.912  1.00 38.24      A    C  
ATOM   2712  N4    C A 128      56.424  23.811 -44.117  1.00 37.93      A    N  
ATOM   2713  C5    C A 128      56.476  23.311 -41.788  1.00 39.38      A    C  
ATOM   2714  C6    C A 128      55.882  23.480 -40.601  1.00 40.84      A    C  
ATOM   2715  OP1   C A 128      57.401  19.832 -36.408  1.00 39.53      A    O  
ATOM   2716  OP2   C A 128      58.318  20.474 -38.710  1.00 39.90      A    O1-
ATOM   2717  P     U A 129      52.117  20.175 -38.262  1.00 41.17      A    P  
ATOM   2718  C5'   U A 129      50.166  21.470 -39.389  1.00 40.05      A    C  
ATOM   2719  O5'   U A 129      51.314  20.651 -39.535  1.00 40.62      A    O  
ATOM   2720  C4'   U A 129      49.715  21.998 -40.728  1.00 40.72      A    C  
ATOM   2721  O4'   U A 129      50.781  22.759 -41.338  1.00 40.85      A    O  
ATOM   2722  C3'   U A 129      49.374  20.958 -41.768  1.00 42.07      A    C  
ATOM   2723  O3'   U A 129      48.066  20.450 -41.590  1.00 41.23      A    O  
ATOM   2724  C2'   U A 129      49.550  21.717 -43.068  1.00 41.37      A    C  
ATOM   2725  O2'   U A 129      48.428  22.528 -43.343  1.00 40.23      A    O  
ATOM   2726  C1'   U A 129      50.736  22.616 -42.739  1.00 39.94      A    C  
ATOM   2727  N1    U A 129      52.018  22.064 -43.215  1.00 39.54      A    N  
ATOM   2728  C2    U A 129      52.320  22.233 -44.548  1.00 38.46      A    C  
ATOM   2729  O2    U A 129      51.581  22.805 -45.327  1.00 37.80      A    O  
ATOM   2730  N3    U A 129      53.521  21.707 -44.941  1.00 37.93      A    N  
ATOM   2731  C4    U A 129      54.432  21.041 -44.156  1.00 38.13      A    C  
ATOM   2732  O4    U A 129      55.471  20.626 -44.662  1.00 37.96      A    O  
ATOM   2733  C5    U A 129      54.051  20.909 -42.789  1.00 39.28      A    C  
ATOM   2734  C6    U A 129      52.883  21.413 -42.376  1.00 40.62      A    C  
ATOM   2735  OP1   U A 129      51.184  19.505 -37.339  1.00 40.81      A    O  
ATOM   2736  OP2   U A 129      53.329  19.456 -38.728  1.00 41.30      A    O1-
ATOM   2737  P     G A 130      47.772  18.945 -41.274  1.00 37.69      A    P  
ATOM   2738  C5'   G A 130      48.326  16.843 -42.695  1.00 36.38      A    C  
ATOM   2739  O5'   G A 130      48.345  18.248 -42.571  1.00 36.32      A    O  
ATOM   2740  C4'   G A 130      48.520  16.446 -44.134  1.00 37.43      A    C  
ATOM   2741  O4'   G A 130      47.341  16.789 -44.892  1.00 37.45      A    O  
ATOM   2742  C3'   G A 130      49.645  17.160 -44.853  1.00 38.50      A    C  
ATOM   2743  O3'   G A 130      50.892  16.553 -44.586  1.00 37.39      A    O  
ATOM   2744  C2'   G A 130      49.220  17.072 -46.303  1.00 37.54      A    C  
ATOM   2745  O2'   G A 130      49.525  15.807 -46.856  1.00 36.25      A    O  
ATOM   2746  C1'   G A 130      47.709  17.197 -46.194  1.00 36.39      A    C  
ATOM   2747  N1    G A 130      46.635  20.782 -49.608  1.00 33.07      A    N  
ATOM   2748  C2    G A 130      47.120  19.519 -49.801  1.00 32.85      A    C  
ATOM   2749  N2    G A 130      47.354  19.153 -51.068  1.00 31.89      A    N  
ATOM   2750  N3    G A 130      47.368  18.670 -48.827  1.00 34.73      A    N  
ATOM   2751  C4    G A 130      47.083  19.195 -47.618  1.00 36.60      A    C  
ATOM   2752  C5    G A 130      46.597  20.443 -47.320  1.00 34.20      A    C  
ATOM   2753  C6    G A 130      46.336  21.345 -48.377  1.00 33.32      A    C  
ATOM   2754  O6    G A 130      45.899  22.498 -48.310  1.00 33.27      A    O  
ATOM   2755  N7    G A 130      46.437  20.601 -45.953  1.00 34.40      A    N  
ATOM   2756  C8    G A 130      46.826  19.462 -45.455  1.00 34.83      A    C  
ATOM   2757  N9    G A 130      47.231  18.568 -46.407  1.00 35.93      A    N  
ATOM   2758  OP1   G A 130      46.309  18.743 -41.246  1.00 37.61      A    O  
ATOM   2759  OP2   G A 130      48.592  18.518 -40.132  1.00 37.73      A    O1-
ATOM   2760  P     A A 131      52.211  17.427 -44.646  1.00 36.66      A    P  
ATOM   2761  C5'   A A 131      53.168  18.660 -46.709  1.00 36.81      A    C  
ATOM   2762  O5'   A A 131      52.435  17.573 -46.203  1.00 36.53      A    O  
ATOM   2763  C4'   A A 131      52.824  18.920 -48.147  1.00 38.37      A    C  
ATOM   2764  O4'   A A 131      51.389  18.974 -48.294  1.00 37.69      A    O  
ATOM   2765  C3'   A A 131      53.301  20.240 -48.711  1.00 39.59      A    C  
ATOM   2766  O3'   A A 131      54.659  20.196 -49.107  1.00 38.45      A    O  
ATOM   2767  C2'   A A 131      52.339  20.469 -49.856  1.00 38.39      A    C  
ATOM   2768  O2'   A A 131      52.664  19.674 -50.982  1.00 37.27      A    O  
ATOM   2769  C1'   A A 131      51.046  19.947 -49.251  1.00 37.31      A    C  
ATOM   2770  N1    A A 131      48.259  24.208 -49.856  1.00 34.52      A    N  
ATOM   2771  C2    A A 131      48.854  23.389 -50.732  1.00 34.14      A    C  
ATOM   2772  N3    A A 131      49.561  22.294 -50.508  1.00 37.06      A    N  
ATOM   2773  C4    A A 131      49.640  22.049 -49.191  1.00 36.76      A    C  
ATOM   2774  C5    A A 131      49.086  22.795 -48.173  1.00 36.22      A    C  
ATOM   2775  C6    A A 131      48.360  23.929 -48.544  1.00 35.27      A    C  
ATOM   2776  N6    A A 131      47.773  24.747 -47.667  1.00 35.20      A    N  
ATOM   2777  N7    A A 131      49.377  22.237 -46.939  1.00 36.39      A    N  
ATOM   2778  C8    A A 131      50.094  21.184 -47.236  1.00 36.80      A    C  
ATOM   2779  N9    A A 131      50.292  21.012 -48.580  1.00 37.13      A    N  
ATOM   2780  OP1   A A 131      53.318  16.616 -44.101  1.00 35.89      A    O  
ATOM   2781  OP2   A A 131      51.936  18.771 -44.083  1.00 36.51      A    O1-
ATOM   2782  P     C A 132      55.684  21.233 -48.513  1.00 38.51      A    P  
ATOM   2783  C5'   C A 132      55.372  22.568 -50.730  1.00 37.89      A    C  
ATOM   2784  O5'   C A 132      55.328  22.546 -49.308  1.00 37.63      A    O  
ATOM   2785  C4'   C A 132      54.436  23.603 -51.288  1.00 39.35      A    C  
ATOM   2786  O4'   C A 132      53.100  23.373 -50.790  1.00 39.06      A    O  
ATOM   2787  C3'   C A 132      54.716  25.042 -50.898  1.00 40.78      A    C  
ATOM   2788  O3'   C A 132      55.743  25.623 -51.668  1.00 39.52      A    O  
ATOM   2789  C2'   C A 132      53.370  25.701 -51.113  1.00 39.14      A    C  
ATOM   2790  O2'   C A 132      53.111  25.932 -52.487  1.00 37.85      A    O  
ATOM   2791  C1'   C A 132      52.434  24.609 -50.618  1.00 38.00      A    C  
ATOM   2792  N1    C A 132      52.084  24.784 -49.191  1.00 37.34      A    N  
ATOM   2793  C2    C A 132      51.146  25.757 -48.856  1.00 35.58      A    C  
ATOM   2794  O2    C A 132      50.634  26.434 -49.761  1.00 34.96      A    O  
ATOM   2795  N3    C A 132      50.820  25.941 -47.557  1.00 35.09      A    N  
ATOM   2796  C4    C A 132      51.384  25.195 -46.609  1.00 35.09      A    C  
ATOM   2797  N4    C A 132      51.033  25.412 -45.346  1.00 34.34      A    N  
ATOM   2798  C5    C A 132      52.343  24.193 -46.923  1.00 36.27      A    C  
ATOM   2799  C6    C A 132      52.659  24.026 -48.216  1.00 37.88      A    C  
ATOM   2800  OP1   C A 132      57.047  20.805 -48.898  1.00 36.66      A    O  
ATOM   2801  OP2   C A 132      55.363  21.457 -47.090  1.00 37.11      A    O1-
ATOM   2802  P     U A 133      56.911  26.482 -51.056  1.00 40.21      A    P  
ATOM   2803  C5'   U A 133      55.269  28.228 -50.000  1.00 39.48      A    C  
ATOM   2804  O5'   U A 133      56.207  27.176 -49.824  1.00 39.95      A    O  
ATOM   2805  C4'   U A 133      54.427  28.413 -48.768  1.00 40.40      A    C  
ATOM   2806  O4'   U A 133      54.337  27.161 -48.043  1.00 41.09      A    O  
ATOM   2807  C3'   U A 133      54.956  29.386 -47.736  1.00 42.67      A    C  
ATOM   2808  O3'   U A 133      54.660  30.725 -48.060  1.00 42.04      A    O  
ATOM   2809  C2'   U A 133      54.284  28.913 -46.460  1.00 42.16      A    C  
ATOM   2810  O2'   U A 133      52.941  29.330 -46.399  1.00 40.80      A    O  
ATOM   2811  C1'   U A 133      54.328  27.401 -46.653  1.00 40.46      A    C  
ATOM   2812  N1    U A 133      55.531  26.795 -46.046  1.00 40.09      A    N  
ATOM   2813  C2    U A 133      55.591  26.697 -44.673  1.00 39.02      A    C  
ATOM   2814  O2    U A 133      54.697  27.087 -43.941  1.00 38.43      A    O  
ATOM   2815  N3    U A 133      56.736  26.136 -44.182  1.00 38.63      A    N  
ATOM   2816  C4    U A 133      57.810  25.663 -44.905  1.00 38.68      A    C  
ATOM   2817  O4    U A 133      58.771  25.180 -44.314  1.00 38.57      A    O  
ATOM   2818  C5    U A 133      57.676  25.792 -46.313  1.00 39.72      A    C  
ATOM   2819  C6    U A 133      56.564  26.338 -46.822  1.00 40.88      A    C  
ATOM   2820  OP1   U A 133      57.326  27.544 -52.005  1.00 39.18      A    O  
ATOM   2821  OP2   U A 133      57.925  25.543 -50.526  1.00 39.91      A    O1-
ATOM   2822  P     G A 134      55.785  31.794 -47.923  1.00 40.87      A    P  
ATOM   2823  C5'   G A 134      54.808  32.321 -45.565  1.00 39.83      A    C  
ATOM   2824  O5'   G A 134      55.910  31.907 -46.360  1.00 40.00      A    O  
ATOM   2825  C4'   G A 134      55.130  32.198 -44.109  1.00 41.44      A    C  
ATOM   2826  O4'   G A 134      55.221  30.807 -43.734  1.00 42.10      A    O  
ATOM   2827  C3'   G A 134      56.466  32.766 -43.680  1.00 43.01      A    C  
ATOM   2828  O3'   G A 134      56.443  34.170 -43.535  1.00 42.12      A    O  
ATOM   2829  C2'   G A 134      56.728  32.020 -42.390  1.00 42.32      A    C  
ATOM   2830  O2'   G A 134      55.926  32.517 -41.338  1.00 41.14      A    O  
ATOM   2831  C1'   G A 134      56.232  30.638 -42.762  1.00 40.94      A    C  
ATOM   2832  N1    G A 134      60.453  28.019 -41.791  1.00 39.74      A    N  
ATOM   2833  C2    G A 134      59.632  28.694 -40.926  1.00 38.85      A    C  
ATOM   2834  N2    G A 134      59.982  28.678 -39.637  1.00 37.76      A    N  
ATOM   2835  N3    G A 134      58.550  29.340 -41.300  1.00 39.96      A    N  
ATOM   2836  C4    G A 134      58.351  29.255 -42.631  1.00 41.27      A    C  
ATOM   2837  C5    G A 134      59.109  28.608 -43.576  1.00 40.58      A    C  
ATOM   2838  C6    G A 134      60.268  27.919 -43.160  1.00 39.99      A    C  
ATOM   2839  O6    G A 134      61.075  27.284 -43.851  1.00 40.31      A    O  
ATOM   2840  N7    G A 134      58.561  28.763 -44.837  1.00 40.56      A    N  
ATOM   2841  C8    G A 134      57.501  29.493 -44.640  1.00 40.43      A    C  
ATOM   2842  N9    G A 134      57.314  29.822 -43.327  1.00 41.24      A    N  
ATOM   2843  OP1   G A 134      55.263  33.077 -48.440  1.00 39.87      A    O  
ATOM   2844  OP2   G A 134      57.058  31.255 -48.462  1.00 40.14      A    O1-
ATOM   2845  P     G A 135      57.692  34.973 -44.006  1.00 40.77      A    P  
ATOM   2846  C5'   G A 135      58.425  34.874 -41.516  1.00 40.11      A    C  
ATOM   2847  O5'   G A 135      58.733  34.615 -42.874  1.00 39.96      A    O  
ATOM   2848  C4'   G A 135      59.426  34.233 -40.600  1.00 41.66      A    C  
ATOM   2849  O4'   G A 135      59.373  32.798 -40.720  1.00 42.31      A    O  
ATOM   2850  C3'   G A 135      60.878  34.547 -40.863  1.00 43.26      A    C  
ATOM   2851  O3'   G A 135      61.254  35.824 -40.410  1.00 42.34      A    O  
ATOM   2852  C2'   G A 135      61.571  33.410 -40.145  1.00 42.52      A    C  
ATOM   2853  O2'   G A 135      61.541  33.591 -38.748  1.00 40.96      A    O  
ATOM   2854  C1'   G A 135      60.660  32.256 -40.503  1.00 40.88      A    C  
ATOM   2855  N1    G A 135      64.197  29.230 -42.433  1.00 40.05      A    N  
ATOM   2856  C2    G A 135      64.038  29.679 -41.149  1.00 39.05      A    C  
ATOM   2857  N2    G A 135      64.944  29.275 -40.259  1.00 37.89      A    N  
ATOM   2858  N3    G A 135      63.058  30.468 -40.767  1.00 40.15      A    N  
ATOM   2859  C4    G A 135      62.239  30.779 -41.791  1.00 41.46      A    C  
ATOM   2860  C5    G A 135      62.311  30.387 -43.104  1.00 40.89      A    C  
ATOM   2861  C6    G A 135      63.365  29.539 -43.502  1.00 40.40      A    C  
ATOM   2862  O6    G A 135      63.603  29.084 -44.623  1.00 40.64      A    O  
ATOM   2863  N7    G A 135      61.268  30.931 -43.837  1.00 40.78      A    N  
ATOM   2864  C8    G A 135      60.599  31.637 -42.969  1.00 40.67      A    C  
ATOM   2865  N9    G A 135      61.132  31.582 -41.713  1.00 41.35      A    N  
ATOM   2866  OP1   G A 135      57.361  36.410 -43.904  1.00 39.88      A    O  
ATOM   2867  OP2   G A 135      58.206  34.432 -45.287  1.00 40.55      A    O1-
ATOM   2868  P     G A 136      62.374  36.574 -41.183  1.00 40.87      A    P  
ATOM   2869  C5'   G A 136      63.920  35.675 -39.303  1.00 39.97      A    C  
ATOM   2870  O5'   G A 136      63.656  35.802 -40.690  1.00 40.00      A    O  
ATOM   2871  C4'   G A 136      65.118  34.805 -39.062  1.00 41.22      A    C  
ATOM   2872  O4'   G A 136      64.845  33.448 -39.455  1.00 41.66      A    O  
ATOM   2873  C3'   G A 136      66.360  35.153 -39.846  1.00 42.23      A    C  
ATOM   2874  O3'   G A 136      67.038  36.265 -39.318  1.00 41.22      A    O  
ATOM   2875  C2'   G A 136      67.144  33.863 -39.775  1.00 41.41      A    C  
ATOM   2876  O2'   G A 136      67.741  33.693 -38.511  1.00 40.10      A    O  
ATOM   2877  C1'   G A 136      66.032  32.844 -39.931  1.00 40.32      A    C  
ATOM   2878  N1    G A 136      68.001  30.230 -43.772  1.00 39.45      A    N  
ATOM   2879  C2    G A 136      68.465  30.385 -42.494  1.00 38.55      A    C  
ATOM   2880  N2    G A 136      69.606  29.768 -42.193  1.00 37.49      A    N  
ATOM   2881  N3    G A 136      67.850  31.097 -41.572  1.00 39.80      A    N  
ATOM   2882  C4    G A 136      66.717  31.651 -42.045  1.00 40.99      A    C  
ATOM   2883  C5    G A 136      66.169  31.560 -43.299  1.00 40.32      A    C  
ATOM   2884  C6    G A 136      66.838  30.793 -44.274  1.00 39.81      A    C  
ATOM   2885  O6    G A 136      66.511  30.591 -45.452  1.00 40.04      A    O  
ATOM   2886  N7    G A 136      64.990  32.284 -43.374  1.00 40.25      A    N  
ATOM   2887  C8    G A 136      64.850  32.797 -42.185  1.00 40.15      A    C  
ATOM   2888  N9    G A 136      65.859  32.450 -41.332  1.00 40.72      A    N  
ATOM   2889  OP1   G A 136      62.421  37.955 -40.658  1.00 40.04      A    O  
ATOM   2890  OP2   G A 136      62.241  36.356 -42.642  1.00 40.81      A    O1-
ATOM   2891  P     A A 137      67.742  37.232 -40.327  1.00 40.56      A    P  
ATOM   2892  C5'   A A 137      69.888  35.957 -39.643  1.00 40.32      A    C  
ATOM   2893  O5'   A A 137      69.038  36.414 -40.675  1.00 40.49      A    O  
ATOM   2894  C4'   A A 137      71.033  35.173 -40.203  1.00 41.66      A    C  
ATOM   2895  O4'   A A 137      70.585  33.867 -40.618  1.00 41.34      A    O  
ATOM   2896  C3'   A A 137      71.669  35.741 -41.449  1.00 42.28      A    C  
ATOM   2897  O3'   A A 137      72.523  36.828 -41.187  1.00 41.12      A    O  
ATOM   2898  C2'   A A 137      72.369  34.526 -42.013  1.00 40.88      A    C  
ATOM   2899  O2'   A A 137      73.540  34.223 -41.288  1.00 40.11      A    O  
ATOM   2900  C1'   A A 137      71.333  33.453 -41.744  1.00 39.71      A    C  
ATOM   2901  N1    A A 137      70.790  31.405 -46.390  1.00 38.53      A    N  
ATOM   2902  C2    A A 137      71.792  31.385 -45.509  1.00 37.81      A    C  
ATOM   2903  N3    A A 137      71.863  31.943 -44.310  1.00 40.41      A    N  
ATOM   2904  C4    A A 137      70.725  32.592 -44.029  1.00 40.21      A    C  
ATOM   2905  C5    A A 137      69.611  32.698 -44.835  1.00 40.01      A    C  
ATOM   2906  C6    A A 137      69.667  32.065 -46.074  1.00 39.29      A    C  
ATOM   2907  N6    A A 137      68.670  32.088 -46.958  1.00 39.34      A    N  
ATOM   2908  N7    A A 137      68.629  33.447 -44.210  1.00 40.11      A    N  
ATOM   2909  C8    A A 137      69.171  33.773 -43.061  1.00 40.20      A    C  
ATOM   2910  N9    A A 137      70.433  33.284 -42.890  1.00 40.12      A    N  
ATOM   2911  OP1   A A 137      68.134  38.444 -39.575  1.00 39.45      A    O  
ATOM   2912  OP2   A A 137      66.939  37.371 -41.565  1.00 40.24      A    O1-
ATOM   2913  P     G A 138      72.508  38.022 -42.221  1.00 40.95      A    P  
ATOM   2914  C5'   G A 138      74.630  36.899 -43.155  1.00 39.82      A    C  
ATOM   2915  O5'   G A 138      73.342  37.413 -43.405  1.00 40.10      A    O  
ATOM   2916  C4'   G A 138      75.142  36.135 -44.337  1.00 40.80      A    C  
ATOM   2917  O4'   G A 138      74.372  34.934 -44.534  1.00 41.30      A    O  
ATOM   2918  C3'   G A 138      75.055  36.821 -45.680  1.00 42.28      A    C  
ATOM   2919  O3'   G A 138      76.022  37.821 -45.856  1.00 41.36      A    O  
ATOM   2920  C2'   G A 138      75.200  35.644 -46.619  1.00 41.24      A    C  
ATOM   2921  O2'   G A 138      76.528  35.184 -46.666  1.00 40.03      A    O  
ATOM   2922  C1'   G A 138      74.350  34.614 -45.910  1.00 39.84      A    C  
ATOM   2923  N1    G A 138      71.365  33.256 -49.716  1.00 38.24      A    N  
ATOM   2924  C2    G A 138      72.700  33.040 -49.532  1.00 37.44      A    C  
ATOM   2925  N2    G A 138      73.333  32.379 -50.498  1.00 36.42      A    N  
ATOM   2926  N3    G A 138      73.369  33.442 -48.475  1.00 38.82      A    N  
ATOM   2927  C4    G A 138      72.577  34.095 -47.606  1.00 40.00      A    C  
ATOM   2928  C5    G A 138      71.238  34.368 -47.696  1.00 39.08      A    C  
ATOM   2929  C6    G A 138      70.533  33.927 -48.835  1.00 38.48      A    C  
ATOM   2930  O6    G A 138      69.335  34.077 -49.100  1.00 38.62      A    O  
ATOM   2931  N7    G A 138      70.804  35.067 -46.581  1.00 39.10      A    N  
ATOM   2932  C8    G A 138      71.874  35.207 -45.856  1.00 39.29      A    C  
ATOM   2933  N9    G A 138      72.981  34.639 -46.417  1.00 40.00      A    N  
ATOM   2934  OP1   G A 138      73.290  39.123 -41.611  1.00 39.78      A    O  
ATOM   2935  OP2   G A 138      71.140  38.287 -42.716  1.00 40.20      A    O1-
ATOM   2936  P     G A 139      75.619  39.039 -46.766  1.00 39.79      A    P  
ATOM   2937  C5'   G A 139      76.891  37.721 -48.581  1.00 38.69      A    C  
ATOM   2938  O5'   G A 139      75.712  38.388 -48.192  1.00 38.61      A    O  
ATOM   2939  C4'   G A 139      76.708  36.997 -49.881  1.00 39.64      A    C  
ATOM   2940  O4'   G A 139      75.733  35.943 -49.737  1.00 40.05      A    O  
ATOM   2941  C3'   G A 139      76.165  37.808 -51.033  1.00 40.61      A    C  
ATOM   2942  O3'   G A 139      77.131  38.648 -51.602  1.00 39.73      A    O  
ATOM   2943  C2'   G A 139      75.662  36.724 -51.960  1.00 39.94      A    C  
ATOM   2944  O2'   G A 139      76.720  36.084 -52.631  1.00 38.37      A    O  
ATOM   2945  C1'   G A 139      75.057  35.757 -50.963  1.00 38.67      A    C  
ATOM   2946  N1    G A 139      70.513  35.230 -53.069  1.00 36.81      A    N  
ATOM   2947  C2    G A 139      71.741  34.850 -53.535  1.00 36.17      A    C  
ATOM   2948  N2    G A 139      71.767  34.256 -54.728  1.00 35.00      A    N  
ATOM   2949  N3    G A 139      72.865  35.041 -52.876  1.00 37.57      A    N  
ATOM   2950  C4    G A 139      72.655  35.656 -51.698  1.00 38.79      A    C  
ATOM   2951  C5    G A 139      71.477  36.077 -51.146  1.00 37.70      A    C  
ATOM   2952  C6    G A 139      70.278  35.865 -51.861  1.00 37.09      A    C  
ATOM   2953  O6    G A 139      69.123  36.172 -51.536  1.00 37.16      A    O  
ATOM   2954  N7    G A 139      71.699  36.671 -49.911  1.00 37.74      A    N  
ATOM   2955  C8    G A 139      72.989  36.601 -49.749  1.00 37.99      A    C  
ATOM   2956  N9    G A 139      73.627  35.997 -50.792  1.00 38.76      A    N  
ATOM   2957  OP1   G A 139      76.689  40.045 -46.630  1.00 38.83      A    O  
ATOM   2958  OP2   G A 139      74.212  39.435 -46.541  1.00 39.40      A    O1-
ATOM   2959  P     A A 140      76.654  39.998 -52.268  1.00 36.85      A    P  
ATOM   2960  C5'   A A 140      75.374  39.702 -54.488  1.00 36.39      A    C  
ATOM   2961  O5'   A A 140      75.508  39.384 -53.145  1.00 36.36      A    O  
ATOM   2962  C4'   A A 140      74.580  38.635 -55.182  1.00 37.64      A    C  
ATOM   2963  O4'   A A 140      73.923  39.217 -56.325  1.00 37.01      A    O  
ATOM   2964  C3'   A A 140      75.379  37.484 -55.762  1.00 37.93      A    C  
ATOM   2965  O3'   A A 140      75.642  36.471 -54.813  1.00 36.95      A    O  
ATOM   2966  C2'   A A 140      74.496  37.007 -56.895  1.00 36.90      A    C  
ATOM   2967  O2'   A A 140      73.418  36.229 -56.427  1.00 36.00      A    O  
ATOM   2968  C1'   A A 140      73.972  38.324 -57.412  1.00 36.58      A    C  
ATOM   2969  N1    A A 140      75.685  38.034 -62.239  1.00 33.94      A    N  
ATOM   2970  C2    A A 140      74.799  37.305 -61.562  1.00 33.51      A    C  
ATOM   2971  N3    A A 140      74.395  37.433 -60.301  1.00 36.46      A    N  
ATOM   2972  C4    A A 140      75.024  38.459 -59.715  1.00 35.90      A    C  
ATOM   2973  C5    A A 140      75.962  39.301 -60.290  1.00 35.52      A    C  
ATOM   2974  C6    A A 140      76.299  39.060 -61.621  1.00 34.65      A    C  
ATOM   2975  N6    A A 140      77.186  39.785 -62.300  1.00 34.60      A    N  
ATOM   2976  N7    A A 140      76.398  40.246 -59.384  1.00 35.68      A    N  
ATOM   2977  C8    A A 140      75.726  39.963 -58.299  1.00 36.17      A    C  
ATOM   2978  N9    A A 140      74.871  38.895 -58.433  1.00 36.49      A    N  
ATOM   2979  OP1   A A 140      77.744  40.490 -53.121  1.00 36.04      A    O  
ATOM   2980  OP2   A A 140      76.004  40.925 -51.306  1.00 36.64      A    O1-
ATOM   2981  P     A A 141      77.065  35.952 -54.546  1.00 37.89      A    P  
ATOM   2982  C5'   A A 141      76.847  34.452 -56.659  1.00 37.74      A    C  
ATOM   2983  O5'   A A 141      77.509  35.505 -55.984  1.00 37.63      A    O  
ATOM   2984  C4'   A A 141      77.191  34.439 -58.116  1.00 39.35      A    C  
ATOM   2985  O4'   A A 141      76.829  35.707 -58.716  1.00 39.26      A    O  
ATOM   2986  C3'   A A 141      78.663  34.299 -58.440  1.00 40.46      A    C  
ATOM   2987  O3'   A A 141      79.114  32.964 -58.386  1.00 39.46      A    O  
ATOM   2988  C2'   A A 141      78.741  34.904 -59.830  1.00 39.39      A    C  
ATOM   2989  O2'   A A 141      78.242  34.018 -60.810  1.00 38.42      A    O  
ATOM   2990  C1'   A A 141      77.787  36.071 -59.689  1.00 38.38      A    C  
ATOM   2991  N1    A A 141      80.968  39.876 -61.009  1.00 35.94      A    N  
ATOM   2992  C2    A A 141      80.483  38.833 -61.693  1.00 35.35      A    C  
ATOM   2993  N3    A A 141      79.653  37.881 -61.289  1.00 38.31      A    N  
ATOM   2994  C4    A A 141      79.308  38.068 -60.003  1.00 37.89      A    C  
ATOM   2995  C5    A A 141      79.729  39.090 -59.177  1.00 37.53      A    C  
ATOM   2996  C6    A A 141      80.600  40.033 -59.725  1.00 36.63      A    C  
ATOM   2997  N6    A A 141      81.091  41.073 -59.043  1.00 36.58      A    N  
ATOM   2998  N7    A A 141      79.166  38.960 -57.915  1.00 37.64      A    N  
ATOM   2999  C8    A A 141      78.439  37.875 -58.007  1.00 38.08      A    C  
ATOM   3000  N9    A A 141      78.477  37.288 -59.243  1.00 38.57      A    N  
ATOM   3001  OP1   A A 141      76.988  34.755 -53.684  1.00 36.56      A    O  
ATOM   3002  OP2   A A 141      77.925  37.085 -54.139  1.00 37.10      A    O1-
ATOM   3003  P     G A 142      80.538  32.685 -57.807  1.00 38.85      A    P  
ATOM   3004  C5'   G A 142      81.371  32.693 -60.278  1.00 38.39      A    C  
ATOM   3005  O5'   G A 142      81.471  33.219 -58.964  1.00 37.92      A    O  
ATOM   3006  C4'   G A 142      82.171  33.507 -61.253  1.00 40.18      A    C  
ATOM   3007  O4'   G A 142      81.667  34.861 -61.303  1.00 41.26      A    O  
ATOM   3008  C3'   G A 142      83.638  33.692 -60.921  1.00 42.41      A    C  
ATOM   3009  O3'   G A 142      84.420  32.572 -61.269  1.00 41.69      A    O  
ATOM   3010  C2'   G A 142      83.987  34.939 -61.706  1.00 41.94      A    C  
ATOM   3011  O2'   G A 142      84.135  34.662 -63.086  1.00 40.40      A    O  
ATOM   3012  C1'   G A 142      82.734  35.765 -61.508  1.00 40.29      A    C  
ATOM   3013  N1    G A 142      84.898  39.939 -59.629  1.00 38.49      A    N  
ATOM   3014  C2    G A 142      85.036  39.375 -60.870  1.00 37.64      A    C  
ATOM   3015  N2    G A 142      85.852  39.995 -61.719  1.00 36.89      A    N  
ATOM   3016  N3    G A 142      84.409  38.280 -61.250  1.00 39.18      A    N  
ATOM   3017  C4    G A 142      83.628  37.785 -60.268  1.00 40.51      A    C  
ATOM   3018  C5    G A 142      83.429  38.273 -58.999  1.00 39.53      A    C  
ATOM   3019  C6    G A 142      84.099  39.446 -58.607  1.00 38.95      A    C  
ATOM   3020  O6    G A 142      84.051  40.032 -57.515  1.00 38.93      A    O  
ATOM   3021  N7    G A 142      82.545  37.468 -58.293  1.00 39.40      A    N  
ATOM   3022  C8    G A 142      82.237  36.522 -59.131  1.00 39.57      A    C  
ATOM   3023  N9    G A 142      82.854  36.652 -60.347  1.00 40.84      A    N  
ATOM   3024  OP1   G A 142      80.681  31.216 -57.733  1.00 37.79      A    O  
ATOM   3025  OP2   G A 142      80.785  33.507 -56.603  1.00 38.52      A    O1-
ATOM   3026  P     C A 143      85.583  32.177 -60.324  1.00 40.69      A    P  
ATOM   3027  C5'   C A 143      87.115  33.524 -61.955  1.00 40.61      A    C  
ATOM   3028  O5'   C A 143      86.647  33.299 -60.629  1.00 40.20      A    O  
ATOM   3029  C4'   C A 143      87.909  34.797 -62.040  1.00 42.38      A    C  
ATOM   3030  O4'   C A 143      87.053  35.927 -61.716  1.00 43.09      A    O  
ATOM   3031  C3'   C A 143      89.058  34.937 -61.070  1.00 44.27      A    C  
ATOM   3032  O3'   C A 143      90.209  34.242 -61.490  1.00 43.12      A    O  
ATOM   3033  C2'   C A 143      89.250  36.438 -61.017  1.00 43.47      A    C  
ATOM   3034  O2'   C A 143      89.905  36.923 -62.168  1.00 41.98      A    O  
ATOM   3035  C1'   C A 143      87.807  36.914 -61.041  1.00 41.78      A    C  
ATOM   3036  N1    C A 143      87.264  37.099 -59.681  1.00 42.07      A    N  
ATOM   3037  C2    C A 143      87.618  38.256 -58.974  1.00 40.91      A    C  
ATOM   3038  O2    C A 143      88.368  39.094 -59.515  1.00 40.19      A    O  
ATOM   3039  N3    C A 143      87.133  38.440 -57.723  1.00 40.49      A    N  
ATOM   3040  C4    C A 143      86.328  37.530 -57.170  1.00 40.56      A    C  
ATOM   3041  N4    C A 143      85.873  37.748 -55.948  1.00 40.18      A    N  
ATOM   3042  C5    C A 143      85.959  36.345 -57.865  1.00 41.39      A    C  
ATOM   3043  C6    C A 143      86.450  36.178 -59.106  1.00 42.35      A    C  
ATOM   3044  OP1   C A 143      86.105  30.887 -60.832  1.00 39.26      A    O  
ATOM   3045  OP2   C A 143      85.180  32.286 -58.903  1.00 40.38      A    O1-
ATOM   3046  P     C A 144      91.144  33.653 -60.412  1.00 39.59      A    P  
ATOM   3047  C5'   C A 144      92.629  35.779 -60.714  1.00 39.60      A    C  
ATOM   3048  O5'   C A 144      91.872  34.934 -59.852  1.00 39.00      A    O  
ATOM   3049  C4'   C A 144      93.089  37.010 -59.993  1.00 41.23      A    C  
ATOM   3050  O4'   C A 144      91.945  37.818 -59.615  1.00 42.46      A    O  
ATOM   3051  C3'   C A 144      93.809  36.791 -58.681  1.00 43.21      A    C  
ATOM   3052  O3'   C A 144      95.157  36.426 -58.857  1.00 41.89      A    O  
ATOM   3053  C2'   C A 144      93.636  38.131 -57.995  1.00 42.57      A    C  
ATOM   3054  O2'   C A 144      94.500  39.106 -58.535  1.00 40.89      A    O  
ATOM   3055  C1'   C A 144      92.208  38.474 -58.389  1.00 41.02      A    C  
ATOM   3056  N1    C A 144      91.235  38.030 -57.370  1.00 41.18      A    N  
ATOM   3057  C2    C A 144      91.082  38.810 -56.216  1.00 39.94      A    C  
ATOM   3058  O2    C A 144      91.759  39.851 -56.090  1.00 39.33      A    O  
ATOM   3059  N3    C A 144      90.202  38.418 -55.267  1.00 39.67      A    N  
ATOM   3060  C4    C A 144      89.488  37.301 -55.428  1.00 39.75      A    C  
ATOM   3061  N4    C A 144      88.634  36.956 -54.477  1.00 39.25      A    N  
ATOM   3062  C5    C A 144      89.628  36.489 -56.589  1.00 40.49      A    C  
ATOM   3063  C6    C A 144      90.510  36.894 -57.523  1.00 41.52      A    C  
ATOM   3064  OP1   C A 144      92.143  32.823 -61.131  1.00 38.01      A    O  
ATOM   3065  OP2   C A 144      90.352  33.049 -59.321  1.00 38.96      A    O1-
ATOM   3066  P     A A 145      95.785  35.490 -57.821  1.00 38.66      A    P  
ATOM   3067  C5'   A A 145      96.858  37.608 -56.757  1.00 38.59      A    C  
ATOM   3068  O5'   A A 145      96.044  36.458 -56.603  1.00 38.39      A    O  
ATOM   3069  C4'   A A 145      96.766  38.506 -55.561  1.00 40.19      A    C  
ATOM   3070  O4'   A A 145      95.421  39.012 -55.426  1.00 40.02      A    O  
ATOM   3071  C3'   A A 145      97.037  37.867 -54.217  1.00 40.77      A    C  
ATOM   3072  O3'   A A 145      98.411  37.708 -53.958  1.00 39.42      A    O  
ATOM   3073  C2'   A A 145      96.348  38.826 -53.266  1.00 39.60      A    C  
ATOM   3074  O2'   A A 145      97.109  39.998 -53.079  1.00 38.42      A    O  
ATOM   3075  C1'   A A 145      95.105  39.174 -54.059  1.00 38.87      A    C  
ATOM   3076  N1    A A 145      91.488  38.134 -50.578  1.00 36.46      A    N  
ATOM   3077  C2    A A 145      92.442  39.071 -50.632  1.00 36.07      A    C  
ATOM   3078  N3    A A 145      93.353  39.285 -51.576  1.00 38.81      A    N  
ATOM   3079  C4    A A 145      93.223  38.392 -52.572  1.00 38.58      A    C  
ATOM   3080  C5    A A 145      92.293  37.375 -52.653  1.00 38.06      A    C  
ATOM   3081  C6    A A 145      91.385  37.258 -51.593  1.00 37.25      A    C  
ATOM   3082  N6    A A 145      90.436  36.324 -51.532  1.00 37.09      A    N  
ATOM   3083  N7    A A 145      92.460  36.650 -53.823  1.00 38.20      A    N  
ATOM   3084  C8    A A 145      93.478  37.235 -54.408  1.00 38.62      A    C  
ATOM   3085  N9    A A 145      93.981  38.296 -53.706  1.00 39.09      A    N  
ATOM   3086  OP1   A A 145      97.092  35.074 -58.381  1.00 37.68      A    O  
ATOM   3087  OP2   A A 145      94.816  34.453 -57.392  1.00 38.43      A    O1-
ATOM   3088  P     A A 146      98.855  36.538 -53.059  1.00 39.02      A    P  
ATOM   3089  C5'   A A 146      99.072  38.261 -51.115  1.00 39.23      A    C  
ATOM   3090  O5'   A A 146      98.514  37.056 -51.607  1.00 39.22      A    O  
ATOM   3091  C4'   A A 146      98.392  38.700 -49.856  1.00 40.81      A    C  
ATOM   3092  O4'   A A 146      96.997  38.971 -50.122  1.00 41.13      A    O  
ATOM   3093  C3'   A A 146      98.345  37.690 -48.733  1.00 42.27      A    C  
ATOM   3094  O3'   A A 146      99.554  37.631 -48.014  1.00 41.09      A    O  
ATOM   3095  C2'   A A 146      97.173  38.177 -47.910  1.00 40.98      A    C  
ATOM   3096  O2'   A A 146      97.519  39.306 -47.138  1.00 40.30      A    O  
ATOM   3097  C1'   A A 146      96.215  38.614 -49.001  1.00 40.10      A    C  
ATOM   3098  N1    A A 146      92.005  35.999 -47.684  1.00 38.75      A    N  
ATOM   3099  C2    A A 146      92.655  37.013 -47.100  1.00 38.13      A    C  
ATOM   3100  N3    A A 146      93.748  37.649 -47.502  1.00 40.50      A    N  
ATOM   3101  C4    A A 146      94.194  37.140 -48.661  1.00 40.38      A    C  
ATOM   3102  C5    A A 146      93.630  36.100 -49.377  1.00 40.14      A    C  
ATOM   3103  C6    A A 146      92.475  35.517 -48.846  1.00 39.42      A    C  
ATOM   3104  N6    A A 146      91.829  34.504 -49.426  1.00 39.35      A    N  
ATOM   3105  N7    A A 146      94.363  35.846 -50.528  1.00 40.17      A    N  
ATOM   3106  C8    A A 146      95.339  36.718 -50.474  1.00 40.39      A    C  
ATOM   3107  N9    A A 146      95.293  37.533 -49.374  1.00 40.66      A    N  
ATOM   3108  OP1   A A 146     100.327  36.456 -53.190  1.00 37.81      A    O  
ATOM   3109  OP2   A A 146      98.032  35.335 -53.329  1.00 38.64      A    O1-
ATOM   3110  P     C A 147      99.980  36.267 -47.415  1.00 40.98      A    P  
ATOM   3111  C5'   C A 147      99.027  37.065 -45.114  1.00 40.23      A    C  
ATOM   3112  O5'   C A 147      99.042  36.097 -46.153  1.00 40.41      A    O  
ATOM   3113  C4'   C A 147      97.868  36.845 -44.192  1.00 41.57      A    C  
ATOM   3114  O4'   C A 147      96.625  37.022 -44.919  1.00 42.04      A    O  
ATOM   3115  C3'   C A 147      97.730  35.462 -43.600  1.00 42.86      A    C  
ATOM   3116  O3'   C A 147      98.596  35.250 -42.511  1.00 41.32      A    O  
ATOM   3117  C2'   C A 147      96.266  35.425 -43.223  1.00 41.38      A    C  
ATOM   3118  O2'   C A 147      96.010  36.175 -42.056  1.00 40.40      A    O  
ATOM   3119  C1'   C A 147      95.643  36.146 -44.406  1.00 40.55      A    C  
ATOM   3120  N1    C A 147      95.220  35.200 -45.465  1.00 40.81      A    N  
ATOM   3121  C2    C A 147      94.008  34.521 -45.307  1.00 39.92      A    C  
ATOM   3122  O2    C A 147      93.324  34.736 -44.293  1.00 39.28      A    O  
ATOM   3123  N3    C A 147      93.615  33.651 -46.255  1.00 39.63      A    N  
ATOM   3124  C4    C A 147      94.368  33.442 -47.335  1.00 39.67      A    C  
ATOM   3125  N4    C A 147      93.941  32.581 -48.246  1.00 39.28      A    N  
ATOM   3126  C5    C A 147      95.606  34.115 -47.521  1.00 40.35      A    C  
ATOM   3127  C6    C A 147      95.984  34.979 -46.567  1.00 41.19      A    C  
ATOM   3128  OP1   C A 147     101.365  36.454 -46.933  1.00 39.54      A    O  
ATOM   3129  OP2   C A 147      99.682  35.171 -48.367  1.00 40.37      A    O1-
ATOM   3130  P     U A 148      99.171  33.830 -42.309  1.00 40.86      A    P  
ATOM   3131  C5'   U A 148      97.276  33.347 -40.588  1.00 40.38      A    C  
ATOM   3132  O5'   U A 148      97.933  33.000 -41.794  1.00 40.56      A    O  
ATOM   3133  C4'   U A 148      95.972  32.620 -40.445  1.00 40.72      A    C  
ATOM   3134  O4'   U A 148      95.099  32.945 -41.554  1.00 41.09      A    O  
ATOM   3135  C3'   U A 148      96.031  31.109 -40.482  1.00 42.17      A    C  
ATOM   3136  O3'   U A 148      96.451  30.548 -39.258  1.00 41.26      A    O  
ATOM   3137  C2'   U A 148      94.604  30.750 -40.847  1.00 40.91      A    C  
ATOM   3138  O2'   U A 148      93.737  30.891 -39.743  1.00 39.53      A    O  
ATOM   3139  C1'   U A 148      94.282  31.837 -41.864  1.00 39.53      A    C  
ATOM   3140  N1    U A 148      94.539  31.389 -43.243  1.00 39.46      A    N  
ATOM   3141  C2    U A 148      93.593  30.560 -43.819  1.00 38.41      A    C  
ATOM   3142  O2    U A 148      92.586  30.202 -43.242  1.00 37.61      A    O  
ATOM   3143  N3    U A 148      93.878  30.166 -45.097  1.00 37.81      A    N  
ATOM   3144  C4    U A 148      94.985  30.502 -45.847  1.00 37.77      A    C  
ATOM   3145  O4    U A 148      95.094  30.062 -46.986  1.00 37.38      A    O  
ATOM   3146  C5    U A 148      95.911  31.359 -45.181  1.00 38.51      A    C  
ATOM   3147  C6    U A 148      95.659  31.761 -43.932  1.00 39.49      A    C  
ATOM   3148  OP1   U A 148     100.152  33.929 -41.206  1.00 40.01      A    O  
ATOM   3149  OP2   U A 148      99.600  33.268 -43.614  1.00 40.56      A    O1-
ATOM   3150  P     G A 149      97.297  29.269 -39.295  1.00 39.38      A    P  
ATOM   3151  C5'   G A 149      95.114  27.875 -38.995  1.00 38.11      A    C  
ATOM   3152  O5'   G A 149      96.256  28.173 -39.767  1.00 38.33      A    O  
ATOM   3153  C4'   G A 149      94.096  27.102 -39.791  1.00 38.63      A    C  
ATOM   3154  O4'   G A 149      93.815  27.794 -41.015  1.00 38.34      A    O  
ATOM   3155  C3'   G A 149      94.513  25.717 -40.250  1.00 39.22      A    C  
ATOM   3156  O3'   G A 149      94.323  24.758 -39.242  1.00 38.28      A    O  
ATOM   3157  C2'   G A 149      93.622  25.481 -41.447  1.00 38.16      A    C  
ATOM   3158  O2'   G A 149      92.320  25.089 -41.053  1.00 37.03      A    O  
ATOM   3159  C1'   G A 149      93.545  26.875 -42.048  1.00 37.70      A    C  
ATOM   3160  N1    G A 149      94.750  25.610 -46.791  1.00 34.51      A    N  
ATOM   3161  C2    G A 149      93.703  25.185 -46.022  1.00 34.28      A    C  
ATOM   3162  N2    G A 149      92.870  24.310 -46.581  1.00 33.09      A    N  
ATOM   3163  N3    G A 149      93.493  25.593 -44.789  1.00 35.85      A    N  
ATOM   3164  C4    G A 149      94.433  26.471 -44.376  1.00 36.84      A    C  
ATOM   3165  C5    G A 149      95.515  26.952 -45.065  1.00 35.70      A    C  
ATOM   3166  C6    G A 149      95.727  26.512 -46.391  1.00 34.95      A    C  
ATOM   3167  O6    G A 149      96.633  26.829 -47.171  1.00 34.50      A    O  
ATOM   3168  N7    G A 149      96.242  27.842 -44.285  1.00 35.83      A    N  
ATOM   3169  C8    G A 149      95.598  27.876 -43.160  1.00 36.36      A    C  
ATOM   3170  N9    G A 149      94.493  27.069 -43.144  1.00 37.29      A    N  
ATOM   3171  OP1   G A 149      97.699  28.970 -37.908  1.00 38.19      A    O  
ATOM   3172  OP2   G A 149      98.336  29.393 -40.346  1.00 38.18      A    O1-
ATOM   3173  P     A A 150      95.451  23.960 -38.437  1.00 39.69      A    P  
ATOM   3174  C5'   A A 150      93.082  23.172 -37.556  1.00 38.51      A    C  
ATOM   3175  O5'   A A 150      94.461  22.848 -37.821  1.00 38.96      A    O  
ATOM   3176  C4'   A A 150      92.353  23.306 -38.855  1.00 39.85      A    C  
ATOM   3177  O4'   A A 150      92.014  22.009 -39.372  1.00 39.31      A    O  
ATOM   3178  C3'   A A 150      91.028  24.041 -38.831  1.00 40.58      A    C  
ATOM   3179  O3'   A A 150      91.183  25.448 -38.808  1.00 39.28      A    O  
ATOM   3180  C2'   A A 150      90.365  23.542 -40.104  1.00 39.16      A    C  
ATOM   3181  O2'   A A 150      90.881  24.186 -41.241  1.00 38.52      A    O  
ATOM   3182  C1'   A A 150      90.814  22.088 -40.098  1.00 39.06      A    C  
ATOM   3183  N1    A A 150      86.472  19.484 -40.770  1.00 36.38      A    N  
ATOM   3184  C2    A A 150      87.197  20.259 -41.579  1.00 36.01      A    C  
ATOM   3185  N3    A A 150      88.335  20.906 -41.336  1.00 39.05      A    N  
ATOM   3186  C4    A A 150      88.719  20.703 -40.070  1.00 38.59      A    C  
ATOM   3187  C5    A A 150      88.073  19.935 -39.112  1.00 38.10      A    C  
ATOM   3188  C6    A A 150      86.891  19.301 -39.512  1.00 37.18      A    C  
ATOM   3189  N6    A A 150      86.168  18.535 -38.706  1.00 36.95      A    N  
ATOM   3190  N7    A A 150      88.763  19.961 -37.913  1.00 38.26      A    N  
ATOM   3191  C8    A A 150      89.791  20.735 -38.171  1.00 38.70      A    C  
ATOM   3192  N9    A A 150      89.827  21.212 -39.458  1.00 38.99      A    N  
ATOM   3193  OP1   A A 150      95.923  24.820 -37.347  1.00 38.56      A    O  
ATOM   3194  OP2   A A 150      96.400  23.327 -39.366  1.00 38.84      A    O1-
ATOM   3195  P     G A 151      90.077  26.368 -38.242  1.00 39.78      A    P  
ATOM   3196  C5'   G A 151      89.389  26.800 -40.718  1.00 39.18      A    C  
ATOM   3197  O5'   G A 151      89.032  26.366 -39.416  1.00 39.10      A    O  
ATOM   3198  C4'   G A 151      88.366  26.377 -41.726  1.00 40.86      A    C  
ATOM   3199  O4'   G A 151      88.273  24.938 -41.762  1.00 41.83      A    O  
ATOM   3200  C3'   G A 151      86.948  26.818 -41.455  1.00 43.03      A    C  
ATOM   3201  O3'   G A 151      86.721  28.158 -41.834  1.00 42.12      A    O  
ATOM   3202  C2'   G A 151      86.143  25.810 -42.246  1.00 42.46      A    C  
ATOM   3203  O2'   G A 151      86.162  26.109 -43.624  1.00 40.89      A    O  
ATOM   3204  C1'   G A 151      86.944  24.545 -42.006  1.00 41.14      A    C  
ATOM   3205  N1    G A 151      83.358  21.423 -40.272  1.00 39.30      A    N  
ATOM   3206  C2    G A 151      83.506  21.965 -41.521  1.00 38.54      A    C  
ATOM   3207  N2    G A 151      82.587  21.636 -42.425  1.00 37.75      A    N  
ATOM   3208  N3    G A 151      84.494  22.770 -41.857  1.00 39.95      A    N  
ATOM   3209  C4    G A 151      85.330  22.995 -40.824  1.00 41.12      A    C  
ATOM   3210  C5    G A 151      85.266  22.508 -39.545  1.00 40.28      A    C  
ATOM   3211  C6    G A 151      84.204  21.642 -39.199  1.00 39.70      A    C  
ATOM   3212  O6    G A 151      83.974  21.108 -38.107  1.00 39.65      A    O  
ATOM   3213  N7    G A 151      86.319  22.982 -38.780  1.00 40.16      A    N  
ATOM   3214  C8    G A 151      86.988  23.737 -39.596  1.00 40.36      A    C  
ATOM   3215  N9    G A 151      86.450  23.792 -40.854  1.00 41.54      A    N  
ATOM   3216  OP1   G A 151      90.612  27.745 -38.110  1.00 38.52      A    O  
ATOM   3217  OP2   G A 151      89.485  25.702 -37.069  1.00 39.38      A    O1-
ATOM   3218  P     C A 152      85.746  29.005 -40.976  1.00 41.11      A    P  
ATOM   3219  C5'   C A 152      84.002  28.379 -42.799  1.00 40.15      A    C  
ATOM   3220  O5'   C A 152      84.363  28.420 -41.424  1.00 40.36      A    O  
ATOM   3221  C4'   C A 152      82.788  27.530 -43.008  1.00 41.66      A    C  
ATOM   3222  O4'   C A 152      83.080  26.146 -42.693  1.00 42.08      A    O  
ATOM   3223  C3'   C A 152      81.597  27.839 -42.130  1.00 43.15      A    C  
ATOM   3224  O3'   C A 152      80.880  28.969 -42.562  1.00 42.01      A    O  
ATOM   3225  C2'   C A 152      80.811  26.549 -42.209  1.00 41.89      A    C  
ATOM   3226  O2'   C A 152      80.142  26.424 -43.444  1.00 40.67      A    O  
ATOM   3227  C1'   C A 152      81.933  25.522 -42.159  1.00 40.75      A    C  
ATOM   3228  N1    C A 152      82.207  25.083 -40.775  1.00 40.80      A    N  
ATOM   3229  C2    C A 152      81.374  24.112 -40.216  1.00 39.76      A    C  
ATOM   3230  O2    C A 152      80.446  23.645 -40.895  1.00 39.00      A    O  
ATOM   3231  N3    C A 152      81.601  23.701 -38.952  1.00 39.33      A    N  
ATOM   3232  C4    C A 152      82.604  24.218 -38.247  1.00 39.29      A    C  
ATOM   3233  N4    C A 152      82.792  23.785 -37.009  1.00 38.81      A    N  
ATOM   3234  C5    C A 152      83.462  25.208 -38.793  1.00 40.03      A    C  
ATOM   3235  C6    C A 152      83.225  25.602 -40.049  1.00 40.96      A    C  
ATOM   3236  OP1   C A 152      85.848  30.396 -41.472  1.00 39.55      A    O  
ATOM   3237  OP2   C A 152      85.937  28.736 -39.537  1.00 40.16      A    O1-
ATOM   3238  P     A A 153      80.222  29.825 -41.495  1.00 38.52      A    P  
ATOM   3239  C5'   A A 153      78.114  28.477 -42.162  1.00 38.34      A    C  
ATOM   3240  O5'   A A 153      78.967  28.949 -41.135  1.00 38.30      A    O  
ATOM   3241  C4'   A A 153      77.163  27.440 -41.638  1.00 39.92      A    C  
ATOM   3242  O4'   A A 153      77.881  26.255 -41.245  1.00 39.90      A    O  
ATOM   3243  C3'   A A 153      76.400  27.812 -40.384  1.00 40.63      A    C  
ATOM   3244  O3'   A A 153      75.323  28.678 -40.646  1.00 39.67      A    O  
ATOM   3245  C2'   A A 153      75.987  26.459 -39.859  1.00 39.92      A    C  
ATOM   3246  O2'   A A 153      74.915  25.926 -40.604  1.00 38.77      A    O  
ATOM   3247  C1'   A A 153      77.232  25.646 -40.146  1.00 39.30      A    C  
ATOM   3248  N1    A A 153      78.074  23.687 -35.502  1.00 37.25      A    N  
ATOM   3249  C2    A A 153      77.090  23.513 -36.387  1.00 36.77      A    C  
ATOM   3250  N3    A A 153      76.936  24.059 -37.586  1.00 39.57      A    N  
ATOM   3251  C4    A A 153      77.957  24.885 -37.859  1.00 39.02      A    C  
ATOM   3252  C5    A A 153      79.037  25.167 -37.052  1.00 38.74      A    C  
ATOM   3253  C6    A A 153      79.081  24.522 -35.813  1.00 38.05      A    C  
ATOM   3254  N6    A A 153      80.058  24.701 -34.924  1.00 37.87      A    N  
ATOM   3255  N7    A A 153      79.887  26.067 -37.669  1.00 38.76      A    N  
ATOM   3256  C8    A A 153      79.308  26.306 -38.816  1.00 39.11      A    C  
ATOM   3257  N9    A A 153      78.137  25.622 -38.994  1.00 39.59      A    N  
ATOM   3258  OP1   A A 153      79.759  31.048 -42.177  1.00 37.57      A    O  
ATOM   3259  OP2   A A 153      81.071  29.945 -40.288  1.00 38.31      A    O1-
ATOM   3260  P     C A 154      74.939  29.703 -39.570  1.00 40.91      A    P  
ATOM   3261  C5'   C A 154      73.103  27.953 -39.031  1.00 40.02      A    C  
ATOM   3262  O5'   C A 154      74.124  28.811 -38.565  1.00 40.37      A    O  
ATOM   3263  C4'   C A 154      72.669  27.009 -37.954  1.00 41.54      A    C  
ATOM   3264  O4'   C A 154      73.740  26.093 -37.631  1.00 42.01      A    O  
ATOM   3265  C3'   C A 154      72.341  27.642 -36.621  1.00 43.39      A    C  
ATOM   3266  O3'   C A 154      71.058  28.220 -36.620  1.00 42.22      A    O  
ATOM   3267  C2'   C A 154      72.489  26.481 -35.665  1.00 42.11      A    C  
ATOM   3268  O2'   C A 154      71.371  25.624 -35.730  1.00 40.80      A    O  
ATOM   3269  C1'   C A 154      73.693  25.761 -36.261  1.00 40.87      A    C  
ATOM   3270  N1    C A 154      74.962  26.154 -35.619  1.00 40.82      A    N  
ATOM   3271  C2    C A 154      75.286  25.564 -34.401  1.00 39.88      A    C  
ATOM   3272  O2    C A 154      74.514  24.735 -33.904  1.00 39.15      A    O  
ATOM   3273  N3    C A 154      76.441  25.903 -33.795  1.00 39.43      A    N  
ATOM   3274  C4    C A 154      77.258  26.796 -34.355  1.00 39.29      A    C  
ATOM   3275  N4    C A 154      78.384  27.098 -33.723  1.00 38.79      A    N  
ATOM   3276  C5    C A 154      76.946  27.415 -35.595  1.00 40.07      A    C  
ATOM   3277  C6    C A 154      75.797  27.064 -36.182  1.00 41.13      A    C  
ATOM   3278  OP1   C A 154      74.013  30.667 -40.196  1.00 39.47      A    O  
ATOM   3279  OP2   C A 154      76.146  30.206 -38.877  1.00 39.91      A    O1-
ATOM   3280  P     G A 155      70.868  29.531 -35.871  1.00 39.04      A    P  
ATOM   3281  C5'   G A 155      69.774  27.795 -34.291  1.00 38.49      A    C  
ATOM   3282  O5'   G A 155      70.582  28.948 -34.443  1.00 38.42      A    O  
ATOM   3283  C4'   G A 155      69.838  27.267 -32.880  1.00 39.68      A    C  
ATOM   3284  O4'   G A 155      71.185  26.793 -32.592  1.00 39.79      A    O  
ATOM   3285  C3'   G A 155      69.530  28.306 -31.810  1.00 40.42      A    C  
ATOM   3286  O3'   G A 155      68.813  27.705 -30.747  1.00 39.31      A    O  
ATOM   3287  C2'   G A 155      70.899  28.744 -31.331  1.00 39.36      A    C  
ATOM   3288  O2'   G A 155      70.923  29.255 -30.019  1.00 37.69      A    O  
ATOM   3289  C1'   G A 155      71.675  27.439 -31.433  1.00 38.43      A    C  
ATOM   3290  N1    G A 155      76.150  26.699 -29.276  1.00 35.50      A    N  
ATOM   3291  C2    G A 155      74.910  26.312 -28.855  1.00 35.36      A    C  
ATOM   3292  N2    G A 155      74.855  25.646 -27.701  1.00 34.83      A    N  
ATOM   3293  N3    G A 155      73.803  26.564 -29.520  1.00 37.49      A    N  
ATOM   3294  C4    G A 155      74.045  27.242 -30.656  1.00 38.48      A    C  
ATOM   3295  C5    G A 155      75.246  27.675 -31.166  1.00 36.79      A    C  
ATOM   3296  C6    G A 155      76.423  27.399 -30.442  1.00 35.95      A    C  
ATOM   3297  O6    G A 155      77.587  27.707 -30.725  1.00 35.54      A    O  
ATOM   3298  N7    G A 155      75.062  28.346 -32.361  1.00 36.75      A    N  
ATOM   3299  C8    G A 155      73.778  28.304 -32.552  1.00 37.26      A    C  
ATOM   3300  N9    G A 155      73.107  27.649 -31.557  1.00 38.29      A    N  
ATOM   3301  OP1   G A 155      69.634  30.178 -36.366  1.00 37.96      A    O  
ATOM   3302  OP2   G A 155      72.125  30.314 -35.827  1.00 38.43      A    O1-
ATOM   3303  P     U A 156      67.314  28.027 -30.632  1.00 39.60      A    P  
ATOM   3304  C5'   U A 156      68.047  30.284 -29.543  1.00 38.74      A    C  
ATOM   3305  O5'   U A 156      67.353  29.599 -30.579  1.00 39.26      A    O  
ATOM   3306  C4'   U A 156      67.904  31.762 -29.691  1.00 39.15      A    C  
ATOM   3307  O4'   U A 156      68.626  32.217 -30.852  1.00 39.13      A    O  
ATOM   3308  C3'   U A 156      66.496  32.258 -29.931  1.00 40.74      A    C  
ATOM   3309  O3'   U A 156      65.732  32.320 -28.735  1.00 39.80      A    O  
ATOM   3310  C2'   U A 156      66.730  33.607 -30.569  1.00 39.24      A    C  
ATOM   3311  O2'   U A 156      67.090  34.572 -29.601  1.00 37.62      A    O  
ATOM   3312  C1'   U A 156      67.945  33.300 -31.446  1.00 37.86      A    C  
ATOM   3313  N1    U A 156      67.563  32.926 -32.823  1.00 37.27      A    N  
ATOM   3314  C2    U A 156      67.112  33.930 -33.652  1.00 35.95      A    C  
ATOM   3315  O2    U A 156      67.016  35.091 -33.299  1.00 35.21      A    O  
ATOM   3316  N3    U A 156      66.778  33.526 -34.913  1.00 35.31      A    N  
ATOM   3317  C4    U A 156      66.840  32.250 -35.425  1.00 35.23      A    C  
ATOM   3318  O4    U A 156      66.500  32.048 -36.589  1.00 34.65      A    O  
ATOM   3319  C5    U A 156      67.317  31.270 -34.513  1.00 36.04      A    C  
ATOM   3320  C6    U A 156      67.654  31.634 -33.272  1.00 37.24      A    C  
ATOM   3321  OP1   U A 156      66.818  27.536 -29.324  1.00 38.84      A    O  
ATOM   3322  OP2   U A 156      66.627  27.622 -31.881  1.00 39.56      A    O1-
ATOM   3323  P     C A 157      64.342  31.639 -28.723  1.00 38.84      A    P  
ATOM   3324  C5'   C A 157      63.479  33.974 -29.466  1.00 37.36      A    C  
ATOM   3325  O5'   C A 157      63.542  32.576 -29.701  1.00 38.07      A    O  
ATOM   3326  C4'   C A 157      62.780  34.661 -30.599  1.00 38.58      A    C  
ATOM   3327  O4'   C A 157      63.619  34.667 -31.776  1.00 38.52      A    O  
ATOM   3328  C3'   C A 157      61.509  34.012 -31.084  1.00 39.86      A    C  
ATOM   3329  O3'   C A 157      60.411  34.271 -30.232  1.00 38.35      A    O  
ATOM   3330  C2'   C A 157      61.367  34.593 -32.470  1.00 37.89      A    C  
ATOM   3331  O2'   C A 157      60.907  35.925 -32.419  1.00 36.87      A    O  
ATOM   3332  C1'   C A 157      62.815  34.592 -32.932  1.00 37.50      A    C  
ATOM   3333  N1    C A 157      63.151  33.367 -33.687  1.00 37.02      A    N  
ATOM   3334  C2    C A 157      62.760  33.295 -35.020  1.00 35.92      A    C  
ATOM   3335  O2    C A 157      62.159  34.255 -35.524  1.00 35.20      A    O  
ATOM   3336  N3    C A 157      63.052  32.189 -35.733  1.00 35.44      A    N  
ATOM   3337  C4    C A 157      63.698  31.173 -35.162  1.00 35.45      A    C  
ATOM   3338  N4    C A 157      63.964  30.104 -35.900  1.00 34.82      A    N  
ATOM   3339  C5    C A 157      64.102  31.220 -33.803  1.00 36.23      A    C  
ATOM   3340  C6    C A 157      63.810  32.327 -33.112  1.00 37.42      A    C  
ATOM   3341  OP1   C A 157      63.782  31.793 -27.363  1.00 37.40      A    O  
ATOM   3342  OP2   C A 157      64.432  30.302 -29.336  1.00 37.90      A    O1-
ATOM   3343  P     U A 158      59.401  33.141 -30.016  1.00 38.86      A    P  
ATOM   3344  C5'   U A 158      58.033  34.449 -31.781  1.00 38.02      A    C  
ATOM   3345  O5'   U A 158      58.596  33.221 -31.365  1.00 38.53      A    O  
ATOM   3346  C4'   U A 158      57.435  34.333 -33.153  1.00 38.62      A    C  
ATOM   3347  O4'   U A 158      58.478  34.207 -34.149  1.00 38.59      A    O  
ATOM   3348  C3'   U A 158      56.570  33.121 -33.404  1.00 40.18      A    C  
ATOM   3349  O3'   U A 158      55.286  33.243 -32.823  1.00 39.16      A    O  
ATOM   3350  C2'   U A 158      56.561  33.057 -34.916  1.00 39.02      A    C  
ATOM   3351  O2'   U A 158      55.704  34.037 -35.463  1.00 37.45      A    O  
ATOM   3352  C1'   U A 158      58.002  33.438 -35.232  1.00 37.85      A    C  
ATOM   3353  N1    U A 158      58.857  32.252 -35.409  1.00 37.27      A    N  
ATOM   3354  C2    U A 158      58.814  31.648 -36.649  1.00 35.98      A    C  
ATOM   3355  O2    U A 158      58.123  32.062 -37.561  1.00 35.30      A    O  
ATOM   3356  N3    U A 158      59.613  30.547 -36.783  1.00 35.35      A    N  
ATOM   3357  C4    U A 158      60.430  29.990 -35.824  1.00 35.29      A    C  
ATOM   3358  O4    U A 158      61.088  28.992 -36.101  1.00 34.78      A    O  
ATOM   3359  C5    U A 158      60.417  30.671 -34.572  1.00 36.15      A    C  
ATOM   3360  C6    U A 158      59.647  31.752 -34.412  1.00 37.40      A    C  
ATOM   3361  OP1   U A 158      58.509  33.556 -28.915  1.00 37.79      A    O  
ATOM   3362  OP2   U A 158      60.081  31.828 -29.960  1.00 38.41      A    O1-
ATOM   3363  P     G A 159      54.533  31.961 -32.503  1.00 37.64      A    P  
ATOM   3364  C5'   G A 159      52.951  32.921 -34.313  1.00 35.91      A    C  
ATOM   3365  O5'   G A 159      53.706  31.822 -33.837  1.00 36.73      A    O  
ATOM   3366  C4'   G A 159      52.516  32.687 -35.731  1.00 36.60      A    C  
ATOM   3367  O4'   G A 159      53.660  32.704 -36.610  1.00 36.88      A    O  
ATOM   3368  C3'   G A 159      51.874  31.351 -36.019  1.00 38.14      A    C  
ATOM   3369  O3'   G A 159      50.522  31.324 -35.613  1.00 37.16      A    O  
ATOM   3370  C2'   G A 159      52.070  31.210 -37.511  1.00 37.16      A    C  
ATOM   3371  O2'   G A 159      51.133  31.995 -38.219  1.00 35.87      A    O  
ATOM   3372  C1'   G A 159      53.449  31.821 -37.686  1.00 36.40      A    C  
ATOM   3373  N1    G A 159      55.990  28.505 -40.505  1.00 33.78      A    N  
ATOM   3374  C2    G A 159      54.976  29.350 -40.858  1.00 33.37      A    C  
ATOM   3375  N2    G A 159      54.585  29.311 -42.134  1.00 32.47      A    N  
ATOM   3376  N3    G A 159      54.389  30.179 -40.025  1.00 34.79      A    N  
ATOM   3377  C4    G A 159      54.907  30.083 -38.785  1.00 35.93      A    C  
ATOM   3378  C5    G A 159      55.915  29.272 -38.330  1.00 34.79      A    C  
ATOM   3379  C6    G A 159      56.541  28.392 -39.239  1.00 34.07      A    C  
ATOM   3380  O6    G A 159      57.457  27.592 -39.030  1.00 34.05      A    O  
ATOM   3381  N7    G A 159      56.147  29.483 -36.983  1.00 34.93      A    N  
ATOM   3382  C8    G A 159      55.290  30.402 -36.649  1.00 35.32      A    C  
ATOM   3383  N9    G A 159      54.508  30.811 -37.695  1.00 36.15      A    N  
ATOM   3384  OP1   G A 159      53.593  32.243 -31.397  1.00 36.62      A    O  
ATOM   3385  OP2   G A 159      55.455  30.812 -32.411  1.00 36.85      A    O1-
ATOM   3386  P     G A 160      49.877  29.963 -35.196  1.00 36.68      A    P  
ATOM   3387  C5'   G A 160      48.520  30.467 -37.349  1.00 35.04      A    C  
ATOM   3388  O5'   G A 160      49.234  29.524 -36.568  1.00 35.51      A    O  
ATOM   3389  C4'   G A 160      48.401  30.010 -38.780  1.00 36.27      A    C  
ATOM   3390  O4'   G A 160      49.732  29.721 -39.306  1.00 36.73      A    O  
ATOM   3391  C3'   G A 160      47.589  28.740 -38.976  1.00 38.19      A    C  
ATOM   3392  O3'   G A 160      46.911  28.803 -40.234  1.00 37.33      A    O  
ATOM   3393  C2'   G A 160      48.654  27.671 -39.019  1.00 37.67      A    C  
ATOM   3394  O2'   G A 160      48.267  26.494 -39.683  1.00 35.98      A    O  
ATOM   3395  C1'   G A 160      49.775  28.386 -39.757  1.00 36.40      A    C  
ATOM   3396  N1    G A 160      54.062  26.671 -41.798  1.00 34.24      A    N  
ATOM   3397  C2    G A 160      52.942  27.151 -42.413  1.00 33.51      A    C  
ATOM   3398  N2    G A 160      52.964  27.168 -43.753  1.00 32.89      A    N  
ATOM   3399  N3    G A 160      51.876  27.579 -41.767  1.00 35.08      A    N  
ATOM   3400  C4    G A 160      52.027  27.482 -40.431  1.00 36.32      A    C  
ATOM   3401  C5    G A 160      53.105  27.020 -39.717  1.00 35.31      A    C  
ATOM   3402  C6    G A 160      54.239  26.569 -40.427  1.00 34.72      A    C  
ATOM   3403  O6    G A 160      55.298  26.116 -39.972  1.00 34.77      A    O  
ATOM   3404  N7    G A 160      52.861  27.087 -38.354  1.00 35.23      A    N  
ATOM   3405  C8    G A 160      51.663  27.588 -38.267  1.00 35.52      A    C  
ATOM   3406  N9    G A 160      51.102  27.847 -39.488  1.00 36.51      A    N  
ATOM   3407  OP1   G A 160      48.781  30.248 -34.240  1.00 35.71      A    O  
ATOM   3408  OP2   G A 160      50.924  28.984 -34.831  1.00 36.36      A    O1-
ATOM   3409  P     G A 161      45.483  29.392 -40.315  1.00 36.67      A    P  
ATOM   3410  C5'   G A 161      46.498  31.531 -41.350  1.00 35.28      A    C  
ATOM   3411  O5'   G A 161      45.666  30.400 -41.518  1.00 35.53      A    O  
ATOM   3412  C4'   G A 161      47.682  31.496 -42.289  1.00 36.46      A    C  
ATOM   3413  O4'   G A 161      48.228  30.160 -42.367  1.00 36.94      A    O  
ATOM   3414  C3'   G A 161      47.417  31.839 -43.738  1.00 38.26      A    C  
ATOM   3415  O3'   G A 161      47.251  33.223 -43.959  1.00 37.39      A    O  
ATOM   3416  C2'   G A 161      48.631  31.248 -44.420  1.00 37.88      A    C  
ATOM   3417  O2'   G A 161      49.775  32.035 -44.187  1.00 36.16      A    O  
ATOM   3418  C1'   G A 161      48.764  29.941 -43.660  1.00 36.67      A    C  
ATOM   3419  N1    G A 161      48.576  26.869 -47.661  1.00 34.49      A    N  
ATOM   3420  C2    G A 161      49.519  27.795 -47.320  1.00 33.82      A    C  
ATOM   3421  N2    G A 161      50.549  27.932 -48.163  1.00 32.98      A    N  
ATOM   3422  N3    G A 161      49.464  28.538 -46.234  1.00 35.28      A    N  
ATOM   3423  C4    G A 161      48.364  28.271 -45.508  1.00 36.53      A    C  
ATOM   3424  C5    G A 161      47.356  27.369 -45.762  1.00 35.55      A    C  
ATOM   3425  C6    G A 161      47.434  26.580 -46.927  1.00 34.97      A    C  
ATOM   3426  O6    G A 161      46.643  25.727 -47.331  1.00 34.96      A    O  
ATOM   3427  N7    G A 161      46.399  27.403 -44.763  1.00 35.47      A    N  
ATOM   3428  C8    G A 161      46.827  28.312 -43.940  1.00 35.69      A    C  
ATOM   3429  N9    G A 161      48.013  28.878 -44.329  1.00 36.71      A    N  
ATOM   3430  OP1   G A 161      45.208  30.170 -39.078  1.00 35.61      A    O  
ATOM   3431  OP2   G A 161      44.553  28.338 -40.737  1.00 36.20      A    O1-
ATOM   3432  P     G A 162      46.306  33.669 -45.100  1.00 36.22      A    P  
ATOM   3433  C5'   G A 162      48.437  33.842 -46.576  1.00 35.15      A    C  
ATOM   3434  O5'   G A 162      47.128  33.321 -46.398  1.00 35.27      A    O  
ATOM   3435  C4'   G A 162      49.108  33.223 -47.771  1.00 36.33      A    C  
ATOM   3436  O4'   G A 162      49.272  31.804 -47.578  1.00 37.19      A    O  
ATOM   3437  C3'   G A 162      48.350  33.309 -49.079  1.00 38.14      A    C  
ATOM   3438  O3'   G A 162      48.439  34.586 -49.671  1.00 37.42      A    O  
ATOM   3439  C2'   G A 162      49.001  32.206 -49.888  1.00 37.93      A    C  
ATOM   3440  O2'   G A 162      50.273  32.592 -50.356  1.00 36.16      A    O  
ATOM   3441  C1'   G A 162      49.176  31.141 -48.822  1.00 36.47      A    C  
ATOM   3442  N1    G A 162      46.921  27.280 -51.163  1.00 34.22      A    N  
ATOM   3443  C2    G A 162      48.078  27.936 -51.486  1.00 33.70      A    C  
ATOM   3444  N2    G A 162      48.720  27.514 -52.578  1.00 32.83      A    N  
ATOM   3445  N3    G A 162      48.571  28.934 -50.784  1.00 35.24      A    N  
ATOM   3446  C4    G A 162      47.795  29.228 -49.721  1.00 36.69      A    C  
ATOM   3447  C5    G A 162      46.624  28.639 -49.315  1.00 35.26      A    C  
ATOM   3448  C6    G A 162      46.108  27.570 -50.074  1.00 34.63      A    C  
ATOM   3449  O6    G A 162      45.078  26.917 -49.879  1.00 34.59      A    O  
ATOM   3450  N7    G A 162      46.139  29.241 -48.168  1.00 35.25      A    N  
ATOM   3451  C8    G A 162      47.009  30.172 -47.903  1.00 35.52      A    C  
ATOM   3452  N9    G A 162      48.038  30.219 -48.802  1.00 36.50      A    N  
ATOM   3453  OP1   G A 162      46.190  35.146 -45.002  1.00 35.35      A    O  
ATOM   3454  OP2   G A 162      45.082  32.835 -45.090  1.00 35.86      A    O1-
ATOM   3455  P     A A 163      47.262  35.065 -50.533  1.00 35.24      A    P  
ATOM   3456  C5'   A A 163      48.726  34.309 -52.534  1.00 34.96      A    C  
ATOM   3457  O5'   A A 163      47.480  34.248 -51.860  1.00 35.02      A    O  
ATOM   3458  C4'   A A 163      48.768  33.338 -53.680  1.00 36.34      A    C  
ATOM   3459  O4'   A A 163      48.766  31.980 -53.191  1.00 36.40      A    O  
ATOM   3460  C3'   A A 163      47.587  33.372 -54.625  1.00 37.80      A    C  
ATOM   3461  O3'   A A 163      47.635  34.462 -55.516  1.00 37.07      A    O  
ATOM   3462  C2'   A A 163      47.702  32.021 -55.300  1.00 36.91      A    C  
ATOM   3463  O2'   A A 163      48.738  32.007 -56.258  1.00 35.53      A    O  
ATOM   3464  C1'   A A 163      48.112  31.146 -54.128  1.00 35.61      A    C  
ATOM   3465  N1    A A 163      44.683  27.371 -54.468  1.00 32.89      A    N  
ATOM   3466  C2    A A 163      45.715  27.720 -55.240  1.00 32.54      A    C  
ATOM   3467  N3    A A 163      46.575  28.721 -55.085  1.00 35.21      A    N  
ATOM   3468  C4    A A 163      46.283  29.421 -53.978  1.00 34.83      A    C  
ATOM   3469  C5    A A 163      45.257  29.184 -53.094  1.00 34.49      A    C  
ATOM   3470  C6    A A 163      44.423  28.096 -53.368  1.00 33.70      A    C  
ATOM   3471  N6    A A 163      43.387  27.750 -52.603  1.00 33.52      A    N  
ATOM   3472  N7    A A 163      45.271  30.117 -52.071  1.00 34.62      A    N  
ATOM   3473  C8    A A 163      46.289  30.887 -52.362  1.00 35.11      A    C  
ATOM   3474  N9    A A 163      46.945  30.521 -53.500  1.00 35.60      A    N  
ATOM   3475  OP1   A A 163      47.488  36.501 -50.821  1.00 34.28      A    O  
ATOM   3476  OP2   A A 163      45.975  34.638 -49.934  1.00 34.87      A    O1-
ATOM   3477  P     A A 164      46.311  35.070 -55.995  1.00 34.99      A    P  
ATOM   3478  C5'   A A 164      46.804  33.816 -58.207  1.00 34.10      A    C  
ATOM   3479  O5'   A A 164      45.908  34.075 -57.140  1.00 34.46      A    O  
ATOM   3480  C4'   A A 164      46.387  32.601 -58.978  1.00 35.79      A    C  
ATOM   3481  O4'   A A 164      46.455  31.428 -58.141  1.00 35.63      A    O  
ATOM   3482  C3'   A A 164      44.958  32.585 -59.485  1.00 37.19      A    C  
ATOM   3483  O3'   A A 164      44.769  33.385 -60.629  1.00 36.10      A    O  
ATOM   3484  C2'   A A 164      44.743  31.109 -59.725  1.00 36.01      A    C  
ATOM   3485  O2'   A A 164      45.402  30.674 -60.893  1.00 34.96      A    O  
ATOM   3486  C1'   A A 164      45.448  30.517 -58.522  1.00 35.24      A    C  
ATOM   3487  N1    A A 164      41.736  27.571 -56.637  1.00 32.09      A    N  
ATOM   3488  C2    A A 164      42.476  27.489 -57.746  1.00 31.75      A    C  
ATOM   3489  N3    A A 164      43.436  28.297 -58.171  1.00 35.12      A    N  
ATOM   3490  C4    A A 164      43.617  29.304 -57.305  1.00 34.33      A    C  
ATOM   3491  C5    A A 164      42.936  29.521 -56.133  1.00 33.90      A    C  
ATOM   3492  C6    A A 164      41.946  28.593 -55.796  1.00 32.96      A    C  
ATOM   3493  N6    A A 164      41.202  28.677 -54.691  1.00 32.80      A    N  
ATOM   3494  N7    A A 164      43.397  30.665 -55.506  1.00 33.95      A    N  
ATOM   3495  C8    A A 164      44.329  31.107 -56.309  1.00 34.51      A    C  
ATOM   3496  N9    A A 164      44.513  30.328 -57.415  1.00 35.03      A    N  
ATOM   3497  OP1   A A 164      46.622  36.386 -56.607  1.00 34.07      A    O  
ATOM   3498  OP2   A A 164      45.287  34.990 -54.926  1.00 34.35      A    O1-
ATOM   3499  P     G A 165      43.371  34.019 -60.833  1.00 34.60      A    P  
ATOM   3500  C5'   G A 165      42.880  32.042 -62.432  1.00 33.41      A    C  
ATOM   3501  O5'   G A 165      42.506  32.786 -61.294  1.00 33.57      A    O  
ATOM   3502  C4'   G A 165      42.113  30.755 -62.523  1.00 34.88      A    C  
ATOM   3503  O4'   G A 165      42.345  29.948 -61.349  1.00 35.99      A    O  
ATOM   3504  C3'   G A 165      40.606  30.857 -62.578  1.00 37.66      A    C  
ATOM   3505  O3'   G A 165      40.137  31.244 -63.844  1.00 37.00      A    O  
ATOM   3506  C2'   G A 165      40.196  29.461 -62.174  1.00 37.47      A    C  
ATOM   3507  O2'   G A 165      40.394  28.543 -63.222  1.00 35.85      A    O  
ATOM   3508  C1'   G A 165      41.199  29.173 -61.079  1.00 35.59      A    C  
ATOM   3509  N1    G A 165      37.888  27.869 -57.522  1.00 33.00      A    N  
ATOM   3510  C2    G A 165      38.168  27.268 -58.719  1.00 32.43      A    C  
ATOM   3511  N2    G A 165      37.469  26.174 -59.011  1.00 31.92      A    N  
ATOM   3512  N3    G A 165      39.071  27.709 -59.564  1.00 34.27      A    N  
ATOM   3513  C4    G A 165      39.679  28.820 -59.110  1.00 35.94      A    C  
ATOM   3514  C5    G A 165      39.473  29.501 -57.943  1.00 34.19      A    C  
ATOM   3515  C6    G A 165      38.501  29.016 -57.037  1.00 33.47      A    C  
ATOM   3516  O6    G A 165      38.171  29.482 -55.943  1.00 33.37      A    O  
ATOM   3517  N7    G A 165      40.306  30.604 -57.858  1.00 34.13      A    N  
ATOM   3518  C8    G A 165      40.986  30.574 -58.966  1.00 34.54      A    C  
ATOM   3519  N9    G A 165      40.658  29.518 -59.768  1.00 35.58      A    N  
ATOM   3520  OP1   G A 165      43.500  34.953 -61.977  1.00 33.67      A    O  
ATOM   3521  OP2   G A 165      42.831  34.513 -59.550  1.00 33.97      A    O1-
ATOM   3522  P     U A 166      38.723  31.910 -63.933  1.00 37.18      A    P  
ATOM   3523  C5'   U A 166      37.912  29.592 -64.776  1.00 36.34      A    C  
ATOM   3524  O5'   U A 166      37.766  30.668 -63.870  1.00 36.73      A    O  
ATOM   3525  C4'   U A 166      37.004  28.450 -64.419  1.00 36.92      A    C  
ATOM   3526  O4'   U A 166      37.368  27.909 -63.126  1.00 37.33      A    O  
ATOM   3527  C3'   U A 166      35.541  28.793 -64.256  1.00 39.26      A    C  
ATOM   3528  O3'   U A 166      34.874  28.931 -65.494  1.00 38.78      A    O  
ATOM   3529  C2'   U A 166      35.043  27.630 -63.424  1.00 38.61      A    C  
ATOM   3530  O2'   U A 166      34.892  26.467 -64.205  1.00 36.80      A    O  
ATOM   3531  C1'   U A 166      36.215  27.429 -62.471  1.00 36.41      A    C  
ATOM   3532  N1    U A 166      36.023  28.162 -61.207  1.00 35.92      A    N  
ATOM   3533  C2    U A 166      35.169  27.597 -60.286  1.00 34.32      A    C  
ATOM   3534  O2    U A 166      34.588  26.544 -60.477  1.00 33.70      A    O  
ATOM   3535  N3    U A 166      35.017  28.314 -59.128  1.00 33.81      A    N  
ATOM   3536  C4    U A 166      35.614  29.510 -58.803  1.00 33.97      A    C  
ATOM   3537  O4    U A 166      35.376  30.033 -57.720  1.00 33.46      A    O  
ATOM   3538  C5    U A 166      36.483  30.026 -59.808  1.00 34.98      A    C  
ATOM   3539  C6    U A 166      36.651  29.346 -60.946  1.00 36.23      A    C  
ATOM   3540  OP1   U A 166      38.617  32.509 -65.284  1.00 36.26      A    O  
ATOM   3541  OP2   U A 166      38.476  32.756 -62.742  1.00 36.73      A    O1-
ATOM   3542  P     G A 167      33.738  29.992 -65.614  1.00 34.69      A    P  
ATOM   3543  C5'   G A 167      32.115  27.987 -65.343  1.00 33.68      A    C  
ATOM   3544  O5'   G A 167      32.555  29.251 -64.890  1.00 33.90      A    O  
ATOM   3545  C4'   G A 167      31.180  27.353 -64.349  1.00 34.40      A    C  
ATOM   3546  O4'   G A 167      31.880  27.063 -63.122  1.00 34.78      A    O  
ATOM   3547  C3'   G A 167      30.012  28.202 -63.889  1.00 35.81      A    C  
ATOM   3548  O3'   G A 167      28.967  28.243 -64.833  1.00 35.13      A    O  
ATOM   3549  C2'   G A 167      29.637  27.533 -62.587  1.00 35.31      A    C  
ATOM   3550  O2'   G A 167      28.936  26.332 -62.813  1.00 34.03      A    O  
ATOM   3551  C1'   G A 167      31.002  27.205 -62.028  1.00 34.14      A    C  
ATOM   3552  N1    G A 167      30.482  29.372 -57.503  1.00 30.89      A    N  
ATOM   3553  C2    G A 167      29.813  28.304 -58.040  1.00 30.74      A    C  
ATOM   3554  N2    G A 167      28.879  27.734 -57.273  1.00 30.03      A    N  
ATOM   3555  N3    G A 167      30.047  27.826 -59.242  1.00 32.60      A    N  
ATOM   3556  C4    G A 167      31.018  28.518 -59.875  1.00 33.91      A    C  
ATOM   3557  C5    G A 167      31.740  29.594 -59.436  1.00 31.99      A    C  
ATOM   3558  C6    G A 167      31.482  30.098 -58.140  1.00 31.18      A    C  
ATOM   3559  O6    G A 167      32.018  31.050 -57.562  1.00 30.88      A    O  
ATOM   3560  N7    G A 167      32.643  30.012 -60.399  1.00 32.13      A    N  
ATOM   3561  C8    G A 167      32.452  29.195 -61.393  1.00 32.76      A    C  
ATOM   3562  N9    G A 167      31.482  28.266 -61.140  1.00 33.68      A    N  
ATOM   3563  OP1   G A 167      33.395  30.127 -67.046  1.00 33.79      A    O  
ATOM   3564  OP2   G A 167      34.082  31.202 -64.830  1.00 33.62      A    O1-
ATOM   3565  P     A A 168      28.101  29.533 -64.932  1.00 33.48      A    P  
ATOM   3566  C5'   A A 168      26.375  28.302 -63.429  1.00 32.39      A    C  
ATOM   3567  O5'   A A 168      27.198  29.433 -63.643  1.00 32.83      A    O  
ATOM   3568  C4'   A A 168      25.766  28.336 -62.057  1.00 33.64      A    C  
ATOM   3569  O4'   A A 168      26.797  28.232 -61.051  1.00 33.44      A    O  
ATOM   3570  C3'   A A 168      25.041  29.611 -61.687  1.00 35.10      A    C  
ATOM   3571  O3'   A A 168      23.748  29.684 -62.247  1.00 33.99      A    O  
ATOM   3572  C2'   A A 168      25.050  29.549 -60.176  1.00 33.89      A    C  
ATOM   3573  O2'   A A 168      24.091  28.632 -59.695  1.00 33.01      A    O  
ATOM   3574  C1'   A A 168      26.430  28.986 -59.915  1.00 33.53      A    C  
ATOM   3575  N1    A A 168      28.212  32.492 -56.642  1.00 30.48      A    N  
ATOM   3576  C2    A A 168      27.230  31.590 -56.550  1.00 30.19      A    C  
ATOM   3577  N3    A A 168      26.823  30.705 -57.445  1.00 33.32      A    N  
ATOM   3578  C4    A A 168      27.552  30.799 -58.568  1.00 32.55      A    C  
ATOM   3579  C5    A A 168      28.589  31.670 -58.814  1.00 32.21      A    C  
ATOM   3580  C6    A A 168      28.924  32.555 -57.783  1.00 31.31      A    C  
ATOM   3581  N6    A A 168      29.903  33.462 -57.876  1.00 31.16      A    N  
ATOM   3582  N7    A A 168      29.105  31.476 -60.083  1.00 32.19      A    N  
ATOM   3583  C8    A A 168      28.375  30.507 -60.570  1.00 32.88      A    C  
ATOM   3584  N9    A A 168      27.418  30.052 -59.703  1.00 33.25      A    N  
ATOM   3585  OP1   A A 168      27.229  29.395 -66.118  1.00 32.69      A    O  
ATOM   3586  OP2   A A 168      28.970  30.727 -64.801  1.00 33.03      A    O1-
ATOM   3587  P     U A 169      23.191  31.072 -62.692  1.00 35.45      A    P  
ATOM   3588  C5'   U A 169      21.866  31.043 -60.457  1.00 34.45      A    C  
ATOM   3589  O5'   U A 169      22.778  31.706 -61.312  1.00 34.84      A    O  
ATOM   3590  C4'   U A 169      21.788  31.720 -59.119  1.00 34.73      A    C  
ATOM   3591  O4'   U A 169      23.061  31.616 -58.436  1.00 35.06      A    O  
ATOM   3592  C3'   U A 169      21.521  33.208 -59.145  1.00 36.71      A    C  
ATOM   3593  O3'   U A 169      20.152  33.508 -59.359  1.00 36.16      A    O  
ATOM   3594  C2'   U A 169      22.030  33.641 -57.784  1.00 35.75      A    C  
ATOM   3595  O2'   U A 169      21.115  33.300 -56.760  1.00 34.10      A    O  
ATOM   3596  C1'   U A 169      23.267  32.764 -57.640  1.00 33.88      A    C  
ATOM   3597  N1    U A 169      24.490  33.459 -58.085  1.00 33.34      A    N  
ATOM   3598  C2    U A 169      25.069  34.332 -57.190  1.00 31.60      A    C  
ATOM   3599  O2    U A 169      24.618  34.539 -56.077  1.00 31.06      A    O  
ATOM   3600  N3    U A 169      26.201  34.956 -57.645  1.00 31.15      A    N  
ATOM   3601  C4    U A 169      26.799  34.803 -58.877  1.00 31.23      A    C  
ATOM   3602  O4    U A 169      27.817  35.440 -59.137  1.00 30.72      A    O  
ATOM   3603  C5    U A 169      26.140  33.883 -59.744  1.00 32.12      A    C  
ATOM   3604  C6    U A 169      25.035  33.258 -59.327  1.00 33.25      A    C  
ATOM   3605  OP1   U A 169      21.963  30.838 -63.480  1.00 34.23      A    O  
ATOM   3606  OP2   U A 169      24.283  31.888 -63.271  1.00 34.56      A    O1-
ATOM   3607  P     C A 170      19.786  34.726 -60.261  1.00 36.25      A    P  
ATOM   3608  C5'   C A 170      19.423  36.016 -58.032  1.00 35.05      A    C  
ATOM   3609  O5'   C A 170      20.067  35.935 -59.289  1.00 35.54      A    O  
ATOM   3610  C4'   C A 170      20.098  37.026 -57.146  1.00 36.03      A    C  
ATOM   3611  O4'   C A 170      21.472  36.637 -56.918  1.00 36.50      A    O  
ATOM   3612  C3'   C A 170      20.206  38.428 -57.699  1.00 38.38      A    C  
ATOM   3613  O3'   C A 170      19.005  39.160 -57.542  1.00 37.01      A    O  
ATOM   3614  C2'   C A 170      21.362  39.000 -56.906  1.00 36.53      A    C  
ATOM   3615  O2'   C A 170      20.956  39.371 -55.602  1.00 35.26      A    O  
ATOM   3616  C1'   C A 170      22.282  37.789 -56.801  1.00 35.51      A    C  
ATOM   3617  N1    C A 170      23.315  37.773 -57.856  1.00 35.07      A    N  
ATOM   3618  C2    C A 170      24.429  38.596 -57.701  1.00 33.73      A    C  
ATOM   3619  O2    C A 170      24.518  39.305 -56.690  1.00 33.08      A    O  
ATOM   3620  N3    C A 170      25.385  38.598 -58.654  1.00 33.33      A    N  
ATOM   3621  C4    C A 170      25.261  37.821 -59.729  1.00 33.33      A    C  
ATOM   3622  N4    C A 170      26.230  37.855 -60.645  1.00 32.69      A    N  
ATOM   3623  C5    C A 170      24.136  36.974 -59.916  1.00 34.12      A    C  
ATOM   3624  C6    C A 170      23.198  36.982 -58.961  1.00 35.27      A    C  
ATOM   3625  OP1   C A 170      18.334  34.675 -60.533  1.00 34.57      A    O  
ATOM   3626  OP2   C A 170      20.734  34.818 -61.395  1.00 34.90      A    O1-
ATOM   3627  P     C A 171      18.406  39.919 -58.788  1.00 36.31      A    P  
ATOM   3628  C5'   C A 171      19.808  41.971 -57.994  1.00 35.14      A    C  
ATOM   3629  O5'   C A 171      19.463  41.063 -59.029  1.00 35.80      A    O  
ATOM   3630  C4'   C A 171      21.093  42.687 -58.320  1.00 36.02      A    C  
ATOM   3631  O4'   C A 171      22.171  41.725 -58.408  1.00 36.56      A    O  
ATOM   3632  C3'   C A 171      21.130  43.407 -59.651  1.00 38.30      A    C  
ATOM   3633  O3'   C A 171      20.523  44.683 -59.588  1.00 37.11      A    O  
ATOM   3634  C2'   C A 171      22.612  43.461 -59.958  1.00 36.87      A    C  
ATOM   3635  O2'   C A 171      23.249  44.488 -59.223  1.00 35.55      A    O  
ATOM   3636  C1'   C A 171      23.082  42.115 -59.415  1.00 35.81      A    C  
ATOM   3637  N1    C A 171      23.120  41.068 -60.457  1.00 35.48      A    N  
ATOM   3638  C2    C A 171      24.221  41.015 -61.306  1.00 34.20      A    C  
ATOM   3639  O2    C A 171      25.134  41.844 -61.161  1.00 33.57      A    O  
ATOM   3640  N3    C A 171      24.272  40.067 -62.261  1.00 33.86      A    N  
ATOM   3641  C4    C A 171      23.275  39.192 -62.390  1.00 33.92      A    C  
ATOM   3642  N4    C A 171      23.366  38.270 -63.346  1.00 33.32      A    N  
ATOM   3643  C5    C A 171      22.141  39.222 -61.542  1.00 34.63      A    C  
ATOM   3644  C6    C A 171      22.108  40.169 -60.597  1.00 35.70      A    C  
ATOM   3645  OP1   C A 171      17.134  40.536 -58.355  1.00 34.78      A    O  
ATOM   3646  OP2   C A 171      18.417  39.031 -59.971  1.00 35.13      A    O1-
ATOM   3647  P     C A 172      19.284  44.959 -60.475  1.00 36.95      A    P  
ATOM   3648  C5'   C A 172      20.860  45.837 -62.373  1.00 35.78      A    C  
ATOM   3649  O5'   C A 172      19.888  44.895 -61.930  1.00 36.33      A    O  
ATOM   3650  C4'   C A 172      20.863  45.913 -63.873  1.00 36.71      A    C  
ATOM   3651  O4'   C A 172      21.179  44.616 -64.421  1.00 37.15      A    O  
ATOM   3652  C3'   C A 172      19.529  46.269 -64.501  1.00 38.90      A    C  
ATOM   3653  O3'   C A 172      19.300  47.669 -64.504  1.00 37.45      A    O  
ATOM   3654  C2'   C A 172      19.654  45.672 -65.884  1.00 37.09      A    C  
ATOM   3655  O2'   C A 172      20.448  46.479 -66.724  1.00 35.73      A    O  
ATOM   3656  C1'   C A 172      20.406  44.385 -65.586  1.00 36.06      A    C  
ATOM   3657  N1    C A 172      19.498  43.241 -65.332  1.00 35.69      A    N  
ATOM   3658  C2    C A 172      18.793  42.682 -66.397  1.00 34.47      A    C  
ATOM   3659  O2    C A 172      18.939  43.165 -67.535  1.00 33.90      A    O  
ATOM   3660  N3    C A 172      17.974  41.634 -66.168  1.00 34.21      A    N  
ATOM   3661  C4    C A 172      17.837  41.136 -64.940  1.00 34.23      A    C  
ATOM   3662  N4    C A 172      17.020  40.101 -64.759  1.00 33.70      A    N  
ATOM   3663  C5    C A 172      18.541  41.679 -63.837  1.00 34.92      A    C  
ATOM   3664  C6    C A 172      19.353  42.721 -64.077  1.00 36.02      A    C  
ATOM   3665  OP1   C A 172      18.841  46.345 -60.211  1.00 35.48      A    O  
ATOM   3666  OP2   C A 172      18.309  43.850 -60.331  1.00 35.96      A    O1-
ATOM   3667  P     C A 173      17.894  48.206 -64.214  1.00 36.65      A    P  
ATOM   3668  C5'   C A 173      17.596  48.434 -66.793  1.00 35.77      A    C  
ATOM   3669  O5'   C A 173      17.148  47.884 -65.558  1.00 36.09      A    O  
ATOM   3670  C4'   C A 173      16.786  47.887 -67.934  1.00 36.82      A    C  
ATOM   3671  O4'   C A 173      17.075  46.482 -68.117  1.00 37.49      A    O  
ATOM   3672  C3'   C A 173      15.283  47.927 -67.756  1.00 39.14      A    C  
ATOM   3673  O3'   C A 173      14.742  49.204 -68.023  1.00 37.71      A    O  
ATOM   3674  C2'   C A 173      14.822  46.851 -68.717  1.00 37.55      A    C  
ATOM   3675  O2'   C A 173      14.853  47.304 -70.054  1.00 36.04      A    O  
ATOM   3676  C1'   C A 173      15.906  45.803 -68.533  1.00 36.35      A    C  
ATOM   3677  N1    C A 173      15.542  44.793 -67.513  1.00 36.10      A    N  
ATOM   3678  C2    C A 173      14.669  43.765 -67.877  1.00 34.84      A    C  
ATOM   3679  O2    C A 173      14.231  43.731 -69.040  1.00 34.25      A    O  
ATOM   3680  N3    C A 173      14.328  42.834 -66.958  1.00 34.53      A    N  
ATOM   3681  C4    C A 173      14.816  42.900 -65.722  1.00 34.55      A    C  
ATOM   3682  N4    C A 173      14.453  41.963 -64.850  1.00 34.11      A    N  
ATOM   3683  C5    C A 173      15.702  43.936 -65.325  1.00 35.26      A    C  
ATOM   3684  C6    C A 173      16.033  44.852 -66.245  1.00 36.27      A    C  
ATOM   3685  OP1   C A 173      17.990  49.678 -64.082  1.00 35.43      A    O  
ATOM   3686  OP2   C A 173      17.267  47.414 -63.132  1.00 36.11      A    O1-
ATOM   3687  P     C A 174      13.554  49.697 -67.157  1.00 36.88      A    P  
ATOM   3688  C5'   C A 174      12.087  49.112 -69.222  1.00 35.68      A    C  
ATOM   3689  O5'   C A 174      12.357  48.940 -67.836  1.00 36.22      A    O  
ATOM   3690  C4'   C A 174      11.075  48.109 -69.697  1.00 36.21      A    C  
ATOM   3691  O4'   C A 174      11.625  46.773 -69.627  1.00 36.27      A    O  
ATOM   3692  C3'   C A 174       9.797  48.010 -68.888  1.00 37.51      A    C  
ATOM   3693  O3'   C A 174       8.884  49.049 -69.180  1.00 36.16      A    O  
ATOM   3694  C2'   C A 174       9.293  46.629 -69.265  1.00 35.66      A    C  
ATOM   3695  O2'   C A 174       8.705  46.624 -70.548  1.00 34.65      A    O  
ATOM   3696  C1'   C A 174      10.598  45.847 -69.323  1.00 34.98      A    C  
ATOM   3697  N1    C A 174      10.903  45.179 -68.039  1.00 34.31      A    N  
ATOM   3698  C2    C A 174      10.278  43.961 -67.770  1.00 32.99      A    C  
ATOM   3699  O2    C A 174       9.503  43.479 -68.613  1.00 32.36      A    O  
ATOM   3700  N3    C A 174      10.536  43.332 -66.600  1.00 32.49      A    N  
ATOM   3701  C4    C A 174      11.374  43.877 -65.718  1.00 32.39      A    C  
ATOM   3702  N4    C A 174      11.601  43.225 -64.581  1.00 31.82      A    N  
ATOM   3703  C5    C A 174      12.021  45.116 -65.967  1.00 33.22      A    C  
ATOM   3704  C6    C A 174      11.755  45.725 -67.129  1.00 34.50      A    C  
ATOM   3705  OP1   C A 174      13.392  51.148 -67.417  1.00 35.56      A    O  
ATOM   3706  OP2   C A 174      13.681  49.219 -65.765  1.00 35.82      A    O1-
ATOM   3707  P     A A 175       7.997  49.584 -68.034  1.00 33.58      A    P  
ATOM   3708  C5'   A A 175       6.078  48.215 -69.128  1.00 32.72      A    C  
ATOM   3709  O5'   A A 175       6.866  48.489 -67.982  1.00 33.05      A    O  
ATOM   3710  C4'   A A 175       5.287  46.946 -68.941  1.00 33.82      A    C  
ATOM   3711  O4'   A A 175       6.187  45.821 -68.826  1.00 33.53      A    O  
ATOM   3712  C3'   A A 175       4.446  46.865 -67.684  1.00 35.23      A    C  
ATOM   3713  O3'   A A 175       3.228  47.571 -67.796  1.00 34.15      A    O  
ATOM   3714  C2'   A A 175       4.279  45.371 -67.512  1.00 33.71      A    C  
ATOM   3715  O2'   A A 175       3.312  44.856 -68.405  1.00 32.69      A    O  
ATOM   3716  C1'   A A 175       5.649  44.868 -67.930  1.00 33.29      A    C  
ATOM   3717  N1    A A 175       7.007  41.949 -63.935  1.00 30.42      A    N  
ATOM   3718  C2    A A 175       6.070  41.803 -64.878  1.00 30.16      A    C  
ATOM   3719  N3    A A 175       5.770  42.604 -65.893  1.00 32.97      A    N  
ATOM   3720  C4    A A 175       6.570  43.685 -65.891  1.00 32.36      A    C  
ATOM   3721  C5    A A 175       7.572  43.975 -64.992  1.00 32.07      A    C  
ATOM   3722  C6    A A 175       7.790  43.042 -63.968  1.00 31.20      A    C  
ATOM   3723  N6    A A 175       8.722  43.192 -63.021  1.00 31.15      A    N  
ATOM   3724  N7    A A 175       8.184  45.176 -65.306  1.00 32.08      A    N  
ATOM   3725  C8    A A 175       7.542  45.583 -66.374  1.00 32.70      A    C  
ATOM   3726  N9    A A 175       6.554  44.727 -66.782  1.00 33.01      A    N  
ATOM   3727  OP1   A A 175       7.388  50.855 -68.495  1.00 32.77      A    O  
ATOM   3728  OP2   A A 175       8.733  49.556 -66.747  1.00 33.06      A    O1-
ATOM   3729  P     C A 176       2.693  48.353 -66.553  1.00 34.83      A    P  
ATOM   3730  C5'   C A 176       1.112  46.336 -66.086  1.00 33.42      A    C  
ATOM   3731  O5'   C A 176       2.138  47.199 -65.630  1.00 33.82      A    O  
ATOM   3732  C4'   C A 176       1.004  45.118 -65.211  1.00 34.63      A    C  
ATOM   3733  O4'   C A 176       2.247  44.372 -65.244  1.00 35.21      A    O  
ATOM   3734  C3'   C A 176       0.781  45.372 -63.732  1.00 36.89      A    C  
ATOM   3735  O3'   C A 176      -0.566  45.664 -63.421  1.00 35.44      A    O  
ATOM   3736  C2'   C A 176       1.275  44.078 -63.113  1.00 35.30      A    C  
ATOM   3737  O2'   C A 176       0.330  43.037 -63.268  1.00 34.24      A    O  
ATOM   3738  C1'   C A 176       2.482  43.772 -63.989  1.00 34.35      A    C  
ATOM   3739  N1    C A 176       3.734  44.316 -63.415  1.00 34.12      A    N  
ATOM   3740  C2    C A 176       4.362  43.593 -62.399  1.00 32.61      A    C  
ATOM   3741  O2    C A 176       3.863  42.523 -62.016  1.00 32.11      A    O  
ATOM   3742  N3    C A 176       5.501  44.073 -61.860  1.00 32.36      A    N  
ATOM   3743  C4    C A 176       6.016  45.224 -62.293  1.00 32.48      A    C  
ATOM   3744  N4    C A 176       7.139  45.664 -61.736  1.00 32.02      A    N  
ATOM   3745  C5    C A 176       5.394  45.977 -63.325  1.00 33.25      A    C  
ATOM   3746  C6    C A 176       4.265  45.486 -63.848  1.00 34.11      A    C  
ATOM   3747  OP1   C A 176       1.546  49.172 -67.007  1.00 33.48      A    O  
ATOM   3748  OP2   C A 176       3.823  49.010 -65.853  1.00 33.86      A    O1-
ATOM   3749  P     C A 177      -0.889  46.748 -62.336  1.00 36.18      A    P  
ATOM   3750  C5'   C A 177      -1.039  44.906 -60.488  1.00 35.28      A    C  
ATOM   3751  O5'   C A 177      -0.416  46.081 -60.984  1.00 35.73      A    O  
ATOM   3752  C4'   C A 177      -0.187  44.225 -59.448  1.00 36.02      A    C  
ATOM   3753  O4'   C A 177       1.128  43.957 -59.996  1.00 35.89      A    O  
ATOM   3754  C3'   C A 177       0.106  45.026 -58.192  1.00 37.35      A    C  
ATOM   3755  O3'   C A 177      -0.957  44.982 -57.254  1.00 35.92      A    O  
ATOM   3756  C2'   C A 177       1.376  44.368 -57.683  1.00 35.29      A    C  
ATOM   3757  O2'   C A 177       1.099  43.131 -57.048  1.00 34.67      A    O  
ATOM   3758  C1'   C A 177       2.109  44.088 -58.988  1.00 34.72      A    C  
ATOM   3759  N1    C A 177       3.034  45.185 -59.351  1.00 34.15      A    N  
ATOM   3760  C2    C A 177       4.261  45.258 -58.691  1.00 32.97      A    C  
ATOM   3761  O2    C A 177       4.544  44.407 -57.832  1.00 32.46      A    O  
ATOM   3762  N3    C A 177       5.114  46.254 -59.009  1.00 32.63      A    N  
ATOM   3763  C4    C A 177       4.784  47.153 -59.937  1.00 32.54      A    C  
ATOM   3764  N4    C A 177       5.659  48.115 -60.218  1.00 31.99      A    N  
ATOM   3765  C5    C A 177       3.543  47.100 -60.619  1.00 33.37      A    C  
ATOM   3766  C6    C A 177       2.708  46.108 -60.293  1.00 34.50      A    C  
ATOM   3767  OP1   C A 177      -2.357  46.915 -62.280  1.00 34.53      A    O  
ATOM   3768  OP2   C A 177      -0.030  47.931 -62.594  1.00 34.74      A    O1-
ATOM   3769  P     G A 178      -1.377  46.246 -56.457  1.00 33.15      A    P  
ATOM   3770  C5'   G A 178       0.425  45.791 -54.614  1.00 31.94      A    C  
ATOM   3771  O5'   G A 178      -0.067  46.626 -55.650  1.00 32.23      A    O  
ATOM   3772  C4'   G A 178       1.857  46.121 -54.292  1.00 32.86      A    C  
ATOM   3773  O4'   G A 178       2.649  46.072 -55.494  1.00 33.52      A    O  
ATOM   3774  C3'   G A 178       2.114  47.513 -53.741  1.00 35.05      A    C  
ATOM   3775  O3'   G A 178       1.870  47.596 -52.350  1.00 34.03      A    O  
ATOM   3776  C2'   G A 178       3.561  47.746 -54.116  1.00 34.34      A    C  
ATOM   3777  O2'   G A 178       4.434  47.054 -53.245  1.00 32.96      A    O  
ATOM   3778  C1'   G A 178       3.623  47.093 -55.478  1.00 33.28      A    C  
ATOM   3779  N1    G A 178       5.344  50.948 -58.290  1.00 30.79      A    N  
ATOM   3780  C2    G A 178       5.974  50.255 -57.292  1.00 30.24      A    C  
ATOM   3781  N2    G A 178       7.224  50.636 -57.003  1.00 29.71      A    N  
ATOM   3782  N3    G A 178       5.424  49.259 -56.628  1.00 31.91      A    N  
ATOM   3783  C4    G A 178       4.170  49.013 -57.048  1.00 32.90      A    C  
ATOM   3784  C5    G A 178       3.450  49.648 -58.030  1.00 31.95      A    C  
ATOM   3785  C6    G A 178       4.050  50.711 -58.736  1.00 31.33      A    C  
ATOM   3786  O6    G A 178       3.570  51.400 -59.643  1.00 31.39      A    O  
ATOM   3787  N7    G A 178       2.191  49.094 -58.158  1.00 31.91      A    N  
ATOM   3788  C8    G A 178       2.165  48.151 -57.264  1.00 32.29      A    C  
ATOM   3789  N9    G A 178       3.331  48.046 -56.556  1.00 33.20      A    N  
ATOM   3790  OP1   G A 178      -2.428  45.869 -55.488  1.00 32.46      A    O  
ATOM   3791  OP2   G A 178      -1.641  47.326 -57.440  1.00 32.91      A    O1-
ATOM   3792  P     C A 179       1.425  48.929 -51.693  1.00 35.29      A    P  
ATOM   3793  C5'   C A 179       3.909  49.295 -50.983  1.00 33.75      A    C  
ATOM   3794  O5'   C A 179       2.769  49.756 -51.691  1.00 34.30      A    O  
ATOM   3795  C4'   C A 179       5.134  50.085 -51.367  1.00 34.75      A    C  
ATOM   3796  O4'   C A 179       5.386  49.940 -52.785  1.00 34.99      A    O  
ATOM   3797  C3'   C A 179       5.042  51.583 -51.164  1.00 36.55      A    C  
ATOM   3798  O3'   C A 179       5.286  51.956 -49.821  1.00 34.97      A    O  
ATOM   3799  C2'   C A 179       6.082  52.099 -52.137  1.00 34.67      A    C  
ATOM   3800  O2'   C A 179       7.393  51.931 -51.629  1.00 33.67      A    O  
ATOM   3801  C1'   C A 179       5.897  51.146 -53.309  1.00 33.79      A    C  
ATOM   3802  N1    C A 179       4.954  51.676 -54.323  1.00 33.33      A    N  
ATOM   3803  C2    C A 179       5.408  52.632 -55.228  1.00 31.69      A    C  
ATOM   3804  O2    C A 179       6.589  53.015 -55.164  1.00 31.18      A    O  
ATOM   3805  N3    C A 179       4.554  53.118 -56.157  1.00 31.27      A    N  
ATOM   3806  C4    C A 179       3.295  52.689 -56.205  1.00 31.33      A    C  
ATOM   3807  N4    C A 179       2.488  53.193 -57.133  1.00 30.93      A    N  
ATOM   3808  C5    C A 179       2.807  51.721 -55.295  1.00 32.22      A    C  
ATOM   3809  C6    C A 179       3.666  51.247 -54.383  1.00 33.17      A    C  
ATOM   3810  OP1   C A 179       1.042  48.669 -50.288  1.00 34.11      A    O  
ATOM   3811  OP2   C A 179       0.463  49.603 -52.597  1.00 34.81      A    O1-
ATOM   3812  P     A A 180       4.531  53.155 -49.201  1.00 31.34      A    P  
ATOM   3813  C5'   A A 180       6.674  54.567 -49.639  1.00 30.97      A    C  
ATOM   3814  O5'   A A 180       5.281  54.378 -49.850  1.00 31.12      A    O  
ATOM   3815  C4'   A A 180       7.219  55.597 -50.589  1.00 31.86      A    C  
ATOM   3816  O4'   A A 180       7.112  55.118 -51.946  1.00 31.46      A    O  
ATOM   3817  C3'   A A 180       6.484  56.925 -50.610  1.00 32.99      A    C  
ATOM   3818  O3'   A A 180       6.865  57.770 -49.540  1.00 32.00      A    O  
ATOM   3819  C2'   A A 180       6.846  57.464 -51.977  1.00 31.75      A    C  
ATOM   3820  O2'   A A 180       8.161  57.985 -51.996  1.00 30.73      A    O  
ATOM   3821  C1'   A A 180       6.818  56.194 -52.812  1.00 31.16      A    C  
ATOM   3822  N1    A A 180       3.600  57.413 -56.627  1.00 28.39      A    N  
ATOM   3823  C2    A A 180       4.833  57.835 -56.322  1.00 28.16      A    C  
ATOM   3824  N3    A A 180       5.617  57.474 -55.315  1.00 30.86      A    N  
ATOM   3825  C4    A A 180       5.003  56.560 -54.545  1.00 30.36      A    C  
ATOM   3826  C5    A A 180       3.740  56.035 -54.729  1.00 29.88      A    C  
ATOM   3827  C6    A A 180       3.018  56.494 -55.832  1.00 29.06      A    C  
ATOM   3828  N6    A A 180       1.785  56.080 -56.133  1.00 29.11      A    N  
ATOM   3829  N7    A A 180       3.440  55.119 -53.740  1.00 30.01      A    N  
ATOM   3830  C8    A A 180       4.513  55.113 -52.987  1.00 30.60      A    C  
ATOM   3831  N9    A A 180       5.498  55.961 -53.418  1.00 30.86      A    N  
ATOM   3832  OP1   A A 180       4.794  53.167 -47.745  1.00 30.47      A    O  
ATOM   3833  OP2   A A 180       3.132  53.153 -49.693  1.00 30.93      A    O1-
ATOM   3834  P     A A 181       5.827  58.735 -48.939  1.00 30.92      A    P  
ATOM   3835  C5'   A A 181       7.059  60.587 -50.286  1.00 29.96      A    C  
ATOM   3836  O5'   A A 181       5.851  59.906 -49.993  1.00 30.44      A    O  
ATOM   3837  C4'   A A 181       6.922  61.409 -51.537  1.00 30.65      A    C  
ATOM   3838  O4'   A A 181       6.670  60.543 -52.663  1.00 30.38      A    O  
ATOM   3839  C3'   A A 181       5.760  62.382 -51.562  1.00 32.06      A    C  
ATOM   3840  O3'   A A 181       6.038  63.573 -50.850  1.00 31.30      A    O  
ATOM   3841  C2'   A A 181       5.556  62.586 -53.049  1.00 30.83      A    C  
ATOM   3842  O2'   A A 181       6.539  63.449 -53.590  1.00 29.98      A    O  
ATOM   3843  C1'   A A 181       5.801  61.181 -53.575  1.00 30.32      A    C  
ATOM   3844  N1    A A 181       1.574  60.266 -56.327  1.00 27.89      A    N  
ATOM   3845  C2    A A 181       2.608  61.094 -56.516  1.00 27.53      A    C  
ATOM   3846  N3    A A 181       3.681  61.281 -55.759  1.00 30.32      A    N  
ATOM   3847  C4    A A 181       3.632  60.489 -54.673  1.00 29.70      A    C  
ATOM   3848  C5    A A 181       2.635  59.595 -54.346  1.00 29.47      A    C  
ATOM   3849  C6    A A 181       1.562  59.489 -55.231  1.00 28.66      A    C  
ATOM   3850  N6    A A 181       0.524  58.667 -55.040  1.00 28.74      A    N  
ATOM   3851  N7    A A 181       2.925  58.954 -53.156  1.00 29.54      A    N  
ATOM   3852  C8    A A 181       4.071  59.475 -52.794  1.00 30.00      A    C  
ATOM   3853  N9    A A 181       4.554  60.408 -53.670  1.00 30.07      A    N  
ATOM   3854  OP1   A A 181       6.370  59.247 -47.661  1.00 29.87      A    O  
ATOM   3855  OP2   A A 181       4.480  58.111 -48.965  1.00 29.97      A    O1-
ATOM   3856  P     G A 182       4.883  64.289 -50.115  1.00 33.31      A    P  
ATOM   3857  C5'   G A 182       4.800  65.911 -52.153  1.00 31.99      A    C  
ATOM   3858  O5'   G A 182       4.125  64.989 -51.307  1.00 32.31      A    O  
ATOM   3859  C4'   G A 182       3.967  66.230 -53.361  1.00 32.86      A    C  
ATOM   3860  O4'   G A 182       3.812  65.052 -54.174  1.00 33.23      A    O  
ATOM   3861  C3'   G A 182       2.544  66.674 -53.093  1.00 34.80      A    C  
ATOM   3862  O3'   G A 182       2.465  68.035 -52.714  1.00 33.90      A    O  
ATOM   3863  C2'   G A 182       1.861  66.359 -54.402  1.00 33.98      A    C  
ATOM   3864  O2'   G A 182       2.166  67.325 -55.387  1.00 32.43      A    O  
ATOM   3865  C1'   G A 182       2.534  65.053 -54.778  1.00 32.83      A    C  
ATOM   3866  N1    G A 182      -1.485  62.087 -55.561  1.00 30.46      A    N  
ATOM   3867  C2    G A 182      -1.056  63.175 -56.275  1.00 29.96      A    C  
ATOM   3868  N2    G A 182      -1.791  63.520 -57.334  1.00 29.19      A    N  
ATOM   3869  N3    G A 182       0.019  63.871 -55.974  1.00 31.45      A    N  
ATOM   3870  C4    G A 182       0.636  63.386 -54.877  1.00 32.34      A    C  
ATOM   3871  C5    G A 182       0.287  62.314 -54.094  1.00 31.51      A    C  
ATOM   3872  C6    G A 182      -0.866  61.573 -54.433  1.00 30.89      A    C  
ATOM   3873  O6    G A 182      -1.342  60.585 -53.859  1.00 30.89      A    O  
ATOM   3874  N7    G A 182       1.185  62.144 -53.052  1.00 31.48      A    N  
ATOM   3875  C8    G A 182       2.047  63.104 -53.219  1.00 31.85      A    C  
ATOM   3876  N9    G A 182       1.776  63.891 -54.306  1.00 32.70      A    N  
ATOM   3877  OP1   G A 182       5.478  65.344 -49.261  1.00 32.00      A    O  
ATOM   3878  OP2   G A 182       3.977  63.283 -49.515  1.00 32.58      A    O1-
ATOM   3879  P     C A 183       1.430  68.431 -51.639  1.00 33.64      A    P  
ATOM   3880  C5'   C A 183      -0.134  69.079 -53.619  1.00 32.02      A    C  
ATOM   3881  O5'   C A 183       0.078  68.319 -52.439  1.00 32.62      A    O  
ATOM   3882  C4'   C A 183      -1.396  68.651 -54.310  1.00 33.06      A    C  
ATOM   3883  O4'   C A 183      -1.252  67.298 -54.808  1.00 33.68      A    O  
ATOM   3884  C3'   C A 183      -2.636  68.586 -53.455  1.00 35.55      A    C  
ATOM   3885  O3'   C A 183      -3.213  69.854 -53.235  1.00 34.14      A    O  
ATOM   3886  C2'   C A 183      -3.517  67.646 -54.249  1.00 34.00      A    C  
ATOM   3887  O2'   C A 183      -4.092  68.288 -55.365  1.00 32.51      A    O  
ATOM   3888  C1'   C A 183      -2.496  66.633 -54.746  1.00 32.69      A    C  
ATOM   3889  N1    C A 183      -2.385  65.471 -53.843  1.00 32.40      A    N  
ATOM   3890  C2    C A 183      -3.329  64.450 -53.961  1.00 31.02      A    C  
ATOM   3891  O2    C A 183      -4.222  64.546 -54.819  1.00 30.63      A    O  
ATOM   3892  N3    C A 183      -3.245  63.379 -53.140  1.00 30.91      A    N  
ATOM   3893  C4    C A 183      -2.277  63.304 -52.230  1.00 31.03      A    C  
ATOM   3894  N4    C A 183      -2.231  62.234 -51.443  1.00 30.76      A    N  
ATOM   3895  C5    C A 183      -1.308  64.330 -52.090  1.00 31.76      A    C  
ATOM   3896  C6    C A 183      -1.400  65.383 -52.910  1.00 32.44      A    C  
ATOM   3897  OP1   C A 183       1.666  69.860 -51.320  1.00 32.39      A    O  
ATOM   3898  OP2   C A 183       1.412  67.433 -50.548  1.00 33.13      A    O1-
ATOM   3899  P     C A 184      -3.857  70.123 -51.859  1.00 33.39      A    P  
ATOM   3900  C5'   C A 184      -6.109  69.628 -53.059  1.00 32.24      A    C  
ATOM   3901  O5'   C A 184      -5.212  69.338 -52.002  1.00 32.73      A    O  
ATOM   3902  C4'   C A 184      -7.197  68.593 -53.136  1.00 33.21      A    C  
ATOM   3903  O4'   C A 184      -6.637  67.312 -53.512  1.00 33.86      A    O  
ATOM   3904  C3'   C A 184      -7.929  68.296 -51.849  1.00 35.62      A    C  
ATOM   3905  O3'   C A 184      -8.902  69.270 -51.540  1.00 34.32      A    O  
ATOM   3906  C2'   C A 184      -8.507  66.923 -52.124  1.00 34.14      A    C  
ATOM   3907  O2'   C A 184      -9.634  66.995 -52.971  1.00 32.68      A    O  
ATOM   3908  C1'   C A 184      -7.366  66.273 -52.892  1.00 32.81      A    C  
ATOM   3909  N1    C A 184      -6.464  65.508 -52.000  1.00 32.52      A    N  
ATOM   3910  C2    C A 184      -6.843  64.213 -51.641  1.00 31.17      A    C  
ATOM   3911  O2    C A 184      -7.906  63.749 -52.080  1.00 30.83      A    O  
ATOM   3912  N3    C A 184      -6.038  63.493 -50.826  1.00 31.13      A    N  
ATOM   3913  C4    C A 184      -4.902  64.021 -50.370  1.00 31.27      A    C  
ATOM   3914  N4    C A 184      -4.141  63.280 -49.570  1.00 30.95      A    N  
ATOM   3915  C5    C A 184      -4.499  65.337 -50.719  1.00 31.96      A    C  
ATOM   3916  C6    C A 184      -5.304  66.035 -51.529  1.00 32.71      A    C  
ATOM   3917  OP1   C A 184      -4.163  71.573 -51.795  1.00 32.02      A    O  
ATOM   3918  OP2   C A 184      -3.062  69.501 -50.780  1.00 32.62      A    O1-
ATOM   3919  P     C A 185      -9.113  69.616 -50.041  1.00 33.94      A    P  
ATOM   3920  C5'   C A 185     -11.190  68.063 -50.206  1.00 33.00      A    C  
ATOM   3921  O5'   C A 185      -9.975  68.387 -49.560  1.00 33.38      A    O  
ATOM   3922  C4'   C A 185     -11.659  66.685 -49.813  1.00 33.93      A    C  
ATOM   3923  O4'   C A 185     -10.711  65.689 -50.272  1.00 34.50      A    O  
ATOM   3924  C3'   C A 185     -11.766  66.412 -48.330  1.00 36.14      A    C  
ATOM   3925  O3'   C A 185     -12.941  66.953 -47.762  1.00 34.83      A    O  
ATOM   3926  C2'   C A 185     -11.710  64.898 -48.287  1.00 34.48      A    C  
ATOM   3927  O2'   C A 185     -12.938  64.322 -48.683  1.00 32.95      A    O  
ATOM   3928  C1'   C A 185     -10.671  64.610 -49.361  1.00 33.18      A    C  
ATOM   3929  N1    C A 185      -9.306  64.494 -48.792  1.00 32.83      A    N  
ATOM   3930  C2    C A 185      -8.933  63.270 -48.234  1.00 31.48      A    C  
ATOM   3931  O2    C A 185      -9.743  62.329 -48.236  1.00 31.12      A    O  
ATOM   3932  N3    C A 185      -7.694  63.137 -47.704  1.00 31.39      A    N  
ATOM   3933  C4    C A 185      -6.848  64.166 -47.717  1.00 31.50      A    C  
ATOM   3934  N4    C A 185      -5.642  63.991 -47.186  1.00 31.10      A    N  
ATOM   3935  C5    C A 185      -7.206  65.420 -48.277  1.00 32.18      A    C  
ATOM   3936  C6    C A 185      -8.435  65.536 -48.799  1.00 33.04      A    C  
ATOM   3937  OP1   C A 185      -9.965  70.828 -49.995  1.00 32.56      A    O  
ATOM   3938  OP2   C A 185      -7.827  69.604 -49.309  1.00 33.17      A    O1-
ATOM   3939  P     C A 186     -12.867  67.432 -46.285  1.00 33.60      A    P  
ATOM   3940  C5'   C A 186     -13.926  65.141 -45.665  1.00 32.32      A    C  
ATOM   3941  O5'   C A 186     -12.873  66.070 -45.492  1.00 32.93      A    O  
ATOM   3942  C4'   C A 186     -13.574  63.813 -45.049  1.00 33.22      A    C  
ATOM   3943  O4'   C A 186     -12.436  63.231 -45.731  1.00 33.52      A    O  
ATOM   3944  C3'   C A 186     -13.139  63.844 -43.602  1.00 35.42      A    C  
ATOM   3945  O3'   C A 186     -14.229  63.957 -42.709  1.00 34.11      A    O  
ATOM   3946  C2'   C A 186     -12.381  62.534 -43.478  1.00 33.61      A    C  
ATOM   3947  O2'   C A 186     -13.265  61.432 -43.403  1.00 32.31      A    O  
ATOM   3948  C1'   C A 186     -11.658  62.488 -44.816  1.00 32.50      A    C  
ATOM   3949  N1    C A 186     -10.296  63.070 -44.731  1.00 32.10      A    N  
ATOM   3950  C2    C A 186      -9.264  62.260 -44.251  1.00 30.72      A    C  
ATOM   3951  O2    C A 186      -9.513  61.091 -43.920  1.00 30.33      A    O  
ATOM   3952  N3    C A 186      -8.015  62.769 -44.158  1.00 30.59      A    N  
ATOM   3953  C4    C A 186      -7.777  64.029 -44.520  1.00 30.67      A    C  
ATOM   3954  N4    C A 186      -6.535  64.490 -44.413  1.00 30.33      A    N  
ATOM   3955  C5    C A 186      -8.812  64.872 -45.008  1.00 31.36      A    C  
ATOM   3956  C6    C A 186     -10.044  64.354 -45.095  1.00 32.22      A    C  
ATOM   3957  OP1   C A 186     -14.139  68.136 -46.007  1.00 32.34      A    O  
ATOM   3958  OP2   C A 186     -11.582  68.118 -46.027  1.00 32.83      A    O1-
ATOM   3959  P     C A 187     -14.053  64.805 -41.436  1.00 34.06      A    P  
ATOM   3960  C5'   C A 187     -13.994  62.520 -40.196  1.00 32.94      A    C  
ATOM   3961  O5'   C A 187     -13.375  63.766 -40.460  1.00 33.35      A    O  
ATOM   3962  C4'   C A 187     -12.991  61.503 -39.717  1.00 33.93      A    C  
ATOM   3963  O4'   C A 187     -11.969  61.302 -40.724  1.00 33.78      A    O  
ATOM   3964  C3'   C A 187     -12.200  61.873 -38.482  1.00 35.41      A    C  
ATOM   3965  O3'   C A 187     -12.934  61.680 -37.289  1.00 34.17      A    O  
ATOM   3966  C2'   C A 187     -10.989  60.965 -38.604  1.00 33.78      A    C  
ATOM   3967  O2'   C A 187     -11.304  59.631 -38.253  1.00 32.47      A    O  
ATOM   3968  C1'   C A 187     -10.731  61.023 -40.101  1.00 33.02      A    C  
ATOM   3969  N1    C A 187      -9.749  62.076 -40.452  1.00 32.50      A    N  
ATOM   3970  C2    C A 187      -8.391  61.779 -40.308  1.00 31.11      A    C  
ATOM   3971  O2    C A 187      -8.055  60.656 -39.905  1.00 30.70      A    O  
ATOM   3972  N3    C A 187      -7.475  62.724 -40.616  1.00 30.90      A    N  
ATOM   3973  C4    C A 187      -7.868  63.922 -41.047  1.00 30.97      A    C  
ATOM   3974  N4    C A 187      -6.931  64.823 -41.340  1.00 30.58      A    N  
ATOM   3975  C5    C A 187      -9.244  64.248 -41.197  1.00 31.71      A    C  
ATOM   3976  C6    C A 187     -10.138  63.302 -40.891  1.00 32.66      A    C  
ATOM   3977  OP1   C A 187     -15.403  65.123 -40.919  1.00 32.83      A    O  
ATOM   3978  OP2   C A 187     -13.090  65.907 -41.685  1.00 33.47      A    O1-
ATOM   3979  P     C A 188     -12.593  62.530 -36.057  1.00 33.47      A    P  
ATOM   3980  C5'   C A 188     -11.214  60.493 -35.200  1.00 32.05      A    C  
ATOM   3981  O5'   C A 188     -11.258  61.870 -35.533  1.00 32.62      A    O  
ATOM   3982  C4'   C A 188      -9.799  60.041 -34.962  1.00 32.50      A    C  
ATOM   3983  O4'   C A 188      -9.018  60.171 -36.174  1.00 32.42      A    O  
ATOM   3984  C3'   C A 188      -9.014  60.844 -33.947  1.00 33.94      A    C  
ATOM   3985  O3'   C A 188      -9.331  60.480 -32.617  1.00 32.61      A    O  
ATOM   3986  C2'   C A 188      -7.580  60.530 -34.335  1.00 32.05      A    C  
ATOM   3987  O2'   C A 188      -7.188  59.251 -33.885  1.00 31.00      A    O  
ATOM   3988  C1'   C A 188      -7.683  60.503 -35.853  1.00 31.41      A    C  
ATOM   3989  N1    C A 188      -7.337  61.808 -36.464  1.00 30.78      A    N  
ATOM   3990  C2    C A 188      -5.988  62.142 -36.599  1.00 29.38      A    C  
ATOM   3991  O2    C A 188      -5.122  61.343 -36.210  1.00 29.05      A    O  
ATOM   3992  N3    C A 188      -5.656  63.328 -37.154  1.00 29.20      A    N  
ATOM   3993  C4    C A 188      -6.608  64.168 -37.563  1.00 29.17      A    C  
ATOM   3994  N4    C A 188      -6.235  65.326 -38.107  1.00 28.74      A    N  
ATOM   3995  C5    C A 188      -7.987  63.852 -37.434  1.00 29.95      A    C  
ATOM   3996  C6    C A 188      -8.299  62.673 -36.884  1.00 31.00      A    C  
ATOM   3997  OP1   C A 188     -13.652  62.300 -35.051  1.00 32.17      A    O  
ATOM   3998  OP2   C A 188     -12.283  63.914 -36.490  1.00 32.59      A    O1-
ATOM   3999  P     A A 189      -9.452  61.553 -31.548  1.00 30.13      A    P  
ATOM   4000  C5'   A A 189      -7.069  60.811 -30.852  1.00 29.70      A    C  
ATOM   4001  O5'   A A 189      -7.938  61.856 -31.242  1.00 29.91      A    O  
ATOM   4002  C4'   A A 189      -5.636  61.264 -30.904  1.00 30.44      A    C  
ATOM   4003  O4'   A A 189      -5.230  61.469 -32.273  1.00 29.91      A    O  
ATOM   4004  C3'   A A 189      -5.346  62.595 -30.242  1.00 31.54      A    C  
ATOM   4005  O3'   A A 189      -5.242  62.490 -28.837  1.00 30.63      A    O  
ATOM   4006  C2'   A A 189      -4.061  63.009 -30.925  1.00 30.28      A    C  
ATOM   4007  O2'   A A 189      -2.951  62.303 -30.410  1.00 29.06      A    O  
ATOM   4008  C1'   A A 189      -4.317  62.543 -32.345  1.00 29.79      A    C  
ATOM   4009  N1    A A 189      -3.363  66.808 -35.025  1.00 27.59      A    N  
ATOM   4010  C2    A A 189      -2.571  65.991 -34.325  1.00 27.38      A    C  
ATOM   4011  N3    A A 189      -2.888  64.893 -33.652  1.00 29.32      A    N  
ATOM   4012  C4    A A 189      -4.204  64.650 -33.738  1.00 29.15      A    C  
ATOM   4013  C5    A A 189      -5.141  65.399 -34.417  1.00 29.09      A    C  
ATOM   4014  C6    A A 189      -4.678  66.531 -35.091  1.00 28.33      A    C  
ATOM   4015  N6    A A 189      -5.468  67.354 -35.786  1.00 28.33      A    N  
ATOM   4016  N7    A A 189      -6.400  64.842 -34.285  1.00 29.13      A    N  
ATOM   4017  C8    A A 189      -6.201  63.786 -33.534  1.00 29.61      A    C  
ATOM   4018  N9    A A 189      -4.895  63.612 -33.171  1.00 29.56      A    N  
ATOM   4019  OP1   A A 189     -10.058  60.949 -30.346  1.00 29.09      A    O  
ATOM   4020  OP2   A A 189     -10.054  62.769 -32.143  1.00 29.52      A    O1-
ATOM   4021  P     C A 190      -5.875  63.581 -27.959  1.00 31.43      A    P  
ATOM   4022  C5'   C A 190      -3.471  64.547 -27.891  1.00 30.12      A    C  
ATOM   4023  O5'   C A 190      -4.844  64.750 -28.164  1.00 30.69      A    O  
ATOM   4024  C4'   C A 190      -2.655  65.713 -28.370  1.00 30.69      A    C  
ATOM   4025  O4'   C A 190      -2.672  65.775 -29.813  1.00 30.44      A    O  
ATOM   4026  C3'   C A 190      -3.148  67.078 -27.949  1.00 32.08      A    C  
ATOM   4027  O3'   C A 190      -2.809  67.384 -26.612  1.00 30.49      A    O  
ATOM   4028  C2'   C A 190      -2.486  67.973 -28.977  1.00 30.04      A    C  
ATOM   4029  O2'   C A 190      -1.120  68.164 -28.691  1.00 29.05      A    O  
ATOM   4030  C1'   C A 190      -2.607  67.120 -30.233  1.00 29.55      A    C  
ATOM   4031  N1    C A 190      -3.816  67.450 -31.015  1.00 28.93      A    N  
ATOM   4032  C2    C A 190      -3.757  68.537 -31.887  1.00 27.53      A    C  
ATOM   4033  O2    C A 190      -2.700  69.182 -31.984  1.00 27.34      A    O  
ATOM   4034  N3    C A 190      -4.852  68.864 -32.611  1.00 27.42      A    N  
ATOM   4035  C4    C A 190      -5.975  68.153 -32.486  1.00 27.40      A    C  
ATOM   4036  N4    C A 190      -7.025  68.509 -33.215  1.00 26.99      A    N  
ATOM   4037  C5    C A 190      -6.061  67.045 -31.602  1.00 28.18      A    C  
ATOM   4038  C6    C A 190      -4.968  66.734 -30.895  1.00 29.06      A    C  
ATOM   4039  OP1   C A 190      -5.800  63.133 -26.552  1.00 30.08      A    O  
ATOM   4040  OP2   C A 190      -7.174  64.006 -28.523  1.00 30.62      A    O1-
ATOM   4041  P     U A 191      -3.815  68.212 -25.777  1.00 32.46      A    P  
ATOM   4042  C5'   U A 191      -2.093  70.096 -26.205  1.00 31.28      A    C  
ATOM   4043  O5'   U A 191      -3.433  69.654 -26.265  1.00 31.84      A    O  
ATOM   4044  C4'   U A 191      -1.931  71.405 -26.919  1.00 31.28      A    C  
ATOM   4045  O4'   U A 191      -2.069  71.214 -28.343  1.00 30.94      A    O  
ATOM   4046  C3'   U A 191      -2.961  72.462 -26.597  1.00 32.83      A    C  
ATOM   4047  O3'   U A 191      -2.707  73.101 -25.360  1.00 32.39      A    O  
ATOM   4048  C2'   U A 191      -2.851  73.375 -27.802  1.00 31.97      A    C  
ATOM   4049  O2'   U A 191      -1.708  74.197 -27.720  1.00 30.86      A    O  
ATOM   4050  C1'   U A 191      -2.643  72.366 -28.923  1.00 31.01      A    C  
ATOM   4051  N1    U A 191      -3.907  72.003 -29.586  1.00 30.53      A    N  
ATOM   4052  C2    U A 191      -4.349  72.850 -30.581  1.00 29.15      A    C  
ATOM   4053  O2    U A 191      -3.742  73.853 -30.921  1.00 28.85      A    O  
ATOM   4054  N3    U A 191      -5.529  72.480 -31.168  1.00 28.80      A    N  
ATOM   4055  C4    U A 191      -6.300  71.377 -30.868  1.00 28.83      A    C  
ATOM   4056  O4    U A 191      -7.340  71.180 -31.484  1.00 28.59      A    O  
ATOM   4057  C5    U A 191      -5.774  70.557 -29.829  1.00 29.62      A    C  
ATOM   4058  C6    U A 191      -4.625  70.890 -29.241  1.00 30.46      A    C  
ATOM   4059  OP1   U A 191      -3.434  68.085 -24.354  1.00 31.69      A    O  
ATOM   4060  OP2   U A 191      -5.208  67.931 -26.193  1.00 32.41      A    O1-
ATOM   4061  P     C A 192      -3.933  73.455 -24.469  1.00 31.71      A    P  
ATOM   4062  C5'   C A 192      -3.493  75.839 -25.385  1.00 30.40      A    C  
ATOM   4063  O5'   C A 192      -4.402  74.779 -25.170  1.00 31.06      A    O  
ATOM   4064  C4'   C A 192      -4.087  76.876 -26.291  1.00 30.58      A    C  
ATOM   4065  O4'   C A 192      -4.209  76.351 -27.629  1.00 29.99      A    O  
ATOM   4066  C3'   C A 192      -5.492  77.324 -25.955  1.00 31.55      A    C  
ATOM   4067  O3'   C A 192      -5.524  78.240 -24.878  1.00 30.21      A    O  
ATOM   4068  C2'   C A 192      -5.958  77.903 -27.275  1.00 29.63      A    C  
ATOM   4069  O2'   C A 192      -5.398  79.176 -27.506  1.00 29.05      A    O  
ATOM   4070  C1'   C A 192      -5.341  76.917 -28.258  1.00 29.51      A    C  
ATOM   4071  N1    C A 192      -6.284  75.844 -28.627  1.00 28.74      A    N  
ATOM   4072  C2    C A 192      -7.206  76.104 -29.638  1.00 27.54      A    C  
ATOM   4073  O2    C A 192      -7.198  77.215 -30.192  1.00 27.33      A    O  
ATOM   4074  N3    C A 192      -8.085  75.144 -29.992  1.00 27.38      A    N  
ATOM   4075  C4    C A 192      -8.069  73.961 -29.375  1.00 27.25      A    C  
ATOM   4076  N4    C A 192      -8.951  73.045 -29.754  1.00 26.77      A    N  
ATOM   4077  C5    C A 192      -7.142  73.671 -28.340  1.00 28.01      A    C  
ATOM   4078  C6    C A 192      -6.277  74.634 -28.004  1.00 29.05      A    C  
ATOM   4079  OP1   C A 192      -3.414  73.797 -23.123  1.00 30.24      A    O  
ATOM   4080  OP2   C A 192      -5.008  72.447 -24.604  1.00 30.71      A    O1-
ATOM   4081  P     A A 193      -6.766  78.186 -23.933  1.00 29.24      A    P  
ATOM   4082  C5'   A A 193      -7.464  80.332 -25.210  1.00 28.42      A    C  
ATOM   4083  O5'   A A 193      -7.801  79.037 -24.757  1.00 28.88      A    O  
ATOM   4084  C4'   A A 193      -8.516  80.855 -26.144  1.00 28.80      A    C  
ATOM   4085  O4'   A A 193      -8.448  80.157 -27.401  1.00 28.20      A    O  
ATOM   4086  C3'   A A 193      -9.951  80.659 -25.705  1.00 29.82      A    C  
ATOM   4087  O3'   A A 193     -10.353  81.601 -24.729  1.00 29.20      A    O  
ATOM   4088  C2'   A A 193     -10.695  80.768 -27.016  1.00 28.84      A    C  
ATOM   4089  O2'   A A 193     -10.807  82.114 -27.433  1.00 27.81      A    O  
ATOM   4090  C1'   A A 193      -9.743  80.048 -27.953  1.00 28.45      A    C  
ATOM   4091  N1    A A 193     -12.707  76.651 -30.369  1.00 26.29      A    N  
ATOM   4092  C2    A A 193     -12.597  77.981 -30.463  1.00 26.06      A    C  
ATOM   4093  N3    A A 193     -11.797  78.804 -29.800  1.00 28.26      A    N  
ATOM   4094  C4    A A 193     -11.032  78.121 -28.938  1.00 27.80      A    C  
ATOM   4095  C5    A A 193     -11.030  76.759 -28.729  1.00 27.62      A    C  
ATOM   4096  C6    A A 193     -11.921  76.001 -29.496  1.00 26.93      A    C  
ATOM   4097  N6    A A 193     -12.035  74.676 -29.402  1.00 27.00      A    N  
ATOM   4098  N7    A A 193     -10.102  76.413 -27.763  1.00 27.68      A    N  
ATOM   4099  C8    A A 193      -9.574  77.559 -27.412  1.00 28.23      A    C  
ATOM   4100  N9    A A 193     -10.091  78.630 -28.089  1.00 28.19      A    N  
ATOM   4101  OP1   A A 193      -6.409  78.940 -22.707  1.00 28.31      A    O  
ATOM   4102  OP2   A A 193      -7.287  76.806 -23.819  1.00 28.65      A    O1-
ATOM   4103  P     C A 194     -11.331  81.087 -23.609  1.00 31.85      A    P  
ATOM   4104  C5'   C A 194     -13.139  82.304 -25.014  1.00 30.40      A    C  
ATOM   4105  O5'   C A 194     -12.701  81.120 -24.371  1.00 31.12      A    O  
ATOM   4106  C4'   C A 194     -14.336  82.028 -25.870  1.00 31.31      A    C  
ATOM   4107  O4'   C A 194     -13.959  81.209 -27.001  1.00 31.84      A    O  
ATOM   4108  C3'   C A 194     -15.457  81.247 -25.228  1.00 33.66      A    C  
ATOM   4109  O3'   C A 194     -16.250  82.035 -24.364  1.00 32.42      A    O  
ATOM   4110  C2'   C A 194     -16.197  80.721 -26.438  1.00 32.12      A    C  
ATOM   4111  O2'   C A 194     -16.971  81.730 -27.048  1.00 30.93      A    O  
ATOM   4112  C1'   C A 194     -15.041  80.376 -27.361  1.00 31.43      A    C  
ATOM   4113  N1    C A 194     -14.641  78.960 -27.226  1.00 31.52      A    N  
ATOM   4114  C2    C A 194     -15.346  78.009 -27.964  1.00 30.34      A    C  
ATOM   4115  O2    C A 194     -16.260  78.383 -28.711  1.00 30.24      A    O  
ATOM   4116  N3    C A 194     -15.012  76.705 -27.850  1.00 30.49      A    N  
ATOM   4117  C4    C A 194     -14.026  76.334 -27.040  1.00 30.67      A    C  
ATOM   4118  N4    C A 194     -13.730  75.043 -26.956  1.00 30.54      A    N  
ATOM   4119  C5    C A 194     -13.295  77.282 -26.275  1.00 31.30      A    C  
ATOM   4120  C6    C A 194     -13.636  78.572 -26.400  1.00 31.70      A    C  
ATOM   4121  OP1   C A 194     -11.347  82.139 -22.565  1.00 30.65      A    O  
ATOM   4122  OP2   C A 194     -11.039  79.688 -23.228  1.00 31.47      A    O1-
ATOM   4123  P     C A 195     -16.899  81.316 -23.139  1.00 33.10      A    P  
ATOM   4124  C5'   C A 195     -19.095  81.594 -24.498  1.00 32.26      A    C  
ATOM   4125  O5'   C A 195     -18.197  80.736 -23.810  1.00 32.63      A    O  
ATOM   4126  C4'   C A 195     -20.078  80.804 -25.310  1.00 33.51      A    C  
ATOM   4127  O4'   C A 195     -19.391  80.109 -26.379  1.00 33.62      A    O  
ATOM   4128  C3'   C A 195     -20.821  79.703 -24.595  1.00 35.70      A    C  
ATOM   4129  O3'   C A 195     -21.877  80.183 -23.790  1.00 34.40      A    O  
ATOM   4130  C2'   C A 195     -21.275  78.836 -25.750  1.00 34.12      A    C  
ATOM   4131  O2'   C A 195     -22.370  79.413 -26.428  1.00 32.45      A    O  
ATOM   4132  C1'   C A 195     -20.060  78.897 -26.659  1.00 33.11      A    C  
ATOM   4133  N1    C A 195     -19.147  77.761 -26.423  1.00 33.28      A    N  
ATOM   4134  C2    C A 195     -19.429  76.554 -27.072  1.00 32.17      A    C  
ATOM   4135  O2    C A 195     -20.414  76.486 -27.820  1.00 31.99      A    O  
ATOM   4136  N3    C A 195     -18.619  75.492 -26.868  1.00 32.33      A    N  
ATOM   4137  C4    C A 195     -17.570  75.598 -26.058  1.00 32.47      A    C  
ATOM   4138  N4    C A 195     -16.799  74.532 -25.886  1.00 32.23      A    N  
ATOM   4139  C5    C A 195     -17.263  76.812 -25.383  1.00 33.00      A    C  
ATOM   4140  C6    C A 195     -18.075  77.857 -25.596  1.00 33.52      A    C  
ATOM   4141  OP1   C A 195     -17.302  82.375 -22.185  1.00 31.75      A    O  
ATOM   4142  OP2   C A 195     -16.067  80.189 -22.672  1.00 32.80      A    O1-
ATOM   4143  P     C A 196     -22.256  79.357 -22.532  1.00 33.86      A    P  
ATOM   4144  C5'   C A 196     -24.249  78.497 -23.965  1.00 32.39      A    C  
ATOM   4145  O5'   C A 196     -23.108  78.198 -23.174  1.00 33.19      A    O  
ATOM   4146  C4'   C A 196     -24.715  77.288 -24.717  1.00 33.56      A    C  
ATOM   4147  O4'   C A 196     -23.691  76.853 -25.646  1.00 34.04      A    O  
ATOM   4148  C3'   C A 196     -24.998  76.047 -23.907  1.00 36.06      A    C  
ATOM   4149  O3'   C A 196     -26.240  76.099 -23.239  1.00 34.63      A    O  
ATOM   4150  C2'   C A 196     -24.914  74.960 -24.961  1.00 34.24      A    C  
ATOM   4151  O2'   C A 196     -26.071  74.940 -25.771  1.00 32.69      A    O  
ATOM   4152  C1'   C A 196     -23.745  75.453 -25.796  1.00 33.22      A    C  
ATOM   4153  N1    C A 196     -22.467  74.853 -25.355  1.00 33.29      A    N  
ATOM   4154  C2    C A 196     -22.152  73.572 -25.817  1.00 32.14      A    C  
ATOM   4155  O2    C A 196     -22.940  72.993 -26.580  1.00 31.89      A    O  
ATOM   4156  N3    C A 196     -20.997  72.996 -25.422  1.00 32.34      A    N  
ATOM   4157  C4    C A 196     -20.174  73.643 -24.600  1.00 32.43      A    C  
ATOM   4158  N4    C A 196     -19.049  73.042 -24.237  1.00 32.21      A    N  
ATOM   4159  C5    C A 196     -20.471  74.946 -24.116  1.00 32.85      A    C  
ATOM   4160  C6    C A 196     -21.620  75.505 -24.516  1.00 33.39      A    C  
ATOM   4161  OP1   C A 196     -23.162  80.205 -21.725  1.00 32.70      A    O  
ATOM   4162  OP2   C A 196     -21.057  78.765 -21.902  1.00 33.69      A    O1-
ATOM   4163  P     U A 197     -26.361  75.344 -21.894  1.00 34.39      A    P  
ATOM   4164  C5'   U A 197     -27.465  73.438 -23.278  1.00 33.29      A    C  
ATOM   4165  O5'   U A 197     -26.453  73.847 -22.373  1.00 33.97      A    O  
ATOM   4166  C4'   U A 197     -27.181  72.070 -23.830  1.00 34.06      A    C  
ATOM   4167  O4'   U A 197     -25.919  72.074 -24.545  1.00 34.46      A    O  
ATOM   4168  C3'   U A 197     -27.010  70.959 -22.826  1.00 36.11      A    C  
ATOM   4169  O3'   U A 197     -28.243  70.483 -22.328  1.00 35.59      A    O  
ATOM   4170  C2'   U A 197     -26.236  69.926 -23.625  1.00 35.31      A    C  
ATOM   4171  O2'   U A 197     -27.079  69.237 -24.526  1.00 33.79      A    O  
ATOM   4172  C1'   U A 197     -25.294  70.815 -24.421  1.00 33.93      A    C  
ATOM   4173  N1    U A 197     -23.988  70.977 -23.749  1.00 34.09      A    N  
ATOM   4174  C2    U A 197     -23.074  69.952 -23.909  1.00 32.93      A    C  
ATOM   4175  O2    U A 197     -23.305  68.952 -24.565  1.00 32.67      A    O  
ATOM   4176  N3    U A 197     -21.879  70.142 -23.268  1.00 32.98      A    N  
ATOM   4177  C4    U A 197     -21.508  71.225 -22.500  1.00 33.14      A    C  
ATOM   4178  O4    U A 197     -20.396  71.247 -21.988  1.00 33.08      A    O  
ATOM   4179  C5    U A 197     -22.506  72.239 -22.387  1.00 33.57      A    C  
ATOM   4180  C6    U A 197     -23.683  72.082 -23.001  1.00 34.12      A    C  
ATOM   4181  OP1   U A 197     -27.667  75.724 -21.322  1.00 33.99      A    O  
ATOM   4182  OP2   U A 197     -25.131  75.506 -21.086  1.00 35.14      A    O1-
ATOM   4183  P     C A 198     -28.285  69.901 -20.923  1.00 33.47      A    P  
ATOM   4184  C5'   C A 198     -28.165  67.582 -22.099  1.00 32.24      A    C  
ATOM   4185  O5'   C A 198     -27.637  68.480 -21.137  1.00 32.99      A    O  
ATOM   4186  C4'   C A 198     -27.228  66.425 -22.311  1.00 33.32      A    C  
ATOM   4187  O4'   C A 198     -25.975  66.891 -22.866  1.00 33.80      A    O  
ATOM   4188  C3'   C A 198     -26.806  65.682 -21.069  1.00 35.78      A    C  
ATOM   4189  O3'   C A 198     -27.793  64.773 -20.631  1.00 34.68      A    O  
ATOM   4190  C2'   C A 198     -25.516  65.018 -21.514  1.00 34.45      A    C  
ATOM   4191  O2'   C A 198     -25.773  63.885 -22.318  1.00 33.00      A    O  
ATOM   4192  C1'   C A 198     -24.910  66.104 -22.384  1.00 33.24      A    C  
ATOM   4193  N1    C A 198     -23.965  66.962 -21.630  1.00 33.37      A    N  
ATOM   4194  C2    C A 198     -22.674  66.482 -21.410  1.00 32.36      A    C  
ATOM   4195  O2    C A 198     -22.360  65.367 -21.846  1.00 32.14      A    O  
ATOM   4196  N3    C A 198     -21.796  67.246 -20.724  1.00 32.57      A    N  
ATOM   4197  C4    C A 198     -22.163  68.444 -20.267  1.00 32.70      A    C  
ATOM   4198  N4    C A 198     -21.264  69.165 -19.597  1.00 32.41      A    N  
ATOM   4199  C5    C A 198     -23.469  68.955 -20.479  1.00 33.24      A    C  
ATOM   4200  C6    C A 198     -24.332  68.185 -21.160  1.00 33.93      A    C  
ATOM   4201  OP1   C A 198     -29.709  69.714 -20.573  1.00 32.51      A    O  
ATOM   4202  OP2   C A 198     -27.408  70.683 -20.020  1.00 33.37      A    O1-
ATOM   4203  P     C A 199     -28.029  64.617 -19.139  1.00 33.47      A    P  
ATOM   4204  C5'   C A 199     -26.465  62.560 -19.397  1.00 32.43      A    C  
ATOM   4205  O5'   C A 199     -26.767  63.765 -18.725  1.00 33.10      A    O  
ATOM   4206  C4'   C A 199     -25.096  62.071 -19.012  1.00 33.62      A    C  
ATOM   4207  O4'   C A 199     -24.082  62.958 -19.536  1.00 33.84      A    O  
ATOM   4208  C3'   C A 199     -24.808  62.044 -17.529  1.00 35.71      A    C  
ATOM   4209  O3'   C A 199     -25.371  60.918 -16.903  1.00 34.72      A    O  
ATOM   4210  C2'   C A 199     -23.290  62.074 -17.494  1.00 34.66      A    C  
ATOM   4211  O2'   C A 199     -22.744  60.804 -17.794  1.00 33.16      A    O  
ATOM   4212  C1'   C A 199     -22.989  63.018 -18.648  1.00 33.32      A    C  
ATOM   4213  N1    C A 199     -22.802  64.416 -18.197  1.00 33.45      A    N  
ATOM   4214  C2    C A 199     -21.537  64.795 -17.747  1.00 32.39      A    C  
ATOM   4215  O2    C A 199     -20.622  63.966 -17.745  1.00 32.11      A    O  
ATOM   4216  N3    C A 199     -21.342  66.062 -17.322  1.00 32.48      A    N  
ATOM   4217  C4    C A 199     -22.349  66.933 -17.336  1.00 32.63      A    C  
ATOM   4218  N4    C A 199     -22.113  68.169 -16.911  1.00 32.38      A    N  
ATOM   4219  C5    C A 199     -23.645  66.570 -17.789  1.00 33.17      A    C  
ATOM   4220  C6    C A 199     -23.824  65.310 -18.207  1.00 33.77      A    C  
ATOM   4221  OP1   C A 199     -29.238  63.792 -18.952  1.00 32.80      A    O  
ATOM   4222  OP2   C A 199     -27.936  65.937 -18.466  1.00 33.49      A    O1-
ATOM   4223  P     A A 200     -25.987  61.042 -15.535  1.00 29.43      A    P  
ATOM   4224  C5'   A A 200     -24.887  60.125 -13.376  1.00 28.62      A    C  
ATOM   4225  O5'   A A 200     -24.732  60.634 -14.673  1.00 29.22      A    O  
ATOM   4226  C4'   A A 200     -23.641  59.387 -12.958  1.00 28.95      A    C  
ATOM   4227  O4'   A A 200     -23.449  58.245 -13.816  1.00 28.53      A    O  
ATOM   4228  C3'   A A 200     -22.345  60.165 -13.095  1.00 30.00      A    C  
ATOM   4229  O3'   A A 200     -22.135  61.037 -12.014  1.00 29.33      A    O  
ATOM   4230  C2'   A A 200     -21.310  59.051 -13.173  1.00 29.23      A    C  
ATOM   4231  O2'   A A 200     -21.001  58.551 -11.887  1.00 28.48      A    O  
ATOM   4232  C1'   A A 200     -22.075  57.967 -13.943  1.00 29.10      A    C  
ATOM   4233  N1    A A 200     -21.043  54.866 -17.893  1.00 27.39      A    N  
ATOM   4234  C2    A A 200     -21.377  54.631 -16.622  1.00 27.05      A    C  
ATOM   4235  N3    A A 200     -21.637  55.497 -15.646  1.00 29.41      A    N  
ATOM   4236  C4    A A 200     -21.521  56.757 -16.084  1.00 28.90      A    C  
ATOM   4237  C5    A A 200     -21.186  57.161 -17.360  1.00 28.81      A    C  
ATOM   4238  C6    A A 200     -20.941  56.142 -18.302  1.00 28.18      A    C  
ATOM   4239  N6    A A 200     -20.606  56.380 -19.569  1.00 28.27      A    N  
ATOM   4240  N7    A A 200     -21.168  58.541 -17.445  1.00 28.68      A    N  
ATOM   4241  C8    A A 200     -21.490  58.931 -16.238  1.00 29.23      A    C  
ATOM   4242  N9    A A 200     -21.715  57.906 -15.369  1.00 29.07      A    N  
ATOM   4243  OP1   A A 200     -27.036  60.016 -15.368  1.00 29.14      A    O  
ATOM   4244  OP2   A A 200     -26.286  62.458 -15.219  1.00 29.57      A    O1-
ATOM   4245  P     U A 201     -22.173  62.539 -12.226  1.00 31.68      A    P  
ATOM   4246  C5'   U A 201     -20.257  63.406 -13.748  1.00 30.49      A    C  
ATOM   4247  O5'   U A 201     -20.655  62.867 -12.507  1.00 31.36      A    O  
ATOM   4248  C4'   U A 201     -18.792  63.205 -13.998  1.00 30.13      A    C  
ATOM   4249  O4'   U A 201     -18.031  64.259 -13.375  1.00 30.26      A    O  
ATOM   4250  C3'   U A 201     -18.179  61.940 -13.433  1.00 31.68      A    C  
ATOM   4251  O3'   U A 201     -18.468  60.786 -14.198  1.00 31.28      A    O  
ATOM   4252  C2'   U A 201     -16.704  62.290 -13.421  1.00 31.29      A    C  
ATOM   4253  O2'   U A 201     -16.142  62.206 -14.717  1.00 30.15      A    O  
ATOM   4254  C1'   U A 201     -16.762  63.761 -13.008  1.00 30.00      A    C  
ATOM   4255  N1    U A 201     -16.565  63.913 -11.553  1.00 29.61      A    N  
ATOM   4256  C2    U A 201     -15.265  63.868 -11.089  1.00 28.75      A    C  
ATOM   4257  O2    U A 201     -14.310  63.713 -11.825  1.00 28.52      A    O  
ATOM   4258  N3    U A 201     -15.124  64.010  -9.736  1.00 28.54      A    N  
ATOM   4259  C4    U A 201     -16.127  64.185  -8.814  1.00 28.70      A    C  
ATOM   4260  O4    U A 201     -15.838  64.297  -7.626  1.00 28.47      A    O  
ATOM   4261  C5    U A 201     -17.441  64.220  -9.366  1.00 29.46      A    C  
ATOM   4262  C6    U A 201     -17.610  64.080 -10.688  1.00 30.25      A    C  
ATOM   4263  OP1   U A 201     -22.550  63.154 -10.917  1.00 31.29      A    O  
ATOM   4264  OP2   U A 201     -22.945  62.884 -13.430  1.00 31.69      A    O1-
ATOM   4265  P     A A 202     -18.572  59.461 -13.416  1.00 27.98      A    P  
ATOM   4266  C5'   A A 202     -19.042  58.167 -15.629  1.00 27.14      A    C  
ATOM   4267  O5'   A A 202     -18.206  58.371 -14.489  1.00 27.63      A    O  
ATOM   4268  C4'   A A 202     -18.247  57.584 -16.759  1.00 27.64      A    C  
ATOM   4269  O4'   A A 202     -17.516  58.624 -17.433  1.00 27.07      A    O  
ATOM   4270  C3'   A A 202     -17.183  56.590 -16.340  1.00 28.75      A    C  
ATOM   4271  O3'   A A 202     -17.721  55.293 -16.142  1.00 27.79      A    O  
ATOM   4272  C2'   A A 202     -16.179  56.669 -17.474  1.00 27.50      A    C  
ATOM   4273  O2'   A A 202     -16.609  55.926 -18.600  1.00 26.81      A    O  
ATOM   4274  C1'   A A 202     -16.241  58.152 -17.810  1.00 27.52      A    C  
ATOM   4275  N1    A A 202     -11.236  59.139 -17.109  1.00 24.97      A    N  
ATOM   4276  C2    A A 202     -11.876  58.279 -17.911  1.00 24.78      A    C  
ATOM   4277  N3    A A 202     -13.177  58.068 -18.043  1.00 27.37      A    N  
ATOM   4278  C4    A A 202     -13.872  58.874 -17.229  1.00 26.78      A    C  
ATOM   4279  C5    A A 202     -13.361  59.809 -16.355  1.00 26.55      A    C  
ATOM   4280  C6    A A 202     -11.968  59.937 -16.309  1.00 25.76      A    C  
ATOM   4281  N6    A A 202     -11.332  60.801 -15.509  1.00 25.79      A    N  
ATOM   4282  N7    A A 202     -14.377  60.459 -15.676  1.00 26.36      A    N  
ATOM   4283  C8    A A 202     -15.467  59.907 -16.148  1.00 27.06      A    C  
ATOM   4284  N9    A A 202     -15.234  58.940 -17.089  1.00 27.13      A    N  
ATOM   4285  OP1   A A 202     -19.989  59.266 -13.024  1.00 27.46      A    O  
ATOM   4286  OP2   A A 202     -17.525  59.440 -12.373  1.00 27.78      A    O1-
ATOM   4287  P     U A 203     -17.463  54.555 -14.783  1.00 29.72      A    P  
ATOM   4288  C5'   U A 203     -15.403  53.477 -15.924  1.00 28.64      A    C  
ATOM   4289  O5'   U A 203     -15.920  54.252 -14.862  1.00 29.53      A    O  
ATOM   4290  C4'   U A 203     -13.900  53.427 -15.868  1.00 28.61      A    C  
ATOM   4291  O4'   U A 203     -13.338  54.684 -16.321  1.00 28.74      A    O  
ATOM   4292  C3'   U A 203     -13.300  53.253 -14.492  1.00 30.78      A    C  
ATOM   4293  O3'   U A 203     -13.367  51.919 -14.028  1.00 30.31      A    O  
ATOM   4294  C2'   U A 203     -11.884  53.764 -14.706  1.00 29.90      A    C  
ATOM   4295  O2'   U A 203     -11.090  52.822 -15.396  1.00 28.95      A    O  
ATOM   4296  C1'   U A 203     -12.141  54.948 -15.628  1.00 28.80      A    C  
ATOM   4297  N1    U A 203     -12.283  56.208 -14.872  1.00 28.28      A    N  
ATOM   4298  C2    U A 203     -11.124  56.894 -14.583  1.00 26.94      A    C  
ATOM   4299  O2    U A 203     -10.024  56.510 -14.930  1.00 26.85      A    O  
ATOM   4300  N3    U A 203     -11.304  58.052 -13.871  1.00 26.80      A    N  
ATOM   4301  C4    U A 203     -12.495  58.580 -13.424  1.00 26.93      A    C  
ATOM   4302  O4    U A 203     -12.491  59.631 -12.793  1.00 26.77      A    O  
ATOM   4303  C5    U A 203     -13.642  57.810 -13.762  1.00 27.79      A    C  
ATOM   4304  C6    U A 203     -13.501  56.677 -14.457  1.00 28.59      A    C  
ATOM   4305  OP1   U A 203     -18.198  53.274 -14.812  1.00 29.23      A    O  
ATOM   4306  OP2   U A 203     -17.700  55.507 -13.672  1.00 29.84      A    O1-
ATOM   4307  P     U A 204     -14.015  51.685 -12.645  1.00 30.81      A    P  
ATOM   4308  C5'   U A 204     -12.443  49.743 -12.090  1.00 29.85      A    C  
ATOM   4309  O5'   U A 204     -12.789  51.085 -11.868  1.00 30.66      A    O  
ATOM   4310  C4'   U A 204     -11.022  49.601 -12.579  1.00 29.52      A    C  
ATOM   4311  O4'   U A 204     -10.111  50.011 -11.538  1.00 29.42      A    O  
ATOM   4312  C3'   U A 204     -10.611  48.187 -12.906  1.00 31.12      A    C  
ATOM   4313  O3'   U A 204     -10.987  47.827 -14.223  1.00 30.66      A    O  
ATOM   4314  C2'   U A 204      -9.116  48.206 -12.683  1.00 30.09      A    C  
ATOM   4315  O2'   U A 204      -8.440  48.769 -13.790  1.00 28.87      A    O  
ATOM   4316  C1'   U A 204      -9.006  49.152 -11.496  1.00 28.91      A    C  
ATOM   4317  N1    U A 204      -9.034  48.446 -10.194  1.00 28.42      A    N  
ATOM   4318  C2    U A 204      -7.994  47.609  -9.860  1.00 27.07      A    C  
ATOM   4319  O2    U A 204      -7.049  47.398 -10.593  1.00 26.91      A    O  
ATOM   4320  N3    U A 204      -8.098  47.015  -8.629  1.00 26.94      A    N  
ATOM   4321  C4    U A 204      -9.111  47.165  -7.711  1.00 27.06      A    C  
ATOM   4322  O4    U A 204      -9.058  46.562  -6.644  1.00 26.84      A    O  
ATOM   4323  C5    U A 204     -10.146  48.046  -8.115  1.00 27.76      A    C  
ATOM   4324  C6    U A 204     -10.074  48.646  -9.318  1.00 28.53      A    C  
ATOM   4325  OP1   U A 204     -15.031  50.628 -12.802  1.00 30.08      A    O  
ATOM   4326  OP2   U A 204     -14.378  52.970 -11.986  1.00 30.42      A    O1-
ATOM   4327  P     U A 205     -12.039  46.707 -14.429  1.00 30.50      A    P  
ATOM   4328  C5'   U A 205      -9.948  45.191 -14.686  1.00 28.94      A    C  
ATOM   4329  O5'   U A 205     -11.206  45.431 -14.073  1.00 30.21      A    O  
ATOM   4330  C4'   U A 205      -9.160  44.188 -13.896  1.00 28.85      A    C  
ATOM   4331  O4'   U A 205      -8.684  44.786 -12.668  1.00 28.76      A    O  
ATOM   4332  C3'   U A 205      -9.936  42.976 -13.427  1.00 30.45      A    C  
ATOM   4333  O3'   U A 205     -10.107  42.014 -14.449  1.00 30.08      A    O  
ATOM   4334  C2'   U A 205      -9.099  42.496 -12.258  1.00 29.54      A    C  
ATOM   4335  O2'   U A 205      -7.943  41.817 -12.697  1.00 28.94      A    O  
ATOM   4336  C1'   U A 205      -8.676  43.821 -11.639  1.00 29.12      A    C  
ATOM   4337  N1    U A 205      -9.602  44.254 -10.572  1.00 28.59      A    N  
ATOM   4338  C2    U A 205      -9.415  43.710  -9.321  1.00 27.50      A    C  
ATOM   4339  O2    U A 205      -8.536  42.909  -9.074  1.00 27.38      A    O  
ATOM   4340  N3    U A 205     -10.299  44.143  -8.367  1.00 27.39      A    N  
ATOM   4341  C4    U A 205     -11.328  45.043  -8.530  1.00 27.58      A    C  
ATOM   4342  O4    U A 205     -12.038  45.331  -7.571  1.00 27.48      A    O  
ATOM   4343  C5    U A 205     -11.454  45.559  -9.851  1.00 28.37      A    C  
ATOM   4344  C6    U A 205     -10.607  45.155 -10.802  1.00 29.18      A    C  
ATOM   4345  OP1   U A 205     -12.387  46.645 -15.866  1.00 30.08      A    O  
ATOM   4346  OP2   U A 205     -13.118  46.871 -13.424  1.00 30.45      A    O1-
ATOM   4347  P     G A 206     -11.490  41.326 -14.612  1.00 28.97      A    P  
ATOM   4348  C5'   G A 206     -10.310  39.262 -13.560  1.00 27.28      A    C  
ATOM   4349  O5'   G A 206     -11.371  40.201 -13.510  1.00 28.03      A    O  
ATOM   4350  C4'   G A 206     -10.166  38.554 -12.241  1.00 27.04      A    C  
ATOM   4351  O4'   G A 206      -9.702  39.473 -11.225  1.00 27.16      A    O  
ATOM   4352  C3'   G A 206     -11.435  37.985 -11.642  1.00 28.30      A    C  
ATOM   4353  O3'   G A 206     -11.839  36.778 -12.248  1.00 27.76      A    O  
ATOM   4354  C2'   G A 206     -11.054  37.848 -10.181  1.00 28.03      A    C  
ATOM   4355  O2'   G A 206     -10.207  36.740  -9.977  1.00 26.99      A    O  
ATOM   4356  C1'   G A 206     -10.247  39.114  -9.976  1.00 27.19      A    C  
ATOM   4357  N1    G A 206     -12.454  41.131  -5.907  1.00 24.84      A    N  
ATOM   4358  C2    G A 206     -11.658  40.022  -6.010  1.00 24.59      A    C  
ATOM   4359  N2    G A 206     -11.416  39.354  -4.871  1.00 24.16      A    N  
ATOM   4360  N3    G A 206     -11.135  39.596  -7.137  1.00 26.12      A    N  
ATOM   4361  C4    G A 206     -11.481  40.383  -8.175  1.00 26.94      A    C  
ATOM   4362  C5    G A 206     -12.267  41.507  -8.182  1.00 25.81      A    C  
ATOM   4363  C6    G A 206     -12.821  41.954  -6.961  1.00 25.18      A    C  
ATOM   4364  O6    G A 206     -13.550  42.932  -6.762  1.00 25.33      A    O  
ATOM   4365  N7    G A 206     -12.377  42.022  -9.459  1.00 25.82      A    N  
ATOM   4366  C8    G A 206     -11.668  41.215 -10.196  1.00 26.37      A    C  
ATOM   4367  N9    G A 206     -11.096  40.203  -9.478  1.00 26.84      A    N  
ATOM   4368  OP1   G A 206     -11.547  40.671 -15.938  1.00 28.57      A    O  
ATOM   4369  OP2   G A 206     -12.569  42.259 -14.206  1.00 28.79      A    O1-
ATOM   4370  P     A A 207     -13.360  36.452 -12.343  1.00 26.84      A    P  
ATOM   4371  C5'   A A 207     -12.945  34.871 -10.324  1.00 25.34      A    C  
ATOM   4372  O5'   A A 207     -13.654  35.969 -10.863  1.00 26.27      A    O  
ATOM   4373  C4'   A A 207     -13.117  34.804  -8.829  1.00 25.51      A    C  
ATOM   4374  O4'   A A 207     -12.609  36.008  -8.216  1.00 24.99      A    O  
ATOM   4375  C3'   A A 207     -14.541  34.727  -8.324  1.00 26.14      A    C  
ATOM   4376  O3'   A A 207     -15.091  33.436  -8.439  1.00 25.33      A    O  
ATOM   4377  C2'   A A 207     -14.385  35.205  -6.895  1.00 25.25      A    C  
ATOM   4378  O2'   A A 207     -13.815  34.205  -6.079  1.00 24.77      A    O  
ATOM   4379  C1'   A A 207     -13.369  36.314  -7.070  1.00 25.38      A    C  
ATOM   4380  N1    A A 207     -15.776  40.182  -4.751  1.00 23.40      A    N  
ATOM   4381  C2    A A 207     -15.241  39.049  -4.292  1.00 23.12      A    C  
ATOM   4382  N3    A A 207     -14.623  38.085  -4.959  1.00 25.74      A    N  
ATOM   4383  C4    A A 207     -14.580  38.371  -6.265  1.00 24.91      A    C  
ATOM   4384  C5    A A 207     -15.084  39.492  -6.888  1.00 24.86      A    C  
ATOM   4385  C6    A A 207     -15.711  40.436  -6.070  1.00 24.20      A    C  
ATOM   4386  N6    A A 207     -16.249  41.567  -6.533  1.00 24.42      A    N  
ATOM   4387  N7    A A 207     -14.852  39.440  -8.247  1.00 24.62      A    N  
ATOM   4388  C8    A A 207     -14.224  38.305  -8.417  1.00 25.28      A    C  
ATOM   4389  N9    A A 207     -14.026  37.612  -7.258  1.00 25.07      A    N  
ATOM   4390  OP1   A A 207     -13.526  35.296 -13.248  1.00 26.64      A    O  
ATOM   4391  OP2   A A 207     -14.139  37.689 -12.583  1.00 26.72      A    O1-
ATOM   4392  P     U A 208     -16.633  33.270  -8.665  1.00 29.83      A    P  
ATOM   4393  C5'   U A 208     -16.744  32.786  -6.110  1.00 28.63      A    C  
ATOM   4394  O5'   U A 208     -17.183  33.559  -7.213  1.00 29.50      A    O  
ATOM   4395  C4'   U A 208     -17.193  33.404  -4.816  1.00 28.20      A    C  
ATOM   4396  O4'   U A 208     -16.608  34.717  -4.663  1.00 28.13      A    O  
ATOM   4397  C3'   U A 208     -18.679  33.655  -4.688  1.00 29.31      A    C  
ATOM   4398  O3'   U A 208     -19.399  32.483  -4.360  1.00 28.67      A    O  
ATOM   4399  C2'   U A 208     -18.722  34.723  -3.613  1.00 28.31      A    C  
ATOM   4400  O2'   U A 208     -18.512  34.172  -2.331  1.00 27.66      A    O  
ATOM   4401  C1'   U A 208     -17.507  35.561  -3.981  1.00 27.59      A    C  
ATOM   4402  N1    U A 208     -17.867  36.696  -4.855  1.00 26.75      A    N  
ATOM   4403  C2    U A 208     -18.401  37.809  -4.249  1.00 25.50      A    C  
ATOM   4404  O2    U A 208     -18.580  37.887  -3.049  1.00 25.37      A    O  
ATOM   4405  N3    U A 208     -18.720  38.831  -5.102  1.00 25.31      A    N  
ATOM   4406  C4    U A 208     -18.566  38.854  -6.468  1.00 25.36      A    C  
ATOM   4407  O4    U A 208     -18.906  39.854  -7.097  1.00 25.08      A    O  
ATOM   4408  C5    U A 208     -18.009  37.668  -7.021  1.00 26.19      A    C  
ATOM   4409  C6    U A 208     -17.689  36.656  -6.213  1.00 27.17      A    C  
ATOM   4410  OP1   U A 208     -16.900  31.852  -8.981  1.00 28.96      A    O  
ATOM   4411  OP2   U A 208     -17.133  34.331  -9.568  1.00 29.54      A    O1-
ATOM   4412  P     C A 209     -20.841  32.296  -4.933  1.00 29.74      A    P  
ATOM   4413  C5'   C A 209     -21.575  32.910  -2.518  1.00 28.69      A    C  
ATOM   4414  O5'   C A 209     -21.654  33.172  -3.906  1.00 29.23      A    O  
ATOM   4415  C4'   C A 209     -22.173  34.042  -1.732  1.00 29.09      A    C  
ATOM   4416  O4'   C A 209     -21.397  35.243  -1.931  1.00 28.79      A    O  
ATOM   4417  C3'   C A 209     -23.575  34.449  -2.127  1.00 30.49      A    C  
ATOM   4418  O3'   C A 209     -24.555  33.583  -1.597  1.00 29.31      A    O  
ATOM   4419  C2'   C A 209     -23.648  35.867  -1.593  1.00 28.78      A    C  
ATOM   4420  O2'   C A 209     -23.833  35.874  -0.194  1.00 28.03      A    O  
ATOM   4421  C1'   C A 209     -22.245  36.369  -1.896  1.00 28.00      A    C  
ATOM   4422  N1    C A 209     -22.179  37.077  -3.191  1.00 27.31      A    N  
ATOM   4423  C2    C A 209     -22.598  38.403  -3.240  1.00 26.05      A    C  
ATOM   4424  O2    C A 209     -23.008  38.945  -2.203  1.00 25.89      A    O  
ATOM   4425  N3    C A 209     -22.550  39.068  -4.416  1.00 25.96      A    N  
ATOM   4426  C4    C A 209     -22.106  38.456  -5.514  1.00 25.93      A    C  
ATOM   4427  N4    C A 209     -22.076  39.152  -6.651  1.00 25.60      A    N  
ATOM   4428  C5    C A 209     -21.676  37.105  -5.491  1.00 26.67      A    C  
ATOM   4429  C6    C A 209     -21.732  36.461  -4.321  1.00 27.50      A    C  
ATOM   4430  OP1   C A 209     -21.237  30.882  -4.753  1.00 28.43      A    O  
ATOM   4431  OP2   C A 209     -20.956  32.927  -6.269  1.00 28.73      A    O1-
ATOM   4432  P     U A 210     -25.864  33.304  -2.453  1.00 31.52      A    P  
ATOM   4433  C5'   U A 210     -26.985  35.007  -0.841  1.00 30.20      A    C  
ATOM   4434  O5'   U A 210     -26.677  34.626  -2.167  1.00 31.33      A    O  
ATOM   4435  C4'   U A 210     -27.494  36.421  -0.797  1.00 29.63      A    C  
ATOM   4436  O4'   U A 210     -26.465  37.328  -1.247  1.00 29.19      A    O  
ATOM   4437  C3'   U A 210     -28.673  36.724  -1.699  1.00 30.37      A    C  
ATOM   4438  O3'   U A 210     -29.900  36.304  -1.134  1.00 29.89      A    O  
ATOM   4439  C2'   U A 210     -28.563  38.228  -1.876  1.00 29.21      A    C  
ATOM   4440  O2'   U A 210     -29.067  38.911  -0.748  1.00 28.51      A    O  
ATOM   4441  C1'   U A 210     -27.048  38.421  -1.922  1.00 28.75      A    C  
ATOM   4442  N1    U A 210     -26.532  38.478  -3.300  1.00 27.90      A    N  
ATOM   4443  C2    U A 210     -26.623  39.691  -3.954  1.00 27.01      A    C  
ATOM   4444  O2    U A 210     -27.099  40.686  -3.443  1.00 26.81      A    O  
ATOM   4445  N3    U A 210     -26.132  39.691  -5.231  1.00 26.63      A    N  
ATOM   4446  C4    U A 210     -25.577  38.630  -5.909  1.00 26.66      A    C  
ATOM   4447  O4    U A 210     -25.183  38.794  -7.061  1.00 26.52      A    O  
ATOM   4448  C5    U A 210     -25.519  37.417  -5.168  1.00 27.50      A    C  
ATOM   4449  C6    U A 210     -25.989  37.384  -3.919  1.00 28.39      A    C  
ATOM   4450  OP1   U A 210     -26.581  32.171  -1.835  1.00 30.91      A    O  
ATOM   4451  OP2   U A 210     -25.540  33.267  -3.896  1.00 31.41      A    O1-
ATOM   4452  P     G A 211     -30.832  35.338  -1.905  1.00 30.09      A    P  
ATOM   4453  C5'   G A 211     -31.935  37.470  -2.888  1.00 28.28      A    C  
ATOM   4454  O5'   G A 211     -32.101  36.258  -2.176  1.00 29.07      A    O  
ATOM   4455  C4'   G A 211     -32.220  37.244  -4.356  1.00 28.14      A    C  
ATOM   4456  O4'   G A 211     -33.367  36.401  -4.504  1.00 28.20      A    O  
ATOM   4457  C3'   G A 211     -32.568  38.473  -5.163  1.00 29.74      A    C  
ATOM   4458  O3'   G A 211     -31.432  39.160  -5.613  1.00 29.16      A    O  
ATOM   4459  C2'   G A 211     -33.388  37.918  -6.311  1.00 29.16      A    C  
ATOM   4460  O2'   G A 211     -32.560  37.420  -7.337  1.00 27.93      A    O  
ATOM   4461  C1'   G A 211     -34.094  36.753  -5.644  1.00 27.95      A    C  
ATOM   4462  N1    G A 211     -38.931  36.745  -7.075  1.00 25.36      A    N  
ATOM   4463  C2    G A 211     -37.815  36.358  -7.762  1.00 25.14      A    C  
ATOM   4464  N2    G A 211     -38.008  35.903  -9.003  1.00 24.70      A    N  
ATOM   4465  N3    G A 211     -36.593  36.408  -7.276  1.00 26.63      A    N  
ATOM   4466  C4    G A 211     -36.581  36.888  -6.021  1.00 27.37      A    C  
ATOM   4467  C5    G A 211     -37.635  37.306  -5.245  1.00 26.36      A    C  
ATOM   4468  C6    G A 211     -38.940  37.243  -5.783  1.00 25.66      A    C  
ATOM   4469  O6    G A 211     -40.006  37.568  -5.253  1.00 25.77      A    O  
ATOM   4470  N7    G A 211     -37.200  37.735  -4.000  1.00 26.52      A    N  
ATOM   4471  C8    G A 211     -35.908  37.573  -4.045  1.00 27.13      A    C  
ATOM   4472  N9    G A 211     -35.471  37.066  -5.243  1.00 27.53      A    N  
ATOM   4473  OP1   G A 211     -31.254  34.251  -0.987  1.00 29.35      A    O  
ATOM   4474  OP2   G A 211     -30.200  35.005  -3.184  1.00 29.47      A    O1-
ATOM   4475  P     A A 212     -30.707  40.148  -4.844  1.00 29.10      A    P  
ATOM   4476  C5'   A A 212     -30.773  42.373  -6.133  1.00 27.87      A    C  
ATOM   4477  O5'   A A 212     -31.442  41.468  -5.301  1.00 28.56      A    O  
ATOM   4478  C4'   A A 212     -31.450  42.541  -7.471  1.00 28.26      A    C  
ATOM   4479  O4'   A A 212     -31.877  41.268  -8.010  1.00 27.82      A    O  
ATOM   4480  C3'   A A 212     -32.738  43.346  -7.500  1.00 29.56      A    C  
ATOM   4481  O3'   A A 212     -32.532  44.729  -7.356  1.00 28.75      A    O  
ATOM   4482  C2'   A A 212     -33.307  42.951  -8.860  1.00 28.59      A    C  
ATOM   4483  O2'   A A 212     -32.643  43.617  -9.919  1.00 27.52      A    O  
ATOM   4484  C1'   A A 212     -32.941  41.468  -8.916  1.00 28.05      A    C  
ATOM   4485  N1    A A 212     -36.848  38.672 -10.714  1.00 25.74      A    N  
ATOM   4486  C2    A A 212     -35.871  39.359 -11.319  1.00 25.53      A    C  
ATOM   4487  N3    A A 212     -34.876  40.061 -10.785  1.00 27.93      A    N  
ATOM   4488  C4    A A 212     -34.948  40.025  -9.448  1.00 27.35      A    C  
ATOM   4489  C5    A A 212     -35.896  39.369  -8.680  1.00 27.24      A    C  
ATOM   4490  C6    A A 212     -36.889  38.659  -9.372  1.00 26.49      A    C  
ATOM   4491  N6    A A 212     -37.870  37.979  -8.772  1.00 26.52      A    N  
ATOM   4492  N7    A A 212     -35.650  39.558  -7.335  1.00 27.18      A    N  
ATOM   4493  C8    A A 212     -34.576  40.317  -7.315  1.00 27.79      A    C  
ATOM   4494  N9    A A 212     -34.101  40.630  -8.555  1.00 27.65      A    N  
ATOM   4495  OP1   A A 212     -29.325  40.162  -5.374  1.00 28.24      A    O  
ATOM   4496  OP2   A A 212     -30.910  40.008  -3.377  1.00 28.56      A    O1-
ATOM   4497  P     C A 213     -33.441  45.571  -6.510  1.00 31.64      A    P  
ATOM   4498  C5'   C A 213     -35.701  44.285  -6.745  1.00 30.16      A    C  
ATOM   4499  O5'   C A 213     -34.527  44.543  -5.986  1.00 30.76      A    O  
ATOM   4500  C4'   C A 213     -36.485  43.146  -6.149  1.00 30.74      A    C  
ATOM   4501  O4'   C A 213     -35.597  42.070  -5.776  1.00 30.62      A    O  
ATOM   4502  C3'   C A 213     -37.226  43.458  -4.873  1.00 32.46      A    C  
ATOM   4503  O3'   C A 213     -38.438  44.137  -5.113  1.00 31.13      A    O  
ATOM   4504  C2'   C A 213     -37.413  42.079  -4.258  1.00 30.86      A    C  
ATOM   4505  O2'   C A 213     -38.470  41.378  -4.875  1.00 29.82      A    O  
ATOM   4506  C1'   C A 213     -36.091  41.408  -4.627  1.00 29.81      A    C  
ATOM   4507  N1    C A 213     -35.080  41.496  -3.546  1.00 29.01      A    N  
ATOM   4508  C2    C A 213     -35.183  40.622  -2.467  1.00 27.56      A    C  
ATOM   4509  O2    C A 213     -36.114  39.798  -2.439  1.00 27.24      A    O  
ATOM   4510  N3    C A 213     -34.273  40.692  -1.474  1.00 27.22      A    N  
ATOM   4511  C4    C A 213     -33.284  41.588  -1.533  1.00 27.13      A    C  
ATOM   4512  N4    C A 213     -32.411  41.620  -0.534  1.00 26.78      A    N  
ATOM   4513  C5    C A 213     -33.152  42.487  -2.621  1.00 28.00      A    C  
ATOM   4514  C6    C A 213     -34.066  42.408  -3.596  1.00 28.93      A    C  
ATOM   4515  OP1   C A 213     -34.133  46.552  -7.380  1.00 30.14      A    O  
ATOM   4516  OP2   C A 213     -32.670  46.059  -5.340  1.00 30.51      A    O1-
ATOM   4517  P     A A 214     -38.687  45.447  -4.397  1.00 32.74      A    P  
ATOM   4518  C5'   A A 214     -40.155  43.940  -2.858  1.00 31.91      A    C  
ATOM   4519  O5'   A A 214     -39.124  44.907  -2.991  1.00 32.26      A    O  
ATOM   4520  C4'   A A 214     -40.286  43.515  -1.428  1.00 32.87      A    C  
ATOM   4521  O4'   A A 214     -39.237  42.584  -1.092  1.00 32.03      A    O  
ATOM   4522  C3'   A A 214     -40.119  44.635  -0.419  1.00 33.88      A    C  
ATOM   4523  O3'   A A 214     -41.299  45.402  -0.264  1.00 32.77      A    O  
ATOM   4524  C2'   A A 214     -39.693  43.886   0.824  1.00 32.42      A    C  
ATOM   4525  O2'   A A 214     -40.796  43.250   1.439  1.00 31.23      A    O  
ATOM   4526  C1'   A A 214     -38.789  42.825   0.224  1.00 31.85      A    C  
ATOM   4527  N1    A A 214     -34.533  44.001   2.866  1.00 29.06      A    N  
ATOM   4528  C2    A A 214     -35.747  43.598   3.256  1.00 28.85      A    C  
ATOM   4529  N3    A A 214     -36.810  43.309   2.518  1.00 31.39      A    N  
ATOM   4530  C4    A A 214     -36.536  43.470   1.214  1.00 31.11      A    C  
ATOM   4531  C5    A A 214     -35.338  43.877   0.662  1.00 30.70      A    C  
ATOM   4532  C6    A A 214     -34.295  44.150   1.550  1.00 29.80      A    C  
ATOM   4533  N6    A A 214     -33.082  44.556   1.161  1.00 29.75      A    N  
ATOM   4534  N7    A A 214     -35.424  43.931  -0.718  1.00 30.78      A    N  
ATOM   4535  C8    A A 214     -36.660  43.562  -0.967  1.00 31.38      A    C  
ATOM   4536  N9    A A 214     -37.386  43.269   0.157  1.00 31.45      A    N  
ATOM   4537  OP1   A A 214     -39.852  46.109  -5.017  1.00 31.50      A    O  
ATOM   4538  OP2   A A 214     -37.419  46.195  -4.233  1.00 31.97      A    O1-
ATOM   4539  P     G A 215     -41.162  46.937  -0.526  1.00 36.61      A    P  
ATOM   4540  C5'   G A 215     -40.687  46.903   2.015  1.00 35.34      A    C  
ATOM   4541  O5'   G A 215     -40.300  47.336   0.725  1.00 35.72      A    O  
ATOM   4542  C4'   G A 215     -39.669  47.295   3.040  1.00 36.29      A    C  
ATOM   4543  O4'   G A 215     -38.508  46.436   2.972  1.00 36.73      A    O  
ATOM   4544  C3'   G A 215     -39.070  48.673   2.899  1.00 37.60      A    C  
ATOM   4545  O3'   G A 215     -39.961  49.688   3.306  1.00 36.75      A    O  
ATOM   4546  C2'   G A 215     -37.828  48.558   3.758  1.00 36.97      A    C  
ATOM   4547  O2'   G A 215     -38.147  48.608   5.131  1.00 35.81      A    O  
ATOM   4548  C1'   G A 215     -37.374  47.150   3.418  1.00 36.07      A    C  
ATOM   4549  N1    G A 215     -32.442  47.689   2.523  1.00 34.11      A    N  
ATOM   4550  C2    G A 215     -33.128  47.739   3.706  1.00 33.49      A    C  
ATOM   4551  N2    G A 215     -32.405  47.965   4.803  1.00 32.82      A    N  
ATOM   4552  N3    G A 215     -34.429  47.575   3.807  1.00 35.07      A    N  
ATOM   4553  C4    G A 215     -35.002  47.359   2.606  1.00 35.68      A    C  
ATOM   4554  C5    G A 215     -34.411  47.294   1.369  1.00 35.02      A    C  
ATOM   4555  C6    G A 215     -33.010  47.468   1.277  1.00 34.37      A    C  
ATOM   4556  O6    G A 215     -32.295  47.448   0.269  1.00 34.50      A    O  
ATOM   4557  N7    G A 215     -35.359  47.051   0.387  1.00 35.01      A    N  
ATOM   4558  C8    G A 215     -36.489  46.980   1.037  1.00 35.33      A    C  
ATOM   4559  N9    G A 215     -36.340  47.154   2.380  1.00 36.01      A    N  
ATOM   4560  OP1   G A 215     -42.515  47.510  -0.363  1.00 35.51      A    O  
ATOM   4561  OP2   G A 215     -40.385  47.240  -1.743  1.00 36.02      A    O1-
ATOM   4562  P     C A 216     -39.914  51.026   2.535  1.00 38.10      A    P  
ATOM   4563  C5'   C A 216     -38.784  51.742   4.752  1.00 37.03      A    C  
ATOM   4564  O5'   C A 216     -38.767  51.736   3.335  1.00 37.12      A    O  
ATOM   4565  C4'   C A 216     -37.453  52.157   5.296  1.00 38.57      A    C  
ATOM   4566  O4'   C A 216     -36.481  51.102   5.117  1.00 39.15      A    O  
ATOM   4567  C3'   C A 216     -36.801  53.342   4.625  1.00 40.25      A    C  
ATOM   4568  O3'   C A 216     -37.376  54.567   5.018  1.00 38.96      A    O  
ATOM   4569  C2'   C A 216     -35.354  53.175   5.040  1.00 38.95      A    C  
ATOM   4570  O2'   C A 216     -35.158  53.556   6.383  1.00 37.82      A    O  
ATOM   4571  C1'   C A 216     -35.197  51.666   4.938  1.00 37.84      A    C  
ATOM   4572  N1    C A 216     -34.652  51.262   3.628  1.00 38.08      A    N  
ATOM   4573  C2    C A 216     -33.265  51.251   3.481  1.00 36.90      A    C  
ATOM   4574  O2    C A 216     -32.553  51.564   4.445  1.00 36.33      A    O  
ATOM   4575  N3    C A 216     -32.731  50.901   2.292  1.00 36.69      A    N  
ATOM   4576  C4    C A 216     -33.523  50.571   1.275  1.00 36.93      A    C  
ATOM   4577  N4    C A 216     -32.954  50.233   0.122  1.00 36.59      A    N  
ATOM   4578  C5    C A 216     -34.937  50.578   1.400  1.00 37.70      A    C  
ATOM   4579  C6    C A 216     -35.452  50.929   2.584  1.00 38.38      A    C  
ATOM   4580  OP1   C A 216     -41.185  51.739   2.803  1.00 36.71      A    O  
ATOM   4581  OP2   C A 216     -39.463  50.844   1.134  1.00 37.50      A    O1-
ATOM   4582  P     A A 217     -37.531  55.654   3.922  1.00 37.23      A    P  
ATOM   4583  C5'   A A 217     -35.523  56.637   5.210  1.00 37.41      A    C  
ATOM   4584  O5'   A A 217     -36.089  56.270   3.967  1.00 37.13      A    O  
ATOM   4585  C4'   A A 217     -34.036  56.804   5.092  1.00 38.76      A    C  
ATOM   4586  O4'   A A 217     -33.397  55.520   4.925  1.00 38.31      A    O  
ATOM   4587  C3'   A A 217     -33.541  57.589   3.904  1.00 39.37      A    C  
ATOM   4588  O3'   A A 217     -33.719  58.976   4.051  1.00 38.17      A    O  
ATOM   4589  C2'   A A 217     -32.095  57.156   3.834  1.00 38.04      A    C  
ATOM   4590  O2'   A A 217     -31.325  57.774   4.840  1.00 36.96      A    O  
ATOM   4591  C1'   A A 217     -32.222  55.677   4.156  1.00 37.28      A    C  
ATOM   4592  N1    A A 217     -29.579  53.426   0.414  1.00 35.33      A    N  
ATOM   4593  C2    A A 217     -29.206  54.133   1.481  1.00 34.64      A    C  
ATOM   4594  N3    A A 217     -29.959  54.687   2.421  1.00 37.49      A    N  
ATOM   4595  C4    A A 217     -31.256  54.456   2.183  1.00 37.13      A    C  
ATOM   4596  C5    A A 217     -31.792  53.750   1.130  1.00 36.91      A    C  
ATOM   4597  C6    A A 217     -30.888  53.212   0.208  1.00 36.16      A    C  
ATOM   4598  N6    A A 217     -31.257  52.511  -0.865  1.00 36.17      A    N  
ATOM   4599  N7    A A 217     -33.172  53.723   1.215  1.00 36.99      A    N  
ATOM   4600  C8    A A 217     -33.434  54.408   2.302  1.00 37.26      A    C  
ATOM   4601  N9    A A 217     -32.317  54.874   2.933  1.00 37.52      A    N  
ATOM   4602  OP1   A A 217     -38.490  56.662   4.430  1.00 36.01      A    O  
ATOM   4603  OP2   A A 217     -37.739  55.062   2.580  1.00 36.85      A    O1-
ATOM   4604  P     G A 218     -33.914  59.790   2.762  1.00 39.78      A    P  
ATOM   4605  C5'   G A 218     -31.441  60.415   3.216  1.00 39.14      A    C  
ATOM   4606  O5'   G A 218     -32.419  59.956   2.302  1.00 38.95      A    O  
ATOM   4607  C4'   G A 218     -30.063  60.174   2.680  1.00 40.79      A    C  
ATOM   4608  O4'   G A 218     -29.799  58.760   2.592  1.00 41.72      A    O  
ATOM   4609  C3'   G A 218     -29.798  60.664   1.280  1.00 42.78      A    C  
ATOM   4610  O3'   G A 218     -29.577  62.052   1.233  1.00 41.62      A    O  
ATOM   4611  C2'   G A 218     -28.599  59.839   0.877  1.00 41.68      A    C  
ATOM   4612  O2'   G A 218     -27.420  60.323   1.480  1.00 40.55      A    O  
ATOM   4613  C1'   G A 218     -28.951  58.500   1.495  1.00 40.68      A    C  
ATOM   4614  N1    G A 218     -28.401  55.441  -2.486  1.00 39.21      A    N  
ATOM   4615  C2    G A 218     -27.455  56.147  -1.795  1.00 38.25      A    C  
ATOM   4616  N2    G A 218     -26.196  56.027  -2.220  1.00 37.36      A    N  
ATOM   4617  N3    G A 218     -27.725  56.915  -0.761  1.00 39.59      A    N  
ATOM   4618  C4    G A 218     -29.041  56.923  -0.472  1.00 40.72      A    C  
ATOM   4619  C5    G A 218     -30.063  56.256  -1.099  1.00 40.17      A    C  
ATOM   4620  C6    G A 218     -29.758  55.433  -2.206  1.00 39.61      A    C  
ATOM   4621  O6    G A 218     -30.529  54.762  -2.898  1.00 39.75      A    O  
ATOM   4622  N7    G A 218     -31.276  56.532  -0.493  1.00 40.07      A    N  
ATOM   4623  C8    G A 218     -30.975  57.350   0.474  1.00 40.16      A    C  
ATOM   4624  N9    G A 218     -29.637  57.625   0.543  1.00 41.15      A    N  
ATOM   4625  OP1   G A 218     -34.420  61.115   3.184  1.00 38.62      A    O  
ATOM   4626  OP2   G A 218     -34.641  59.034   1.716  1.00 39.54      A    O1-
ATOM   4627  P     U A 219     -30.097  62.798  -0.001  1.00 39.19      A    P  
ATOM   4628  C5'   U A 219     -27.621  62.633  -0.753  1.00 38.76      A    C  
ATOM   4629  O5'   U A 219     -28.990  62.451  -1.057  1.00 39.00      A    O  
ATOM   4630  C4'   U A 219     -26.753  61.973  -1.784  1.00 39.74      A    C  
ATOM   4631  O4'   U A 219     -26.876  60.533  -1.693  1.00 40.51      A    O  
ATOM   4632  C3'   U A 219     -27.111  62.265  -3.219  1.00 41.78      A    C  
ATOM   4633  O3'   U A 219     -26.653  63.531  -3.640  1.00 40.91      A    O  
ATOM   4634  C2'   U A 219     -26.467  61.101  -3.946  1.00 40.96      A    C  
ATOM   4635  O2'   U A 219     -25.072  61.269  -4.047  1.00 39.67      A    O  
ATOM   4636  C1'   U A 219     -26.755  59.962  -2.977  1.00 39.43      A    C  
ATOM   4637  N1    U A 219     -28.004  59.251  -3.315  1.00 39.66      A    N  
ATOM   4638  C2    U A 219     -27.927  58.286  -4.296  1.00 38.70      A    C  
ATOM   4639  O2    U A 219     -26.895  58.005  -4.873  1.00 38.11      A    O  
ATOM   4640  N3    U A 219     -29.110  57.656  -4.579  1.00 38.44      A    N  
ATOM   4641  C4    U A 219     -30.335  57.891  -3.997  1.00 38.66      A    C  
ATOM   4642  O4    U A 219     -31.309  57.243  -4.363  1.00 38.50      A    O  
ATOM   4643  C5    U A 219     -30.329  58.903  -2.996  1.00 39.37      A    C  
ATOM   4644  C6    U A 219     -29.187  59.531  -2.697  1.00 40.01      A    C  
ATOM   4645  OP1   U A 219     -30.005  64.242   0.311  1.00 38.38      A    O  
ATOM   4646  OP2   U A 219     -31.387  62.235  -0.470  1.00 39.58      A    O1-
ATOM   4647  P     G A 220     -27.575  64.340  -4.558  1.00 39.05      A    P  
ATOM   4648  C5'   G A 220     -25.946  63.551  -6.401  1.00 38.50      A    C  
ATOM   4649  O5'   G A 220     -27.278  63.673  -5.947  1.00 38.31      A    O  
ATOM   4650  C4'   G A 220     -25.878  62.656  -7.598  1.00 39.82      A    C  
ATOM   4651  O4'   G A 220     -26.055  61.278  -7.211  1.00 40.38      A    O  
ATOM   4652  C3'   G A 220     -26.945  62.859  -8.644  1.00 41.30      A    C  
ATOM   4653  O3'   G A 220     -26.719  63.992  -9.446  1.00 40.10      A    O  
ATOM   4654  C2'   G A 220     -26.887  61.551  -9.396  1.00 40.38      A    C  
ATOM   4655  O2'   G A 220     -25.760  61.492 -10.238  1.00 39.34      A    O  
ATOM   4656  C1'   G A 220     -26.692  60.576  -8.257  1.00 39.72      A    C  
ATOM   4657  N1    G A 220     -30.380  57.265  -9.168  1.00 38.06      A    N  
ATOM   4658  C2    G A 220     -29.230  57.502  -9.866  1.00 37.29      A    C  
ATOM   4659  N2    G A 220     -29.032  56.760 -10.959  1.00 36.53      A    N  
ATOM   4660  N3    G A 220     -28.336  58.400  -9.519  1.00 38.81      A    N  
ATOM   4661  C4    G A 220     -28.695  59.057  -8.399  1.00 39.95      A    C  
ATOM   4662  C5    G A 220     -29.820  58.899  -7.630  1.00 39.02      A    C  
ATOM   4663  C6    G A 220     -30.771  57.928  -8.014  1.00 38.43      A    C  
ATOM   4664  O6    G A 220     -31.840  57.641  -7.465  1.00 38.56      A    O  
ATOM   4665  N7    G A 220     -29.808  59.775  -6.559  1.00 38.98      A    N  
ATOM   4666  C8    G A 220     -28.697  60.439  -6.696  1.00 39.09      A    C  
ATOM   4667  N9    G A 220     -27.976  60.048  -7.788  1.00 39.91      A    N  
ATOM   4668  OP1   G A 220     -27.054  65.725  -4.585  1.00 38.09      A    O  
ATOM   4669  OP2   G A 220     -28.996  64.099  -4.222  1.00 38.82      A    O1-
ATOM   4670  P     C A 221     -27.945  64.758  -9.964  1.00 38.69      A    P  
ATOM   4671  C5'   C A 221     -27.551  63.426 -12.144  1.00 37.82      A    C  
ATOM   4672  O5'   C A 221     -28.439  63.812 -11.119  1.00 37.95      A    O  
ATOM   4673  C4'   C A 221     -28.126  62.302 -12.958  1.00 39.34      A    C  
ATOM   4674  O4'   C A 221     -28.295  61.122 -12.142  1.00 39.92      A    O  
ATOM   4675  C3'   C A 221     -29.501  62.529 -13.523  1.00 41.06      A    C  
ATOM   4676  O3'   C A 221     -29.492  63.368 -14.650  1.00 39.53      A    O  
ATOM   4677  C2'   C A 221     -29.941  61.110 -13.823  1.00 39.68      A    C  
ATOM   4678  O2'   C A 221     -29.307  60.606 -14.975  1.00 38.51      A    O  
ATOM   4679  C1'   C A 221     -29.397  60.377 -12.611  1.00 38.55      A    C  
ATOM   4680  N1    C A 221     -30.414  60.260 -11.549  1.00 38.54      A    N  
ATOM   4681  C2    C A 221     -31.362  59.246 -11.670  1.00 37.51      A    C  
ATOM   4682  O2    C A 221     -31.313  58.486 -12.642  1.00 36.93      A    O  
ATOM   4683  N3    C A 221     -32.313  59.117 -10.720  1.00 37.21      A    N  
ATOM   4684  C4    C A 221     -32.340  59.952  -9.685  1.00 37.39      A    C  
ATOM   4685  N4    C A 221     -33.295  59.788  -8.774  1.00 37.15      A    N  
ATOM   4686  C5    C A 221     -31.387  60.993  -9.542  1.00 38.23      A    C  
ATOM   4687  C6    C A 221     -30.449  61.110 -10.490  1.00 39.04      A    C  
ATOM   4688  OP1   C A 221     -27.459  66.021 -10.568  1.00 37.29      A    O  
ATOM   4689  OP2   C A 221     -29.003  64.813  -8.930  1.00 38.18      A    O1-
ATOM   4690  P     U A 222     -30.699  64.279 -14.884  1.00 39.51      A    P  
ATOM   4691  C5'   U A 222     -31.485  62.402 -16.481  1.00 38.81      A    C  
ATOM   4692  O5'   U A 222     -31.767  63.246 -15.389  1.00 38.92      A    O  
ATOM   4693  C4'   U A 222     -32.525  61.327 -16.610  1.00 39.76      A    C  
ATOM   4694  O4'   U A 222     -32.486  60.451 -15.463  1.00 40.07      A    O  
ATOM   4695  C3'   U A 222     -33.956  61.804 -16.637  1.00 41.62      A    C  
ATOM   4696  O3'   U A 222     -34.323  62.314 -17.898  1.00 40.44      A    O  
ATOM   4697  C2'   U A 222     -34.707  60.551 -16.244  1.00 40.49      A    C  
ATOM   4698  O2'   U A 222     -34.782  59.633 -17.313  1.00 38.82      A    O  
ATOM   4699  C1'   U A 222     -33.784  59.981 -15.178  1.00 38.71      A    C  
ATOM   4700  N1    U A 222     -34.173  60.413 -13.824  1.00 38.42      A    N  
ATOM   4701  C2    U A 222     -35.214  59.732 -13.232  1.00 37.27      A    C  
ATOM   4702  O2    U A 222     -35.800  58.815 -13.775  1.00 36.64      A    O  
ATOM   4703  N3    U A 222     -35.547  60.164 -11.977  1.00 36.89      A    N  
ATOM   4704  C4    U A 222     -34.960  61.187 -11.269  1.00 36.93      A    C  
ATOM   4705  O4    U A 222     -35.377  61.458 -10.147  1.00 36.66      A    O  
ATOM   4706  C5    U A 222     -33.893  61.840 -11.950  1.00 37.71      A    C  
ATOM   4707  C6    U A 222     -33.545  61.437 -13.176  1.00 38.78      A    C  
ATOM   4708  OP1   U A 222     -30.359  65.184 -16.003  1.00 38.50      A    O  
ATOM   4709  OP2   U A 222     -31.172  64.852 -13.602  1.00 39.41      A    O1-
ATOM   4710  P     C A 223     -35.393  63.382 -17.964  1.00 38.39      A    P  
ATOM   4711  C5'   C A 223     -36.814  61.449 -18.930  1.00 37.50      A    C  
ATOM   4712  O5'   C A 223     -36.682  62.494 -17.990  1.00 37.86      A    O  
ATOM   4713  C4'   C A 223     -38.038  60.635 -18.637  1.00 38.77      A    C  
ATOM   4714  O4'   C A 223     -37.831  59.826 -17.463  1.00 38.92      A    O  
ATOM   4715  C3'   C A 223     -39.277  61.430 -18.304  1.00 40.36      A    C  
ATOM   4716  O3'   C A 223     -39.896  61.953 -19.456  1.00 39.10      A    O  
ATOM   4717  C2'   C A 223     -40.113  60.408 -17.567  1.00 38.90      A    C  
ATOM   4718  O2'   C A 223     -40.703  59.486 -18.457  1.00 37.83      A    O  
ATOM   4719  C1'   C A 223     -39.046  59.687 -16.760  1.00 38.15      A    C  
ATOM   4720  N1    C A 223     -38.891  60.257 -15.404  1.00 37.92      A    N  
ATOM   4721  C2    C A 223     -39.770  59.830 -14.412  1.00 36.93      A    C  
ATOM   4722  O2    C A 223     -40.640  58.996 -14.691  1.00 36.31      A    O  
ATOM   4723  N3    C A 223     -39.650  60.339 -13.163  1.00 36.64      A    N  
ATOM   4724  C4    C A 223     -38.702  61.236 -12.894  1.00 36.75      A    C  
ATOM   4725  N4    C A 223     -38.620  61.709 -11.655  1.00 36.33      A    N  
ATOM   4726  C5    C A 223     -37.797  61.686 -13.891  1.00 37.60      A    C  
ATOM   4727  C6    C A 223     -37.930  61.174 -15.119  1.00 38.73      A    C  
ATOM   4728  OP1   C A 223     -35.277  64.079 -19.264  1.00 36.89      A    O  
ATOM   4729  OP2   C A 223     -35.400  64.173 -16.713  1.00 37.39      A    O1-
ATOM   4730  P     U A 224     -40.435  63.381 -19.407  1.00 38.76      A    P  
ATOM   4731  C5'   U A 224     -42.714  62.162 -19.420  1.00 38.37      A    C  
ATOM   4732  O5'   U A 224     -41.860  63.110 -18.818  1.00 38.53      A    O  
ATOM   4733  C4'   U A 224     -43.797  61.737 -18.473  1.00 39.06      A    C  
ATOM   4734  O4'   U A 224     -43.239  60.952 -17.397  1.00 39.12      A    O  
ATOM   4735  C3'   U A 224     -44.519  62.854 -17.752  1.00 40.73      A    C  
ATOM   4736  O3'   U A 224     -45.473  63.505 -18.563  1.00 39.94      A    O  
ATOM   4737  C2'   U A 224     -45.117  62.115 -16.574  1.00 39.93      A    C  
ATOM   4738  O2'   U A 224     -46.236  61.346 -16.960  1.00 38.14      A    O  
ATOM   4739  C1'   U A 224     -43.981  61.169 -16.217  1.00 38.06      A    C  
ATOM   4740  N1    U A 224     -43.101  61.742 -15.178  1.00 37.74      A    N  
ATOM   4741  C2    U A 224     -43.489  61.551 -13.869  1.00 36.29      A    C  
ATOM   4742  O2    U A 224     -44.492  60.937 -13.556  1.00 35.59      A    O  
ATOM   4743  N3    U A 224     -42.655  62.105 -12.935  1.00 35.74      A    N  
ATOM   4744  C4    U A 224     -41.503  62.819 -13.170  1.00 35.78      A    C  
ATOM   4745  O4    U A 224     -40.862  63.258 -12.221  1.00 35.40      A    O  
ATOM   4746  C5    U A 224     -41.172  62.970 -14.550  1.00 36.64      A    C  
ATOM   4747  C6    U A 224     -41.967  62.437 -15.482  1.00 37.70      A    C  
ATOM   4748  OP1   U A 224     -40.586  63.884 -20.789  1.00 37.90      A    O  
ATOM   4749  OP2   U A 224     -39.668  64.178 -18.425  1.00 38.51      A    O1-
ATOM   4750  P     A A 225     -45.703  64.997 -18.360  1.00 35.79      A    P  
ATOM   4751  C5'   A A 225     -47.812  64.233 -17.063  1.00 35.02      A    C  
ATOM   4752  O5'   A A 225     -46.602  64.959 -17.069  1.00 35.24      A    O  
ATOM   4753  C4'   A A 225     -48.311  64.029 -15.662  1.00 36.20      A    C  
ATOM   4754  O4'   A A 225     -47.388  63.210 -14.918  1.00 35.44      A    O  
ATOM   4755  C3'   A A 225     -48.437  65.270 -14.807  1.00 36.98      A    C  
ATOM   4756  O3'   A A 225     -49.584  66.025 -15.110  1.00 35.75      A    O  
ATOM   4757  C2'   A A 225     -48.438  64.683 -13.414  1.00 35.21      A    C  
ATOM   4758  O2'   A A 225     -49.677  64.086 -13.106  1.00 34.55      A    O  
ATOM   4759  C1'   A A 225     -47.401  63.590 -13.560  1.00 35.37      A    C  
ATOM   4760  N1    A A 225     -44.301  64.632  -9.628  1.00 32.33      A    N  
ATOM   4761  C2    A A 225     -45.552  64.170  -9.692  1.00 32.09      A    C  
ATOM   4762  N3    A A 225     -46.295  63.918 -10.758  1.00 34.96      A    N  
ATOM   4763  C4    A A 225     -45.619  64.195 -11.882  1.00 34.35      A    C  
ATOM   4764  C5    A A 225     -44.336  64.676 -11.979  1.00 33.93      A    C  
ATOM   4765  C6    A A 225     -43.654  64.897 -10.777  1.00 32.97      A    C  
ATOM   4766  N6    A A 225     -42.409  65.366 -10.710  1.00 32.99      A    N  
ATOM   4767  N7    A A 225     -43.974  64.843 -13.304  1.00 34.06      A    N  
ATOM   4768  C8    A A 225     -45.039  64.469 -13.968  1.00 34.61      A    C  
ATOM   4769  N9    A A 225     -46.068  64.065 -13.167  1.00 34.97      A    N  
ATOM   4770  OP1   A A 225     -46.517  65.505 -19.480  1.00 34.85      A    O  
ATOM   4771  OP2   A A 225     -44.431  65.666 -18.018  1.00 35.20      A    O1-
ATOM   4772  P     U A 226     -49.572  67.523 -14.850  1.00 38.33      A    P  
ATOM   4773  C5'   U A 226     -50.955  66.862 -12.758  1.00 37.29      A    C  
ATOM   4774  O5'   U A 226     -49.830  67.524 -13.300  1.00 37.83      A    O  
ATOM   4775  C4'   U A 226     -50.834  66.729 -11.270  1.00 38.12      A    C  
ATOM   4776  O4'   U A 226     -49.683  65.926 -10.932  1.00 38.39      A    O  
ATOM   4777  C3'   U A 226     -50.601  68.012 -10.506  1.00 40.33      A    C  
ATOM   4778  O3'   U A 226     -51.785  68.759 -10.333  1.00 39.59      A    O  
ATOM   4779  C2'   U A 226     -50.010  67.498  -9.205  1.00 39.32      A    C  
ATOM   4780  O2'   U A 226     -51.003  66.950  -8.367  1.00 38.25      A    O  
ATOM   4781  C1'   U A 226     -49.127  66.368  -9.714  1.00 37.85      A    C  
ATOM   4782  N1    U A 226     -47.736  66.806  -9.937  1.00 37.51      A    N  
ATOM   4783  C2    U A 226     -46.911  66.853  -8.832  1.00 36.16      A    C  
ATOM   4784  O2    U A 226     -47.281  66.551  -7.712  1.00 35.54      A    O  
ATOM   4785  N3    U A 226     -45.630  67.269  -9.086  1.00 35.71      A    N  
ATOM   4786  C4    U A 226     -45.099  67.635 -10.302  1.00 35.74      A    C  
ATOM   4787  O4    U A 226     -43.927  67.988 -10.367  1.00 35.45      A    O  
ATOM   4788  C5    U A 226     -46.015  67.560 -11.392  1.00 36.77      A    C  
ATOM   4789  C6    U A 226     -47.271  67.155 -11.174  1.00 37.93      A    C  
ATOM   4790  OP1   U A 226     -50.752  68.120 -15.513  1.00 37.16      A    O  
ATOM   4791  OP2   U A 226     -48.231  68.087 -15.104  1.00 37.64      A    O1-
ATOM   4792  P     C A 227     -51.686  70.278 -10.336  1.00 38.77      A    P  
ATOM   4793  C5'   C A 227     -52.065  69.960  -7.788  1.00 38.20      A    C  
ATOM   4794  O5'   C A 227     -51.285  70.506  -8.835  1.00 38.44      A    O  
ATOM   4795  C4'   C A 227     -51.292  69.935  -6.503  1.00 39.54      A    C  
ATOM   4796  O4'   C A 227     -50.163  69.040  -6.623  1.00 39.43      A    O  
ATOM   4797  C3'   C A 227     -50.662  71.241  -6.079  1.00 40.86      A    C  
ATOM   4798  O3'   C A 227     -51.587  72.112  -5.476  1.00 39.45      A    O  
ATOM   4799  C2'   C A 227     -49.566  70.775  -5.141  1.00 38.96      A    C  
ATOM   4800  O2'   C A 227     -50.088  70.396  -3.885  1.00 37.97      A    O  
ATOM   4801  C1'   C A 227     -49.081  69.526  -5.857  1.00 38.25      A    C  
ATOM   4802  N1    C A 227     -47.933  69.803  -6.747  1.00 38.02      A    N  
ATOM   4803  C2    C A 227     -46.658  69.820  -6.188  1.00 37.05      A    C  
ATOM   4804  O2    C A 227     -46.525  69.599  -4.975  1.00 36.36      A    O  
ATOM   4805  N3    C A 227     -45.593  70.073  -6.981  1.00 36.66      A    N  
ATOM   4806  C4    C A 227     -45.765  70.303  -8.280  1.00 36.70      A    C  
ATOM   4807  N4    C A 227     -44.693  70.550  -9.023  1.00 36.17      A    N  
ATOM   4808  C5    C A 227     -47.055  70.298  -8.872  1.00 37.62      A    C  
ATOM   4809  C6    C A 227     -48.099  70.044  -8.072  1.00 38.78      A    C  
ATOM   4810  OP1   C A 227     -53.046  70.830 -10.542  1.00 37.07      A    O  
ATOM   4811  OP2   C A 227     -50.575  70.741 -11.195  1.00 37.67      A    O1-
ATOM   4812  P     C A 228     -51.407  73.602  -5.709  1.00 38.14      A    P  
ATOM   4813  C5'   C A 228     -50.367  73.536  -3.329  1.00 37.55      A    C  
ATOM   4814  O5'   C A 228     -50.242  73.892  -4.693  1.00 37.59      A    O  
ATOM   4815  C4'   C A 228     -49.044  73.638  -2.632  1.00 39.09      A    C  
ATOM   4816  O4'   C A 228     -48.128  72.640  -3.140  1.00 39.27      A    O  
ATOM   4817  C3'   C A 228     -48.292  74.934  -2.823  1.00 40.59      A    C  
ATOM   4818  O3'   C A 228     -48.789  75.970  -2.011  1.00 38.96      A    O  
ATOM   4819  C2'   C A 228     -46.870  74.525  -2.491  1.00 39.11      A    C  
ATOM   4820  O2'   C A 228     -46.684  74.391  -1.099  1.00 37.76      A    O  
ATOM   4821  C1'   C A 228     -46.808  73.144  -3.121  1.00 38.29      A    C  
ATOM   4822  N1    C A 228     -46.275  73.184  -4.500  1.00 38.07      A    N  
ATOM   4823  C2    C A 228     -44.889  73.214  -4.668  1.00 36.86      A    C  
ATOM   4824  O2    C A 228     -44.155  73.199  -3.670  1.00 36.26      A    O  
ATOM   4825  N3    C A 228     -44.380  73.255  -5.919  1.00 36.56      A    N  
ATOM   4826  C4    C A 228     -45.191  73.267  -6.973  1.00 36.64      A    C  
ATOM   4827  N4    C A 228     -44.647  73.308  -8.183  1.00 36.14      A    N  
ATOM   4828  C5    C A 228     -46.603  73.242  -6.827  1.00 37.39      A    C  
ATOM   4829  C6    C A 228     -47.094  73.199  -5.581  1.00 38.40      A    C  
ATOM   4830  OP1   C A 228     -52.631  74.278  -5.220  1.00 36.40      A    O  
ATOM   4831  OP2   C A 228     -50.913  73.883  -7.075  1.00 37.18      A    O1-
ATOM   4832  P     U A 229     -48.850  77.357  -2.641  1.00 38.48      A    P  
ATOM   4833  C5'   U A 229     -46.652  77.716  -1.315  1.00 38.01      A    C  
ATOM   4834  O5'   U A 229     -47.335  77.760  -2.554  1.00 38.04      A    O  
ATOM   4835  C4'   U A 229     -45.167  77.815  -1.514  1.00 38.82      A    C  
ATOM   4836  O4'   U A 229     -44.679  76.643  -2.213  1.00 39.28      A    O  
ATOM   4837  C3'   U A 229     -44.682  78.959  -2.372  1.00 40.69      A    C  
ATOM   4838  O3'   U A 229     -44.672  80.191  -1.690  1.00 39.49      A    O  
ATOM   4839  C2'   U A 229     -43.306  78.474  -2.780  1.00 39.46      A    C  
ATOM   4840  O2'   U A 229     -42.384  78.586  -1.717  1.00 37.97      A    O  
ATOM   4841  C1'   U A 229     -43.581  76.996  -3.029  1.00 38.12      A    C  
ATOM   4842  N1    U A 229     -43.908  76.735  -4.441  1.00 37.97      A    N  
ATOM   4843  C2    U A 229     -42.842  76.600  -5.310  1.00 36.66      A    C  
ATOM   4844  O2    U A 229     -41.680  76.678  -4.956  1.00 36.04      A    O  
ATOM   4845  N3    U A 229     -43.187  76.369  -6.613  1.00 36.20      A    N  
ATOM   4846  C4    U A 229     -44.460  76.266  -7.130  1.00 36.26      A    C  
ATOM   4847  O4    U A 229     -44.606  76.061  -8.331  1.00 35.86      A    O  
ATOM   4848  C5    U A 229     -45.502  76.419  -6.168  1.00 36.96      A    C  
ATOM   4849  C6    U A 229     -45.193  76.641  -4.887  1.00 37.95      A    C  
ATOM   4850  OP1   U A 229     -49.616  78.204  -1.705  1.00 37.50      A    O  
ATOM   4851  OP2   U A 229     -49.238  77.314  -4.069  1.00 38.42      A    O1-
ATOM   4852  P     G A 230     -45.009  81.439  -2.515  1.00 38.22      A    P  
ATOM   4853  C5'   G A 230     -42.441  81.806  -2.491  1.00 37.06      A    C  
ATOM   4854  O5'   G A 230     -43.628  81.676  -3.244  1.00 37.36      A    O  
ATOM   4855  C4'   G A 230     -41.225  81.562  -3.341  1.00 38.21      A    C  
ATOM   4856  O4'   G A 230     -41.288  80.250  -3.931  1.00 38.00      A    O  
ATOM   4857  C3'   G A 230     -41.038  82.473  -4.532  1.00 39.14      A    C  
ATOM   4858  O3'   G A 230     -40.509  83.723  -4.161  1.00 38.08      A    O  
ATOM   4859  C2'   G A 230     -40.123  81.657  -5.416  1.00 37.98      A    C  
ATOM   4860  O2'   G A 230     -38.793  81.700  -4.951  1.00 36.72      A    O  
ATOM   4861  C1'   G A 230     -40.673  80.259  -5.200  1.00 37.42      A    C  
ATOM   4862  N1    G A 230     -41.317  78.777  -9.974  1.00 34.56      A    N  
ATOM   4863  C2    G A 230     -40.162  79.059  -9.301  1.00 34.22      A    C  
ATOM   4864  N2    G A 230     -39.028  78.928  -9.985  1.00 33.30      A    N  
ATOM   4865  N3    G A 230     -40.124  79.435  -8.040  1.00 35.85      A    N  
ATOM   4866  C4    G A 230     -41.358  79.516  -7.506  1.00 36.89      A    C  
ATOM   4867  C5    G A 230     -42.570  79.264  -8.091  1.00 35.64      A    C  
ATOM   4868  C6    G A 230     -42.596  78.854  -9.440  1.00 34.89      A    C  
ATOM   4869  O6    G A 230     -43.576  78.582 -10.144  1.00 34.72      A    O  
ATOM   4870  N7    G A 230     -43.603  79.467  -7.195  1.00 35.80      A    N  
ATOM   4871  C8    G A 230     -43.006  79.838  -6.104  1.00 36.18      A    C  
ATOM   4872  N9    G A 230     -41.649  79.886  -6.220  1.00 37.20      A    N  
ATOM   4873  OP1   G A 230     -45.225  82.538  -1.551  1.00 37.15      A    O  
ATOM   4874  OP2   G A 230     -46.030  81.160  -3.544  1.00 37.53      A    O1-
ATOM   4875  P     G A 231     -40.680  84.917  -5.119  1.00 36.55      A    P  
ATOM   4876  C5'   G A 231     -38.178  84.373  -5.609  1.00 35.43      A    C  
ATOM   4877  O5'   G A 231     -39.462  84.695  -6.104  1.00 35.70      A    O  
ATOM   4878  C4'   G A 231     -37.338  83.668  -6.650  1.00 36.64      A    C  
ATOM   4879  O4'   G A 231     -38.155  82.711  -7.363  1.00 37.06      A    O  
ATOM   4880  C3'   G A 231     -36.738  84.563  -7.716  1.00 38.67      A    C  
ATOM   4881  O3'   G A 231     -35.496  84.033  -8.153  1.00 37.92      A    O  
ATOM   4882  C2'   G A 231     -37.753  84.483  -8.832  1.00 37.90      A    C  
ATOM   4883  O2'   G A 231     -37.236  84.796 -10.115  1.00 36.19      A    O  
ATOM   4884  C1'   G A 231     -38.166  83.022  -8.742  1.00 36.74      A    C  
ATOM   4885  N1    G A 231     -40.843  81.121 -12.562  1.00 34.08      A    N  
ATOM   4886  C2    G A 231     -39.485  81.219 -12.417  1.00 33.64      A    C  
ATOM   4887  N2    G A 231     -38.747  80.745 -13.424  1.00 32.82      A    N  
ATOM   4888  N3    G A 231     -38.898  81.742 -11.367  1.00 35.15      A    N  
ATOM   4889  C4    G A 231     -39.793  82.163 -10.454  1.00 36.33      A    C  
ATOM   4890  C5    G A 231     -41.165  82.120 -10.504  1.00 35.18      A    C  
ATOM   4891  C6    G A 231     -41.779  81.553 -11.636  1.00 34.50      A    C  
ATOM   4892  O6    G A 231     -42.990  81.423 -11.869  1.00 34.38      A    O  
ATOM   4893  N7    G A 231     -41.722  82.670  -9.368  1.00 35.20      A    N  
ATOM   4894  C8    G A 231     -40.695  83.030  -8.662  1.00 35.60      A    C  
ATOM   4895  N9    G A 231     -39.500  82.756  -9.259  1.00 36.63      A    N  
ATOM   4896  OP1   G A 231     -40.416  86.132  -4.317  1.00 35.54      A    O  
ATOM   4897  OP2   G A 231     -41.941  84.812  -5.892  1.00 36.01      A    O1-
ATOM   4898  P     C A 232     -34.305  83.876  -7.103  1.00 37.84      A    P  
ATOM   4899  C5'   C A 232     -33.036  85.886  -8.152  1.00 36.27      A    C  
ATOM   4900  O5'   C A 232     -33.778  85.354  -7.061  1.00 36.73      A    O  
ATOM   4901  C4'   C A 232     -32.962  87.379  -8.054  1.00 37.86      A    C  
ATOM   4902  O4'   C A 232     -34.245  87.958  -8.390  1.00 37.92      A    O  
ATOM   4903  C3'   C A 232     -32.663  87.934  -6.675  1.00 39.58      A    C  
ATOM   4904  O3'   C A 232     -31.287  87.879  -6.349  1.00 38.04      A    O  
ATOM   4905  C2'   C A 232     -33.211  89.341  -6.769  1.00 37.75      A    C  
ATOM   4906  O2'   C A 232     -32.336  90.188  -7.487  1.00 36.44      A    O  
ATOM   4907  C1'   C A 232     -34.466  89.114  -7.604  1.00 36.71      A    C  
ATOM   4908  N1    C A 232     -35.665  88.893  -6.761  1.00 36.14      A    N  
ATOM   4909  C2    C A 232     -36.282  90.004  -6.189  1.00 34.54      A    C  
ATOM   4910  O2    C A 232     -35.814  91.139  -6.403  1.00 33.77      A    O  
ATOM   4911  N3    C A 232     -37.375  89.823  -5.417  1.00 33.95      A    N  
ATOM   4912  C4    C A 232     -37.856  88.597  -5.205  1.00 33.98      A    C  
ATOM   4913  N4    C A 232     -38.938  88.464  -4.445  1.00 33.38      A    N  
ATOM   4914  C5    C A 232     -37.244  87.450  -5.771  1.00 34.83      A    C  
ATOM   4915  C6    C A 232     -36.159  87.648  -6.535  1.00 36.06      A    C  
ATOM   4916  OP1   C A 232     -33.239  83.022  -7.681  1.00 36.49      A    O  
ATOM   4917  OP2   C A 232     -34.859  83.552  -5.772  1.00 36.97      A    O1-
ATOM   4918  P     C A 233     -30.875  87.482  -4.905  1.00 37.91      A    P  
ATOM   4919  C5'   C A 233     -30.667  90.049  -4.521  1.00 37.11      A    C  
ATOM   4920  O5'   C A 233     -31.254  88.808  -4.149  1.00 37.49      A    O  
ATOM   4921  C4'   C A 233     -31.343  91.197  -3.827  1.00 38.44      A    C  
ATOM   4922  O4'   C A 233     -32.718  91.288  -4.259  1.00 38.11      A    O  
ATOM   4923  C3'   C A 233     -31.452  91.102  -2.323  1.00 39.18      A    C  
ATOM   4924  O3'   C A 233     -30.248  91.446  -1.665  1.00 37.61      A    O  
ATOM   4925  C2'   C A 233     -32.595  92.052  -2.027  1.00 37.29      A    C  
ATOM   4926  O2'   C A 233     -32.188  93.398  -2.105  1.00 36.64      A    O  
ATOM   4927  C1'   C A 233     -33.524  91.757  -3.196  1.00 37.06      A    C  
ATOM   4928  N1    C A 233     -34.529  90.726  -2.857  1.00 36.19      A    N  
ATOM   4929  C2    C A 233     -35.647  91.120  -2.125  1.00 35.03      A    C  
ATOM   4930  O2    C A 233     -35.771  92.312  -1.796  1.00 34.36      A    O  
ATOM   4931  N3    C A 233     -36.574  90.193  -1.796  1.00 34.51      A    N  
ATOM   4932  C4    C A 233     -36.415  88.921  -2.163  1.00 34.31      A    C  
ATOM   4933  N4    C A 233     -37.353  88.047  -1.821  1.00 33.58      A    N  
ATOM   4934  C5    C A 233     -35.283  88.496  -2.900  1.00 35.16      A    C  
ATOM   4935  C6    C A 233     -34.374  89.427  -3.221  1.00 36.62      A    C  
ATOM   4936  OP1   C A 233     -29.399  87.331  -4.870  1.00 36.20      A    O  
ATOM   4937  OP2   C A 233     -31.727  86.393  -4.390  1.00 36.64      A    O1-
ATOM   4938  P     G A 234     -29.840  90.611  -0.432  1.00 36.48      A    P
[truncated: 6,151,152 more chars]
