# Supplementary material for: A Holistic Analysis of Alzheimer’s Disease-Associated lncRNA Communities Reveals Enhanced lncRNA-miRNA-RBP Regulatory Triad Formation Within Functionally Segregated Clusters
Source: J Mol Neurosci. 2024 Aug 15;74(3):77. doi: 10.1007/s12031-024-02244-0 (PMC11324768; doi:10.1007/s12031-024-02244-0)
Supplement: Supplementary file 37 — (PDB 4518 kb) [file 12031_2024_2244_MOESM21_ESM.pdb]

REMARK Number:     1
REMARK Ligand:     lig_666ac95473f71.pdb
REMARK Contact:     0     0     0
REMARK Score:  -275.15
REMARK RMSD:    151.49
MODEL        1
ATOM    102  N   SER A  15      -6.546  43.933  10.283 
ATOM    103  CA  SER A  15      -6.202  44.054   8.864 
ATOM    104  C   SER A  15      -7.134  43.179   8.011 
ATOM    105  O   SER A  15      -7.369  42.023   8.379 
ATOM    106  CB  SER A  15      -4.762  43.628   8.622 
ATOM    107  OG  SER A  15      -3.869  44.505   9.290 
ATOM    108  N   PRO A  16      -7.653  43.674   6.864 
ATOM    109  CA  PRO A  16      -8.451  42.863   5.964 
ATOM    110  C   PRO A  16      -7.630  41.654   5.486 
ATOM    111  O   PRO A  16      -6.454  41.786   5.132 
ATOM    112  CB  PRO A  16      -8.887  43.788   4.823 
ATOM    113  CG  PRO A  16      -7.822  44.888   4.827 
ATOM    114  CD  PRO A  16      -7.424  44.993   6.294 
ATOM    115  N   ALA A  17      -8.240  40.482   5.512 
ATOM    116  CA  ALA A  17      -7.602  39.247   5.080 
ATOM    117  C   ALA A  17      -7.077  39.417   3.646 
ATOM    118  O   ALA A  17      -7.833  39.696   2.718 
ATOM    119  CB  ALA A  17      -8.600  38.093   5.203 
ATOM    120  N   ARG A  18      -5.760  39.256   3.463 
ATOM    121  CA  ARG A  18      -5.103  39.313   2.147 
ATOM    122  C   ARG A  18      -5.763  38.279   1.224 
ATOM    123  O   ARG A  18      -5.916  37.134   1.656 
ATOM    124  CB  ARG A  18      -3.597  39.064   2.346 
ATOM    125  CG  ARG A  18      -2.766  39.356   1.104 
ATOM    126  CD  ARG A  18      -1.277  39.126   1.428 
ATOM    127  NE  ARG A  18      -0.410  39.468   0.295 
ATOM    128  CZ  ARG A  18       0.893  39.228   0.202 
ATOM    129  NH1 ARG A  18       1.557  38.618   1.158 
ATOM    130  NH2 ARG A  18       1.562  39.596  -0.845 
ATOM    131  N   PRO A  19      -6.154  38.638  -0.012 
ATOM    132  CA  PRO A  19      -6.779  37.694  -0.927 
ATOM    133  C   PRO A  19      -5.860  36.486  -1.142 
ATOM    134  O   PRO A  19      -4.633  36.650  -1.173 
ATOM    135  CB  PRO A  19      -7.068  38.471  -2.216 
ATOM    136  CG  PRO A  19      -6.086  39.637  -2.156 
ATOM    137  CD  PRO A  19      -5.964  39.926  -0.665 
ATOM    138  N   PRO A  20      -6.413  35.258  -1.245 
ATOM    139  CA  PRO A  20      -5.617  34.066  -1.470 
ATOM    140  C   PRO A  20      -4.821  34.201  -2.769 
ATOM    141  O   PRO A  20      -5.298  34.756  -3.758 
ATOM    142  CB  PRO A  20      -6.616  32.904  -1.503 
ATOM    143  CG  PRO A  20      -7.931  33.562  -1.915 
ATOM    144  CD  PRO A  20      -7.833  34.955  -1.288 
ATOM    145  N   SER A  21      -3.590  33.727  -2.771 
ATOM    146  CA  SER A  21      -2.753  33.780  -3.968 
ATOM    147  C   SER A  21      -3.381  32.957  -5.094 
ATOM    148  O   SER A  21      -3.798  31.820  -4.824 
ATOM    149  CB  SER A  21      -1.335  33.273  -3.666 
ATOM    150  OG  SER A  21      -1.361  31.930  -3.245 
ATOM    151  N   PRO A  22      -3.377  33.405  -6.357 
ATOM    152  CA  PRO A  22      -4.012  32.699  -7.467 
ATOM    153  C   PRO A  22      -3.428  31.301  -7.718 
ATOM    154  O   PRO A  22      -4.095  30.424  -8.239 
ATOM    155  CB  PRO A  22      -3.837  33.629  -8.677 
ATOM    156  CG  PRO A  22      -2.628  34.491  -8.320 
ATOM    157  CD  PRO A  22      -2.758  34.644  -6.810 
ATOM    158  N   ARG A  23      -2.187  31.045  -7.269 
ATOM    159  CA  ARG A  23      -1.553  29.713  -7.318 
ATOM    160  C   ARG A  23      -2.144  28.698  -6.333 
ATOM    161  O   ARG A  23      -1.902  27.507  -6.499 
ATOM    162  CB  ARG A  23      -0.042  29.848  -7.078 
ATOM    163  CG  ARG A  23       0.659  30.637  -8.192 
ATOM    164  CD  ARG A  23       2.167  30.725  -7.953 
ATOM    165  NE  ARG A  23       2.835  29.412  -8.042 
ATOM    166  CZ  ARG A  23       4.121  29.167  -7.858 
ATOM    167  NH1 ARG A  23       4.959  30.114  -7.560 
ATOM    168  NH2 ARG A  23       4.590  27.958  -7.976 
ATOM    169  N   LEU A  24      -2.861  29.155  -5.318 
ATOM    170  CA  LEU A  24      -3.543  28.303  -4.341 
ATOM    171  C   LEU A  24      -5.054  28.232  -4.580 
ATOM    172  O   LEU A  24      -5.737  27.491  -3.882 
ATOM    173  CB  LEU A  24      -3.233  28.795  -2.916 
ATOM    174  CG  LEU A  24      -1.764  28.640  -2.484 
ATOM    175  CD1 LEU A  24      -1.579  29.222  -1.072 
ATOM    176  CD2 LEU A  24      -1.317  27.183  -2.446 
ATOM    177  N   ASP A  25      -5.580  28.983  -5.547 
ATOM    178  CA  ASP A  25      -6.984  28.916  -5.933 
ATOM    179  C   ASP A  25      -7.189  27.803  -6.973 
ATOM    180  O   ASP A  25      -6.665  27.875  -8.079 
ATOM    181  CB  ASP A  25      -7.467  30.275  -6.433 
ATOM    182  CG  ASP A  25      -8.967  30.299  -6.731 
ATOM    183  OD1 ASP A  25      -9.637  29.249  -6.562 
ATOM    184  OD2 ASP A  25      -9.454  31.383  -7.120 
ATOM    185  N   VAL A  26      -7.974  26.788  -6.611 
ATOM    186  CA  VAL A  26      -8.293  25.623  -7.455 
ATOM    187  C   VAL A  26      -9.038  26.026  -8.734 
ATOM    188  O   VAL A  26      -8.979  25.303  -9.722 
ATOM    189  CB  VAL A  26      -9.117  24.605  -6.647 
ATOM    190  CG1 VAL A  26      -9.445  23.331  -7.435 
ATOM    191  CG2 VAL A  26      -8.385  24.159  -5.377 
ATOM    192  N   SER A  27      -9.721  27.173  -8.729 
ATOM    193  CA  SER A  27     -10.456  27.692  -9.892 
ATOM    194  C   SER A  27      -9.594  28.535 -10.835 
ATOM    195  O   SER A  27     -10.094  28.980 -11.866 
ATOM    196  CB  SER A  27     -11.654  28.522  -9.424 
ATOM    197  OG  SER A  27     -12.471  27.783  -8.540 
ATOM    198  N   SER A  28      -8.338  28.801 -10.489 
ATOM    199  CA  SER A  28      -7.435  29.618 -11.285 
ATOM    200  C   SER A  28      -6.647  28.772 -12.293 
ATOM    201  O   SER A  28      -6.111  27.728 -11.943 
ATOM    202  CB  SER A  28      -6.465  30.367 -10.361 
ATOM    203  OG  SER A  28      -5.629  31.222 -11.104 
ATOM    204  N   ASP A  29      -6.440  29.300 -13.499 
ATOM    205  CA  ASP A  29      -5.563  28.688 -14.512 
ATOM    206  C   ASP A  29      -4.087  28.615 -14.062 
ATOM    207  O   ASP A  29      -3.299  27.836 -14.588 
ATOM    208  CB  ASP A  29      -5.654  29.506 -15.818 
ATOM    209  CG  ASP A  29      -7.045  29.503 -16.451 
ATOM    210  OD1 ASP A  29      -7.762  28.495 -16.280 
ATOM    211  OD2 ASP A  29      -7.370  30.527 -17.099 
ATOM    212  N   SER A  30      -3.715  29.421 -13.066 
ATOM    213  CA  SER A  30      -2.376  29.419 -12.474 
ATOM    214  C   SER A  30      -2.234  28.509 -11.251 
ATOM    215  O   SER A  30      -1.237  28.607 -10.523 
ATOM    216  CB  SER A  30      -1.930  30.855 -12.184 
ATOM    217  OG  SER A  30      -2.697  31.450 -11.169 
ATOM    218  N   PHE A  31      -3.226  27.643 -10.999 
ATOM    219  CA  PHE A  31      -3.243  26.741  -9.856 
ATOM    220  C   PHE A  31      -2.032  25.793  -9.861 
ATOM    221  O   PHE A  31      -1.771  25.088 -10.838 
ATOM    222  CB  PHE A  31      -4.553  25.950  -9.822 
ATOM    223  CG  PHE A  31      -4.622  24.944  -8.684 
ATOM    224  CD1 PHE A  31      -4.634  23.560  -8.955 
ATOM    225  CD2 PHE A  31      -4.657  25.393  -7.356 
ATOM    226  CE1 PHE A  31      -4.698  22.642  -7.900 
ATOM    227  CE2 PHE A  31      -4.712  24.465  -6.300 
ATOM    228  CZ  PHE A  31      -4.738  23.088  -6.569 
ATOM    229  N   ASP A  32      -1.333  25.737  -8.736 
ATOM    230  CA  ASP A  32      -0.188  24.858  -8.528 
ATOM    231  C   ASP A  32      -0.555  23.748  -7.530 
ATOM    232  O   ASP A  32      -0.571  23.980  -6.313 
ATOM    233  CB  ASP A  32       1.004  25.703  -8.075 
ATOM    234  CG  ASP A  32       2.321  24.921  -7.965 
ATOM    235  OD1 ASP A  32       2.289  23.686  -7.788 
ATOM    236  OD2 ASP A  32       3.365  25.611  -8.020 
ATOM    237  N   PRO A  33      -0.839  22.526  -8.018 
ATOM    238  CA  PRO A  33      -1.280  21.431  -7.161 
ATOM    239  C   PRO A  33      -0.209  20.989  -6.159 
ATOM    240  O   PRO A  33      -0.533  20.582  -5.049 
ATOM    241  CB  PRO A  33      -1.659  20.295  -8.121 
ATOM    242  CG  PRO A  33      -0.820  20.564  -9.363 
ATOM    243  CD  PRO A  33      -0.762  22.089  -9.410 
ATOM    244  N   LEU A  34       1.069  21.093  -6.523 
ATOM    245  CA  LEU A  34       2.158  20.723  -5.634 
ATOM    246  C   LEU A  34       2.272  21.724  -4.479 
ATOM    247  O   LEU A  34       2.354  21.321  -3.317 
ATOM    248  CB  LEU A  34       3.455  20.612  -6.449 
ATOM    249  CG  LEU A  34       4.615  19.984  -5.663 
ATOM    250  CD1 LEU A  34       4.375  18.502  -5.362 
ATOM    251  CD2 LEU A  34       5.908  20.087  -6.476 
ATOM    252  N   LEU A  35       2.204  23.010  -4.785 
ATOM    253  CA  LEU A  35       2.187  24.057  -3.773 
ATOM    254  C   LEU A  35       0.968  23.931  -2.851 
ATOM    255  O   LEU A  35       1.100  24.120  -1.647 
ATOM    256  CB  LEU A  35       2.216  25.422  -4.476 
ATOM    257  CG  LEU A  35       2.303  26.625  -3.522 
ATOM    258  CD1 LEU A  35       3.639  26.676  -2.778 
ATOM    259  CD2 LEU A  35       2.164  27.926  -4.317 
ATOM    260  N   ALA A  36      -0.205  23.590  -3.399 
ATOM    261  CA  ALA A  36      -1.424  23.402  -2.628 
ATOM    262  C   ALA A  36      -1.329  22.230  -1.637 
ATOM    263  O   ALA A  36      -1.794  22.345  -0.507 
ATOM    264  CB  ALA A  36      -2.590  23.219  -3.607 
ATOM    265  N   LEU A  37      -0.687  21.116  -2.016 
ATOM    266  CA  LEU A  37      -0.490  19.945  -1.153 
ATOM    267  C   LEU A  37       0.430  20.222   0.044 
ATOM    268  O   LEU A  37       0.208  19.680   1.123 
ATOM    269  CB  LEU A  37       0.076  18.783  -1.988 
ATOM    270  CG  LEU A  37      -0.945  18.095  -2.897 
ATOM    271  CD1 LEU A  37      -0.219  17.103  -3.824 
ATOM    272  CD2 LEU A  37      -1.988  17.299  -2.115 
ATOM    273  N   TYR A  38       1.446  21.067  -0.141 
ATOM    274  CA  TYR A  38       2.417  21.406   0.907 
ATOM    275  C   TYR A  38       2.146  22.755   1.582 
ATOM    276  O   TYR A  38       2.949  23.215   2.397 
ATOM    277  CB  TYR A  38       3.831  21.309   0.328 
ATOM    278  CG  TYR A  38       4.228  19.902  -0.070 
ATOM    279  CD1 TYR A  38       4.503  18.943   0.922 
ATOM    280  CD2 TYR A  38       4.301  19.546  -1.426 
ATOM    281  CE1 TYR A  38       4.848  17.633   0.559 
ATOM    282  CE2 TYR A  38       4.646  18.229  -1.795 
ATOM    283  CZ  TYR A  38       4.916  17.268  -0.803 
ATOM    284  OH  TYR A  38       5.241  15.999  -1.159 
ATOM    285  N   ALA A  39       1.021  23.403   1.261 
ATOM    286  CA  ALA A  39       0.651  24.668   1.874 
ATOM    287  C   ALA A  39       0.350  24.481   3.380 
ATOM    288  O   ALA A  39      -0.406  23.585   3.753 
ATOM    289  CB  ALA A  39      -0.536  25.277   1.126 
ATOM    290  N   PRO A  40       0.854  25.359   4.262 
ATOM    291  CA  PRO A  40       0.600  25.263   5.699 
ATOM    292  C   PRO A  40      -0.854  25.566   6.083 
ATOM    293  O   PRO A  40      -1.284  25.287   7.201 
ATOM    294  CB  PRO A  40       1.570  26.273   6.331 
ATOM    295  CG  PRO A  40       1.767  27.322   5.238 
ATOM    296  CD  PRO A  40       1.717  26.493   3.955 
ATOM    297  N   ARG A  41      -1.619  26.173   5.163 
ATOM    298  CA  ARG A  41      -3.053  26.407   5.277 
ATOM    299  C   ARG A  41      -3.754  25.774   4.088 
ATOM    300  O   ARG A  41      -3.247  25.855   2.977 
ATOM    301  CB  ARG A  41      -3.356  27.913   5.351 
ATOM    302  CG  ARG A  41      -2.803  28.545   6.636 
ATOM    303  CD  ARG A  41      -3.199  30.029   6.718 
ATOM    304  NE  ARG A  41      -2.680  30.654   7.947 
ATOM    305  CZ  ARG A  41      -2.865  31.907   8.324 
ATOM    306  NH1 ARG A  41      -3.547  32.741   7.598 
ATOM    307  NH2 ARG A  41      -2.360  32.344   9.440 
ATOM    308  N   LEU A  42      -4.915  25.179   4.334 
ATOM    309  CA  LEU A  42      -5.736  24.599   3.279 
ATOM    310  C   LEU A  42      -6.098  25.675   2.238 
ATOM    311  O   LEU A  42      -6.511  26.766   2.638 
ATOM    312  CB  LEU A  42      -7.010  23.980   3.887 
ATOM    313  CG  LEU A  42      -6.732  22.678   4.655 
ATOM    314  CD1 LEU A  42      -7.920  22.349   5.569 
ATOM    315  CD2 LEU A  42      -6.515  21.494   3.721 
ATOM    316  N   PRO A  43      -5.952  25.382   0.936 
ATOM    317  CA  PRO A  43      -6.388  26.294  -0.110 
ATOM    318  C   PRO A  43      -7.905  26.496  -0.036 
ATOM    319  O   PRO A  43      -8.630  25.588   0.393 
ATOM    320  CB  PRO A  43      -5.944  25.653  -1.427 
ATOM    321  CG  PRO A  43      -5.873  24.160  -1.098 
ATOM    322  CD  PRO A  43      -5.447  24.146   0.366 
ATOM    323  N   PRO A  44      -8.418  27.662  -0.443 
ATOM    324  CA  PRO A  44      -9.847  27.906  -0.474 
ATOM    325  C   PRO A  44     -10.506  26.957  -1.478 
ATOM    326  O   PRO A  44     -10.212  26.991  -2.673 
ATOM    327  CB  PRO A  44      -9.999  29.387  -0.842 
ATOM    328  CG  PRO A  44      -8.726  29.701  -1.630 
ATOM    329  CD  PRO A  44      -7.677  28.801  -0.982 
ATOM    330  N   ILE A  45     -11.394  26.111  -0.988 
ATOM    331  CA  ILE A  45     -12.168  25.196  -1.829 
ATOM    332  C   ILE A  45     -13.473  25.908  -2.213 
ATOM    333  O   ILE A  45     -14.200  26.313  -1.302 
ATOM    334  CB  ILE A  45     -12.411  23.855  -1.117 
ATOM    335  CG1 ILE A  45     -11.079  23.177  -0.725 
ATOM    336  CG2 ILE A  45     -13.239  22.917  -2.022 
ATOM    337  CD1 ILE A  45     -11.233  21.926   0.154 
ATOM    338  N   PRO A  46     -13.819  26.014  -3.510 
ATOM    339  CA  PRO A  46     -15.027  26.710  -3.956 
ATOM    340  C   PRO A  46     -16.319  26.156  -3.343 
ATOM    341  O   PRO A  46     -17.243  26.897  -3.034 
ATOM    342  CB  PRO A  46     -15.044  26.563  -5.480 
ATOM    343  CG  PRO A  46     -13.576  26.357  -5.847 
ATOM    344  CD  PRO A  46     -13.008  25.612  -4.643 
ATOM    345  N   TYR A  47     -16.347  24.835  -3.118 
ATOM    346  CA  TYR A  47     -17.504  24.123  -2.575 
ATOM    347  C   TYR A  47     -17.118  23.279  -1.353 
ATOM    348  O   TYR A  47     -16.944  22.063  -1.468 
ATOM    349  CB  TYR A  47     -18.155  23.296  -3.688 
ATOM    350  CG  TYR A  47     -18.531  24.099  -4.910 
ATOM    351  CD1 TYR A  47     -19.628  24.969  -4.876 
ATOM    352  CD2 TYR A  47     -17.747  24.011  -6.081 
ATOM    353  CE1 TYR A  47     -19.962  25.743  -6.011 
ATOM    354  CE2 TYR A  47     -18.066  24.781  -7.208 
ATOM    355  CZ  TYR A  47     -19.171  25.654  -7.177 
ATOM    356  OH  TYR A  47     -19.483  26.406  -8.262 
ATOM    357  N   PRO A  48     -17.019  23.879  -0.162 
ATOM    358  CA  PRO A  48     -16.578  23.166   1.041 
ATOM    359  C   PRO A  48     -17.544  22.060   1.498 
ATOM    360  O   PRO A  48     -17.147  21.121   2.183 
ATOM    361  CB  PRO A  48     -16.430  24.258   2.111 
ATOM    362  CG  PRO A  48     -17.383  25.362   1.649 
ATOM    363  CD  PRO A  48     -17.295  25.271   0.131 
ATOM    364  N   ASN A  49     -18.814  22.140   1.071 
ATOM    365  CA  ASN A  49     -19.855  21.151   1.370 
ATOM    366  C   ASN A  49     -20.088  20.152   0.222 
ATOM    367  O   ASN A  49     -21.124  19.481   0.187 
ATOM    368  CB  ASN A  49     -21.139  21.900   1.771 
ATOM    369  CG  ASN A  49     -20.966  22.720   3.028 
ATOM    370  ND2 ASN A  49     -21.556  23.890   3.082 
ATOM    371  OD1 ASN A  49     -20.322  22.334   3.989 
ATOM    372  N   ALA A  50     -19.169  20.047  -0.739 
ATOM    373  CA  ALA A  50     -19.272  19.076  -1.816 
ATOM    374  C   ALA A  50     -19.350  17.642  -1.253 
ATOM    375  O   ALA A  50     -18.641  17.303  -0.298 
ATOM    376  CB  ALA A  50     -18.094  19.243  -2.784 
ATOM    377  N   PRO A  51     -20.222  16.788  -1.804 
ATOM    378  CA  PRO A  51     -20.353  15.426  -1.321 
ATOM    379  C   PRO A  51     -19.071  14.628  -1.590 
ATOM    380  O   PRO A  51     -18.633  14.507  -2.729 
ATOM    381  CB  PRO A  51     -21.569  14.859  -2.052 
ATOM    382  CG  PRO A  51     -21.621  15.667  -3.346 
ATOM    383  CD  PRO A  51     -21.098  17.038  -2.931 
ATOM    384  N   CYS A  52     -18.512  14.034  -0.543 
ATOM    385  CA  CYS A  52     -17.416  13.081  -0.673 
ATOM    386  C   CYS A  52     -17.956  11.700  -1.084 
ATOM    387  O   CYS A  52     -18.963  11.236  -0.540 
ATOM    388  CB  CYS A  52     -16.633  12.996   0.640 
ATOM    389  SG  CYS A  52     -15.986  14.629   1.100 
ATOM    390  N   PHE A  53     -17.261  11.044  -2.008 
ATOM    391  CA  PHE A  53     -17.544   9.692  -2.491 
ATOM    392  C   PHE A  53     -16.481   8.713  -1.977 
ATOM    393  O   PHE A  53     -15.333   9.087  -1.788 
ATOM    394  CB  PHE A  53     -17.623   9.704  -4.023 
ATOM    395  CG  PHE A  53     -18.729  10.604  -4.551 
ATOM    396  CD1 PHE A  53     -20.051  10.132  -4.613 
ATOM    397  CD2 PHE A  53     -18.440  11.923  -4.942 
ATOM    398  CE1 PHE A  53     -21.082  10.974  -5.066 
ATOM    399  CE2 PHE A  53     -19.473  12.768  -5.393 
ATOM    400  CZ  PHE A  53     -20.791  12.290  -5.455 
ATOM    401  N   ASN A  54     -16.867   7.463  -1.755 
ATOM    402  CA  ASN A  54     -15.960   6.450  -1.202 
ATOM    403  C   ASN A  54     -14.975   5.907  -2.246 
ATOM    404  O   ASN A  54     -13.919   5.390  -1.889 
ATOM    405  CB  ASN A  54     -16.777   5.300  -0.608 
ATOM    406  CG  ASN A  54     -17.695   5.751   0.504 
ATOM    407  ND2 ASN A  54     -18.984   5.766   0.268 
ATOM    408  OD1 ASN A  54     -17.267   6.084   1.597 
ATOM    409  N   ASN A  55     -15.340   5.970  -3.528 
ATOM    410  CA  ASN A  55     -14.510   5.516  -4.644 
ATOM    411  C   ASN A  55     -14.919   6.208  -5.955 
ATOM    412  O   ASN A  55     -15.993   6.809  -6.053 
ATOM    413  CB  ASN A  55     -14.585   3.981  -4.736 
ATOM    414  CG  ASN A  55     -15.995   3.453  -4.890 
ATOM    415  ND2 ASN A  55     -16.460   2.615  -3.990 
ATOM    416  OD1 ASN A  55     -16.709   3.775  -5.825 
ATOM    417  N   VAL A  56     -14.079   6.073  -6.971 
ATOM    418  CA  VAL A  56     -14.299   6.660  -8.301 
ATOM    419  C   VAL A  56     -15.558   6.107  -8.973 
ATOM    420  O   VAL A  56     -16.336   6.865  -9.532 
ATOM    421  CB  VAL A  56     -13.063   6.438  -9.197 
ATOM    422  CG1 VAL A  56     -13.229   7.055 -10.588 
ATOM    423  CG2 VAL A  56     -11.810   7.069  -8.560 
ATOM    424  N   ALA A  57     -15.850   4.815  -8.805 
ATOM    425  CA  ALA A  57     -17.036   4.198  -9.391 
ATOM    426  C   ALA A  57     -18.357   4.749  -8.804 
ATOM    427  O   ALA A  57     -19.355   4.865  -9.506 
ATOM    428  CB  ALA A  57     -16.936   2.684  -9.190 
ATOM    429  N   GLU A  58     -18.363   5.090  -7.508 
ATOM    430  CA  GLU A  58     -19.506   5.769  -6.883 
ATOM    431  C   GLU A  58     -19.695   7.174  -7.461 
ATOM    432  O   GLU A  58     -20.827   7.564  -7.748 
ATOM    433  CB  GLU A  58     -19.321   5.796  -5.350 
ATOM    434  CG  GLU A  58     -20.565   6.316  -4.609 
ATOM    435  CD  GLU A  58     -20.425   6.357  -3.070 
ATOM    436  OE1 GLU A  58     -21.444   6.632  -2.391 
ATOM    437  OE2 GLU A  58     -19.313   6.140  -2.538 
ATOM    438  N   TYR A  59     -18.605   7.909  -7.683 
ATOM    439  CA  TYR A  59     -18.628   9.225  -8.314 
ATOM    440  C   TYR A  59     -19.121   9.165  -9.766 
ATOM    441  O   TYR A  59     -20.047   9.884 -10.134 
ATOM    442  CB  TYR A  59     -17.233   9.855  -8.222 
ATOM    443  CG  TYR A  59     -17.132  11.191  -8.921 
ATOM    444  CD1 TYR A  59     -16.320  11.333 -10.061 
ATOM    445  CD2 TYR A  59     -17.866  12.294  -8.443 
ATOM    446  CE1 TYR A  59     -16.231  12.577 -10.711 
ATOM    447  CE2 TYR A  59     -17.784  13.538  -9.095 
ATOM    448  CZ  TYR A  59     -16.966  13.684 -10.228 
ATOM    449  OH  TYR A  59     -16.887  14.888 -10.856 
ATOM    450  N   GLU A  60     -18.589   8.259 -10.584 
ATOM    451  CA  GLU A  60     -19.042   8.039 -11.965 
ATOM    452  C   GLU A  60     -20.526   7.653 -12.028 
ATOM    453  O   GLU A  60     -21.281   8.138 -12.871 
ATOM    454  CB  GLU A  60     -18.234   6.910 -12.599 
ATOM    455  CG  GLU A  60     -16.778   7.302 -12.913 
ATOM    456  CD  GLU A  60     -15.956   6.101 -13.411 
ATOM    457  OE1 GLU A  60     -14.795   6.335 -13.805 
ATOM    458  OE2 GLU A  60     -16.468   4.961 -13.356 
ATOM    459  N   SER A  61     -20.971   6.797 -11.108 
ATOM    460  CA  SER A  61     -22.384   6.423 -10.999 
ATOM    461  C   SER A  61     -23.256   7.623 -10.642 
ATOM    462  O   SER A  61     -24.335   7.765 -11.204 
ATOM    463  CB  SER A  61     -22.588   5.321  -9.960 
ATOM    464  OG  SER A  61     -21.887   4.156 -10.338 
ATOM    465  N   PHE A  62     -22.782   8.501  -9.754 
ATOM    466  CA  PHE A  62     -23.475   9.739  -9.405 
ATOM    467  C   PHE A  62     -23.541  10.702 -10.592 
ATOM    468  O   PHE A  62     -24.618  11.225 -10.865 
ATOM    469  CB  PHE A  62     -22.797  10.383  -8.194 
ATOM    470  CG  PHE A  62     -23.330  11.757  -7.863 
ATOM    471  CD1 PHE A  62     -22.615  12.911  -8.245 
ATOM    472  CD2 PHE A  62     -24.566  11.896  -7.208 
ATOM    473  CE1 PHE A  62     -23.133  14.185  -7.971 
ATOM    474  CE2 PHE A  62     -25.085  13.169  -6.937 
ATOM    475  CZ  PHE A  62     -24.367  14.309  -7.318 
ATOM    476  N   LEU A  63     -22.457  10.885 -11.337 
ATOM    477  CA  LEU A  63     -22.462  11.717 -12.547 
ATOM    478  C   LEU A  63     -23.468  11.219 -13.587 
ATOM    479  O   LEU A  63     -24.144  12.017 -14.226 
ATOM    480  CB  LEU A  63     -21.061  11.745 -13.171 
ATOM    481  CG  LEU A  63     -20.002  12.552 -12.401 
ATOM    482  CD1 LEU A  63     -18.691  12.468 -13.181 
ATOM    483  CD2 LEU A  63     -20.389  14.023 -12.248 
ATOM    484  N   ARG A  64     -23.608   9.910 -13.749 
ATOM    485  CA  ARG A  64     -24.531   9.305 -14.715 
ATOM    486  C   ARG A  64     -25.988   9.340 -14.264 
ATOM    487  O   ARG A  64     -26.877   9.472 -15.100 
ATOM    488  CB  ARG A  64     -24.055   7.881 -14.992 
ATOM    489  CG  ARG A  64     -24.858   7.202 -16.110 
ATOM    490  CD  ARG A  64     -24.299   5.814 -16.448 
ATOM    491  NE  ARG A  64     -24.392   4.911 -15.285 
ATOM    492  CZ  ARG A  64     -23.705   3.794 -15.099 
ATOM    493  NH1 ARG A  64     -22.876   3.342 -15.998 
ATOM    494  NH2 ARG A  64     -23.833   3.119 -13.992 
ATOM    495  N   THR A  65     -26.254   9.145 -12.975 
ATOM    496  CA  THR A  65     -27.625   8.945 -12.462 
ATOM    497  C   THR A  65     -28.192  10.146 -11.709 
ATOM    498  O   THR A  65     -29.388  10.185 -11.461 
ATOM    499  CB  THR A  65     -27.723   7.698 -11.572 
ATOM    500  CG2 THR A  65     -27.297   6.411 -12.286 
ATOM    501  OG1 THR A  65     -26.926   7.826 -10.420 
ATOM    502  N   GLY A  66     -27.344  11.095 -11.294 
ATOM    503  CA  GLY A  66     -27.712  12.205 -10.414 
ATOM    504  C   GLY A  66     -28.112  11.792  -8.994 
ATOM    505  O   GLY A  66     -28.393  12.640  -8.153 
ATOM    506  N   VAL A  67     -28.135  10.490  -8.697 
ATOM    507  CA  VAL A  67     -28.575   9.945  -7.410 
ATOM    508  C   VAL A  67     -27.376   9.436  -6.619 
ATOM    509  O   VAL A  67     -26.614   8.582  -7.064 
ATOM    510  CB  VAL A  67     -29.637   8.847  -7.596 
ATOM    511  CG1 VAL A  67     -30.117   8.293  -6.240 
ATOM    512  CG2 VAL A  67     -30.876   9.385  -8.321 
ATOM    513  N   ARG A  68     -27.219   9.948  -5.387 
ATOM    514  CA  ARG A  68     -26.201   9.455  -4.458 
ATOM    515  C   ARG A  68     -26.594   8.057  -3.964 
ATOM    516  O   ARG A  68     -27.583   7.920  -3.246 
ATOM    517  CB  ARG A  68     -26.030  10.484  -3.324 
ATOM    518  CG  ARG A  68     -24.722  10.273  -2.559 
ATOM    519  CD  ARG A  68     -24.562  11.365  -1.492 
ATOM    520  NE  ARG A  68     -23.239  11.272  -0.845 
ATOM    521  CZ  ARG A  68     -22.950  11.564   0.408 
ATOM    522  NH1 ARG A  68     -23.844  11.965   1.267 
ATOM    523  NH2 ARG A  68     -21.719  11.460   0.822 
ATOM    524  N   GLY A  69     -25.821   7.041  -4.330 
ATOM    525  CA  GLY A  69     -26.064   5.615  -4.018 
ATOM    526  C   GLY A  69     -25.885   5.218  -2.546 
ATOM    527  O   GLY A  69     -25.274   4.202  -2.247 
ATOM    528  N   GLY A  70     -26.406   6.007  -1.622 
ATOM    529  CA  GLY A  70     -26.391   5.750  -0.185 
ATOM    530  C   GLY A  70     -27.622   4.992   0.287 
ATOM    531  O   GLY A  70     -28.379   5.499   1.110 
ATOM    532  N   GLY A  71     -27.877   3.808  -0.245 
ATOM    533  CA  GLY A  71     -29.051   3.011   0.139 
ATOM    534  C   GLY A  71     -29.224   1.729  -0.660 
ATOM    535  O   GLY A  71     -30.247   1.546  -1.316 
ATOM    536  N   ARG A  72     -28.259   0.803  -0.615 
ATOM    537  CA  ARG A  72     -28.502  -0.573  -1.092 
ATOM    538  C   ARG A  72     -29.354  -1.345  -0.072 
ATOM    539  O   ARG A  72     -28.860  -2.212   0.640 
ATOM    540  CB  ARG A  72     -27.186  -1.305  -1.432 
ATOM    541  CG  ARG A  72     -26.579  -0.803  -2.751 
ATOM    542  CD  ARG A  72     -25.356  -1.658  -3.121 
ATOM    543  NE  ARG A  72     -24.762  -1.216  -4.392 
ATOM    544  CZ  ARG A  72     -23.681  -1.705  -4.964 
ATOM    545  NH1 ARG A  72     -22.992  -2.683  -4.433 
ATOM    546  NH2 ARG A  72     -23.244  -1.221  -6.104 
ATOM    547  N   GLY A  73     -30.662  -1.040  -0.042 
ATOM    548  CA  GLY A  73     -31.673  -2.003   0.392 
ATOM    549  C   GLY A  73     -31.763  -3.102  -0.666 
ATOM    550  O   GLY A  73     -32.302  -2.875  -1.742 
ATOM    551  N   ARG A  74     -31.201  -4.281  -0.398 
ATOM    552  CA  ARG A  74     -31.473  -5.497  -1.175 
ATOM    553  C   ARG A  74     -32.929  -5.922  -0.913 
ATOM    554  O   ARG A  74     -33.187  -6.821  -0.125 
ATOM    555  CB  ARG A  74     -30.477  -6.621  -0.804 
ATOM    556  CG  ARG A  74     -29.166  -6.576  -1.587 
ATOM    557  CD  ARG A  74     -28.286  -7.756  -1.162 
ATOM    558  NE  ARG A  74     -27.103  -7.930  -2.019 
ATOM    559  CZ  ARG A  74     -26.196  -8.904  -1.927 
ATOM    560  NH1 ARG A  74     -26.261  -9.810  -0.986 
ATOM    561  NH2 ARG A  74     -25.230  -8.981  -2.776 
ATOM    562  N   GLY A  75     -33.872  -5.256  -1.572 
ATOM    563  CA  GLY A  75     -35.241  -5.720  -1.730 
ATOM    564  C   GLY A  75     -35.312  -6.653  -2.934 
ATOM    565  O   GLY A  75     -35.321  -6.212  -4.072 
ATOM    566  N   ARG A  76     -35.318  -7.951  -2.672 
ATOM    567  CA  ARG A  76     -35.630  -9.001  -3.649 
ATOM    568  C   ARG A  76     -37.141  -8.976  -3.890 
ATOM    569  O   ARG A  76     -37.871  -9.651  -3.174 
ATOM    570  CB  ARG A  76     -35.103 -10.330  -3.063 
ATOM    571  CG  ARG A  76     -35.188 -11.533  -4.004 
ATOM    572  CD  ARG A  76     -34.673 -12.772  -3.250 
ATOM    573  NE  ARG A  76     -34.608 -13.983  -4.096 
ATOM    574  CZ  ARG A  76     -34.334 -15.212  -3.687 
ATOM    575  NH1 ARG A  76     -34.130 -15.489  -2.432 
ATOM    576  NH2 ARG A  76     -34.265 -16.188  -4.537 
ATOM   1003  N   SER A 137     -29.460  10.625  17.872 
ATOM   1004  CA  SER A 137     -28.110  10.492  18.408 
ATOM   1005  C   SER A 137     -27.159  10.334  17.220 
ATOM   1006  O   SER A 137     -27.338   9.433  16.393 
ATOM   1007  CB  SER A 137     -28.033   9.284  19.351 
ATOM   1008  OG  SER A 137     -26.702   9.060  19.729 
ATOM   1009  N   ARG A 138     -26.249  11.297  17.052 
ATOM   1010  CA  ARG A 138     -25.265  11.254  15.977 
ATOM   1011  C   ARG A 138     -24.398  10.030  16.235 
ATOM   1012  O   ARG A 138     -23.528  10.072  17.095 
ATOM   1013  CB  ARG A 138     -24.433  12.546  15.919 
ATOM   1014  CG  ARG A 138     -25.211  13.757  15.385 
ATOM   1015  CD  ARG A 138     -24.288  14.989  15.296 
ATOM   1016  NE  ARG A 138     -24.949  16.160  14.694 
ATOM   1017  CZ  ARG A 138     -24.392  17.337  14.435 
ATOM   1018  NH1 ARG A 138     -23.143  17.584  14.722 
ATOM   1019  NH2 ARG A 138     -25.079  18.289  13.876 
ATOM   1020  N   LYS A 139     -24.690   8.931  15.554 
ATOM   1021  CA  LYS A 139     -23.894   7.712  15.656 
ATOM   1022  C   LYS A 139     -22.437   8.084  15.415 
ATOM   1023  O   LYS A 139     -22.143   8.747  14.419 
ATOM   1024  CB  LYS A 139     -24.369   6.644  14.656 
ATOM   1025  CG  LYS A 139     -25.735   6.066  15.047 
ATOM   1026  CD  LYS A 139     -26.176   4.932  14.102 
ATOM   1027  CE  LYS A 139     -27.529   4.375  14.574 
ATOM   1028  NZ  LYS A 139     -28.014   3.278  13.722 
ATOM   1029  N   ALA A 140     -21.561   7.658  16.328 
ATOM   1030  CA  ALA A 140     -20.134   7.880  16.192 
ATOM   1031  C   ALA A 140     -19.642   7.430  14.794 
ATOM   1032  O   ALA A 140     -20.148   6.426  14.266 
ATOM   1033  CB  ALA A 140     -19.400   7.151  17.319 
ATOM   1034  N   PRO A 141     -18.711   8.154  14.169 
ATOM   1035  CA  PRO A 141     -18.217   7.809  12.844 
ATOM   1036  C   PRO A 141     -17.616   6.400  12.863 
ATOM   1037  O   PRO A 141     -16.796   6.063  13.715 
ATOM   1038  CB  PRO A 141     -17.203   8.894  12.475 
ATOM   1039  CG  PRO A 141     -16.747   9.431  13.834 
ATOM   1040  CD  PRO A 141     -17.990   9.299  14.699 
ATOM   1041  N   ARG A 142     -18.033   5.551  11.921 
ATOM   1042  CA  ARG A 142     -17.555   4.171  11.796 
ATOM   1043  C   ARG A 142     -16.515   4.099  10.679 
ATOM   1044  O   ARG A 142     -16.868   3.929   9.518 
ATOM   1045  CB  ARG A 142     -18.720   3.202  11.565 
ATOM   1046  CG  ARG A 142     -19.696   3.158  12.752 
ATOM   1047  CD  ARG A 142     -20.850   2.168  12.514 
ATOM   1048  NE  ARG A 142     -20.431   0.760  12.686 
ATOM   1049  CZ  ARG A 142     -21.214  -0.306  12.590 
ATOM   1050  NH1 ARG A 142     -22.459  -0.212  12.218 
ATOM   1051  NH2 ARG A 142     -20.767  -1.496  12.883 
ATOM   1052  N   ASN A 143     -15.250   4.222  11.043 
ATOM   1053  CA  ASN A 143     -14.109   4.071  10.143 
ATOM   1054  C   ASN A 143     -13.174   2.942  10.629 
ATOM   1055  O   ASN A 143     -13.454   2.292  11.640 
ATOM   1056  CB  ASN A 143     -13.442   5.446   9.951 
ATOM   1057  CG  ASN A 143     -12.830   6.021  11.215 
ATOM   1058  ND2 ASN A 143     -12.705   7.320  11.325 
ATOM   1059  OD1 ASN A 143     -12.431   5.303  12.113 
ATOM   1060  N   VAL A 144     -12.084   2.687   9.901 
ATOM   1061  CA  VAL A 144     -11.110   1.641  10.269 
ATOM   1062  C   VAL A 144     -10.507   1.916  11.653 
ATOM   1063  O   VAL A 144     -10.510   1.026  12.497 
ATOM   1064  CB  VAL A 144     -10.011   1.522   9.193 
ATOM   1065  CG1 VAL A 144      -8.940   0.490   9.565 
ATOM   1066  CG2 VAL A 144     -10.618   1.096   7.850 
ATOM   1067  N   LEU A 145     -10.121   3.156  11.918 
ATOM   1068  CA  LEU A 145      -9.485   3.559  13.178 
ATOM   1069  C   LEU A 145     -10.403   3.365  14.389 
ATOM   1070  O   LEU A 145      -9.974   2.855  15.415 
ATOM   1071  CB  LEU A 145      -9.025   5.028  13.080 
ATOM   1072  CG  LEU A 145      -8.052   5.346  11.934 
ATOM   1073  CD1 LEU A 145      -7.745   6.843  11.930 
ATOM   1074  CD2 LEU A 145      -6.736   4.585  12.053 
ATOM   1075  N   THR A 146     -11.697   3.692  14.254 
ATOM   1076  CA  THR A 146     -12.669   3.480  15.339 
ATOM   1077  C   THR A 146     -13.053   2.016  15.540 
ATOM   1078  O   THR A 146     -13.683   1.687  16.539 
ATOM   1079  CB  THR A 146     -13.952   4.297  15.131 
ATOM   1080  CG2 THR A 146     -13.693   5.798  15.137 
ATOM   1081  OG1 THR A 146     -14.574   3.958  13.909 
ATOM   1082  N   ARG A 147     -12.735   1.130  14.574 
ATOM   1083  CA  ARG A 147     -13.040  -0.305  14.664 
ATOM   1084  C   ARG A 147     -11.904  -1.123  15.263 
ATOM   1085  O   ARG A 147     -12.214  -2.134  15.881 
ATOM   1086  CB  ARG A 147     -13.421  -0.863  13.291 
ATOM   1087  CG  ARG A 147     -14.824  -0.413  12.865 
ATOM   1088  CD  ARG A 147     -15.127  -1.016  11.501 
ATOM   1089  NE  ARG A 147     -16.416  -0.543  10.974 
ATOM   1090  CZ  ARG A 147     -17.139  -1.148  10.047 
ATOM   1091  NH1 ARG A 147     -16.807  -2.317   9.565 
ATOM   1092  NH2 ARG A 147     -18.209  -0.583   9.579 
ATOM   1093  N   MET A 148     -10.653  -0.712  15.119 
ATOM   1094  CA  MET A 148      -9.514  -1.443  15.682 
ATOM   1095  C   MET A 148      -9.647  -1.732  17.193 
ATOM   1096  O   MET A 148      -9.457  -2.893  17.565 
ATOM   1097  CB  MET A 148      -8.186  -0.733  15.375 
ATOM   1098  CG  MET A 148      -7.828  -0.789  13.885 
ATOM   1099  SD  MET A 148      -6.204  -0.116  13.445 
ATOM   1100  CE  MET A 148      -6.375   1.607  13.939 
ATOM   1101  N   PRO A 149     -10.081  -0.786  18.060 
ATOM   1102  CA  PRO A 149     -10.273  -1.056  19.486 
ATOM   1103  C   PRO A 149     -11.417  -2.025  19.810 
ATOM   1104  O   PRO A 149     -11.412  -2.657  20.862 
ATOM   1105  CB  PRO A 149     -10.523   0.306  20.142 
ATOM   1106  CG  PRO A 149      -9.983   1.316  19.136 
ATOM   1107  CD  PRO A 149     -10.250   0.638  17.804 
ATOM   1108  N   LEU A 150     -12.398  -2.163  18.913 
ATOM   1109  CA  LEU A 150     -13.593  -2.986  19.161 
ATOM   1110  C   LEU A 150     -13.331  -4.495  19.085 
ATOM   1111  O   LEU A 150     -14.234  -5.291  19.316 
ATOM   1112  CB  LEU A 150     -14.715  -2.609  18.170 
ATOM   1113  CG  LEU A 150     -15.165  -1.144  18.198 
ATOM   1114  CD1 LEU A 150     -16.240  -0.919  17.125 
ATOM   1115  CD2 LEU A 150     -15.756  -0.735  19.544 
ATOM   1116  N   HIS A 151     -12.117  -4.885  18.705 
ATOM   1117  CA  HIS A 151     -11.717  -6.284  18.585 
ATOM   1118  C   HIS A 151     -11.120  -6.865  19.878 
ATOM   1119  O   HIS A 151     -10.576  -7.962  19.840 
ATOM   1120  CB  HIS A 151     -10.795  -6.437  17.371 
ATOM   1121  CG  HIS A 151     -11.522  -6.213  16.063 
ATOM   1122  CD2 HIS A 151     -11.313  -5.212  15.156 
ATOM   1123  ND1 HIS A 151     -12.551  -6.988  15.586 
ATOM   1124  CE1 HIS A 151     -12.941  -6.472  14.410 
ATOM   1125  NE2 HIS A 151     -12.218  -5.389  14.102 
ATOM   1126  N   GLU A 152     -11.239  -6.159  21.000 
ATOM   1127  CA  GLU A 152     -10.765  -6.636  22.305 
ATOM   1128  C   GLU A 152     -11.314  -8.029  22.640 
ATOM   1129  O   GLU A 152     -12.444  -8.369  22.311 
ATOM   1130  CB  GLU A 152     -11.122  -5.579  23.360 
ATOM   1131  CG  GLU A 152     -10.423  -5.817  24.699 
ATOM   1132  CD  GLU A 152     -10.553  -4.614  25.660 
ATOM   1133  OE1 GLU A 152      -9.778  -4.594  26.640 
ATOM   1134  OE2 GLU A 152     -11.386  -3.726  25.386 
ATOM   1135  N   GLY A 153     -10.460  -8.881  23.223 
ATOM   1136  CA  GLY A 153     -10.772 -10.291  23.492 
ATOM   1137  C   GLY A 153     -10.695 -11.230  22.276 
ATOM   1138  O   GLY A 153     -11.011 -12.417  22.391 
ATOM   1139  N   SER A 154     -10.286 -10.739  21.109 
ATOM   1140  CA  SER A 154     -10.069 -11.553  19.907 
ATOM   1141  C   SER A 154      -8.605 -11.518  19.441 
ATOM   1142  O   SER A 154      -7.871 -10.607  19.819 
ATOM   1143  CB  SER A 154     -11.022 -11.094  18.798 
ATOM   1144  OG  SER A 154     -10.540  -9.924  18.149 
ATOM   1145  N   PRO A 155      -8.174 -12.411  18.540 
ATOM   1146  CA  PRO A 155      -6.835 -12.342  17.936 
ATOM   1147  C   PRO A 155      -6.523 -11.001  17.253 
ATOM   1148  O   PRO A 155      -5.376 -10.565  17.220 
ATOM   1149  CB  PRO A 155      -6.789 -13.498  16.929 
ATOM   1150  CG  PRO A 155      -7.780 -14.509  17.498 
ATOM   1151  CD  PRO A 155      -8.868 -13.616  18.106 
ATOM   1152  N   LEU A 156      -7.548 -10.311  16.720 
ATOM   1153  CA  LEU A 156      -7.371  -8.962  16.175 
ATOM   1154  C   LEU A 156      -7.185  -7.906  17.272 
ATOM   1155  O   LEU A 156      -6.536  -6.887  17.033 
ATOM   1156  CB  LEU A 156      -8.580  -8.612  15.282 
ATOM   1157  CG  LEU A 156      -8.707  -9.435  13.990 
ATOM   1158  CD1 LEU A 156     -10.013  -9.054  13.277 
ATOM   1159  CD2 LEU A 156      -7.560  -9.179  13.021 
ATOM   1160  N   GLY A 157      -7.717  -8.139  18.465 
ATOM   1161  CA  GLY A 157      -7.477  -7.288  19.638 
ATOM   1162  C   GLY A 157      -6.024  -7.317  20.097 
ATOM   1163  O   GLY A 157      -5.461  -6.278  20.439 
ATOM   1164  N   GLU A 158      -5.366  -8.474  19.982 
ATOM   1165  CA  GLU A 158      -3.931  -8.610  20.224 
ATOM   1166  C   GLU A 158      -3.100  -7.776  19.235 
ATOM   1167  O   GLU A 158      -2.135  -7.126  19.636 
ATOM   1168  CB  GLU A 158      -3.526 -10.093  20.147 
ATOM   1169  CG  GLU A 158      -4.110 -10.924  21.298 
ATOM   1170  CD  GLU A 158      -3.537 -10.481  22.652 
ATOM   1171  OE1 GLU A 158      -4.299 -10.147  23.580 
ATOM   1172  OE2 GLU A 158      -2.294 -10.407  22.746 
ATOM   1173  N   LEU A 159      -3.520  -7.689  17.962 
ATOM   1174  CA  LEU A 159      -2.881  -6.777  17.007 
ATOM   1175  C   LEU A 159      -3.038  -5.313  17.418 
ATOM   1176  O   LEU A 159      -2.113  -4.519  17.239 
ATOM   1177  CB  LEU A 159      -3.457  -6.970  15.593 
ATOM   1178  CG  LEU A 159      -3.240  -8.356  14.959 
ATOM   1179  CD1 LEU A 159      -3.801  -8.328  13.536 
ATOM   1180  CD2 LEU A 159      -1.767  -8.745  14.888 
ATOM   1181  N   HIS A 160      -4.180  -4.939  17.993 
ATOM   1182  CA  HIS A 160      -4.382  -3.590  18.509 
ATOM   1183  C   HIS A 160      -3.462  -3.296  19.702 
ATOM   1184  O   HIS A 160      -2.918  -2.196  19.796 
ATOM   1185  CB  HIS A 160      -5.859  -3.377  18.860 
ATOM   1186  CG  HIS A 160      -6.152  -1.980  19.326 
ATOM   1187  CD2 HIS A 160      -6.115  -0.834  18.577 
ATOM   1188  ND1 HIS A 160      -6.461  -1.615  20.620 
ATOM   1189  CE1 HIS A 160      -6.615  -0.279  20.635 
ATOM   1190  NE2 HIS A 160      -6.411   0.241  19.418 
ATOM   1191  N   ARG A 161      -3.226  -4.287  20.574 
ATOM   1192  CA  ARG A 161      -2.224  -4.187  21.641 
ATOM   1193  C   ARG A 161      -0.822  -3.955  21.077 
ATOM   1194  O   ARG A 161      -0.141  -3.047  21.535 
ATOM   1195  CB  ARG A 161      -2.265  -5.444  22.540 
ATOM   1196  CG  ARG A 161      -1.441  -5.208  23.815 
ATOM   1197  CD  ARG A 161      -1.381  -6.432  24.738 
ATOM   1198  NE  ARG A 161      -0.469  -7.466  24.201 
ATOM   1199  CZ  ARG A 161      -0.615  -8.772  24.331 
ATOM   1200  NH1 ARG A 161      -1.557  -9.287  25.052 
ATOM   1201  NH2 ARG A 161       0.173  -9.577  23.702 
ATOM   1202  N   CYS A 162      -0.435  -4.682  20.029 
ATOM   1203  CA  CYS A 162       0.862  -4.502  19.374 
ATOM   1204  C   CYS A 162       1.062  -3.079  18.837 
ATOM   1205  O   CYS A 162       2.158  -2.540  18.947 
ATOM   1206  CB  CYS A 162       1.028  -5.497  18.221 
ATOM   1207  SG  CYS A 162       0.873  -7.195  18.809 
ATOM   1208  N   ILE A 163       0.012  -2.457  18.285 
ATOM   1209  CA  ILE A 163       0.057  -1.055  17.836 
ATOM   1210  C   ILE A 163       0.290  -0.123  19.026 
ATOM   1211  O   ILE A 163       1.123   0.775  18.950 
ATOM   1212  CB  ILE A 163      -1.225  -0.667  17.077 
ATOM   1213  CG1 ILE A 163      -1.325  -1.470  15.758 
ATOM   1214  CG2 ILE A 163      -1.281   0.843  16.785 
ATOM   1215  CD1 ILE A 163      -2.655  -1.310  15.022 
ATOM   1216  N   ARG A 164      -0.445  -0.323  20.116 
ATOM   1217  CA  ARG A 164      -0.379   0.538  21.303 
ATOM   1218  C   ARG A 164       0.969   0.440  22.025 
ATOM   1219  O   ARG A 164       1.485   1.451  22.496 
ATOM   1220  CB  ARG A 164      -1.536   0.164  22.237 
ATOM   1221  CG  ARG A 164      -1.639   1.100  23.449 
ATOM   1222  CD  ARG A 164      -2.791   0.692  24.369 
ATOM   1223  NE  ARG A 164      -2.556  -0.638  24.964 
ATOM   1224  CZ  ARG A 164      -3.456  -1.470  25.450 
ATOM   1225  NH1 ARG A 164      -4.719  -1.163  25.508 
ATOM   1226  NH2 ARG A 164      -3.073  -2.639  25.891 
ATOM   1227  N   GLU A 165       1.526  -0.766  22.113 
ATOM   1228  CA  GLU A 165       2.776  -1.064  22.828 
ATOM   1229  C   GLU A 165       4.017  -0.960  21.936 
ATOM   1230  O   GLU A 165       5.134  -1.026  22.441 
ATOM   1231  CB  GLU A 165       2.646  -2.452  23.484 
ATOM   1232  CG  GLU A 165       1.588  -2.445  24.597 
ATOM   1233  CD  GLU A 165       1.240  -3.839  25.153 
ATOM   1234  OE1 GLU A 165       0.201  -3.903  25.865 
ATOM   1235  OE2 GLU A 165       1.920  -4.820  24.818 
ATOM   1236  N   GLY A 166       3.843  -0.785  20.619 
ATOM   1237  CA  GLY A 166       4.961  -0.692  19.680 
ATOM   1238  C   GLY A 166       5.740  -2.000  19.542 
ATOM   1239  O   GLY A 166       6.958  -1.984  19.378 
ATOM   1240  N   VAL A 167       5.055  -3.143  19.614 
ATOM   1241  CA  VAL A 167       5.672  -4.473  19.515 
ATOM   1242  C   VAL A 167       5.865  -4.848  18.041 
ATOM   1243  O   VAL A 167       4.964  -4.700  17.218 
ATOM   1244  CB  VAL A 167       4.848  -5.533  20.263 
ATOM   1245  CG1 VAL A 167       5.504  -6.922  20.204 
ATOM   1246  CG2 VAL A 167       4.698  -5.172  21.751 
ATOM   1247  N   LYS A 168       7.055  -5.381  17.693 
ATOM   1248  CA  LYS A 168       7.312  -5.925  16.355 
ATOM   1249  C   LYS A 168       6.482  -7.191  16.126 
ATOM   1250  O   LYS A 168       6.345  -8.036  17.005 
ATOM   1251  CB  LYS A 168       8.808  -6.188  16.108 
ATOM   1252  CG  LYS A 168       9.596  -4.884  15.883 
ATOM   1253  CD  LYS A 168      11.024  -5.121  15.370 
ATOM   1254  CE  LYS A 168      11.670  -3.771  15.055 
ATOM   1255  NZ  LYS A 168      12.916  -3.847  14.233 
ATOM   1256  N   VAL A 169       5.972  -7.328  14.899 
ATOM   1257  CA  VAL A 169       5.206  -8.492  14.462 
ATOM   1258  C   VAL A 169       5.889  -9.171  13.281 
ATOM   1259  O   VAL A 169       6.429  -8.513  12.389 
ATOM   1260  CB  VAL A 169       3.733  -8.157  14.152 
ATOM   1261  CG1 VAL A 169       3.001  -7.634  15.390 
ATOM   1262  CG2 VAL A 169       3.561  -7.136  13.027 
ATOM   1263  N   ASN A 170       5.816 -10.500  13.256 
ATOM   1264  CA  ASN A 170       6.268 -11.335  12.155 
ATOM   1265  C   ASN A 170       5.052 -11.794  11.347 
ATOM   1266  O   ASN A 170       4.244 -12.602  11.814 
ATOM   1267  CB  ASN A 170       7.044 -12.531  12.718 
ATOM   1268  CG  ASN A 170       8.380 -12.143  13.312 
ATOM   1269  ND2 ASN A 170       8.854 -12.836  14.312 
ATOM   1270  OD1 ASN A 170       9.031 -11.220  12.871 
ATOM   1271  N   VAL A 171       4.935 -11.294  10.117 
ATOM   1272  CA  VAL A 171       3.843 -11.609   9.196 
ATOM   1273  C   VAL A 171       4.338 -12.585   8.134 
ATOM   1274  O   VAL A 171       5.183 -12.261   7.301 
ATOM   1275  CB  VAL A 171       3.268 -10.334   8.549 
ATOM   1276  CG1 VAL A 171       2.053 -10.683   7.684 
ATOM   1277  CG2 VAL A 171       2.838  -9.318   9.606 
ATOM   1278  N   HIS A 172       3.780 -13.780   8.134 
ATOM   1279  CA  HIS A 172       4.067 -14.809   7.149 
ATOM   1280  C   HIS A 172       3.203 -14.613   5.912 
ATOM   1281  O   HIS A 172       1.973 -14.624   5.998 
ATOM   1282  CB  HIS A 172       3.838 -16.195   7.753 
ATOM   1283  CG  HIS A 172       4.772 -16.492   8.888 
ATOM   1284  CD2 HIS A 172       5.816 -17.365   8.864 
ATOM   1285  ND1 HIS A 172       4.760 -15.886  10.128 
ATOM   1286  CE1 HIS A 172       5.797 -16.379  10.819 
ATOM   1287  NE2 HIS A 172       6.464 -17.285  10.098 
ATOM   1288  N   ILE A 173       3.840 -14.493   4.757 
ATOM   1289  CA  ILE A 173       3.184 -14.241   3.474 
ATOM   1290  C   ILE A 173       3.169 -15.523   2.652 
ATOM   1291  O   ILE A 173       4.179 -16.216   2.524 
ATOM   1292  CB  ILE A 173       3.864 -13.074   2.721 
ATOM   1293  CG1 ILE A 173       3.874 -11.798   3.591 
ATOM   1294  CG2 ILE A 173       3.138 -12.809   1.384 
ATOM   1295  CD1 ILE A 173       4.587 -10.617   2.929 
ATOM   1296  N   ARG A 174       2.013 -15.809   2.026 
ATOM   1297  CA  ARG A 174       1.835 -16.984   1.171 
ATOM   1298  C   ARG A 174       2.234 -16.755  -0.281 
ATOM   1299  O   ARG A 174       2.130 -15.662  -0.826 
ATOM   1300  CB  ARG A 174       0.411 -17.545   1.308 
ATOM   1301  CG  ARG A 174      -0.677 -16.688   0.643 
ATOM   1302  CD  ARG A 174      -2.049 -17.339   0.822 
ATOM   1303  NE  ARG A 174      -3.096 -16.592   0.130 
ATOM   1304  CZ  ARG A 174      -3.530 -16.777  -1.106 
ATOM   1305  NH1 ARG A 174      -3.045 -17.712  -1.885 
ATOM   1306  NH2 ARG A 174      -4.461 -16.021  -1.577 
ATOM   1307  N   THR A 175       2.599 -17.851  -0.929 
ATOM   1308  CA  THR A 175       2.495 -18.049  -2.384 
ATOM   1309  C   THR A 175       1.262 -18.897  -2.710 
ATOM   1310  O   THR A 175       0.483 -19.257  -1.826 
ATOM   1311  CB  THR A 175       3.754 -18.727  -2.951 
ATOM   1312  CG2 THR A 175       5.025 -17.924  -2.725 
ATOM   1313  OG1 THR A 175       3.929 -20.001  -2.384 
ATOM   1314  N   PHE A 176       1.113 -19.277  -3.981 
ATOM   1315  CA  PHE A 176       0.056 -20.207  -4.381 
ATOM   1316  C   PHE A 176       0.158 -21.586  -3.686 
ATOM   1317  O   PHE A 176      -0.861 -22.159  -3.311 
ATOM   1318  CB  PHE A 176       0.105 -20.351  -5.902 
ATOM   1319  CG  PHE A 176      -0.976 -21.254  -6.460 
ATOM   1320  CD1 PHE A 176      -0.686 -22.598  -6.780 
ATOM   1321  CD2 PHE A 176      -2.277 -20.763  -6.644 
ATOM   1322  CE1 PHE A 176      -1.690 -23.439  -7.285 
ATOM   1323  CE2 PHE A 176      -3.288 -21.607  -7.150 
ATOM   1324  CZ  PHE A 176      -2.996 -22.946  -7.470 
ATOM   1325  N   LYS A 177       1.381 -22.111  -3.476 
ATOM   1326  CA  LYS A 177       1.618 -23.455  -2.898 
ATOM   1327  C   LYS A 177       2.117 -23.476  -1.448 
ATOM   1328  O   LYS A 177       2.353 -24.556  -0.921 
ATOM   1329  CB  LYS A 177       2.568 -24.262  -3.801 
ATOM   1330  CG  LYS A 177       1.900 -24.774  -5.085 
ATOM   1331  CD  LYS A 177       2.867 -25.705  -5.838 
ATOM   1332  CE  LYS A 177       2.225 -26.324  -7.083 
ATOM   1333  NZ  LYS A 177       3.185 -27.219  -7.802 
ATOM   1334  N   GLY A 178       2.308 -22.340  -0.813 
ATOM   1335  CA  GLY A 178       2.839 -22.317   0.551 
ATOM   1336  C   GLY A 178       3.457 -20.979   0.939 
ATOM   1337  O   GLY A 178       3.004 -19.928   0.499 
ATOM   1338  N   LEU A 179       4.502 -21.020   1.768 
ATOM   1339  CA  LEU A 179       5.183 -19.826   2.266 
ATOM   1340  C   LEU A 179       5.999 -19.141   1.164 
ATOM   1341  O   LEU A 179       6.741 -19.786   0.425 
ATOM   1342  CB  LEU A 179       6.050 -20.248   3.467 
ATOM   1343  CG  LEU A 179       6.718 -19.082   4.220 
ATOM   1344  CD1 LEU A 179       5.696 -18.225   4.969 
ATOM   1345  CD2 LEU A 179       7.712 -19.630   5.238 
ATOM   1346  N   ARG A 180       5.873 -17.817   1.061 
ATOM   1347  CA  ARG A 180       6.738 -16.960   0.241 
ATOM   1348  C   ARG A 180       7.888 -16.392   1.056 
ATOM   1349  O   ARG A 180       9.020 -16.391   0.578 
ATOM   1350  CB  ARG A 180       5.889 -15.838  -0.378 
ATOM   1351  CG  ARG A 180       6.731 -14.820  -1.156 
ATOM   1352  CD  ARG A 180       5.858 -13.712  -1.734 
ATOM   1353  NE  ARG A 180       6.679 -12.628  -2.308 
ATOM   1354  CZ  ARG A 180       6.249 -11.622  -3.036 
ATOM   1355  NH1 ARG A 180       5.000 -11.501  -3.379 
ATOM   1356  NH2 ARG A 180       7.084 -10.693  -3.423 
ATOM   1357  N   GLY A 181       7.583 -15.896   2.246 
ATOM   1358  CA  GLY A 181       8.524 -15.186   3.092 
ATOM   1359  C   GLY A 181       7.883 -14.653   4.367 
ATOM   1360  O   GLY A 181       6.699 -14.886   4.615 
ATOM   1361  N   VAL A 182       8.685 -13.942   5.145 
ATOM   1362  CA  VAL A 182       8.293 -13.348   6.425 
ATOM   1363  C   VAL A 182       8.653 -11.869   6.396 
ATOM   1364  O   VAL A 182       9.757 -11.512   6.003 
ATOM   1365  CB  VAL A 182       8.983 -14.059   7.606 
ATOM   1366  CG1 VAL A 182       8.483 -13.514   8.949 
ATOM   1367  CG2 VAL A 182       8.701 -15.567   7.580 
ATOM   1368  N   CYS A 183       7.699 -11.027   6.806 
ATOM   1369  CA  CYS A 183       7.898  -9.602   7.029 
ATOM   1370  C   CYS A 183       7.930  -9.338   8.533 
ATOM   1371  O   CYS A 183       6.929  -9.567   9.209 
ATOM   1372  CB  CYS A 183       6.758  -8.826   6.374 
ATOM   1373  SG  CYS A 183       6.897  -8.875   4.567 
ATOM   1374  N   THR A 184       9.043  -8.836   9.048 
ATOM   1375  CA  THR A 184       9.198  -8.430  10.447 
ATOM   1376  C   THR A 184       9.170  -6.914  10.530 
ATOM   1377  O   THR A 184       9.987  -6.268   9.883 
ATOM   1378  CB  THR A 184      10.511  -8.963  11.027 
ATOM   1379  CG2 THR A 184      10.656  -8.643  12.511 
ATOM   1380  OG1 THR A 184      10.557 -10.371  10.886 
ATOM   1381  N   GLY A 185       8.247  -6.324  11.294 
ATOM   1382  CA  GLY A 185       8.152  -4.867  11.411 
ATOM   1383  C   GLY A 185       7.100  -4.404  12.414 
ATOM   1384  O   GLY A 185       6.472  -5.215  13.098 
ATOM   1385  N   PHE A 186       6.899  -3.096  12.506 
ATOM   1386  CA  PHE A 186       5.911  -2.493  13.399 
ATOM   1387  C   PHE A 186       4.562  -2.349  12.706 
ATOM   1388  O   PHE A 186       4.475  -1.793  11.615 
ATOM   1389  CB  PHE A 186       6.412  -1.139  13.904 
ATOM   1390  CG  PHE A 186       7.678  -1.229  14.716 
ATOM   1391  CD1 PHE A 186       7.623  -1.652  16.057 
ATOM   1392  CD2 PHE A 186       8.915  -0.887  14.141 
ATOM   1393  CE1 PHE A 186       8.798  -1.712  16.825 
ATOM   1394  CE2 PHE A 186      10.087  -0.951  14.907 
ATOM   1395  CZ  PHE A 186      10.029  -1.353  16.251 
ATOM   1396  N   LEU A 187       3.497  -2.809  13.360 
ATOM   1397  CA  LEU A 187       2.139  -2.667  12.858 
ATOM   1398  C   LEU A 187       1.605  -1.257  13.153 
ATOM   1399  O   LEU A 187       1.674  -0.786  14.283 
ATOM   1400  CB  LEU A 187       1.275  -3.775  13.490 
ATOM   1401  CG  LEU A 187      -0.154  -3.844  12.943 
ATOM   1402  CD1 LEU A 187      -0.198  -4.290  11.485 
ATOM   1403  CD2 LEU A 187      -0.941  -4.878  13.748 
ATOM   1404  N   VAL A 188       1.029  -0.598  12.143 
ATOM   1405  CA  VAL A 188       0.454   0.753  12.253 
ATOM   1406  C   VAL A 188      -1.072   0.714  12.204 
ATOM   1407  O   VAL A 188      -1.747   1.415  12.946 
ATOM   1408  CB  VAL A 188       0.981   1.665  11.133 
ATOM   1409  CG1 VAL A 188       0.401   3.079  11.187 
ATOM   1410  CG2 VAL A 188       2.496   1.783  11.213 
ATOM   1411  N   ALA A 189      -1.622  -0.102  11.307 
ATOM   1412  CA  ALA A 189      -3.060  -0.240  11.153 
ATOM   1413  C   ALA A 189      -3.424  -1.612  10.599 
ATOM   1414  O   ALA A 189      -2.676  -2.196   9.819 
ATOM   1415  CB  ALA A 189      -3.582   0.880  10.238 
ATOM   1416  N   PHE A 190      -4.630  -2.080  10.944 
ATOM   1417  CA  PHE A 190      -5.198  -3.305  10.402 
ATOM   1418  C   PHE A 190      -6.717  -3.192  10.239 
ATOM   1419  O   PHE A 190      -7.372  -2.324  10.822 
ATOM   1420  CB  PHE A 190      -4.817  -4.508  11.272 
ATOM   1421  CG  PHE A 190      -5.493  -4.517  12.628 
ATOM   1422  CD1 PHE A 190      -4.910  -3.829  13.709 
ATOM   1423  CD2 PHE A 190      -6.719  -5.178  12.801 
ATOM   1424  CE1 PHE A 190      -5.558  -3.803  14.954 
ATOM   1425  CE2 PHE A 190      -7.369  -5.145  14.046 
ATOM   1426  CZ  PHE A 190      -6.793  -4.454  15.120 
ATOM   1427  N   ASP A 191      -7.308  -4.099   9.466 
ATOM   1428  CA  ASP A 191      -8.753  -4.243   9.347 
ATOM   1429  C   ASP A 191      -9.216  -5.679   9.624 
ATOM   1430  O   ASP A 191      -8.436  -6.601   9.847 
ATOM   1431  CB  ASP A 191      -9.230  -3.670   8.000 
ATOM   1432  CG  ASP A 191      -8.996  -4.560   6.778 
ATOM   1433  OD1 ASP A 191      -8.545  -5.718   6.929 
ATOM   1434  OD2 ASP A 191      -9.356  -4.131   5.664 
ATOM   1435  N   LYS A 192     -10.546  -5.880   9.578 
ATOM   1436  CA  LYS A 192     -11.166  -7.197   9.802 
ATOM   1437  C   LYS A 192     -10.815  -8.268   8.760 
ATOM   1438  O   LYS A 192     -11.160  -9.422   8.957 
ATOM   1439  CB  LYS A 192     -12.690  -7.040   9.909 
ATOM   1440  CG  LYS A 192     -13.325  -6.633   8.571 
ATOM   1441  CD  LYS A 192     -14.850  -6.671   8.642 
ATOM   1442  CE  LYS A 192     -15.398  -6.392   7.244 
ATOM   1443  NZ  LYS A 192     -16.834  -6.727   7.121 
ATOM   1444  N   PHE A 193     -10.220  -7.869   7.638 
ATOM   1445  CA  PHE A 193      -9.794  -8.772   6.570 
ATOM   1446  C   PHE A 193      -8.303  -9.106   6.655 
ATOM   1447  O   PHE A 193      -7.761  -9.675   5.719 
ATOM   1448  CB  PHE A 193     -10.144  -8.152   5.215 
ATOM   1449  CG  PHE A 193     -11.613  -7.844   5.000 
ATOM   1450  CD1 PHE A 193     -12.528  -8.897   4.858 
ATOM   1451  CD2 PHE A 193     -12.044  -6.512   4.868 
ATOM   1452  CE1 PHE A 193     -13.870  -8.622   4.527 
ATOM   1453  CE2 PHE A 193     -13.387  -6.242   4.532 
ATOM   1454  CZ  PHE A 193     -14.291  -7.292   4.347 
ATOM   1455  N   TRP A 194      -7.640  -8.753   7.789 
ATOM   1456  CA  TRP A 194      -6.202  -8.922   7.973 
ATOM   1457  C   TRP A 194      -5.353  -8.113   6.987 
ATOM   1458  O   TRP A 194      -4.180  -8.420   6.798 
ATOM   1459  CB  TRP A 194      -5.836 -10.411   8.004 
ATOM   1460  CG  TRP A 194      -6.449 -11.187   9.123 
ATOM   1461  CD1 TRP A 194      -7.729 -11.622   9.204 
ATOM   1462  CD2 TRP A 194      -5.798 -11.628  10.349 
ATOM   1463  CE2 TRP A 194      -6.757 -12.327  11.140 
ATOM   1464  CE3 TRP A 194      -4.492 -11.494  10.861 
ATOM   1465  NE1 TRP A 194      -7.920 -12.297  10.400 
ATOM   1466  CZ2 TRP A 194      -6.422 -12.866  12.387 
ATOM   1467  CZ3 TRP A 194      -4.154 -12.042  12.118 
ATOM   1468  CH2 TRP A 194      -5.113 -12.719  12.874 
ATOM   1469  N   ASN A 195      -5.921  -7.082   6.352 
ATOM   1470  CA  ASN A 195      -5.092  -6.096   5.673 
ATOM   1471  C   ASN A 195      -4.305  -5.331   6.735 
ATOM   1472  O   ASN A 195      -4.877  -4.877   7.720 
ATOM   1473  CB  ASN A 195      -5.947  -5.139   4.841 
ATOM   1474  CG  ASN A 195      -6.753  -5.816   3.745 
ATOM   1475  ND2 ASN A 195      -8.012  -5.480   3.617 
ATOM   1476  OD1 ASN A 195      -6.259  -6.629   2.976 
ATOM   1477  N   MET A 196      -3.002  -5.197   6.526 
ATOM   1478  CA  MET A 196      -2.090  -4.619   7.506 
ATOM   1479  C   MET A 196      -1.159  -3.615   6.850 
ATOM   1480  O   MET A 196      -0.573  -3.895   5.803 
ATOM   1481  CB  MET A 196      -1.287  -5.730   8.194 
ATOM   1482  CG  MET A 196      -2.154  -6.580   9.130 
ATOM   1483  SD  MET A 196      -1.280  -7.941   9.948 
ATOM   1484  CE  MET A 196      -1.046  -9.028   8.532 
ATOM   1485  N   ALA A 197      -1.008  -2.462   7.491 
ATOM   1486  CA  ALA A 197       0.041  -1.498   7.189 
ATOM   1487  C   ALA A 197       1.154  -1.650   8.227 
ATOM   1488  O   ALA A 197       0.884  -1.568   9.426 
ATOM   1489  CB  ALA A 197      -0.568  -0.091   7.179 
ATOM   1490  N   LEU A 198       2.376  -1.864   7.758 
ATOM   1491  CA  LEU A 198       3.558  -1.970   8.605 
ATOM   1492  C   LEU A 198       4.591  -0.901   8.235 
ATOM   1493  O   LEU A 198       4.672  -0.464   7.088 
ATOM   1494  CB  LEU A 198       4.182  -3.376   8.559 
ATOM   1495  CG  LEU A 198       3.273  -4.536   9.014 
ATOM   1496  CD1 LEU A 198       2.571  -5.194   7.821 
ATOM   1497  CD2 LEU A 198       4.102  -5.627   9.699 
ATOM   1498  N   THR A 199       5.421  -0.547   9.218 
ATOM   1499  CA  THR A 199       6.581   0.344   9.075 
ATOM   1500  C   THR A 199       7.847  -0.346   9.566 
ATOM   1501  O   THR A 199       7.778  -1.252  10.385 
ATOM   1502  CB  THR A 199       6.399   1.667   9.837 
ATOM   1503  CG2 THR A 199       5.325   2.543   9.204 
ATOM   1504  OG1 THR A 199       6.043   1.447  11.178 
ATOM   1505  N   ASP A 200       9.005   0.109   9.054 
ATOM   1506  CA  ASP A 200      10.316  -0.422   9.415 
ATOM   1507  C   ASP A 200      10.370  -1.955   9.255 
ATOM   1508  O   ASP A 200      10.483  -2.709  10.212 
ATOM   1509  CB  ASP A 200      10.717   0.092  10.809 
ATOM   1510  CG  ASP A 200      12.149  -0.298  11.180 
ATOM   1511  OD1 ASP A 200      13.006  -0.261  10.262 
ATOM   1512  OD2 ASP A 200      12.382  -0.609  12.377 
ATOM   1513  N   VAL A 201      10.170  -2.409   8.002 
ATOM   1514  CA  VAL A 201       9.938  -3.815   7.705 
ATOM   1515  C   VAL A 201      11.160  -4.444   7.059 
ATOM   1516  O   VAL A 201      11.572  -4.062   5.964 
ATOM   1517  CB  VAL A 201       8.707  -4.023   6.815 
ATOM   1518  CG1 VAL A 201       8.425  -5.514   6.566 
ATOM   1519  CG2 VAL A 201       7.455  -3.422   7.471 
ATOM   1520  N   ASP A 202      11.639  -5.519   7.678 
ATOM   1521  CA  ASP A 202      12.617  -6.429   7.113 
ATOM   1522  C   ASP A 202      11.898  -7.634   6.501 
ATOM   1523  O   ASP A 202      11.322  -8.479   7.193 
ATOM   1524  CB  ASP A 202      13.630  -6.841   8.188 
ATOM   1525  CG  ASP A 202      14.444  -5.640   8.683 
ATOM   1526  OD1 ASP A 202      14.902  -4.864   7.813 
ATOM   1527  OD2 ASP A 202      14.603  -5.517   9.917 
ATOM   1528  N   GLU A 203      11.906  -7.726   5.162 
ATOM   1529  CA  GLU A 203      11.318  -8.848   4.435 
ATOM   1530  C   GLU A 203      12.399  -9.870   4.065 
ATOM   1531  O   GLU A 203      13.319  -9.580   3.301 
ATOM   1532  CB  GLU A 203      10.529  -8.368   3.203 
ATOM   1533  CG  GLU A 203       9.746  -9.518   2.534 
ATOM   1534  CD  GLU A 203       9.007  -9.117   1.234 
ATOM   1535  OE1 GLU A 203       8.266  -9.961   0.655 
ATOM   1536  OE2 GLU A 203       9.206  -8.009   0.714 
ATOM   1537  N   THR A 204      12.213 -11.110   4.524 
ATOM   1538  CA  THR A 204      12.975 -12.290   4.090 
ATOM   1539  C   THR A 204      12.081 -13.155   3.210 
ATOM   1540  O   THR A 204      11.070 -13.676   3.671 
ATOM   1541  CB  THR A 204      13.479 -13.095   5.295 
ATOM   1542  CG2 THR A 204      14.322 -14.294   4.867 
ATOM   1543  OG1 THR A 204      14.299 -12.276   6.084 
ATOM   1544  N   TYR A 205      12.441 -13.326   1.932 
ATOM   1545  CA  TYR A 205      11.579 -13.989   0.960 
ATOM   1546  C   TYR A 205      12.347 -14.815  -0.075 
ATOM   1547  O   TYR A 205      13.516 -14.586  -0.358 
ATOM   1548  CB  TYR A 205      10.675 -12.953   0.267 
ATOM   1549  CG  TYR A 205      11.377 -12.032  -0.708 
ATOM   1550  CD1 TYR A 205      12.115 -10.934  -0.238 
ATOM   1551  CD2 TYR A 205      11.304 -12.273  -2.097 
ATOM   1552  CE1 TYR A 205      12.774 -10.083  -1.137 
ATOM   1553  CE2 TYR A 205      11.958 -11.424  -3.004 
ATOM   1554  CZ  TYR A 205      12.702 -10.323  -2.527 
ATOM   1555  OH  TYR A 205      13.343  -9.503  -3.395 
ATOM   1556  N   ARG A 206      11.639 -15.741  -0.714 
ATOM   1557  CA  ARG A 206      12.117 -16.480  -1.883 
ATOM   1558  C   ARG A 206      11.345 -16.027  -3.118 
ATOM   1559  O   ARG A 206      10.115 -15.920  -3.082 
ATOM   1560  CB  ARG A 206      11.991 -17.985  -1.623 
ATOM   1561  CG  ARG A 206      12.718 -18.819  -2.683 
ATOM   1562  CD  ARG A 206      12.540 -20.328  -2.459 
ATOM   1563  NE  ARG A 206      11.167 -20.749  -2.747 
ATOM   1564  CZ  ARG A 206      10.743 -21.972  -3.060 
ATOM   1565  NH1 ARG A 206      11.506 -23.018  -3.038 
ATOM   1566  NH2 ARG A 206       9.528 -22.165  -3.428 
ATOM   1567  N   LYS A 207      12.052 -15.818  -4.229 
ATOM   1568  CA  LYS A 207      11.394 -15.525  -5.514 
ATOM   1569  C   LYS A 207      10.601 -16.751  -5.981 
ATOM   1570  O   LYS A 207      11.118 -17.867  -5.897 
ATOM   1571  CB  LYS A 207      12.412 -15.074  -6.570 
ATOM   1572  CG  LYS A 207      12.933 -13.659  -6.273 
ATOM   1573  CD  LYS A 207      13.944 -13.203  -7.330 
ATOM   1574  CE  LYS A 207      14.473 -11.808  -6.952 
ATOM   1575  NZ  LYS A 207      15.629 -11.398  -7.776 
ATOM   1576  N   PRO A 208       9.375 -16.570  -6.505 
ATOM   1577  CA  PRO A 208       8.603 -17.672  -7.053 
ATOM   1578  C   PRO A 208       9.356 -18.355  -8.197 
ATOM   1579  O   PRO A 208       9.936 -17.685  -9.057 
ATOM   1580  CB  PRO A 208       7.275 -17.072  -7.539 
ATOM   1581  CG  PRO A 208       7.142 -15.790  -6.717 
ATOM   1582  CD  PRO A 208       8.586 -15.345  -6.527 
ATOM   1583  N   VAL A 209       9.313 -19.680  -8.219 
ATOM   1584  CA  VAL A 209       9.855 -20.464  -9.334 
ATOM   1585  C   VAL A 209       8.942 -20.286 -10.540 
ATOM   1586  O   VAL A 209       7.721 -20.411 -10.435 
ATOM   1587  CB  VAL A 209      10.008 -21.940  -8.937 
ATOM   1588  CG1 VAL A 209      10.622 -22.749 -10.079 
ATOM   1589  CG2 VAL A 209      10.927 -22.093  -7.719 
ATOM   1590  N   LEU A 210       9.529 -19.978 -11.704 
ATOM   1591  CA  LEU A 210       8.810 -19.745 -12.949 
ATOM   1592  C   LEU A 210       8.931 -20.957 -13.894 
ATOM   1593  O   LEU A 210       9.948 -21.661 -13.898 
ATOM   1594  CB  LEU A 210       9.322 -18.449 -13.589 
ATOM   1595  CG  LEU A 210       8.907 -17.166 -12.827 
ATOM   1596  CD1 LEU A 210       9.871 -16.022 -13.136 
ATOM   1597  CD2 LEU A 210       7.501 -16.713 -13.215 
ATOM   1598  N   GLY A 211       7.916 -21.173 -14.728 
ATOM   1599  CA  GLY A 211       7.909 -22.210 -15.757 
ATOM   1600  C   GLY A 211       7.716 -23.629 -15.212 
ATOM   1601  O   GLY A 211       7.198 -23.831 -14.115 
ATOM   1602  N   LYS A 212       8.167 -24.628 -15.966 
ATOM   1603  CA  LYS A 212       7.963 -26.060 -15.640 
ATOM   1604  C   LYS A 212       8.602 -26.508 -14.309 
ATOM   1605  O   LYS A 212       8.222 -27.530 -13.752 
ATOM   1606  CB  LYS A 212       8.486 -26.944 -16.786 
ATOM   1607  CG  LYS A 212       7.738 -26.740 -18.115 
ATOM   1608  CD  LYS A 212       8.211 -27.736 -19.188 
ATOM   1609  CE  LYS A 212       7.436 -27.532 -20.494 
ATOM   1610  NZ  LYS A 212       7.790 -28.527 -21.534 
ATOM   1611  N   ALA A 213       9.575 -25.770 -13.810 
ATOM   1612  CA  ALA A 213      10.194 -26.053 -12.517 
ATOM   1613  C   ALA A 213       9.222 -25.840 -11.344 
ATOM   1614  O   ALA A 213       9.378 -26.475 -10.307 
ATOM   1615  CB  ALA A 213      11.457 -25.206 -12.380 
ATOM   1616  N   TYR A 214       8.192 -25.025 -11.549 
ATOM   1617  CA  TYR A 214       7.151 -24.760 -10.551 
ATOM   1618  C   TYR A 214       6.376 -26.019 -10.132 
ATOM   1619  O   TYR A 214       5.971 -26.150  -8.981 
ATOM   1620  CB  TYR A 214       6.186 -23.734 -11.143 
ATOM   1621  CG  TYR A 214       5.012 -23.408 -10.247 
ATOM   1622  CD1 TYR A 214       3.762 -24.006 -10.483 
ATOM   1623  CD2 TYR A 214       5.173 -22.523  -9.167 
ATOM   1624  CE1 TYR A 214       2.668 -23.701  -9.658 
ATOM   1625  CE2 TYR A 214       4.087 -22.217  -8.341 
ATOM   1626  CZ  TYR A 214       2.833 -22.795  -8.583 
ATOM   1627  OH  TYR A 214       1.774 -22.488  -7.797 
ATOM   1628  N   GLU A 215       6.156 -26.954 -11.038 
ATOM   1629  CA  GLU A 215       5.401 -28.181 -10.750 
ATOM   1630  C   GLU A 215       6.143 -29.092  -9.771 
ATOM   1631  O   GLU A 215       5.518 -29.713  -8.908 
ATOM   1632  CB  GLU A 215       5.116 -28.922 -12.064 
ATOM   1633  CG  GLU A 215       4.133 -28.141 -12.946 
ATOM   1634  CD  GLU A 215       3.947 -28.761 -14.346 
ATOM   1635  OE1 GLU A 215       3.219 -28.129 -15.147 
ATOM   1636  OE2 GLU A 215       4.594 -29.795 -14.619 
ATOM   1637  N   ARG A 216       7.478 -29.116  -9.870 
ATOM   1638  CA  ARG A 216       8.384 -29.940  -9.061 
ATOM   1639  C   ARG A 216       8.945 -29.227  -7.831 
ATOM   1640  O   ARG A 216       9.756 -29.809  -7.125 
ATOM   1641  CB  ARG A 216       9.513 -30.465  -9.967 
ATOM   1642  CG  ARG A 216       8.976 -31.430 -11.029 
ATOM   1643  CD  ARG A 216      10.090 -32.003 -11.903 
ATOM   1644  NE  ARG A 216      10.551 -31.032 -12.909 
ATOM   1645  CZ  ARG A 216      11.134 -31.327 -14.063 
ATOM   1646  NH1 ARG A 216      11.398 -32.561 -14.396 
ATOM   1647  NH2 ARG A 216      11.453 -30.393 -14.900 
ATOM   1648  N   ASP A 217       8.556 -27.969  -7.614 
ATOM   1649  CA  ASP A 217       9.060 -27.200  -6.480 
ATOM   1650  C   ASP A 217       8.443 -27.706  -5.168 
ATOM   1651  O   ASP A 217       7.226 -27.769  -5.008 
ATOM   1652  CB  ASP A 217       8.803 -25.703  -6.694 
ATOM   1653  CG  ASP A 217       9.488 -24.827  -5.631 
ATOM   1654  OD1 ASP A 217      10.652 -25.085  -5.258 
ATOM   1655  OD2 ASP A 217       8.882 -23.822  -5.192 
ATOM   1656  N   SER A 218       9.313 -28.067  -4.217 
ATOM   1657  CA  SER A 218       8.896 -28.480  -2.880 
ATOM   1658  C   SER A 218       8.359 -27.288  -2.097 
ATOM   1659  O   SER A 218       8.887 -26.176  -2.207 
ATOM   1660  CB  SER A 218      10.053 -29.143  -2.128 
ATOM   1661  OG  SER A 218      11.128 -28.240  -1.928 
ATOM   1662  N   SER A 219       7.360 -27.530  -1.248 
ATOM   1663  CA  SER A 219       6.831 -26.500  -0.357 
ATOM   1664  C   SER A 219       7.941 -25.905   0.517 
ATOM   1665  O   SER A 219       8.747 -26.613   1.129 
ATOM   1666  CB  SER A 219       5.678 -27.052   0.497 
ATOM   1667  OG  SER A 219       6.082 -28.205   1.205 
ATOM   1668  N   LEU A 220       7.990 -24.574   0.553 
ATOM   1669  CA  LEU A 220       8.912 -23.856   1.415 
ATOM   1670  C   LEU A 220       8.341 -23.810   2.834 
ATOM   1671  O   LEU A 220       7.252 -23.281   3.044 
ATOM   1672  CB  LEU A 220       9.165 -22.455   0.831 
ATOM   1673  CG  LEU A 220      10.222 -21.644   1.589 
ATOM   1674  CD1 LEU A 220      11.619 -22.280   1.493 
ATOM   1675  CD2 LEU A 220      10.303 -20.239   0.994 
ATOM   1676  N   THR A 221       9.084 -24.364   3.793 
ATOM   1677  CA  THR A 221       8.770 -24.260   5.224 
ATOM   1678  C   THR A 221       9.573 -23.132   5.859 
ATOM   1679  O   THR A 221      10.608 -22.722   5.335 
ATOM   1680  CB  THR A 221       9.016 -25.588   5.961 
ATOM   1681  CG2 THR A 221       8.198 -26.739   5.374 
ATOM   1682  OG1 THR A 221      10.372 -25.952   5.881 
ATOM   1683  N   LEU A 222       9.122 -22.662   7.020 
ATOM   1684  CA  LEU A 222       9.800 -21.622   7.792 
ATOM   1685  C   LEU A 222      11.248 -22.009   8.123 
ATOM   1686  O   LEU A 222      12.167 -21.255   7.838 
ATOM   1687  CB  LEU A 222       8.980 -21.375   9.072 
ATOM   1688  CG  LEU A 222       9.464 -20.152   9.874 
ATOM   1689  CD1 LEU A 222       9.133 -18.859   9.134 
ATOM   1690  CD2 LEU A 222       8.774 -20.118  11.236 
ATOM   1691  N   THR A 223      11.443 -23.234   8.618 
ATOM   1692  CA  THR A 223      12.765 -23.785   8.933 
ATOM   1693  C   THR A 223      13.681 -23.755   7.718 
ATOM   1694  O   THR A 223      14.760 -23.174   7.770 
ATOM   1695  CB  THR A 223      12.638 -25.223   9.457 
ATOM   1696  CG2 THR A 223      13.909 -25.701  10.143 
ATOM   1697  OG1 THR A 223      11.591 -25.301  10.389 
ATOM   1698  N   ARG A 224      13.221 -24.256   6.561 
ATOM   1699  CA  ARG A 224      14.007 -24.243   5.320 
ATOM   1700  C   ARG A 224      14.345 -22.835   4.839 
ATOM   1701  O   ARG A 224      15.388 -22.660   4.222 
ATOM   1702  CB  ARG A 224      13.257 -24.990   4.208 
ATOM   1703  CG  ARG A 224      13.313 -26.510   4.373 
ATOM   1704  CD  ARG A 224      12.527 -27.167   3.232 
ATOM   1705  NE  ARG A 224      12.569 -28.635   3.319 
ATOM   1706  CZ  ARG A 224      12.005 -29.478   2.476 
ATOM   1707  NH1 ARG A 224      11.327 -29.070   1.436 
ATOM   1708  NH2 ARG A 224      12.111 -30.764   2.661 
ATOM   1709  N   LEU A 225      13.466 -21.864   5.049 
ATOM   1710  CA  LEU A 225      13.713 -20.465   4.680 
ATOM   1711  C   LEU A 225      14.902 -19.902   5.472 
ATOM   1712  O   LEU A 225      15.849 -19.412   4.864 
ATOM   1713  CB  LEU A 225      12.430 -19.646   4.891 
ATOM   1714  CG  LEU A 225      12.554 -18.163   4.498 
ATOM   1715  CD1 LEU A 225      12.662 -17.983   2.978 
ATOM   1716  CD2 LEU A 225      11.321 -17.395   4.968 
ATOM   1717  N   PHE A 226      14.866 -20.026   6.794 
ATOM   1718  CA  PHE A 226      15.910 -19.485   7.666 
ATOM   1719  C   PHE A 226      17.202 -20.309   7.648 
ATOM   1720  O   PHE A 226      18.285 -19.723   7.682 
ATOM   1721  CB  PHE A 226      15.359 -19.335   9.082 
ATOM   1722  CG  PHE A 226      14.394 -18.180   9.223 
ATOM   1723  CD1 PHE A 226      14.865 -16.857   9.126 
ATOM   1724  CD2 PHE A 226      13.024 -18.409   9.441 
ATOM   1725  CE1 PHE A 226      13.976 -15.774   9.252 
ATOM   1726  CE2 PHE A 226      12.138 -17.322   9.567 
ATOM   1727  CZ  PHE A 226      12.614 -16.012   9.474 
ATOM   1728  N   ASP A 227      17.132 -21.631   7.504 
ATOM   1729  CA  ASP A 227      18.319 -22.466   7.365 
ATOM   1730  C   ASP A 227      19.090 -22.116   6.088 
ATOM   1731  O   ASP A 227      20.314 -21.986   6.105 
ATOM   1732  CB  ASP A 227      17.950 -23.952   7.351 
ATOM   1733  CG  ASP A 227      17.421 -24.467   8.687 
ATOM   1734  OD1 ASP A 227      17.630 -23.788   9.711 
ATOM   1735  OD2 ASP A 227      16.792 -25.552   8.649 
ATOM   1736  N   ARG A 228      18.381 -21.893   4.974 
ATOM   1737  CA  ARG A 228      19.008 -21.445   3.729 
ATOM   1738  C   ARG A 228      19.608 -20.059   3.852 
ATOM   1739  O   ARG A 228      20.691 -19.841   3.307 
ATOM   1740  CB  ARG A 228      18.007 -21.460   2.577 
ATOM   1741  CG  ARG A 228      17.771 -22.895   2.093 
ATOM   1742  CD  ARG A 228      16.733 -22.858   0.982 
ATOM   1743  NE  ARG A 228      16.510 -24.211   0.459 
ATOM   1744  CZ  ARG A 228      15.724 -24.516  -0.555 
ATOM   1745  NH1 ARG A 228      15.032 -23.608  -1.183 
ATOM   1746  NH2 ARG A 228      15.636 -25.744  -0.967 
ATOM   1747  N   LEU A 229      18.946 -19.149   4.552 
ATOM   1748  CA  LEU A 229      19.500 -17.833   4.818 
ATOM   1749  C   LEU A 229      20.810 -17.943   5.606 
ATOM   1750  O   LEU A 229      21.828 -17.418   5.164 
ATOM   1751  CB  LEU A 229      18.450 -16.976   5.546 
ATOM   1752  CG  LEU A 229      18.896 -15.531   5.787 
ATOM   1753  CD1 LEU A 229      19.038 -14.754   4.477 
ATOM   1754  CD2 LEU A 229      17.859 -14.821   6.656 
ATOM   1755  N   LYS A 230      20.825 -18.728   6.692 
ATOM   1756  CA  LYS A 230      22.025 -18.975   7.499 
ATOM   1757  C   LYS A 230      23.165 -19.590   6.682 
ATOM   1758  O   LYS A 230      24.304 -19.146   6.802 
ATOM   1759  CB  LYS A 230      21.687 -19.897   8.676 
ATOM   1760  CG  LYS A 230      20.856 -19.203   9.766 
ATOM   1761  CD  LYS A 230      20.463 -20.231  10.824 
ATOM   1762  CE  LYS A 230      19.587 -19.605  11.913 
ATOM   1763  NZ  LYS A 230      19.166 -20.617  12.909 
ATOM   1764  N   LEU A 231      22.864 -20.580   5.825 
ATOM   1765  CA  LEU A 231      23.854 -21.209   4.940 
ATOM   1766  C   LEU A 231      24.405 -20.227   3.891 
ATOM   1767  O   LEU A 231      25.584 -20.283   3.552 
ATOM   1768  CB  LEU A 231      23.210 -22.420   4.240 
ATOM   1769  CG  LEU A 231      22.971 -23.643   5.147 
ATOM   1770  CD1 LEU A 231      22.128 -24.670   4.390 
ATOM   1771  CD2 LEU A 231      24.271 -24.318   5.571 
ATOM   1772  N   GLN A 232      23.565 -19.332   3.369 
ATOM   1773  CA  GLN A 232      24.017 -18.293   2.446 
ATOM   1774  C   GLN A 232      24.909 -17.267   3.150 
ATOM   1775  O   GLN A 232      25.926 -16.851   2.582 
ATOM   1776  CB  GLN A 232      22.811 -17.596   1.800 
ATOM   1777  CG  GLN A 232      22.164 -18.480   0.732 
ATOM   1778  CD  GLN A 232      20.945 -17.847   0.078 
ATOM   1779  NE2 GLN A 232      20.493 -18.400  -1.016 
ATOM   1780  OE1 GLN A 232      20.372 -16.857   0.506 
ATOM   1781  N   ASP A 233      24.585 -16.896   4.368 
ATOM   1782  CA  ASP A 233      25.375 -15.948   5.150 
ATOM   1783  C   ASP A 233      26.704 -16.553   5.611 
ATOM   1784  O   ASP A 233      27.732 -15.863   5.560 
ATOM   1785  CB  ASP A 233      24.549 -15.438   6.338 
ATOM   1786  CG  ASP A 233      23.384 -14.524   5.925 
ATOM   1787  OD1 ASP A 233      23.444 -13.952   4.815 
ATOM   1788  OD2 ASP A 233      22.465 -14.389   6.755 
ATOM   1789  N   SER A 234      26.736 -17.833   5.978 
ATOM   1790  CA  SER A 234      27.985 -18.515   6.308 
ATOM   1791  C   SER A 234      28.893 -18.660   5.092 
ATOM   1792  O   SER A 234      30.075 -18.318   5.166 
ATOM   1793  CB  SER A 234      27.730 -19.884   6.966 
ATOM   1794  OG  SER A 234      27.063 -20.768   6.098 
ATOM   1795  N   SER A 235      28.347 -19.062   3.940 
ATOM   1796  CA  SER A 235      29.129 -19.183   2.707 
ATOM   1797  C   SER A 235      29.676 -17.845   2.201 
ATOM   1798  O   SER A 235      30.802 -17.804   1.696 
ATOM   1799  CB  SER A 235      28.312 -19.872   1.608 
ATOM   1800  OG  SER A 235      27.162 -19.138   1.250 
ATOM   1801  N   LYS A 236      28.940 -16.758   2.369 
ATOM   1802  CA  LYS A 236      29.440 -15.412   2.072 
ATOM   1803  C   LYS A 236      30.591 -15.018   3.004 
ATOM   1804  O   LYS A 236      31.635 -14.612   2.509 
ATOM   1805  CB  LYS A 236      28.321 -14.374   2.170 
ATOM   1806  CG  LYS A 236      27.378 -14.412   0.965 
ATOM   1807  CD  LYS A 236      26.221 -13.455   1.264 
ATOM   1808  CE  LYS A 236      25.156 -13.500   0.178 
ATOM   1809  NZ  LYS A 236      23.988 -12.712   0.628 
ATOM   1810  N   LYS A 237      30.432 -15.229   4.311 
ATOM   1811  CA  LYS A 237      31.498 -14.948   5.285 
ATOM   1812  C   LYS A 237      32.771 -15.753   5.008 
ATOM   1813  O   LYS A 237      33.869 -15.222   5.134 
ATOM   1814  CB  LYS A 237      30.996 -15.237   6.707 
ATOM   1815  CG  LYS A 237      30.012 -14.169   7.192 
ATOM   1816  CD  LYS A 237      29.473 -14.547   8.579 
ATOM   1817  CE  LYS A 237      28.476 -13.493   9.039 
ATOM   1818  NZ  LYS A 237      27.958 -13.795  10.389 
ATOM   1819  N   GLU A 238      32.632 -17.016   4.596 
ATOM   1820  CA  GLU A 238      33.775 -17.843   4.203 
ATOM   1821  C   GLU A 238      34.439 -17.358   2.908 
ATOM   1822  O   GLU A 238      35.661 -17.392   2.795 
ATOM   1823  CB  GLU A 238      33.333 -19.295   4.020 
ATOM   1824  CG  GLU A 238      33.067 -20.018   5.347 
ATOM   1825  CD  GLU A 238      32.610 -21.473   5.137 
ATOM   1826  OE1 GLU A 238      32.158 -22.077   6.130 
ATOM   1827  OE2 GLU A 238      32.732 -21.970   3.997 
ATOM   1828  N   ALA A 239      33.645 -16.911   1.920 
ATOM   1829  CA  ALA A 239      34.171 -16.345   0.682 
ATOM   1830  C   ALA A 239      34.910 -15.017   0.940 
ATOM   1831  O   ALA A 239      36.039 -14.845   0.472 
ATOM   1832  CB  ALA A 239      33.024 -16.194  -0.322 
ATOM   1833  N   ASP A 240      34.341 -14.141   1.736 
ATOM   1834  CA  ASP A 240      34.945 -12.865   2.118 
ATOM   1835  C   ASP A 240      36.224 -13.087   2.944 
ATOM   1836  O   ASP A 240      37.251 -12.454   2.694 
ATOM   1837  CB  ASP A 240      33.928 -12.008   2.889 
ATOM   1838  CG  ASP A 240      32.719 -11.554   2.049 
ATOM   1839  OD1 ASP A 240      32.839 -11.484   0.803 
ATOM   1840  OD2 ASP A 240      31.658 -11.263   2.660 
ATOM   1841  N   SER A 241      36.215 -14.078   3.855 
ATOM   1842  CA  SER A 241      37.394 -14.451   4.643 
ATOM   1843  C   SER A 241      38.526 -15.014   3.775 
ATOM   1844  O   SER A 241      39.698 -14.704   4.013 
ATOM   1845  CB  SER A 241      37.032 -15.468   5.727 
ATOM   1846  OG  SER A 241      36.018 -14.979   6.583 
ATOM   1847  N   LYS A 242      38.208 -15.820   2.749 
ATOM   1848  CA  LYS A 242      39.204 -16.342   1.799 
ATOM   1849  C   LYS A 242      39.792 -15.231   0.922 
ATOM   1850  O   LYS A 242      41.007 -15.195   0.737 
ATOM   1851  CB  LYS A 242      38.604 -17.470   0.949 
ATOM   1852  CG  LYS A 242      38.472 -18.763   1.764 
ATOM   1853  CD  LYS A 242      37.740 -19.844   0.957 
ATOM   1854  CE  LYS A 242      37.552 -21.077   1.839 
ATOM   1855  NZ  LYS A 242      36.760 -22.135   1.154 
ATOM   1856  N   SER A 243      38.961 -14.301   0.459 
ATOM   1857  CA  SER A 243      39.433 -13.156  -0.322 
ATOM   1858  C   SER A 243      40.327 -12.204   0.487 
ATOM   1859  O   SER A 243      41.334 -11.717  -0.037 
ATOM   1860  CB  SER A 243      38.257 -12.409  -0.949 
ATOM   1861  OG  SER A 243      37.421 -11.784   0.000 
ATOM   1862  N   ALA A 244      40.058 -12.023   1.778 
ATOM   1863  CA  ALA A 244      40.878 -11.206   2.667 
ATOM   1864  C   ALA A 244      42.253 -11.840   2.977 
ATOM   1865  O   ALA A 244      43.243 -11.129   3.159 
ATOM   1866  CB  ALA A 244      40.082 -10.949   3.948 
ATOM   1867  N   VAL A 245      42.325 -13.185   3.011 
ATOM   1868  CA  VAL A 245      43.590 -13.906   3.223 
ATOM   1869  C   VAL A 245      44.470 -13.871   1.963 
ATOM   1870  O   VAL A 245      45.679 -13.678   2.079 
ATOM   1871  CB  VAL A 245      43.322 -15.338   3.723 
ATOM   1872  CG1 VAL A 245      44.599 -16.195   3.806 
ATOM   1873  CG2 VAL A 245      42.721 -15.315   5.136 
ATOM   1874  N   GLU A 246      43.895 -13.981   0.763 
ATOM   1875  CA  GLU A 246      44.647 -13.881  -0.499 
ATOM   1876  C   GLU A 246      45.199 -12.465  -0.745 
ATOM   1877  O   GLU A 246      46.349 -12.320  -1.166 
ATOM   1878  CB  GLU A 246      43.772 -14.360  -1.680 
ATOM   1879  CG  GLU A 246      43.640 -15.897  -1.690 
ATOM   1880  CD  GLU A 246      42.860 -16.450  -2.898 
ATOM   1881  OE1 GLU A 246      42.918 -17.693  -3.100 
ATOM   1882  OE2 GLU A 246      42.195 -15.668  -3.614 
ATOM   1883  N   ASP A 247      44.457 -11.426  -0.392 
ATOM   1884  CA  ASP A 247      44.931 -10.036  -0.504 
ATOM   1885  C   ASP A 247      46.054  -9.716   0.511 
ATOM   1886  O   ASP A 247      47.040  -9.035   0.198 
ATOM   1887  CB  ASP A 247      43.722  -9.096  -0.357 
ATOM   1888  CG  ASP A 247      43.972  -7.685  -0.906 
ATOM   1889  OD1 ASP A 247      44.723  -7.568  -1.898 
ATOM   1890  OD2 ASP A 247      43.366  -6.738  -0.361 
ATOM   1891  N   SER A 248      46.009 -10.325   1.702 
ATOM   1892  CA  SER A 248      47.045 -10.169   2.730 
ATOM   1893  C   SER A 248      48.362 -10.876   2.388 
ATOM   1894  O   SER A 248      49.425 -10.442   2.832 
ATOM   1895  CB  SER A 248      46.539 -10.682   4.079 
ATOM   1896  OG  SER A 248      45.431  -9.935   4.533 
ATOM   1897  N   THR A 249      48.331 -11.955   1.596 
ATOM   1898  CA  THR A 249      49.546 -12.670   1.166 
ATOM   1899  C   THR A 249      50.233 -12.019  -0.034 
ATOM   1900  O   THR A 249      51.459 -12.044  -0.113 
ATOM   1901  CB  THR A 249      49.272 -14.153   0.902 
ATOM   1902  CG2 THR A 249      48.975 -14.920   2.189 
ATOM   1903  OG1 THR A 249      48.186 -14.343   0.047 
ATOM   1904  N   LEU A 250      49.497 -11.351  -0.911 
ATOM   1905  CA  LEU A 250      50.068 -10.585  -2.029 
ATOM   1906  C   LEU A 250      50.702  -9.254  -1.596 
ATOM   1907  O   LEU A 250      51.689  -8.809  -2.199 
ATOM   1908  CB  LEU A 250      48.970 -10.378  -3.093 
ATOM   1909  CG  LEU A 250      48.752 -11.623  -3.976 
ATOM   1910  CD1 LEU A 250      47.418 -11.524  -4.720 
ATOM   1911  CD2 LEU A 250      49.859 -11.753  -5.026 
ATOM   1912  N   SER A 251      50.233  -8.669  -0.505 
ATOM   1913  CA  SER A 251      50.783  -7.402   0.009 
ATOM   1914  C   SER A 251      52.170  -7.533   0.667 
ATOM   1915  O   SER A 251      52.907  -6.552   0.729 
ATOM   1916  CB  SER A 251      49.771  -6.770   0.963 
ATOM   1917  OG  SER A 251      50.113  -5.418   1.208 
ATOM   1918  N   ARG A 252      52.554  -8.739   1.128 
ATOM   1919  CA  ARG A 252      53.864  -8.947   1.781 
ATOM   1920  C   ARG A 252      55.035  -9.199   0.820 
ATOM   1921  O   ARG A 252      56.173  -9.074   1.250 
ATOM   1922  CB  ARG A 252      53.775 -10.038   2.856 
ATOM   1923  CG  ARG A 252      53.027  -9.539   4.095 
ATOM   1924  CD  ARG A 252      53.106 -10.578   5.226 
ATOM   1925  NE  ARG A 252      52.349 -10.151   6.420 
ATOM   1926  CZ  ARG A 252      52.275 -10.790   7.570 
ATOM   1927  NH1 ARG A 252      52.918 -11.897   7.785 
ATOM   1928  NH2 ARG A 252      51.535 -10.322   8.542 
ATOM   1929  N   TYR A 253      54.807  -9.500  -0.454 
ATOM   1930  CA  TYR A 253      55.860  -9.782  -1.439 
ATOM   1931  C   TYR A 253      56.171  -8.620  -2.406 
ATOM   1932  O   TYR A 253      57.075  -8.741  -3.228 
ATOM   1933  CB  TYR A 253      55.586 -11.113  -2.150 
ATOM   1934  CG  TYR A 253      56.389 -12.249  -1.542 
ATOM   1935  CD1 TYR A 253      57.688 -12.516  -2.028 
ATOM   1936  CD2 TYR A 253      55.872 -13.023  -0.490 
ATOM   1937  CE1 TYR A 253      58.450 -13.546  -1.462 
ATOM   1938  CE2 TYR A 253      56.636 -14.053   0.081 
ATOM   1939  CZ  TYR A 253      57.931 -14.330  -0.408 
ATOM   1940  OH  TYR A 253      58.669 -15.326   0.131 
ATOM   1941  N   SER A 254      55.496  -7.494  -2.300 
ATOM   1942  CA  SER A 254      55.678  -6.362  -3.222 
ATOM   1943  C   SER A 254      56.378  -5.137  -2.610 
ATOM   1944  O   SER A 254      56.365  -4.071  -3.217 
ATOM   1945  CB  SER A 254      54.351  -5.980  -3.878 
ATOM   1946  OG  SER A 254      53.827  -7.088  -4.590 
ATOM   1947  N   GLN A 255      57.013  -5.258  -1.437 
ATOM   1948  CA  GLN A 255      57.673  -4.119  -0.763 
ATOM   1949  C   GLN A 255      59.211  -4.146  -0.789 
ATOM   1950  O   GLN A 255      59.857  -3.461   0.001 
ATOM   1951  CB  GLN A 255      57.102  -3.898   0.646 
ATOM   1952  CG  GLN A 255      55.727  -3.224   0.603 
ATOM   1953  CD  GLN A 255      55.299  -2.646   1.946 
ATOM   1954  NE2 GLN A 255      54.231  -1.884   1.999 
ATOM   1955  OE1 GLN A 255      55.929  -2.840   2.978 
ATOM   1956  N   THR A 256      59.842  -4.867  -1.727 
ATOM   1957  CA  THR A 256      61.309  -4.806  -1.885 
ATOM   1958  C   THR A 256      61.723  -4.586  -3.337 
ATOM   1959  O   THR A 256      62.367  -5.435  -3.928 
ATOM   1960  CB  THR A 256      62.025  -6.017  -1.276 
ATOM   1961  CG2 THR A 256      61.840  -6.128   0.237 
ATOM   1962  OG1 THR A 256      61.548  -7.212  -1.851 
ATOM   1963  N   SER A 257      61.377  -3.475  -3.921 
ATOM   1964  CA  SER A 257      62.166  -2.861  -4.998 
ATOM   1965  C   SER A 257      61.534  -1.538  -5.434 
ATOM   1966  O   SER A 257      60.601  -1.541  -6.215 
ATOM   1967  CB  SER A 257      62.288  -3.770  -6.226 
ATOM   1968  OG  SER A 257      63.311  -3.271  -7.059 
ATOM   1969  N   THR A 258      62.009  -0.448  -4.922 
ATOM   1970  CA  THR A 258      62.309   0.823  -5.633 
ATOM   1971  C   THR A 258      62.426   1.974  -4.622 
ATOM   1972  O   THR A 258      61.489   2.712  -4.356 
ATOM   1973  CB  THR A 258      61.352   1.252  -6.767 
ATOM   1974  CG2 THR A 258      61.713   0.613  -8.103 
ATOM   1975  OG1 THR A 258      60.012   0.986  -6.486 
ATOM   1976  N   TRP A 259      63.643   2.130  -4.087 
ATOM   1977  CA  TRP A 259      64.078   3.421  -3.534 
ATOM   1978  C   TRP A 259      65.375   3.793  -4.235 
ATOM   1979  O   TRP A 259      66.410   3.212  -3.939 
ATOM   1980  CB  TRP A 259      64.270   3.353  -2.013 
ATOM   1981  CG  TRP A 259      63.012   3.369  -1.219 
ATOM   1982  CD1 TRP A 259      62.293   2.280  -0.866 
ATOM   1983  CD2 TRP A 259      62.291   4.523  -0.663 
ATOM   1984  CE2 TRP A 259      61.131   4.032   0.010 
ATOM   1985  CE3 TRP A 259      62.511   5.908  -0.667 
ATOM   1986  NE1 TRP A 259      61.179   2.667  -0.147 
ATOM   1987  CZ2 TRP A 259      60.229   4.892   0.658 
ATOM   1988  CZ3 TRP A 259      61.600   6.778  -0.013 
ATOM   1989  CH2 TRP A 259      60.475   6.283   0.645 
ATOM   2508  N   ARG A 329      26.474 -18.066 -21.925 
ATOM   2509  CA  ARG A 329      25.364 -18.801 -21.306 
ATOM   2510  C   ARG A 329      24.745 -17.850 -20.280 
ATOM   2511  O   ARG A 329      25.475 -17.313 -19.448 
ATOM   2512  CB  ARG A 329      25.847 -20.121 -20.676 
ATOM   2513  CG  ARG A 329      26.436 -21.101 -21.713 
ATOM   2514  CD  ARG A 329      27.009 -22.381 -21.074 
ATOM   2515  NE  ARG A 329      26.082 -23.535 -21.131 
ATOM   2516  CZ  ARG A 329      26.351 -24.785 -20.746 
ATOM   2517  NH1 ARG A 329      27.474 -25.098 -20.183 
ATOM   2518  NH2 ARG A 329      25.466 -25.745 -20.920 
ATOM   2519  N   LYS A 330      23.445 -17.605 -20.391 
ATOM   2520  CA  LYS A 330      22.733 -16.811 -19.382 
ATOM   2521  C   LYS A 330      23.022 -17.434 -18.005 
ATOM   2522  O   LYS A 330      22.997 -18.670 -17.923 
ATOM   2523  CB  LYS A 330      21.222 -16.766 -19.667 
ATOM   2524  CG  LYS A 330      20.869 -15.933 -20.920 
ATOM   2525  CD  LYS A 330      19.347 -15.841 -21.122 
ATOM   2526  CE  LYS A 330      19.001 -14.984 -22.349 
ATOM   2527  NZ  LYS A 330      17.533 -14.839 -22.546 
ATOM   2528  N   PRO A 331      23.313 -16.641 -16.983 
ATOM   2529  CA  PRO A 331      23.579 -17.176 -15.653 
ATOM   2530  C   PRO A 331      22.394 -18.050 -15.216 
ATOM   2531  O   PRO A 331      21.233 -17.682 -15.419 
ATOM   2532  CB  PRO A 331      23.810 -15.964 -14.745 
ATOM   2533  CG  PRO A 331      23.122 -14.810 -15.487 
ATOM   2534  CD  PRO A 331      23.287 -15.187 -16.954 
ATOM   2535  N   LYS A 332      22.681 -19.219 -14.687 
ATOM   2536  CA  LYS A 332      21.663 -20.147 -14.193 
ATOM   2537  C   LYS A 332      21.004 -19.482 -12.988 
ATOM   2538  O   LYS A 332      21.658 -19.277 -11.978 
ATOM   2539  CB  LYS A 332      22.325 -21.497 -13.865 
ATOM   2540  CG  LYS A 332      21.313 -22.610 -13.538 
ATOM   2541  CD  LYS A 332      22.048 -23.944 -13.293 
ATOM   2542  CE  LYS A 332      21.067 -25.081 -13.004 
ATOM   2543  NZ  LYS A 332      21.774 -26.362 -12.725 
ATOM   2544  N   VAL A 333      19.735 -19.126 -13.133 
ATOM   2545  CA  VAL A 333      18.974 -18.507 -12.038 
ATOM   2546  C   VAL A 333      18.739 -19.564 -10.969 
ATOM   2547  O   VAL A 333      18.074 -20.570 -11.231 
ATOM   2548  CB  VAL A 333      17.653 -17.898 -12.541 
ATOM   2549  CG1 VAL A 333      16.861 -17.242 -11.401 
ATOM   2550  CG2 VAL A 333      17.908 -16.819 -13.616 
ATOM   2551  N   ASP A 334      19.278 -19.348  -9.775 
ATOM   2552  CA  ASP A 334      18.962 -20.170  -8.620 
ATOM   2553  C   ASP A 334      17.639 -19.699  -8.010 
ATOM   2554  O   ASP A 334      17.551 -18.667  -7.350 
ATOM   2555  CB  ASP A 334      20.118 -20.186  -7.603 
ATOM   2556  CG  ASP A 334      19.845 -21.174  -6.463 
ATOM   2557  OD1 ASP A 334      18.787 -21.855  -6.512 
ATOM   2558  OD2 ASP A 334      20.687 -21.245  -5.553 
ATOM   2559  N   TYR A 335      16.594 -20.473  -8.271 
ATOM   2560  CA  TYR A 335      15.253 -20.188  -7.752 
ATOM   2561  C   TYR A 335      15.098 -20.515  -6.260 
ATOM   2562  O   TYR A 335      14.059 -20.216  -5.676 
ATOM   2563  CB  TYR A 335      14.226 -20.961  -8.582 
ATOM   2564  CG  TYR A 335      14.142 -20.523 -10.031 
ATOM   2565  CD1 TYR A 335      13.435 -19.351 -10.366 
ATOM   2566  CD2 TYR A 335      14.751 -21.288 -11.035 
ATOM   2567  CE1 TYR A 335      13.337 -18.946 -11.710 
ATOM   2568  CE2 TYR A 335      14.660 -20.883 -12.388 
ATOM   2569  CZ  TYR A 335      13.944 -19.713 -12.725 
ATOM   2570  OH  TYR A 335      13.846 -19.330 -14.026 
ATOM   2571  N   GLN A 336      16.095 -21.130  -5.644 
ATOM   2572  CA  GLN A 336      16.080 -21.457  -4.217 
ATOM   2573  C   GLN A 336      16.768 -20.397  -3.355 
ATOM   2574  O   GLN A 336      16.715 -20.488  -2.126 
ATOM   2575  CB  GLN A 336      16.694 -22.848  -3.993 
ATOM   2576  CG  GLN A 336      15.911 -23.934  -4.755 
ATOM   2577  CD  GLN A 336      16.163 -25.345  -4.227 
ATOM   2578  NE2 GLN A 336      15.486 -26.338  -4.755 
ATOM   2579  OE1 GLN A 336      16.900 -25.585  -3.292 
ATOM   2580  N   GLN A 337      17.345 -19.375  -3.987 
ATOM   2581  CA  GLN A 337      17.982 -18.260  -3.308 
ATOM   2582  C   GLN A 337      16.974 -17.465  -2.470 
ATOM   2583  O   GLN A 337      15.912 -17.055  -2.945 
ATOM   2584  CB  GLN A 337      18.685 -17.383  -4.352 
ATOM   2585  CG  GLN A 337      19.600 -16.333  -3.698 
ATOM   2586  CD  GLN A 337      20.364 -15.492  -4.714 
ATOM   2587  NE2 GLN A 337      21.362 -14.767  -4.283 
ATOM   2588  OE1 GLN A 337      20.060 -15.445  -5.899 
ATOM   2589  N   VAL A 338      17.350 -17.240  -1.213 
ATOM   2590  CA  VAL A 338      16.635 -16.375  -0.278 
ATOM   2591  C   VAL A 338      17.173 -14.956  -0.403 
ATOM   2592  O   VAL A 338      18.373 -14.745  -0.555 
ATOM   2593  CB  VAL A 338      16.745 -16.914   1.166 
ATOM   2594  CG1 VAL A 338      15.991 -16.026   2.161 
ATOM   2595  CG2 VAL A 338      16.139 -18.328   1.262 
ATOM   2596  N   PHE A 339      16.273 -13.997  -0.365 
ATOM   2597  CA  PHE A 339      16.573 -12.575  -0.453 
ATOM   2598  C   PHE A 339      16.070 -11.871   0.802 
ATOM   2599  O   PHE A 339      14.985 -12.171   1.288 
ATOM   2600  CB  PHE A 339      15.919 -11.977  -1.707 
ATOM   2601  CG  PHE A 339      16.413 -12.579  -3.010 
ATOM   2602  CD1 PHE A 339      17.526 -12.030  -3.668 
ATOM   2603  CD2 PHE A 339      15.767 -13.705  -3.548 
ATOM   2604  CE1 PHE A 339      18.008 -12.614  -4.856 
ATOM   2605  CE2 PHE A 339      16.252 -14.294  -4.733 
ATOM   2606  CZ  PHE A 339      17.378 -13.750  -5.387 
ATOM   2607  N   THR A 340      16.829 -10.898   1.257 
ATOM   2608  CA  THR A 340      16.441  -9.982   2.323 
ATOM   2609  C   THR A 340      16.377  -8.568   1.763 
ATOM   2610  O   THR A 340      17.172  -8.198   0.897 
ATOM   2611  CB  THR A 340      17.404 -10.054   3.521 
ATOM   2612  CG2 THR A 340      17.340 -11.421   4.196 
ATOM   2613  OG1 THR A 340      18.723  -9.884   3.079 
ATOM   2614  N   ARG A 341      15.392  -7.781   2.198 
ATOM   2615  CA  ARG A 341      15.290  -6.355   1.871 
ATOM   2616  C   ARG A 341      14.621  -5.598   3.008 
ATOM   2617  O   ARG A 341      13.667  -6.086   3.591 
ATOM   2618  CB  ARG A 341      14.568  -6.135   0.534 
ATOM   2619  CG  ARG A 341      13.098  -6.594   0.540 
ATOM   2620  CD  ARG A 341      12.460  -6.317  -0.824 
ATOM   2621  NE  ARG A 341      11.048  -6.720  -0.845 
ATOM   2622  CZ  ARG A 341      10.163  -6.508  -1.782 
ATOM   2623  NH1 ARG A 341      10.462  -5.902  -2.894 
ATOM   2624  NH2 ARG A 341       8.935  -6.902  -1.603 
ATOM   2625  N   HIS A 342      15.079  -4.374   3.214 
ATOM   2626  CA  HIS A 342      14.434  -3.433   4.122 
ATOM   2627  C   HIS A 342      13.449  -2.540   3.360 
ATOM   2628  O   HIS A 342      13.728  -2.101   2.239 
ATOM   2629  CB  HIS A 342      15.523  -2.638   4.850 
ATOM   2630  CG  HIS A 342      14.912  -1.736   5.892 
ATOM   2631  CD2 HIS A 342      14.617  -0.416   5.734 
ATOM   2632  ND1 HIS A 342      14.487  -2.118   7.146 
ATOM   2633  CE1 HIS A 342      13.953  -1.040   7.730 
ATOM   2634  NE2 HIS A 342      14.002   0.021   6.908 
ATOM   2635  N   ILE A 343      12.277  -2.291   3.946 
ATOM   2636  CA  ILE A 343      11.203  -1.479   3.377 
ATOM   2637  C   ILE A 343      10.678  -0.553   4.476 
ATOM   2638  O   ILE A 343      10.149  -1.021   5.474 
ATOM   2639  CB  ILE A 343      10.059  -2.360   2.814 
ATOM   2640  CG1 ILE A 343      10.553  -3.441   1.825 
ATOM   2641  CG2 ILE A 343       9.011  -1.461   2.116 
ATOM   2642  CD1 ILE A 343       9.465  -4.428   1.391 
ATOM   2643  N   ASN A 344      10.713   0.760   4.250 
ATOM   2644  CA  ASN A 344      10.258   1.725   5.252 
ATOM   2645  C   ASN A 344       8.763   1.571   5.587 
ATOM   2646  O   ASN A 344       8.362   1.678   6.747 
ATOM   2647  CB  ASN A 344      10.542   3.150   4.745 
ATOM   2648  CG  ASN A 344      12.020   3.432   4.509 
ATOM   2649  ND2 ASN A 344      12.341   4.497   3.819 
ATOM   2650  OD1 ASN A 344      12.896   2.696   4.904 
ATOM   2651  N   GLN A 345       7.927   1.345   4.566 
ATOM   2652  CA  GLN A 345       6.485   1.174   4.723 
ATOM   2653  C   GLN A 345       5.962   0.150   3.712 
ATOM   2654  O   GLN A 345       6.294   0.216   2.523 
ATOM   2655  CB  GLN A 345       5.752   2.521   4.532 
ATOM   2656  CG  GLN A 345       6.140   3.567   5.594 
ATOM   2657  CD  GLN A 345       5.367   4.876   5.463 
ATOM   2658  NE2 GLN A 345       5.497   5.764   6.420 
ATOM   2659  OE1 GLN A 345       4.658   5.140   4.512 
ATOM   2660  N   ILE A 346       5.103  -0.763   4.162 
ATOM   2661  CA  ILE A 346       4.466  -1.760   3.305 
ATOM   2662  C   ILE A 346       3.001  -1.945   3.683 
ATOM   2663  O   ILE A 346       2.616  -1.889   4.850 
ATOM   2664  CB  ILE A 346       5.267  -3.080   3.309 
ATOM   2665  CG1 ILE A 346       4.780  -4.024   2.180 
ATOM   2666  CG2 ILE A 346       5.203  -3.784   4.675 
ATOM   2667  CD1 ILE A 346       5.649  -5.277   1.987 
ATOM   2668  N   PHE A 347       2.188  -2.207   2.670 
ATOM   2669  CA  PHE A 347       0.810  -2.648   2.847 
ATOM   2670  C   PHE A 347       0.673  -4.103   2.407 
ATOM   2671  O   PHE A 347       0.939  -4.447   1.258 
ATOM   2672  CB  PHE A 347      -0.128  -1.712   2.082 
ATOM   2673  CG  PHE A 347      -1.584  -2.096   2.234 
ATOM   2674  CD1 PHE A 347      -2.246  -2.813   1.222 
ATOM   2675  CD2 PHE A 347      -2.280  -1.758   3.414 
ATOM   2676  CE1 PHE A 347      -3.604  -3.171   1.377 
ATOM   2677  CE2 PHE A 347      -3.630  -2.113   3.570 
ATOM   2678  CZ  PHE A 347      -4.285  -2.816   2.546 
ATOM   2679  N   ILE A 348       0.241  -4.957   3.327 
ATOM   2680  CA  ILE A 348       0.027  -6.385   3.091 
ATOM   2681  C   ILE A 348      -1.475  -6.641   3.050 
ATOM   2682  O   ILE A 348      -2.203  -6.340   3.991 
ATOM   2683  CB  ILE A 348       0.743  -7.248   4.156 
ATOM   2684  CG1 ILE A 348       2.246  -6.912   4.204 
ATOM   2685  CG2 ILE A 348       0.521  -8.744   3.844 
ATOM   2686  CD1 ILE A 348       3.029  -7.676   5.288 
ATOM   2687  N   ARG A 349      -1.947  -7.226   1.945 
ATOM   2688  CA  ARG A 349      -3.342  -7.662   1.834 
ATOM   2689  C   ARG A 349      -3.562  -8.941   2.645 
ATOM   2690  O   ARG A 349      -2.782  -9.881   2.504 
ATOM   2691  CB  ARG A 349      -3.730  -7.879   0.372 
ATOM   2692  CG  ARG A 349      -3.770  -6.561  -0.410 
ATOM   2693  CD  ARG A 349      -4.280  -6.767  -1.843 
ATOM   2694  NE  ARG A 349      -5.659  -7.298  -1.843 
ATOM   2695  CZ  ARG A 349      -6.498  -7.357  -2.868 
ATOM   2696  NH1 ARG A 349      -6.201  -6.877  -4.040 
ATOM   2697  NH2 ARG A 349      -7.652  -7.925  -2.717 
ATOM   2698  N   GLY A 350      -4.649  -8.988   3.413 
ATOM   2699  CA  GLY A 350      -4.965 -10.114   4.290 
ATOM   2700  C   GLY A 350      -5.104 -11.459   3.584 
ATOM   2701  O   GLY A 350      -4.743 -12.488   4.144 
ATOM   2702  N   GLU A 351      -5.505 -11.470   2.311 
ATOM   2703  CA  GLU A 351      -5.531 -12.697   1.498 
ATOM   2704  C   GLU A 351      -4.153 -13.358   1.348 
ATOM   2705  O   GLU A 351      -4.075 -14.558   1.102 
ATOM   2706  CB  GLU A 351      -6.161 -12.391   0.128 
ATOM   2707  CG  GLU A 351      -5.261 -11.535  -0.791 
ATOM   2708  CD  GLU A 351      -5.996 -10.883  -1.974 
ATOM   2709  OE1 GLU A 351      -5.312 -10.275  -2.829 
ATOM   2710  OE2 GLU A 351      -7.241 -10.813  -1.986 
ATOM   2711  N   ASN A 352      -3.084 -12.598   1.486 
ATOM   2712  CA  ASN A 352      -1.711 -13.093   1.390 
ATOM   2713  C   ASN A 352      -1.111 -13.488   2.745 
ATOM   2714  O   ASN A 352      -0.021 -14.050   2.767 
ATOM   2715  CB  ASN A 352      -0.848 -12.033   0.683 
ATOM   2716  CG  ASN A 352      -1.253 -11.807  -0.757 
ATOM   2717  ND2 ASN A 352      -1.125 -10.594  -1.247 
ATOM   2718  OD1 ASN A 352      -1.670 -12.700  -1.476 
ATOM   2719  N   VAL A 353      -1.800 -13.216   3.850 
ATOM   2720  CA  VAL A 353      -1.329 -13.530   5.199 
ATOM   2721  C   VAL A 353      -1.645 -14.991   5.525 
ATOM   2722  O   VAL A 353      -2.757 -15.453   5.303 
ATOM   2723  CB  VAL A 353      -1.931 -12.556   6.229 
ATOM   2724  CG1 VAL A 353      -1.454 -12.863   7.647 
ATOM   2725  CG2 VAL A 353      -1.520 -11.113   5.894 
ATOM   2726  N   LEU A 354      -0.655 -15.717   6.042 
ATOM   2727  CA  LEU A 354      -0.805 -17.077   6.559 
ATOM   2728  C   LEU A 354      -0.903 -17.081   8.084 
ATOM   2729  O   LEU A 354      -1.779 -17.731   8.641 
ATOM   2730  CB  LEU A 354       0.405 -17.934   6.151 
ATOM   2731  CG  LEU A 354       0.424 -18.367   4.677 
ATOM   2732  CD1 LEU A 354       1.740 -19.104   4.396 
ATOM   2733  CD2 LEU A 354      -0.736 -19.308   4.342 
ATOM   2734  N   LEU A 355       0.028 -16.393   8.736 
ATOM   2735  CA  LEU A 355       0.183 -16.390  10.181 
ATOM   2736  C   LEU A 355       0.796 -15.067  10.603 
ATOM   2737  O   LEU A 355       1.662 -14.535   9.903 
ATOM   2738  CB  LEU A 355       1.076 -17.589  10.583 
ATOM   2739  CG  LEU A 355       1.422 -17.690  12.086 
ATOM   2740  CD1 LEU A 355       0.189 -18.027  12.920 
ATOM   2741  CD2 LEU A 355       2.473 -18.765  12.303 
ATOM   2742  N   VAL A 356       0.374 -14.561  11.753 
ATOM   2743  CA  VAL A 356       1.012 -13.432  12.424 
ATOM   2744  C   VAL A 356       1.386 -13.883  13.826 
ATOM   2745  O   VAL A 356       0.543 -14.458  14.516 
ATOM   2746  CB  VAL A 356       0.098 -12.195  12.479 
ATOM   2747  CG1 VAL A 356       0.843 -10.988  13.052 
ATOM   2748  CG2 VAL A 356      -0.398 -11.816  11.074 
ATOM   2749  N   HIS A 357       2.624 -13.657  14.233 
ATOM   2750  CA  HIS A 357       3.064 -13.877  15.608 
ATOM   2751  C   HIS A 357       3.910 -12.706  16.091 
ATOM   2752  O   HIS A 357       4.417 -11.919  15.292 
ATOM   2753  CB  HIS A 357       3.787 -15.226  15.746 
ATOM   2754  CG  HIS A 357       5.131 -15.270  15.073 
ATOM   2755  CD2 HIS A 357       6.355 -15.143  15.665 
ATOM   2756  ND1 HIS A 357       5.349 -15.513  13.738 
ATOM   2757  CE1 HIS A 357       6.679 -15.542  13.532 
ATOM   2758  NE2 HIS A 357       7.331 -15.320  14.684 
ATOM   2759  N   LEU A 358       4.030 -12.584  17.401 
ATOM   2760  CA  LEU A 358       4.807 -11.534  18.041 
ATOM   2761  C   LEU A 358       6.296 -11.868  17.941 
ATOM   2762  O   LEU A 358       6.681 -13.009  18.187 
ATOM   2763  CB  LEU A 358       4.355 -11.366  19.504 
ATOM   2764  CG  LEU A 358       2.847 -11.088  19.660 
ATOM   2765  CD1 LEU A 358       2.476 -10.920  21.133 
ATOM   2766  CD2 LEU A 358       2.436  -9.824  18.915 
ATOM   2767  N   ALA A 359       7.114 -10.892  17.560 
ATOM   2768  CA  ALA A 359       8.553 -11.021  17.687 
ATOM   2769  C   ALA A 359       8.908 -10.815  19.168 
ATOM   2770  O   ALA A 359       8.776  -9.709  19.677 
ATOM   2771  CB  ALA A 359       9.232 -10.012  16.753 
ATOM   2772  N   GLN A 360       9.250 -11.908  19.844 
ATOM   2773  CA  GLN A 360       9.798 -11.882  21.202 
ATOM   2774  C   GLN A 360      11.268 -11.496  21.174 
ATOM   2775  O   GLN A 360      11.966 -11.917  20.219 
ATOM   2776  CB  GLN A 360       9.588 -13.229  21.912 
ATOM   2777  CG  GLN A 360       8.110 -13.462  22.270 
ATOM   2778  CD  GLN A 360       7.874 -14.749  23.076 
ATOM   2779  NE2 GLN A 360       6.746 -14.873  23.740 
ATOM   2780  OE1 GLN A 360       8.680 -15.671  23.122 
ATOM   2781  OXT GLN A 360      11.668 -10.785  22.135 
TER
HEADER lig_1.pdb
ATOM      1  P     G A   1      98.061  79.549 -99.933 
ATOM      2  C5'   G A   1      99.808  81.458-100.155 
ATOM      3  O5'   G A   1      98.789  80.691-100.756 
ATOM      4  C4'   G A   1     100.309  82.486-101.114 
ATOM      5  O4'   G A   1     100.882  81.831-102.264 
ATOM      6  C3'   G A   1      99.248  83.394-101.717 
ATOM      7  O3'   G A   1      98.849  84.434-100.837 
ATOM      8  C2'   G A   1      99.945  83.873-102.969 
ATOM      9  O2'   G A   1     100.924  84.847-102.667 
ATOM     10  C1'   G A   1     100.627  82.607-103.415 
ATOM     11  N1    G A   1      98.643  82.396-108.057 
ATOM     12  C2    G A   1      99.458  83.331-107.506 
ATOM     13  N2    G A   1      99.799  84.361-108.287 
ATOM     14  N3    G A   1      99.927  83.281-106.271 
ATOM     15  C4    G A   1      99.492  82.184-105.616 
ATOM     16  C5    G A   1      98.660  81.177-106.083 
ATOM     17  C6    G A   1      98.185  81.262-107.393 
ATOM     18  O6    G A   1      97.440  80.468-107.995 
ATOM     19  N7    G A   1      98.444  80.219-105.102 
ATOM     20  C8    G A   1      99.125  80.655-104.086 
ATOM     21  N9    G A   1      99.782  81.832-104.329 
ATOM     22  OP1   G A   1      96.799  80.142 -99.478 
ATOM     23  OP2   G A   1      97.957  78.407-100.904 
ATOM     24  OP3   G A   1      98.923  79.209 -98.988 
ATOM     25  P     A A   2      97.313  84.941-100.954 
ATOM     26  C5'   A A   2      98.158  86.950-102.389 
ATOM     27  O5'   A A   2      97.309  85.818-102.274 
ATOM     28  C4'   A A   2      98.077  87.561-103.765 
ATOM     29  O4'   A A   2      98.541  86.619-104.762 
ATOM     30  C3'   A A   2      96.682  87.927-104.255 
ATOM     31  O3'   A A   2      96.211  89.141-103.704 
ATOM     32  C2'   A A   2      96.881  87.978-105.760 
ATOM     33  O2'   A A   2      97.540  89.160-106.162 
ATOM     34  C1'   A A   2      97.813  86.799-105.965 
ATOM     35  N1    A A   2      95.147  84.243-109.516 
ATOM     36  C2    A A   2      95.762  85.432-109.536 
ATOM     37  N3    A A   2      96.443  86.036-108.576 
ATOM     38  C4    A A   2      96.466  85.277-107.463 
ATOM     39  C5    A A   2      95.881  84.040-107.295 
ATOM     40  C6    A A   2      95.191  83.508-108.386 
ATOM     41  N6    A A   2      94.572  82.327-108.366 
ATOM     42  N7    A A   2      96.112  83.557-106.014 
ATOM     43  C8    A A   2      96.816  84.508-105.445 
ATOM     44  N9    A A   2      97.066  85.573-106.267 
ATOM     45  OP1   A A   2      97.100  85.834 -99.787 
ATOM     46  OP2   A A   2      96.394  83.796-101.169 
ATOM     47  P     G A   3      94.647  89.312-103.476 
ATOM     48  C5'   G A   3      94.557  90.708-105.681 
ATOM     49  O5'   G A   3      94.099  89.589-104.936 
ATOM     50  C4'   G A   3      94.048  90.662-107.099 
ATOM     51  O4'   G A   3      94.584  89.509-107.783 
ATOM     52  C3'   G A   3      92.545  90.502-107.271 
ATOM     53  O3'   G A   3      91.841  91.714-107.071 
ATOM     54  C2'   G A   3      92.450  89.964-108.682 
ATOM     55  O2'   G A   3      92.652  90.980-109.644 
ATOM     56  C1'   G A   3      93.636  89.021-108.709 
ATOM     57  N1    G A   3      91.310  84.786-110.207 
ATOM     58  C2    G A   3      91.508  85.957-110.890 
ATOM     59  N2    G A   3      91.024  86.016-112.127 
ATOM     60  N3    G A   3      92.143  86.998-110.391 
ATOM     61  C4    G A   3      92.562  86.769-109.127 
ATOM     62  C5    G A   3      92.412  85.639-108.360 
ATOM     63  C6    G A   3      91.735  84.529-108.909 
ATOM     64  O6    G A   3      91.499  83.433-108.379 
ATOM     65  N7    G A   3      92.988  85.808-107.108 
ATOM     66  C8    G A   3      93.464  87.020-107.144 
ATOM     67  N9    G A   3      93.244  87.659-108.334 
ATOM     68  OP1   G A   3      94.466  90.546-102.666 
ATOM     69  OP2   G A   3      94.074  88.033-102.995 
ATOM     70  P     A A   4      90.387  91.646-106.471 
ATOM     71  C5'   A A   4      89.475  91.884-108.904 
ATOM     72  O5'   A A   4      89.536  91.132-107.698 
ATOM     73  C4'   A A   4      88.804  91.108-110.003 
ATOM     74  O4'   A A   4      89.561  89.912-110.297 
ATOM     75  C3'   A A   4      87.413  90.576-109.696 
ATOM     76  O3'   A A   4      86.409  91.561-109.813 
ATOM     77  C2'   A A   4      87.284  89.449-110.701 
ATOM     78  O2'   A A   4      87.025  89.939-112.000 
ATOM     79  C1'   A A   4      88.684  88.867-110.664 
ATOM     80  N1    A A   4      87.508  83.985-109.612 
ATOM     81  C2    A A   4      87.270  84.766-110.673 
ATOM     82  N3    A A   4      87.611  86.030-110.884 
ATOM     83  C4    A A   4      88.283  86.516-109.828 
ATOM     84  C5    A A   4      88.602  85.836-108.670 
ATOM     85  C6    A A   4      88.187  84.504-108.573 
ATOM     86  N6    A A   4      88.420  83.730-107.506 
ATOM     87  N7    A A   4      89.300  86.657-107.798 
ATOM     88  C8    A A   4      89.377  87.799-108.445 
ATOM     89  N9    A A   4      88.785  87.779-109.680 
ATOM     90  OP1   A A   4      89.977  93.041-106.164 
ATOM     91  OP2   A A   4      90.331  90.620-105.397 
ATOM     92  P     G A   5      85.137  91.456-108.875 
ATOM     93  C5'   G A   5      83.870  90.404-110.895 
ATOM     94  O5'   G A   5      84.302  90.298-109.547 
ATOM     95  C4'   G A   5      83.280  89.110-111.383 
ATOM     96  O4'   G A   5      84.277  88.066-111.343 
ATOM     97  C3'   G A   5      82.143  88.533-110.559 
ATOM     98  O3'   G A   5      80.906  89.168-110.821 
ATOM     99  C2'   G A   5      82.175  87.070-110.950 
ATOM    100  O2'   G A   5      81.602  86.867-112.226 
ATOM    101  C1'   G A   5      83.672  86.828-111.039 
ATOM    102  N1    G A   5      83.962  82.835-107.929 
ATOM    103  C2    G A   5      83.315  82.957-109.134 
ATOM    104  N2    G A   5      82.656  81.888-109.563 
ATOM    105  N3    G A   5      83.318  84.058-109.857 
ATOM    106  C4    G A   5      84.027  85.046-109.271 
ATOM    107  C5    G A   5      84.702  85.024-108.077 
ATOM    108  C6    G A   5      84.697  83.835-107.310 
ATOM    109  O6    G A   5      85.244  83.619-106.216 
ATOM    110  N7    G A   5      85.306  86.249-107.830 
ATOM    111  C8    G A   5      84.981  86.979-108.863 
ATOM    112  N9    G A   5      84.211  86.316-109.776 
ATOM    113  OP1   G A   5      84.388  92.728-109.037 
ATOM    114  OP2   G A   5      85.540  91.015-107.513 
ATOM    115  P     A A   6      79.875  89.310-109.637 
ATOM    116  C5'   A A   6      78.625  87.224-110.575 
ATOM    117  O5'   A A   6      79.289  87.853-109.487 
ATOM    118  C4'   A A   6      78.335  85.786-110.272 
ATOM    119  O4'   A A   6      79.571  85.053-110.097 
ATOM    120  C3'   A A   6      77.582  85.516-108.982 
ATOM    121  O3'   A A   6      76.189  85.736-109.107 
ATOM    122  C2'   A A   6      77.948  84.077-108.688 
ATOM    123  O2'   A A   6      77.223  83.184-109.509 
ATOM    124  C1'   A A   6      79.410  84.051-109.113 
ATOM    125  N1    A A   6      81.584  82.180-104.851 
ATOM    126  C2    A A   6      80.743  81.647-105.743 
ATOM    127  N3    A A   6      80.217  82.191-106.831 
ATOM    128  C4    A A   6      80.640  83.456-106.984 
ATOM    129  C5    A A   6      81.503  84.139-106.154 
ATOM    130  C6    A A   6      81.993  83.448-105.037 
ATOM    131  N6    A A   6      82.828  83.990-104.144 
ATOM    132  N7    A A   6      81.714  85.428-106.624 
ATOM    133  C8    A A   6      80.978  85.490-107.711 
ATOM    134  N9    A A   6      80.308  84.333-107.987 
ATOM    135  OP1   A A   6      78.796  90.203-110.129 
ATOM    136  OP2   A A   6      80.586  89.657-108.375 
ATOM    137  P     C A   7      75.399  86.378-107.887 
ATOM    138  C5'   C A   7      74.637  83.988-107.168 
ATOM    139  O5'   C A   7      75.301  85.201-106.842 
ATOM    140  C4'   C A   7      74.888  82.936-106.123 
ATOM    141  O4'   C A   7      76.302  82.614-106.072 
ATOM    142  C3'   C A   7      74.559  83.321-104.696 
ATOM    143  O3'   C A   7      73.175  83.223-104.408 
ATOM    144  C2'   C A   7      75.410  82.349-103.900 
ATOM    145  O2'   C A   7      74.838  81.060-103.873 
ATOM    146  C1'   C A   7      76.676  82.300-104.748 
ATOM    147  N1    C A   7      77.697  83.265-104.283 
ATOM    148  C2    C A   7      78.490  82.918-103.186 
ATOM    149  O2    C A   7      78.320  81.815-102.639 
ATOM    150  N3    C A   7      79.422  83.788-102.746 
ATOM    151  C4    C A   7      79.585  84.964-103.352 
ATOM    152  N4    C A   7      80.517  85.790-102.887 
ATOM    153  C5    C A   7      78.790  85.345-104.467 
ATOM    154  C6    C A   7      77.869  84.465-104.894 
ATOM    155  OP1   C A   7      74.031  86.690-108.369 
ATOM    156  OP2   C A   7      76.222  87.458-107.290 
ATOM    157  P     A A   8      72.488  84.294-103.498 
ATOM    158  C5'   A A   8      72.582  82.645-101.481 
ATOM    159  O5'   A A   8      72.960  83.892-102.044 
ATOM    160  C4'   A A   8      73.447  82.297-100.298 
ATOM    161  O4'   A A   8      74.831  82.244-100.705 
ATOM    162  C3'   A A   8      73.445  83.301 -99.153 
ATOM    163  O3'   A A   8      72.324  83.147 -98.298 
ATOM    164  C2'   A A   8      74.765  83.009 -98.471 
ATOM    165  O2'   A A   8      74.690  81.844 -97.672 
ATOM    166  C1'   A A   8      75.661  82.721 -99.668 
ATOM    167  N1    A A   8      79.573  85.933 -98.853 
ATOM    168  C2    A A   8      79.158  84.846 -98.204 
ATOM    169  N3    A A   8      78.129  84.052 -98.473 
ATOM    170  C4    A A   8      77.470  84.479 -99.565 
ATOM    171  C5    A A   8      77.778  85.582-100.337 
ATOM    172  C6    A A   8      78.893  86.332 -99.949 
ATOM    173  N6    A A   8      79.307  87.427-100.595 
ATOM    174  N7    A A   8      76.878  85.713-101.384 
ATOM    175  C8    A A   8      76.057  84.708-101.217 
ATOM    176  N9    A A   8      76.359  83.921-100.138 
ATOM    177  OP1   A A   8      71.025  84.096-103.586 
ATOM    178  OP2   A A   8      73.066  85.624-103.817 
ATOM    179  P     C A   9      71.609  84.396 -97.695 
ATOM    180  C5'   C A   9      72.965  84.110 -95.473 
ATOM    181  O5'   C A   9      72.655  84.887 -96.619 
ATOM    182  C4'   C A   9      74.290  84.513 -94.894 
ATOM    183  O4'   C A   9      75.285  84.568 -95.948 
ATOM    184  C3'   C A   9      74.346  85.889 -94.273 
ATOM    185  O3'   C A   9      73.818  85.902 -92.946 
ATOM    186  C2'   C A   9      75.824  86.249 -94.377 
ATOM    187  O2'   C A   9      76.580  85.629 -93.366 
ATOM    188  C1'   C A   9      76.197  85.616 -95.715 
ATOM    189  N1    C A   9      76.139  86.561 -96.841 
ATOM    190  C2    C A   9      77.214  87.432 -97.029 
ATOM    191  O2    C A   9      78.177  87.386 -96.241 
ATOM    192  N3    C A   9      77.187  88.298 -98.061 
ATOM    193  C4    C A   9      76.144  88.323 -98.894 
ATOM    194  N4    C A   9      76.164  89.189 -99.899 
ATOM    195  C5    C A   9      75.035  87.453 -98.724 
ATOM    196  C6    C A   9      75.082  86.595 -97.693 
ATOM    197  OP1   C A   9      70.398  83.946 -96.990 
ATOM    198  OP2   C A   9      71.507  85.453 -98.736 
ATOM    199  P     A A  10      74.924  86.305 -91.965 
ATOM    200  C5'   A A  10      75.867  84.165 -90.784 
ATOM    201  O5'   A A  10      75.842  84.997 -91.934 
ATOM    202  C4'   A A  10      76.808  83.005 -90.958 
ATOM    203  O4'   A A  10      76.399  82.218 -92.106 
ATOM    204  C3'   A A  10      78.259  83.344 -91.263 
ATOM    205  O3'   A A  10      78.984  83.729 -90.102 
ATOM    206  C2'   A A  10      78.760  82.054 -91.899 
ATOM    207  O2'   A A  10      79.042  81.089 -90.908 
ATOM    208  C1'   A A  10      77.535  81.619 -92.677 
ATOM    209  N1    A A  10      79.262  84.618 -96.643 
ATOM    210  C2    A A  10      79.472  84.710 -95.323 
ATOM    211  N3    A A  10      79.012  83.925 -94.342 
ATOM    212  C4    A A  10      78.244  82.935 -94.817 
ATOM    213  C5    A A  10      77.941  82.724 -96.155 
ATOM    214  C6    A A  10      78.482  83.616 -97.093 
ATOM    215  N6    A A  10      78.273  83.519 -98.418 
ATOM    216  N7    A A  10      77.124  81.612 -96.303 
ATOM    217  C8    A A  10      76.948  81.177 -95.076 
ATOM    218  N9    A A  10      77.592  81.924 -94.121 
ATOM    219  OP1   A A  10      74.303  86.461 -90.642 
ATOM    220  OP2   A A  10      75.721  87.422 -92.528 
ATOM    221  P     C A  11      80.155  84.748 -90.301 
ATOM    222  C5'   C A  11      81.453  83.466 -88.431 
ATOM    223  O5'   C A  11      81.417  83.959 -89.772 
ATOM    224  C4'   C A  11      81.990  82.066 -88.398 
ATOM    225  O4'   C A  11      81.215  81.236 -89.281 
ATOM    226  C3'   C A  11      83.422  81.892 -88.890 
ATOM    227  O3'   C A  11      84.352  82.224 -87.890 
ATOM    228  C2'   C A  11      83.454  80.432 -89.298 
ATOM    229  O2'   C A  11      83.620  79.597 -88.177 
ATOM    230  C1'   C A  11      82.036  80.229 -89.847 
ATOM    231  N1    C A  11      81.946  80.298 -91.326 
ATOM    232  C2    C A  11      81.074  79.427 -91.978 
ATOM    233  O2    C A  11      80.390  78.635 -91.307 
ATOM    234  N3    C A  11      80.974  79.466 -93.326 
ATOM    235  C4    C A  11      81.714  80.323 -94.024 
ATOM    236  N4    C A  11      81.578  80.321 -95.347 
ATOM    237  C5    C A  11      82.624  81.221 -93.387 
ATOM    238  C6    C A  11      82.697  81.172 -92.053 
ATOM    239  OP1   C A  11      79.913  85.888 -89.389 
ATOM    240  OP2   C A  11      80.362  85.002 -91.746 
ATOM    241  P     A A  12      85.803  82.682 -88.180 
ATOM    242  C5'   A A  12      85.155  84.319 -90.120 
ATOM    243  O5'   A A  12      85.815  83.137 -89.702 
ATOM    244  C4'   A A  12      86.112  85.315 -90.725 
ATOM    245  O4'   A A  12      86.897  85.925 -89.677 
ATOM    246  C3'   A A  12      87.149  84.773 -91.694 
ATOM    247  O3'   A A  12      86.639  84.548 -92.991 
ATOM    248  C2'   A A  12      88.217  85.847 -91.655 
ATOM    249  O2'   A A  12      87.857  86.965 -92.427 
ATOM    250  C1'   A A  12      88.194  86.227 -90.175 
ATOM    251  N1    A A  12      93.200  85.544 -89.260 
ATOM    252  C2    A A  12      92.541  86.354 -90.096 
ATOM    253  N3    A A  12      91.235  86.489 -90.280 
ATOM    254  C4    A A  12      90.557  85.643 -89.482 
ATOM    255  C5    A A  12      91.095  84.752 -88.578 
ATOM    256  C6    A A  12      92.487  84.717 -88.471 
ATOM    257  N6    A A  12      93.149  83.909 -87.647 
ATOM    258  N7    A A  12      90.094  84.047 -87.932 
ATOM    259  C8    A A  12      88.994  84.519 -88.459 
ATOM    260  N9    A A  12      89.196  85.488 -89.399 
ATOM    261  OP1   A A  12      86.703  81.502 -88.063 
ATOM    262  OP2   A A  12      86.039  83.870 -87.326 
ATOM    263  P     C A  13      87.039  83.240 -93.752 
ATOM    264  C5'   C A  13      88.977  84.567 -94.871 
ATOM    265  O5'   C A  13      88.558  83.488 -94.047 
ATOM    266  C4'   C A  13      90.470  84.751 -94.793 
ATOM    267  O4'   C A  13      90.852  85.090 -93.434 
ATOM    268  C3'   C A  13      91.307  83.528 -95.107 
ATOM    269  O3'   C A  13      91.453  83.317 -96.496 
ATOM    270  C2'   C A  13      92.616  83.849 -94.405 
ATOM    271  O2'   C A  13      93.387  84.780 -95.130 
ATOM    272  C1'   C A  13      92.109  84.520 -93.134 
ATOM    273  N1    C A  13      91.953  83.560 -92.020 
ATOM    274  C2    C A  13      93.091  83.175 -91.312 
ATOM    275  O2    C A  13      94.194  83.656 -91.627 
ATOM    276  N3    C A  13      92.968  82.295 -90.296 
ATOM    277  C4    C A  13      91.772  81.799 -89.975 
ATOM    278  N4    C A  13      91.696  80.940 -88.970 
ATOM    279  C5    C A  13      90.601  82.171 -90.683 
ATOM    280  C6    C A  13      90.740  83.047 -91.687 
ATOM    281  OP1   C A  13      86.319  83.219 -95.052 
ATOM    282  OP2   C A  13      86.915  82.086 -92.837 
ATOM    283  P     G A  14      91.382  81.871 -97.028 
ATOM    284  C5'   G A  14      93.986  81.822 -97.030 
ATOM    285  O5'   G A  14      92.765  81.283 -96.556 
ATOM    286  C4'   G A  14      95.153  81.285 -96.250 
ATOM    287  O4'   G A  14      95.051  81.705 -94.868 
ATOM    288  C3'   G A  14      95.245  79.771 -96.157 
ATOM    289  O3'   G A  14      95.820  79.189 -97.306 
ATOM    290  C2'   G A  14      96.072  79.579 -94.902 
ATOM    291  O2'   G A  14      97.440  79.826 -95.135 
ATOM    292  C1'   G A  14      95.515  80.677 -94.020 
ATOM    293  N1    G A  14      94.134  77.935 -89.981 
ATOM    294  C2    G A  14      95.389  78.174 -90.473 
ATOM    295  N2    G A  14      96.403  77.613 -89.816 
ATOM    296  N3    G A  14      95.625  78.915 -91.540 
ATOM    297  C4    G A  14      94.489  79.398 -92.080 
ATOM    298  C5    G A  14      93.195  79.214 -91.668 
ATOM    299  C6    G A  14      92.952  78.421 -90.523 
ATOM    300  O6    G A  14      91.865  78.140 -90.000 
ATOM    301  N7    G A  14      92.307  79.881 -92.500 
ATOM    302  C8    G A  14      93.069  80.445 -93.391 
ATOM    303  N9    G A  14      94.399  80.198 -93.201 
ATOM    304  OP1   G A  14      91.394  81.951 -98.509 
ATOM    305  OP2   G A  14      90.298  81.125 -96.348 
ATOM    306  P     C A  15      95.099  77.945 -97.932 
ATOM    307  C5'   C A  15      96.425  76.343 -96.354 
ATOM    308  O5'   C A  15      95.178  76.836 -96.808 
ATOM    309  C4'   C A  15      96.283  75.590 -95.057 
ATOM    310  O4'   C A  15      95.705  76.461 -94.046 
ATOM    311  C3'   C A  15      95.343  74.397 -95.076 
ATOM    312  O3'   C A  15      95.943  73.238 -95.614 
ATOM    313  C2'   C A  15      94.986  74.253 -93.611 
ATOM    314  O2'   C A  15      96.035  73.654 -92.873 
ATOM    315  C1'   C A  15      94.866  75.714 -93.190 
ATOM    316  N1    C A  15      93.477  76.208 -93.306 
ATOM    317  C2    C A  15      92.557  75.846 -92.322 
ATOM    318  O2    C A  15      92.925  75.129 -91.379 
ATOM    319  N3    C A  15      91.282  76.286 -92.417 
ATOM    320  C4    C A  15      90.913  77.057 -93.439 
ATOM    321  N4    C A  15      89.652  77.467 -93.495 
ATOM    322  C5    C A  15      91.833  77.439 -94.457 
ATOM    323  C6    C A  15      93.092  76.994 -94.344 
ATOM    324  OP1   C A  15      95.932  77.514 -99.075 
ATOM    325  OP2   C A  15      93.672  78.278 -98.155 
ATOM    326  P     A A  16      95.168  72.351 -96.662 
ATOM    327  C5'   A A  16      93.851  71.181 -94.736 
ATOM    328  O5'   A A  16      93.831  71.983 -95.906 
ATOM    329  C4'   A A  16      92.508  71.185 -94.054 
ATOM    330  O4'   A A  16      92.151  72.537 -93.685 
ATOM    331  C3'   A A  16      91.341  70.721 -94.909 
ATOM    332  O3'   A A  16      91.234  69.312 -94.961 
ATOM    333  C2'   A A  16      90.161  71.390 -94.233 
ATOM    334  O2'   A A  16      89.787  70.709 -93.055 
ATOM    335  C1'   A A  16      90.759  72.732 -93.852 
ATOM    336  N1    A A  16      87.366  75.804 -96.187 
ATOM    337  C2    A A  16      87.240  74.922 -95.188 
ATOM    338  N3    A A  16      88.166  74.158 -94.628 
ATOM    339  C4    A A  16      89.363  74.361 -95.203 
ATOM    340  C5    A A  16      89.648  75.229 -96.237 
ATOM    341  C6    A A  16      88.586  75.984 -96.740 
ATOM    342  N6    A A  16      88.705  76.861 -97.741 
ATOM    343  N7    A A  16      90.990  75.172 -96.572 
ATOM    344  C8    A A  16      91.479  74.275 -95.748 
ATOM    345  N9    A A  16      90.548  73.747 -94.894 
ATOM    346  OP1   A A  16      95.938  71.107 -96.887 
ATOM    347  OP2   A A  16      94.818  73.213 -97.819 
ATOM    348  P     C A  17      91.027  68.595 -96.341 
ATOM    349  C5'   C A  17      88.463  68.762 -95.876 
ATOM    350  O5'   C A  17      89.570  69.060 -96.720 
ATOM    351  C4'   C A  17      87.233  69.501 -96.327 
ATOM    352  O4'   C A  17      87.425  70.929 -96.159 
ATOM    353  C3'   C A  17      86.880  69.353 -97.793 
ATOM    354  O3'   C A  17      86.202  68.140 -98.062 
ATOM    355  C2'   C A  17      86.037  70.586 -98.042 
ATOM    356  O2'   C A  17      84.730  70.439 -97.524 
ATOM    357  C1'   C A  17      86.778  71.624 -97.207 
ATOM    358  N1    C A  17      87.791  72.359 -97.996 
ATOM    359  C2    C A  17      87.365  73.392 -98.831 
ATOM    360  O2    C A  17      86.154  73.671 -98.883 
ATOM    361  N3    C A  17      88.276  74.071 -99.560 
ATOM    362  C4    C A  17      89.569  73.755 -99.485 
ATOM    363  N4    C A  17      90.432  74.452-100.220 
ATOM    364  C5    C A  17      90.032  72.705 -98.651 
ATOM    365  C6    C A  17      89.113  72.044 -97.930 
ATOM    366  OP1   C A  17      91.010  67.137 -96.107 
ATOM    367  OP2   C A  17      91.966  69.161 -97.340 
ATOM    368  P     A A  18      86.519  67.388 -99.395 
ATOM    369  C5'   A A  18      84.258  68.330-100.269 
ATOM    370  O5'   A A  18      85.665  68.215-100.427 
ATOM    371  C4'   A A  18      83.682  69.271-101.287 
ATOM    372  O4'   A A  18      84.094  70.624-101.004 
ATOM    373  C3'   A A  18      84.136  69.046-102.719 
ATOM    374  O3'   A A  18      83.449  67.983-103.346 
ATOM    375  C2'   A A  18      83.876  70.399-103.348 
ATOM    376  O2'   A A  18      82.500  70.584-103.624 
ATOM    377  C1'   A A  18      84.279  71.330-102.215 
ATOM    378  N1    A A  18      87.639  74.416-104.553 
ATOM    379  C2    A A  18      86.319  74.266-104.684 
ATOM    380  N3    A A  18      85.504  73.440-104.040 
ATOM    381  C4    A A  18      86.187  72.693-103.156 
ATOM    382  C5    A A  18      87.544  72.739-102.911 
ATOM    383  C6    A A  18      88.292  73.655-103.653 
ATOM    384  N6    A A  18      89.613  73.810-103.530 
ATOM    385  N7    A A  18      87.896  71.825-101.931 
ATOM    386  C8    A A  18      86.758  71.254-101.615 
ATOM    387  N9    A A  18      85.685  71.736-102.317 
ATOM    388  OP1   A A  18      85.953  66.027 -99.293 
ATOM    389  OP2   A A  18      87.950  67.559 -99.750 
ATOM    390  P     C A  19      84.259  67.023-104.299 
ATOM    391  C5'   C A  19      83.209  68.433-106.219 
ATOM    392  O5'   C A  19      84.376  67.926-105.583 
ATOM    393  C4'   C A  19      83.569  69.450-107.266 
ATOM    394  O4'   C A  19      84.149  70.621-106.636 
ATOM    395  C3'   C A  19      84.616  69.030-108.275 
ATOM    396  O3'   C A  19      84.093  68.195-109.288 
ATOM    397  C2'   C A  19      85.111  70.371-108.784 
ATOM    398  O2'   C A  19      84.197  70.955-109.684 
ATOM    399  C1'   C A  19      85.118  71.188-107.495 
ATOM    400  N1    C A  19      86.437  71.158-106.829 
ATOM    401  C2    C A  19      87.418  72.032-107.287 
ATOM    402  O2    C A  19      87.155  72.812-108.222 
ATOM    403  N3    C A  19      88.637  72.019-106.698 
ATOM    404  C4    C A  19      88.896  71.175-105.696 
ATOM    405  N4    C A  19      90.101  71.198-105.148 
ATOM    406  C5    C A  19      87.913  70.272-105.217 
ATOM    407  C6    C A  19      86.711  70.301-105.810 
ATOM    408  OP1   C A  19      83.392  65.862-104.617 
ATOM    409  OP2   C A  19      85.624  66.786-103.777 
ATOM    410  P     G A  20      85.015  67.077-109.873 
ATOM    411  C5'   G A  20      85.378  68.682-111.887 
ATOM    412  O5'   G A  20      85.941  67.914-110.836 
ATOM    413  C4'   G A  20      86.410  69.580-112.517 
ATOM    414  O4'   G A  20      86.846  70.574-111.567 
ATOM    415  C3'   G A  20      87.702  68.917-112.955 
ATOM    416  O3'   G A  20      87.570  68.233-114.182 
ATOM    417  C2'   G A  20      88.652  70.093-113.008 
ATOM    418  O2'   G A  20      88.444  70.874-114.164 
ATOM    419  C1'   G A  20      88.205  70.883-111.793 
ATOM    420  N1    G A  20      92.610  71.499-109.385 
ATOM    421  C2    G A  20      92.190  72.024-110.579 
ATOM    422  N2    G A  20      93.052  72.810-111.216 
ATOM    423  N3    G A  20      91.004  71.793-111.107 
ATOM    424  C4    G A  20      90.264  70.973-110.331 
ATOM    425  C5    G A  20      90.595  70.394-109.130 
ATOM    426  C6    G A  20      91.867  70.654-108.573 
ATOM    427  O6    G A  20      92.347  70.228-107.514 
ATOM    428  N7    G A  20      89.552  69.614-108.655 
ATOM    429  C8    G A  20      88.629  69.730-109.565 
ATOM    430  N9    G A  20      88.989  70.540-110.607 
ATOM    431  OP1   G A  20      84.165  66.186-110.697 
ATOM    432  OP2   G A  20      85.860  66.495-108.806 
ATOM    433  P     C A  21      88.422  66.936-114.388 
ATOM    434  C5'   C A  21      90.073  68.458-115.702 
ATOM    435  O5'   C A  21      89.850  67.538-114.645 
ATOM    436  C4'   C A  21      91.446  69.070-115.613 
ATOM    437  O4'   C A  21      91.559  69.854-114.395 
ATOM    438  C3'   C A  21      92.606  68.104-115.521 
ATOM    439  O3'   C A  21      92.962  67.566-116.776 
ATOM    440  C2'   C A  21      93.692  68.972-114.908 
ATOM    441  O2'   C A  21      94.253  69.854-115.854 
ATOM    442  C1'   C A  21      92.883  69.784-113.905 
ATOM    443  N1    C A  21      92.879  69.162-112.562 
ATOM    444  C2    C A  21      93.988  69.364-111.734 
ATOM    445  O2    C A  21      94.930  70.064-112.148 
ATOM    446  N3    C A  21      94.007  68.799-110.506 
ATOM    447  C4    C A  21      92.982  68.056-110.088 
ATOM    448  N4    C A  21      93.041  67.527-108.876 
ATOM    449  C5    C A  21      91.846  67.831-110.911 
ATOM    450  C6    C A  21      91.841  68.402-112.128 
ATOM    451  OP1   C A  21      87.945  66.307-115.645 
ATOM    452  OP2   C A  21      88.467  66.123-113.151 
ATOM    453  P     A A  22      93.447  66.104-116.848 
ATOM    454  C5'   A A  22      95.843  67.088-117.061 
ATOM    455  O5'   A A  22      94.938  66.249-116.366 
ATOM    456  C4'   A A  22      97.115  67.271-116.277 
ATOM    457  O4'   A A  22      96.838  67.985-115.049 
ATOM    458  C3'   A A  22      97.793  66.001-115.806 
ATOM    459  O3'   A A  22      98.546  65.375-116.822 
ATOM    460  C2'   A A  22      98.629  66.501-114.645 
ATOM    461  O2'   A A  22      99.786  67.170-115.091 
ATOM    462  C1'   A A  22      97.687  67.516-114.021 
ATOM    463  N1    A A  22      97.561  65.954-109.130 
ATOM    464  C2    A A  22      98.529  66.499-109.876 
ATOM    465  N3    A A  22      98.492  66.883-111.146 
ATOM    466  C4    A A  22      97.279  66.655-111.675 
ATOM    467  C5    A A  22      96.190  66.102-111.035 
ATOM    468  C6    A A  22      96.359  65.742-109.690 
ATOM    469  N6    A A  22      95.398  65.191-108.945 
ATOM    470  N7    A A  22      95.107  66.017-111.896 
ATOM    471  C8    A A  22      95.563  66.512-113.023 
ATOM    472  N9    A A  22      96.867  66.918-112.961 
ATOM    473  OP1   A A  22      93.457  65.705-118.278 
ATOM    474  OP2   A A  22      92.717  65.271-115.865 
ATOM    475  P     C A  23      98.570  63.805-116.868 
ATOM    476  C5'   C A  23     100.897  63.952-115.718 
ATOM    477  O5'   C A  23      99.574  63.455-115.709 
ATOM    478  C4'   C A  23     101.561  63.763-114.380 
ATOM    479  O4'   C A  23     100.848  64.514-113.365 
ATOM    480  C3'   C A  23     101.569  62.351-113.830 
ATOM    481  O3'   C A  23     102.576  61.548-114.405 
ATOM    482  C2'   C A  23     101.767  62.594-112.347 
ATOM    483  O2'   C A  23     103.103  62.934-112.047 
ATOM    484  C1'   C A  23     100.897  63.823-112.136 
ATOM    485  N1    C A  23      99.524  63.460-111.718 
ATOM    486  C2    C A  23      99.306  63.144-110.374 
ATOM    487  O2    C A  23     100.258  63.187-109.579 
ATOM    488  N3    C A  23      98.060  62.803-109.973 
ATOM    489  C4    C A  23      97.056  62.770-110.848 
ATOM    490  N4    C A  23      95.853  62.432-110.412 
ATOM    491  C5    C A  23      97.256  63.083-112.222 
ATOM    492  C6    C A  23      98.495  63.420-112.602 
ATOM    493  OP1   C A  23      99.202  63.433-118.158 
ATOM    494  OP2   C A  23      97.241  63.252-116.529 
ATOM    495  P     A A  24     102.299  60.017-114.560 
ATOM    496  C5'   A A  24     103.639  59.615-112.366 
ATOM    497  O5'   A A  24     102.427  59.470-113.084 
ATOM    498  C4'   A A  24     103.460  59.240-110.919 
ATOM    499  O4'   A A  24     102.507  60.123-110.291 
ATOM    500  C3'   A A  24     102.887  57.855-110.657 
ATOM    501  O3'   A A  24     103.860  56.838-110.768 
ATOM    502  C2'   A A  24     102.324  58.007-109.259 
ATOM    503  O2'   A A  24     103.346  57.964-108.285 
ATOM    504  C1'   A A  24     101.764  59.416-109.318 
ATOM    505  N1    A A  24      96.968  58.509-107.744 
ATOM    506  C2    A A  24      98.150  58.404-107.131 
ATOM    507  N3    A A  24      99.364  58.658-107.603 
ATOM    508  C4    A A  24      99.300  59.075-108.877 
ATOM    509  C5    A A  24      98.161  59.234-109.638 
ATOM    510  C6    A A  24      96.942  58.933-109.021 
ATOM    511  N6    A A  24      95.759  59.035-109.633 
ATOM    512  N7    A A  24      98.481  59.679-110.912 
ATOM    513  C8    A A  24      99.787  59.774-110.891 
ATOM    514  N9    A A  24     100.345  59.424-109.693 
ATOM    515  OP1   A A  24     103.417  59.471-115.361 
ATOM    516  OP2   A A  24     100.902  59.804-115.013 
ATOM    517  P     C A  25     103.439  55.394-111.253 
ATOM    518  C5'   C A  25     103.455  54.592-108.772 
ATOM    519  O5'   C A  25     102.749  54.745-109.993 
ATOM    520  C4'   C A  25     102.520  54.211-107.652 
ATOM    521  O4'   C A  25     101.542  55.260-107.452 
ATOM    522  C3'   C A  25     101.680  52.972-107.888 
ATOM    523  O3'   C A  25     102.398  51.783-107.618 
ATOM    524  C2'   C A  25     100.513  53.191-106.944 
ATOM    525  O2'   C A  25     100.866  52.889-105.611 
ATOM    526  C1'   C A  25     100.309  54.696-107.063 
ATOM    527  N1    C A  25      99.275  55.053-108.056 
ATOM    528  C2    C A  25      97.937  54.953-107.684 
ATOM    529  O2    C A  25      97.651  54.573-106.540 
ATOM    530  N3    C A  25      96.979  55.280-108.580 
ATOM    531  C4    C A  25      97.313  55.691-109.804 
ATOM    532  N4    C A  25      96.338  56.003-110.651 
ATOM    533  C5    C A  25      98.669  55.798-110.209 
ATOM    534  C6    C A  25      99.606  55.474-109.304 
ATOM    535  OP1   C A  25     104.674  54.637-111.545 
ATOM    536  OP2   C A  25     102.417  55.553-112.314 
ATOM    537  P     G A  26     102.263  50.542-108.539 
ATOM    538  C5'   G A  26     100.717  49.480-106.727 
ATOM    539  O5'   G A  26     100.897  49.906-108.067 
ATOM    540  C4'   G A  26      99.252  49.266-106.436 
ATOM    541  O4'   G A  26      98.549  50.521-106.534 
ATOM    542  C3'   G A  26      98.521  48.357-107.407 
ATOM    543  O3'   G A  26      98.684  46.990-107.073 
ATOM    544  C2'   G A  26      97.086  48.831-107.295 
ATOM    545  O2'   G A  26      96.459  48.298-106.145 
ATOM    546  C1'   G A  26      97.273  50.325-107.101 
ATOM    547  N1    G A  26      94.270  52.638-110.466 
ATOM    548  C2    G A  26      93.931  51.973-109.321 
ATOM    549  N2    G A  26      92.631  51.919-109.030 
ATOM    550  N3    G A  26      94.807  51.408-108.515 
ATOM    551  C4    G A  26      96.070  51.556-108.961 
ATOM    552  C5    G A  26      96.509  52.197-110.095 
ATOM    553  C6    G A  26      95.561  52.805-110.945 
ATOM    554  O6    G A  26      95.756  53.422-112.001 
ATOM    555  N7    G A  26      97.887  52.126-110.200 
ATOM    556  C8    G A  26      98.253  51.454-109.149 
ATOM    557  N9    G A  26      97.204  51.077-108.356 
ATOM    558  OP1   G A  26     103.353  49.594-108.228 
ATOM    559  OP2   G A  26     102.089  51.028-109.928 
ATOM    560  P     C A  27      99.266  45.975-108.143 
ATOM    561  C5'   C A  27      96.954  44.849-107.760 
ATOM    562  O5'   C A  27      97.948  45.295-108.673 
ATOM    563  C4'   C A  27      95.595  44.809-108.412 
ATOM    564  O4'   C A  27      95.243  46.147-108.853 
ATOM    565  C3'   C A  27      95.507  43.918-109.650 
ATOM    566  O3'   C A  27      94.233  43.294-109.721 
ATOM    567  C2'   C A  27      95.675  44.892-110.800 
ATOM    568  O2'   C A  27      95.094  44.477-112.015 
ATOM    569  C1'   C A  27      94.982  46.141-110.250 
ATOM    570  N1    C A  27      95.507  47.395-110.821 
ATOM    571  C2    C A  27      94.603  48.349-111.291 
ATOM    572  O2    C A  27      93.384  48.133-111.206 
ATOM    573  N3    C A  27      95.083  49.495-111.826 
ATOM    574  C4    C A  27      96.398  49.699-111.904 
ATOM    575  N4    C A  27      96.822  50.840-112.431 
ATOM    576  C5    C A  27      97.335  48.743-111.435 
ATOM    577  C6    C A  27      96.844  47.616-110.904 
ATOM    578  OP1   C A  27     100.059  44.944-107.447 
ATOM    579  OP2   C A  27      99.883  46.731-109.258 
ATOM    580  P     A A  28      94.129  41.789-109.299 
ATOM    581  C5'   A A  28      94.159  41.287-111.856 
ATOM    582  O5'   A A  28      94.731  41.076-110.573 
ATOM    583  C4'   A A  28      94.982  40.627-112.923 
ATOM    584  O4'   A A  28      96.293  41.221-112.970 
ATOM    585  C3'   A A  28      95.261  39.149-112.714 
ATOM    586  O3'   A A  28      94.171  38.334-113.098 
ATOM    587  C2'   A A  28      96.510  38.936-113.544 
ATOM    588  O2'   A A  28      96.205  38.827-114.925 
ATOM    589  C1'   A A  28      97.253  40.240-113.302 
ATOM    590  N1    A A  28     101.952  38.747-111.887 
ATOM    591  C2    A A  28     101.310  38.704-113.061 
ATOM    592  N3    A A  28     100.083  39.116-113.363 
ATOM    593  C4    A A  28      99.480  39.622-112.275 
ATOM    594  C5    A A  28     100.014  39.733-111.005 
ATOM    595  C6    A A  28     101.318  39.269-110.822 
ATOM    596  N6    A A  28     101.960  39.305-109.654 
ATOM    597  N7    A A  28      99.105  40.308-110.138 
ATOM    598  C8    A A  28      98.055  40.527-110.893 
ATOM    599  N9    A A  28      98.215  40.137-112.197 
ATOM    600  OP1   A A  28      92.696  41.416-109.213 
ATOM    601  OP2   A A  28      95.026  41.528-108.150 
ATOM    602  P     C A  29      94.127  36.851-112.603 
ATOM    603  C5'   C A  29      95.630  34.859-113.252 
ATOM    604  O5'   C A  29      95.147  36.141-113.578 
ATOM    605  C4'   C A  29      97.103  34.728-113.526 
ATOM    606  O4'   C A  29      97.780  35.960-113.178 
ATOM    607  C3'   C A  29      97.830  33.670-112.714 
ATOM    608  O3'   C A  29      97.669  32.379-113.265 
ATOM    609  C2'   C A  29      99.262  34.167-112.742 
ATOM    610  O2'   C A  29      99.895  33.878-113.971 
ATOM    611  C1'   C A  29      99.050  35.673-112.640 
ATOM    612  N1    C A  29      99.100  36.160-111.240 
ATOM    613  C2    C A  29     100.330  36.201-110.581 
ATOM    614  O2    C A  29     101.357  35.829-111.174 
ATOM    615  N3    C A  29     100.380  36.643-109.304 
ATOM    616  C4    C A  29      99.266  37.036-108.687 
ATOM    617  N4    C A  29      99.355  37.470-107.437 
ATOM    618  C5    C A  29      98.002  37.004-109.336 
ATOM    619  C6    C A  29      97.973  36.562-110.599 
ATOM    620  OP1   C A  29      92.773  36.322-112.882 
ATOM    621  OP2   C A  29      94.656  36.798-111.225 
ATOM    622  P     A A  30      96.866  31.303-112.460 
ATOM    623  C5'   A A  30      97.857  29.928-114.409 
ATOM    624  O5'   A A  30      97.558  29.999-113.024 
ATOM    625  C4'   A A  30      99.333  29.736-114.637 
ATOM    626  O4'   A A  30     100.093  30.616-113.780 
ATOM    627  C3'   A A  30      99.884  28.360-114.312 
ATOM    628  O3'   A A  30      99.608  27.416-115.332 
ATOM    629  C2'   A A  30     101.358  28.645-114.122 
ATOM    630  O2'   A A  30     102.020  28.807-115.368 
ATOM    631  C1'   A A  30     101.310  29.995-113.411 
ATOM    632  N1    A A  30     104.257  28.969-109.327 
ATOM    633  C2    A A  30     104.522  29.025-110.640 
ATOM    634  N3    A A  30     103.706  29.305-111.649 
ATOM    635  C4    A A  30     102.462  29.541-111.199 
ATOM    636  C5    A A  30     102.036  29.513-109.887 
ATOM    637  C6    A A  30     103.001  29.214-108.916 
ATOM    638  N6    A A  30     102.736  29.148-107.609 
ATOM    639  N7    A A  30     100.682  29.805-109.800 
ATOM    640  C8    A A  30     100.326  29.995-111.050 
ATOM    641  N9    A A  30     101.353  29.850-111.949 
ATOM    642  OP1   A A  30      95.456  31.308-112.924 
ATOM    643  OP2   A A  30      97.165  31.414-111.026 
ATOM    644  P     C A  31      99.305  25.941-114.949 
ATOM    645  C5'   C A  31     101.719  25.434-115.762 
ATOM    646  O5'   C A  31     100.751  25.376-114.730 
ATOM    647  C4'   C A  31     103.096  25.131-115.238 
ATOM    648  O4'   C A  31     103.493  26.139-114.274 
ATOM    649  C3'   C A  31     103.244  23.832-114.473 
ATOM    650  O3'   C A  31     103.354  22.712-115.330 
ATOM    651  C2'   C A  31     104.498  24.094-113.652 
ATOM    652  O2'   C A  31     105.667  23.973-114.437 
ATOM    653  C1'   C A  31     104.307  25.557-113.278 
ATOM    654  N1    C A  31     103.660  25.719-111.957 
ATOM    655  C2    C A  31     104.457  25.617-110.814 
ATOM    656  O2    C A  31     105.672  25.402-110.940 
ATOM    657  N3    C A  31     103.883  25.763-109.598 
ATOM    658  C4    C A  31     102.574  25.998-109.494 
ATOM    659  N4    C A  31     102.053  26.134-108.278 
ATOM    660  C5    C A  31     101.744  26.103-110.642 
ATOM    661  C6    C A  31     102.329  25.958-111.837 
ATOM    662  OP1   C A  31      98.728  25.272-116.146 
ATOM    663  OP2   C A  31      98.572  25.893-113.665 
ATOM    664  P     A A  32     102.569  21.406-114.962 
ATOM    665  C5'   A A  32     104.744  20.482-113.875 
ATOM    666  O5'   A A  32     103.385  20.847-113.734 
ATOM    667  C4'   A A  32     105.437  20.433-112.542 
ATOM    668  O4'   A A  32     105.340  21.720-111.893 
ATOM    669  C3'   A A  32     104.852  19.477-111.517 
ATOM    670  O3'   A A  32     105.244  18.139-111.727 
ATOM    671  C2'   A A  32     105.360  20.068-110.219 
ATOM    672  O2'   A A  32     106.730  19.780-110.018 
ATOM    673  C1'   A A  32     105.209  21.548-110.497 
ATOM    674  N1    A A  32     102.293  22.987-106.527 
ATOM    675  C2    A A  32     103.558  22.568-106.608 
ATOM    676  N3    A A  32     104.259  22.213-107.680 
ATOM    677  C4    A A  32     103.512  22.318-108.787 
ATOM    678  C5    A A  32     102.199  22.730-108.864 
ATOM    679  C6    A A  32     101.576  23.080-107.661 
ATOM    680  N6    A A  32     100.309  23.488-107.582 
ATOM    681  N7    A A  32     101.755  22.711-110.175 
ATOM    682  C8    A A  32     102.795  22.289-110.852 
ATOM    683  N9    A A  32     103.891  22.034-110.074 
ATOM    684  OP1   A A  32     102.740  20.473-116.098 
ATOM    685  OP2   A A  32     101.199  21.744-114.496 
ATOM    686  P     C A  33     104.219  17.004-111.348 
ATOM    687  C5'   C A  33     105.302  16.866-108.984 
ATOM    688  O5'   C A  33     104.149  17.084-109.772 
ATOM    689  C4'   C A  33     105.117  17.358-107.573 
ATOM    690  O4'   C A  33     104.617  18.720-107.588 
ATOM    691  C3'   C A  33     104.103  16.623-106.725 
ATOM    692  O3'   C A  33     104.615  15.418-106.194 
ATOM    693  C2'   C A  33     103.775  17.652-105.658 
ATOM    694  O2'   C A  33     104.800  17.733-104.691 
ATOM    695  C1'   C A  33     103.775  18.936-106.479 
ATOM    696  N1    C A  33     102.421  19.299-106.939 
ATOM    697  C2    C A  33     101.534  19.858-106.015 
ATOM    698  O2    C A  33     101.909  20.038-104.846 
ATOM    699  N3    C A  33     100.289  20.193-106.414 
ATOM    700  C4    C A  33      99.913  19.992-107.678 
ATOM    701  N4    C A  33      98.682  20.338-108.027 
ATOM    702  C5    C A  33     100.798  19.426-108.639 
ATOM    703  C6    C A  33     102.027  19.099-108.224 
ATOM    704  OP1   C A  33     104.858  15.722-111.716 
ATOM    705  OP2   C A  33     102.877  17.328-111.886 
ATOM    706  P     A A  34     103.698  14.162-106.054 
ATOM    707  C5'   A A  34     103.043  14.953-103.657 
ATOM    708  O5'   A A  34     102.641  14.608-104.970 
ATOM    709  C4'   A A  34     101.951  15.691-102.936 
ATOM    710  O4'   A A  34     101.591  16.877-103.677 
ATOM    711  C3'   A A  34     100.639  14.942-102.796 
ATOM    712  O3'   A A  34     100.646  14.035-101.714 
ATOM    713  C2'   A A  34      99.640  16.071-102.640 
ATOM    714  O2'   A A  34      99.674  16.613-101.336 
ATOM    715  C1'   A A  34     100.198  17.094-103.607 
ATOM    716  N1    A A  34      96.100  17.813-106.621 
ATOM    717  C2    A A  34      96.323  18.088-105.334 
ATOM    718  N3    A A  34      97.415  17.877-104.611 
ATOM    719  C4    A A  34      98.372  17.307-105.356 
ATOM    720  C5    A A  34      98.292  16.965-106.690 
ATOM    721  C6    A A  34      97.088  17.242-107.338 
ATOM    722  N6    A A  34      96.860  16.962-108.625 
ATOM    723  N7    A A  34      99.473  16.397-107.125 
ATOM    724  C8    A A  34     100.234  16.401-106.058 
ATOM    725  N9    A A  34      99.628  16.939-104.954 
ATOM    726  OP1   A A  34     104.502  13.061-105.491 
ATOM    727  OP2   A A  34     102.980  13.963-107.340 
ATOM    728  P     C A  35      99.931  12.667-101.843 
ATOM    729  C5'   C A  35      97.956  13.836-100.605 
ATOM    730  O5'   C A  35      98.420  13.104-101.726 
ATOM    731  C4'   C A  35      96.608  14.441-100.878 
ATOM    732  O4'   C A  35      96.696  15.345-102.003 
ATOM    733  C3'   C A  35      95.520  13.471-101.281 
ATOM    734  O3'   C A  35      94.946  12.813-100.166 
ATOM    735  C2'   C A  35      94.546  14.372-102.015 
ATOM    736  O2'   C A  35      93.773  15.144-101.119 
ATOM    737  C1'   C A  35      95.502  15.295-102.756 
ATOM    738  N1    C A  35      95.804  14.808-104.119 
ATOM    739  C2    C A  35      94.852  14.990-105.121 
ATOM    740  O2    C A  35      93.783  15.560-104.845 
ATOM    741  N3    C A  35      95.115  14.548-106.369 
ATOM    742  C4    C A  35      96.271  13.944-106.638 
ATOM    743  N4    C A  35      96.486  13.526-107.884 
ATOM    744  C5    C A  35      97.258  13.743-105.641 
ATOM    745  C6    C A  35      96.981  14.190-104.406 
ATOM    746  OP1   C A  35     100.273  11.852-100.663 
ATOM    747  OP2   C A  35     100.143  12.119-103.202 
ATOM    748  P     A A  36      94.572  11.306-100.263 
ATOM    749  C5'   A A  36      92.180  12.155-100.836 
ATOM    750  O5'   A A  36      93.306  11.370-101.198 
ATOM    751  C4'   A A  36      91.212  12.244-101.977 
ATOM    752  O4'   A A  36      91.812  12.957-103.075 
ATOM    753  C3'   A A  36      90.804  10.915-102.583 
ATOM    754  O3'   A A  36      89.784  10.276-101.835 
ATOM    755  C2'   A A  36      90.381  11.314-103.979 
ATOM    756  O2'   A A  36      89.094  11.897-103.984 
ATOM    757  C1'   A A  36      91.405  12.384-104.302 
ATOM    758  N1    A A  36      93.292  10.311-108.609 
ATOM    759  C2    A A  36      92.068  10.742-108.284 
ATOM    760  N3    A A  36      91.644  11.275-107.146 
ATOM    761  C4    A A  36      92.646  11.350-106.256 
ATOM    762  C5    A A  36      93.953  10.947-106.447 
ATOM    763  C6    A A  36      94.274  10.407-107.692 
ATOM    764  N6    A A  36      95.491   9.970-108.019 
ATOM    765  N7    A A  36      94.710  11.178-105.311 
ATOM    766  C8    A A  36      93.855  11.703-104.468 
ATOM    767  N9    A A  36      92.587  11.833-104.978 
ATOM    768  OP1   A A  36      94.142  10.844 -98.928 
ATOM    769  OP2   A A  36      95.637  10.571-100.987 
ATOM    770  P     C A  37      89.975   8.770-101.455 
ATOM    771  C5'   C A  37      88.502   8.336-103.550 
ATOM    772  O5'   C A  37      89.709   8.091-102.847 
ATOM    773  C4'   C A  37      88.563   7.735-104.927 
ATOM    774  O4'   C A  37      89.499   8.471-105.747 
ATOM    775  C3'   C A  37      89.063   6.310-104.997 
ATOM    776  O3'   C A  37      88.066   5.368-104.646 
ATOM    777  C2'   C A  37      89.526   6.212-106.436 
ATOM    778  O2'   C A  37      88.436   6.073-107.319 
ATOM    779  C1'   C A  37      90.144   7.586-106.640 
ATOM    780  N1    C A  37      91.594   7.590-106.360 
ATOM    781  C2    C A  37      92.460   7.114-107.343 
ATOM    782  O2    C A  37      91.989   6.709-108.422 
ATOM    783  N3    C A  37      93.788   7.107-107.105 
ATOM    784  C4    C A  37      94.264   7.546-105.939 
ATOM    785  N4    C A  37      95.577   7.523-105.744 
ATOM    786  C5    C A  37      93.408   8.034-104.921 
ATOM    787  C6    C A  37      92.093   8.036-105.177 
ATOM    788  OP1   C A  37      88.878   8.404-100.535 
ATOM    789  OP2   C A  37      91.376   8.496-101.067 
ATOM    790  P     A A  38      88.502   4.127-103.812 
ATOM    791  C5'   A A  38      88.361   2.868-106.075 
ATOM    792  O5'   A A  38      89.127   3.219-104.936 
ATOM    793  C4'   A A  38      89.221   2.196-107.106 
ATOM    794  O4'   A A  38      90.138   3.147-107.682 
ATOM    795  C3'   A A  38      90.123   1.092-106.593 
ATOM    796  O3'   A A  38      89.433  -0.125-106.394 
ATOM    797  C2'   A A  38      91.185   1.031-107.670 
ATOM    798  O2'   A A  38      90.716   0.360-108.822 
ATOM    799  C1'   A A  38      91.353   2.502-107.997 
ATOM    800  N1    A A  38      96.409   3.165-107.557 
ATOM    801  C2    A A  38      95.664   2.505-108.451 
ATOM    802  N3    A A  38      94.345   2.377-108.507 
ATOM    803  C4    A A  38      93.766   3.027-107.483 
ATOM    804  C5    A A  38      94.400   3.746-106.495 
ATOM    805  C6    A A  38      95.795   3.808-106.551 
ATOM    806  N6    A A  38      96.543   4.462-105.662 
ATOM    807  N7    A A  38      93.481   4.279-105.612 
ATOM    808  C8    A A  38      92.327   3.874-106.082 
ATOM    809  N9    A A  38      92.431   3.114-107.213 
ATOM    810  OP1   A A  38      87.270   3.474-103.317 
ATOM    811  OP2   A A  38      89.574   4.483-102.858 
ATOM    812  P     G A  39      89.848  -1.014-105.171 
ATOM    813  C5'   G A  39      91.108  -2.459-106.919 
ATOM    814  O5'   G A  39      91.147  -1.704-105.720 
ATOM    815  C4'   G A  39      92.496  -2.780-107.394 
ATOM    816  O4'   G A  39      93.169  -1.572-107.793 
ATOM    817  C3'   G A  39      93.429  -3.388-106.369 
ATOM    818  O3'   G A  39      93.197  -4.769-106.174 
ATOM    819  C2'   G A  39      94.787  -3.066-106.955 
ATOM    820  O2'   G A  39      95.102  -3.926-108.030 
ATOM    821  C1'   G A  39      94.545  -1.673-107.499 
ATOM    822  N1    G A  39      98.326   0.975-105.455 
ATOM    823  C2    G A  39      98.363   0.018-106.434 
ATOM    824  N2    G A  39      99.564  -0.276-106.932 
ATOM    825  N3    G A  39      97.301  -0.603-106.891 
ATOM    826  C4    G A  39      96.175  -0.187-106.272 
ATOM    827  C5    G A  39      96.030   0.757-105.289 
ATOM    828  C6    G A  39      97.181   1.420-104.812 
ATOM    829  O6    G A  39      97.261   2.292-103.938 
ATOM    830  N7    G A  39      94.703   0.893-104.926 
ATOM    831  C8    G A  39      94.077   0.043-105.684 
ATOM    832  N9    G A  39      94.906  -0.645-106.526 
ATOM    833  OP1   G A  39      88.802  -2.052-105.017 
ATOM    834  OP2   G A  39      90.223  -0.174-104.015 
ATOM    835  P     A A  40      93.270  -5.354-104.703 
ATOM    836  C5'   A A  40      95.586  -6.327-105.363 
ATOM    837  O5'   A A  40      94.818  -5.519-104.487 
ATOM    838  C4'   A A  40      97.042  -5.972-105.284 
ATOM    839  O4'   A A  40      97.223  -4.586-105.645 
ATOM    840  C3'   A A  40      97.681  -6.073-103.914 
ATOM    841  O3'   A A  40      98.038  -7.399-103.573 
ATOM    842  C2'   A A  40      98.865  -5.139-104.049 
ATOM    843  O2'   A A  40      99.916  -5.741-104.776 
ATOM    844  C1'   A A  40      98.269  -4.025-104.885 
ATOM    845  N1    A A  40      99.366   0.180-102.175 
ATOM    846  C2    A A  40     100.127  -0.657-102.886 
ATOM    847  N3    A A  40      99.773  -1.735-103.573 
ATOM    848  C4    A A  40      98.450  -1.935-103.482 
ATOM    849  C5    A A  40      97.541  -1.163-102.793 
ATOM    850  C6    A A  40      98.046  -0.047-102.112 
ATOM    851  N6    A A  40      97.284   0.787-101.400 
ATOM    852  N7    A A  40      96.266  -1.676-102.928 
ATOM    853  C8    A A  40      96.432  -2.735-103.682 
ATOM    854  N9    A A  40      97.727  -2.947-104.054 
ATOM    855  OP1   A A  40      92.658  -6.702-104.731 
ATOM    856  OP2   A A  40      92.778  -4.345-103.737 
ATOM    857  P     A A  41      97.929  -7.901-102.111 
ATOM    858  C5'   A A  41     100.459  -7.418-101.775 
ATOM    859  O5'   A A  41      99.122  -7.151-101.399 
ATOM    860  C4'   A A  41     101.384  -6.374-101.229 
ATOM    861  O4'   A A  41     100.991  -5.072-101.707 
ATOM    862  C3'   A A  41     101.387  -6.209 -99.723 
ATOM    863  O3'   A A  41     102.065  -7.244 -99.028 
ATOM    864  C2'   A A  41     101.935  -4.796 -99.561 
ATOM    865  O2'   A A  41     103.320  -4.727 -99.778 
ATOM    866  C1'   A A  41     101.236  -4.091-100.709 
ATOM    867  N1    A A  41      98.971  -0.034 -98.579 
ATOM    868  C2    A A  41     100.245  -0.306 -98.861 
ATOM    869  N3    A A  41     100.764  -1.389 -99.421 
ATOM    870  C4    A A  41      99.801  -2.277 -99.706 
ATOM    871  C5    A A  41      98.450  -2.139 -99.479 
ATOM    872  C6    A A  41      98.034  -0.944 -98.884 
ATOM    873  N6    A A  41      96.760  -0.668 -98.597 
ATOM    874  N7    A A  41      97.762  -3.260 -99.908 
ATOM    875  C8    A A  41      98.704  -4.043-100.378 
ATOM    876  N9    A A  41      99.958  -3.508-100.291 
ATOM    877  OP1   A A  41      98.229  -9.346-102.100 
ATOM    878  OP2   A A  41      96.660  -7.409-101.521 
ATOM    879  P     U A  42     103.589  -7.504 -98.723 
ATOM    880  C5'   U A  42     103.840  -7.000 -96.183 
ATOM    881  O5'   U A  42     103.871  -6.528 -97.512 
ATOM    882  C4'   U A  42     104.646  -6.139 -95.231 
ATOM    883  O4'   U A  42     106.051  -6.228 -95.557 
ATOM    884  C3'   U A  42     104.303  -4.649 -95.237 
ATOM    885  O3'   U A  42     104.420  -4.122 -93.919 
ATOM    886  C2'   U A  42     105.396  -4.057 -96.112 
ATOM    887  O2'   U A  42     105.659  -2.677 -95.884 
ATOM    888  C1'   U A  42     106.577  -4.926 -95.699 
ATOM    889  N1    U A  42     107.680  -4.962 -96.670 
ATOM    890  C2    U A  42     108.883  -4.423 -96.266 
ATOM    891  O2    U A  42     109.053  -3.923 -95.172 
ATOM    892  N3    U A  42     109.875  -4.480 -97.210 
ATOM    893  C4    U A  42     109.798  -5.013 -98.471 
ATOM    894  O4    U A  42     110.786  -4.988 -99.195 
ATOM    895  C5    U A  42     108.520  -5.556 -98.802 
ATOM    896  C6    U A  42     107.525  -5.508 -97.909 
ATOM    897  OP1   U A  42     104.509  -7.137 -99.812 
ATOM    898  OP2   U A  42     103.626  -8.888 -98.217 
ATOM    899  P     G A  43     103.241  -4.211 -92.882 
ATOM    900  C5'   G A  43     102.088  -2.016 -93.703 
ATOM    901  O5'   G A  43     102.101  -3.435 -93.642 
ATOM    902  C4'   G A  43     100.727  -1.535 -94.109 
ATOM    903  O4'   G A  43     100.425  -2.004 -95.439 
ATOM    904  C3'   G A  43      99.590  -2.063 -93.261 
ATOM    905  O3'   G A  43      99.417  -1.299 -92.075 
ATOM    906  C2'   G A  43      98.411  -1.997 -94.208 
ATOM    907  O2'   G A  43      97.923  -0.676 -94.326 
ATOM    908  C1'   G A  43      99.073  -2.395 -95.514 
ATOM    909  N1    G A  43      96.164  -6.487 -96.320 
ATOM    910  C2    G A  43      95.789  -5.181 -96.142 
ATOM    911  N2    G A  43      94.477  -4.930 -96.179 
ATOM    912  N3    G A  43      96.635  -4.194 -95.939 
ATOM    913  C4    G A  43      97.913  -4.623 -95.928 
ATOM    914  C5    G A  43      98.393  -5.902 -96.100 
ATOM    915  C6    G A  43      97.474  -6.952 -96.316 
ATOM    916  O6    G A  43      97.706  -8.156 -96.489 
ATOM    917  N7    G A  43      99.775  -5.929 -96.023 
ATOM    918  C8    G A  43     100.105  -4.690 -95.811 
ATOM    919  N9    G A  43      99.029  -3.844 -95.741 
ATOM    920  OP1   G A  43     103.563  -3.460 -91.649 
ATOM    921  OP2   G A  43     102.848  -5.637 -92.793 
ATOM    922  P     C A  44      99.181  -2.022 -90.719 
ATOM    923  C5'   C A  44      96.668  -1.468 -91.110 
ATOM    924  O5'   C A  44      97.677  -2.442 -90.887 
ATOM    925  C4'   C A  44      95.337  -2.135 -91.295 
ATOM    926  O4'   C A  44      95.317  -2.853 -92.545 
ATOM    927  C3'   C A  44      94.988  -3.184 -90.265 
ATOM    928  O3'   C A  44      94.493  -2.613 -89.067 
ATOM    929  C2'   C A  44      93.972  -4.032 -91.000 
ATOM    930  O2'   C A  44      92.706  -3.400 -91.043 
ATOM    931  C1'   C A  44      94.560  -4.035 -92.404 
ATOM    932  N1    C A  44      95.444  -5.201 -92.641 
ATOM    933  C2    C A  44      94.855  -6.439 -92.907 
ATOM    934  O2    C A  44      93.619  -6.527 -92.933 
ATOM    935  N3    C A  44      95.651  -7.510 -93.128 
ATOM    936  C4    C A  44      96.976  -7.384 -93.091 
ATOM    937  N4    C A  44      97.720  -8.467 -93.318 
ATOM    938  C5    C A  44      97.597  -6.139 -92.822 
ATOM    939  C6    C A  44      96.800  -5.086 -92.605 
ATOM    940  OP1   C A  44      99.263  -1.021 -89.639 
ATOM    941  OP2   C A  44     100.000  -3.252 -90.649 
ATOM    942  P     C A  45      94.935  -3.224 -87.695 
ATOM    943  C5'   C A  45      92.547  -4.233 -87.634 
ATOM    944  O5'   C A  45      93.950  -4.441 -87.591 
ATOM    945  C4'   C A  45      91.828  -5.550 -87.735 
ATOM    946  O4'   C A  45      92.049  -6.130 -89.038 
ATOM    947  C3'   C A  45      92.281  -6.629 -86.779 
ATOM    948  O3'   C A  45      91.756  -6.460 -85.477 
ATOM    949  C2'   C A  45      91.800  -7.885 -87.476 
ATOM    950  O2'   C A  45      90.406  -8.055 -87.322 
ATOM    951  C1'   C A  45      92.092  -7.537 -88.927 
ATOM    952  N1    C A  45      93.423  -8.023 -89.356 
ATOM    953  C2    C A  45      93.539  -9.356 -89.743 
ATOM    954  O2    C A  45      92.532 -10.081 -89.721 
ATOM    955  N3    C A  45      94.744  -9.827 -90.135 
ATOM    956  C4    C A  45      95.807  -9.022 -90.146 
ATOM    957  N4    C A  45      96.973  -9.528 -90.539 
ATOM    958  C5    C A  45      95.716  -7.663 -89.753 
ATOM    959  C6    C A  45      94.516  -7.210 -89.369 
ATOM    960  OP1   C A  45      94.592  -2.256 -86.628 
ATOM    961  OP2   C A  45      96.315  -3.750 -87.790 
ATOM    962  P     A A  46      92.640  -6.869 -84.254 
ATOM    963  C5'   A A  46      91.103  -8.946 -84.095 
ATOM    964  O5'   A A  46      92.412  -8.424 -84.233 
ATOM    965  C4'   A A  46      91.086 -10.419 -84.392 
ATOM    966  O4'   A A  46      91.383 -10.645 -85.787 
ATOM    967  C3'   A A  46      92.114 -11.258 -83.669 
ATOM    968  O3'   A A  46      91.749 -11.539 -82.332 
ATOM    969  C2'   A A  46      92.196 -12.484 -84.550 
ATOM    970  O2'   A A  46      91.081 -13.333 -84.355 
ATOM    971  C1'   A A  46      92.090 -11.860 -85.927 
ATOM    972  N1    A A  46      96.126 -13.848 -88.357 
ATOM    973  C2    A A  46      94.974 -14.379 -87.939 
ATOM    974  N3    A A  46      93.962 -13.796 -87.312 
ATOM    975  C4    A A  46      94.222 -12.499 -87.107 
ATOM    976  C5    A A  46      95.357 -11.809 -87.478 
ATOM    977  C6    A A  46      96.350 -12.539 -88.137 
ATOM    978  N6    A A  46      97.499 -12.011 -88.551 
ATOM    979  N7    A A  46      95.269 -10.482 -87.103 
ATOM    980  C8    A A  46      94.099 -10.400 -86.521 
ATOM    981  N9    A A  46      93.417 -11.584 -86.495 
ATOM    982  OP1   A A  46      92.033  -6.288 -83.034 
ATOM    983  OP2   A A  46      94.072  -6.619 -84.549 
ATOM    984  P     C A  47      92.871 -11.630 -81.250 
ATOM    985  C5'   C A  47      92.762 -14.203 -81.611 
ATOM    986  O5'   C A  47      93.535 -13.013 -81.613 
ATOM    987  C4'   C A  47      93.525 -15.331 -82.255 
ATOM    988  O4'   C A  47      93.778 -15.020 -83.646 
ATOM    989  C3'   C A  47      94.897 -15.610 -81.698 
ATOM    990  O3'   C A  47      94.854 -16.348 -80.493 
ATOM    991  C2'   C A  47      95.557 -16.345 -82.847 
ATOM    992  O2'   C A  47      95.104 -17.680 -82.931 
ATOM    993  C1'   C A  47      95.017 -15.571 -84.036 
ATOM    994  N1    C A  47      95.929 -14.479 -84.443 
ATOM    995  C2    C A  47      97.014 -14.803 -85.256 
ATOM    996  O2    C A  47      97.172 -15.979 -85.614 
ATOM    997  N3    C A  47      97.866 -13.826 -85.636 
ATOM    998  C4    C A  47      97.670 -12.570 -85.233 
ATOM    999  N4    C A  47      98.533 -11.638 -85.632 
ATOM   1000  C5    C A  47      96.577 -12.217 -84.403 
ATOM   1001  C6    C A  47      95.741 -13.195 -84.036 
ATOM   1002  OP1   C A  47      92.218 -11.750 -79.932 
ATOM   1003  OP2   C A  47      93.882 -10.568 -81.472 
ATOM   1004  P     C A  48      95.946 -16.078 -79.420 
ATOM   1005  C5'   C A  48      97.093 -18.208 -80.360 
ATOM   1006  O5'   C A  48      97.179 -16.828 -80.049 
ATOM   1007  C4'   C A  48      98.315 -18.653 -81.113 
ATOM   1008  O4'   C A  48      98.344 -18.039 -82.422 
ATOM   1009  C3'   C A  48      99.643 -18.265 -80.512 
ATOM   1010  O3'   C A  48     100.008 -19.100 -79.431 
ATOM   1011  C2'   C A  48     100.569 -18.364 -81.708 
ATOM   1012  O2'   C A  48     100.877 -19.709 -82.006 
ATOM   1013  C1'   C A  48      99.684 -17.811 -82.810 
ATOM   1014  N1    C A  48      99.897 -16.362 -83.024 
ATOM   1015  C2    C A  48     101.001 -15.970 -83.781 
ATOM   1016  O2    C A  48     101.755 -16.839 -84.244 
ATOM   1017  N3    C A  48     101.220 -14.652 -83.990 
ATOM   1018  C4    C A  48     100.395 -13.744 -83.474 
ATOM   1019  N4    C A  48     100.648 -12.456 -83.710 
ATOM   1020  C5    C A  48      99.267 -14.116 -82.702 
ATOM   1021  C6    C A  48      99.060 -15.425 -82.503 
ATOM   1022  OP1   C A  48      95.549 -16.779 -78.182 
ATOM   1023  OP2   C A  48      96.264 -14.633 -79.375 
ATOM   1024  P     U A  49     100.780 -18.470 -78.242 
ATOM   1025  C5'   U A  49     102.862 -19.545 -79.347 
ATOM   1026  O5'   U A  49     102.224 -18.381 -78.848 
ATOM   1027  C4'   U A  49     104.124 -19.187 -80.078 
ATOM   1028  O4'   U A  49     103.807 -18.489 -81.304 
ATOM   1029  C3'   U A  49     105.055 -18.238 -79.362 
ATOM   1030  O3'   U A  49     105.816 -18.877 -78.359 
ATOM   1031  C2'   U A  49     105.882 -17.688 -80.508 
ATOM   1032  O2'   U A  49     106.844 -18.628 -80.946 
ATOM   1033  C1'   U A  49     104.820 -17.546 -81.587 
ATOM   1034  N1    U A  49     104.239 -16.187 -81.604 
ATOM   1035  C2    U A  49     104.926 -15.229 -82.322 
ATOM   1036  O2    U A  49     105.958 -15.465 -82.922 
ATOM   1037  N3    U A  49     104.357 -13.983 -82.309 
ATOM   1038  C4    U A  49     103.200 -13.602 -81.666 
ATOM   1039  O4    U A  49     102.819 -12.438 -81.751 
ATOM   1040  C5    U A  49     102.554 -14.648 -80.948 
ATOM   1041  C6    U A  49     103.082 -15.875 -80.941 
ATOM   1042  OP1   U A  49     100.792 -19.451 -77.140 
ATOM   1043  OP2   U A  49     100.298 -17.093 -77.994 
ATOM   1044  P     C A  50     105.918 -18.172 -76.967 
ATOM   1045  C5'   C A  50     108.467 -18.158 -77.351 
ATOM   1046  O5'   C A  50     107.282 -17.415 -77.133 
ATOM   1047  C4'   C A  50     109.429 -17.401 -78.220 
ATOM   1048  O4'   C A  50     108.822 -17.112 -79.504 
ATOM   1049  C3'   C A  50     109.862 -16.037 -77.737 
ATOM   1050  O3'   C A  50     110.793 -16.073 -76.686 
ATOM   1051  C2'   C A  50     110.401 -15.428 -79.016 
ATOM   1052  O2'   C A  50     111.648 -15.987 -79.367 
ATOM   1053  C1'   C A  50     109.359 -15.907 -80.014 
ATOM   1054  N1    C A  50     108.294 -14.896 -80.175 
ATOM   1055  C2    C A  50     108.469 -13.941 -81.175 
ATOM   1056  O2    C A  50     109.476 -14.000 -81.895 
ATOM   1057  N3    C A  50     107.534 -12.981 -81.339 
ATOM   1058  C4    C A  50     106.466 -12.946 -80.544 
ATOM   1059  N4    C A  50     105.571 -11.983 -80.739 
ATOM   1060  C5    C A  50     106.274 -13.905 -79.512 
ATOM   1061  C6    C A  50     107.203 -14.849 -79.363 
ATOM   1062  OP1   C A  50     106.084 -19.218 -75.933 
ATOM   1063  OP2   C A  50     104.841 -17.167 -76.822 
ATOM   1064  P     G A  51     110.801 -14.837 -75.737 
ATOM   1065  C5'   G A  51     112.956 -14.082 -76.934 
ATOM   1066  O5'   G A  51     111.617 -13.792 -76.589 
ATOM   1067  C4'   G A  51     113.421 -13.260 -78.105 
ATOM   1068  O4'   G A  51     112.520 -13.416 -79.227 
ATOM   1069  C3'   G A  51     113.476 -11.762 -77.930 
ATOM   1070  O3'   G A  51     114.576 -11.345 -77.157 
ATOM   1071  C2'   G A  51     113.534 -11.293 -79.370 
ATOM   1072  O2'   G A  51     114.815 -11.493 -79.925 
ATOM   1073  C1'   G A  51     112.565 -12.255 -80.027 
ATOM   1074  N1    G A  51     109.741  -9.024 -82.645 
ATOM   1075  C2    G A  51     111.048  -9.385 -82.821 
ATOM   1076  N2    G A  51     111.700  -8.801 -83.831 
ATOM   1077  N3    G A  51     111.675 -10.258 -82.061 
ATOM   1078  C4    G A  51     110.874 -10.740 -81.089 
ATOM   1079  C5    G A  51     109.562 -10.445 -80.824 
ATOM   1080  C6    G A  51     108.900  -9.511 -81.651 
ATOM   1081  O6    G A  51     107.733  -9.114 -81.581 
ATOM   1082  N7    G A  51     109.106 -11.163 -79.732 
ATOM   1083  C8    G A  51     110.137 -11.869 -79.357 
ATOM   1084  N9    G A  51     111.234 -11.661 -80.142 
ATOM   1085  OP1   G A  51     111.607 -15.206 -74.547 
ATOM   1086  OP2   G A  51     109.433 -14.307 -75.551 
ATOM   1087  P     U A  52     114.463 -10.025 -76.370 
ATOM   1088  C5'   U A  52     115.707  -8.930 -78.371 
ATOM   1089  O5'   U A  52     114.577  -8.957 -77.521 
ATOM   1090  C4'   U A  52     115.476  -8.016 -79.541 
ATOM   1091  O4'   U A  52     114.368  -8.497 -80.332 
ATOM   1092  C3'   U A  52     115.081  -6.599 -79.204 
ATOM   1093  O3'   U A  52     116.188  -5.806 -78.838 
ATOM   1094  C2'   U A  52     114.403  -6.144 -80.481 
ATOM   1095  O2'   U A  52     115.346  -5.840 -81.487 
ATOM   1096  C1'   U A  52     113.662  -7.409 -80.883 
ATOM   1097  N1    U A  52     112.280  -7.418 -80.375 
ATOM   1098  C2    U A  52     111.341  -6.719 -81.103 
ATOM   1099  O2    U A  52     111.612  -6.111 -82.123 
ATOM   1100  N3    U A  52     110.071  -6.759 -80.591 
ATOM   1101  C4    U A  52     109.651  -7.407 -79.452 
ATOM   1102  O4    U A  52     108.471  -7.346 -79.123 
ATOM   1103  C5    U A  52     110.677  -8.104 -78.758 
ATOM   1104  C6    U A  52     111.928  -8.086 -79.232 
ATOM   1105  OP1   U A  52     115.657  -9.914 -75.511 
ATOM   1106  OP2   U A  52     113.113  -9.922 -75.768 
ATOM   1107  P     C A  53     115.983  -4.727 -77.782 
ATOM   1108  C5'   C A  53     115.867  -3.145 -79.826 
ATOM   1109  O5'   C A  53     115.267  -3.624 -78.638 
ATOM   1110  C4'   C A  53     114.914  -2.258 -80.571 
ATOM   1111  O4'   C A  53     113.844  -3.044 -81.144 
ATOM   1112  C3'   C A  53     114.186  -1.228 -79.744 
ATOM   1113  O3'   C A  53     114.995  -0.119 -79.436 
ATOM   1114  C2'   C A  53     112.995  -0.905 -80.623 
ATOM   1115  O2'   C A  53     113.368  -0.072 -81.701 
ATOM   1116  C1'   C A  53     112.660  -2.281 -81.170 
ATOM   1117  N1    C A  53     111.626  -2.951 -80.357 
ATOM   1118  C2    C A  53     110.291  -2.645 -80.619 
ATOM   1119  O2    C A  53     110.025  -1.836 -81.520 
ATOM   1120  N3    C A  53     109.325  -3.237 -79.891 
ATOM   1121  C4    C A  53     109.646  -4.101 -78.929 
ATOM   1122  N4    C A  53     108.661  -4.663 -78.236 
ATOM   1123  C5    C A  53     110.997  -4.423 -78.641 
ATOM   1124  C6    C A  53     111.945  -3.829 -79.371 
ATOM   1125  OP1   C A  53     117.314  -4.226 -77.385 
ATOM   1126  OP2   C A  53     115.037  -5.201 -76.744 
ATOM   1127  P     A A  54     114.852   0.473 -78.052 
ATOM   1128  C5'   A A  54     113.460   2.211 -79.350 
ATOM   1129  O5'   A A  54     113.552   1.324 -78.255 
ATOM   1130  C4'   A A  54     112.050   2.684 -79.524 
ATOM   1131  O4'   A A  54     111.232   1.638 -80.087 
ATOM   1132  C3'   A A  54     111.312   3.048 -78.258 
ATOM   1133  O3'   A A  54     111.710   4.295 -77.735 
ATOM   1134  C2'   A A  54     109.870   2.992 -78.715 
ATOM   1135  O2'   A A  54     109.540   4.116 -79.497 
ATOM   1136  C1'   A A  54     109.907   1.772 -79.617 
ATOM   1137  N1    A A  54     105.968  -1.003 -77.946 
ATOM   1138  C2    A A  54     106.040   0.129 -78.649 
ATOM   1139  N3    A A  54     107.111   0.793 -79.053 
ATOM   1140  C4    A A  54     108.230   0.172 -78.650 
ATOM   1141  C5    A A  54     108.318  -0.991 -77.925 
ATOM   1142  C6    A A  54     107.111  -1.597 -77.563 
ATOM   1143  N6    A A  54     107.036  -2.722 -76.863 
ATOM   1144  N7    A A  54     109.640  -1.328 -77.700 
ATOM   1145  C8    A A  54     110.312  -0.369 -78.284 
ATOM   1146  N9    A A  54     109.517   0.563 -78.881 
ATOM   1147  OP1   A A  54     115.989   1.388 -77.838 
ATOM   1148  OP2   A A  54     114.558  -0.583 -77.056 
ATOM   1149  P     A A  55     111.804   4.425 -76.225 
ATOM   1150  C5'   A A  55     109.471   5.490 -76.450 
ATOM   1151  O5'   A A  55     110.276   4.495 -75.851 
ATOM   1152  C4'   A A  55     108.014   5.171 -76.320 
ATOM   1153  O4'   A A  55     107.688   3.944 -77.005 
ATOM   1154  C3'   A A  55     107.480   4.910 -74.938 
ATOM   1155  O3'   A A  55     107.390   6.058 -74.141 
ATOM   1156  C2'   A A  55     106.145   4.270 -75.265 
ATOM   1157  O2'   A A  55     105.230   5.213 -75.742 
ATOM   1158  C1'   A A  55     106.550   3.367 -76.410 
ATOM   1159  N1    A A  55     104.442  -0.968 -74.902 
ATOM   1160  C2    A A  55     103.937   0.162 -75.389 
ATOM   1161  N3    A A  55     104.566   1.256 -75.773 
ATOM   1162  C4    A A  55     105.888   1.116 -75.607 
ATOM   1163  C5    A A  55     106.558   0.021 -75.121 
ATOM   1164  C6    A A  55     105.775  -1.072 -74.754 
ATOM   1165  N6    A A  55     106.275  -2.198 -74.261 
ATOM   1166  N7    A A  55     107.921   0.249 -75.101 
ATOM   1167  C8    A A  55     108.038   1.465 -75.566 
ATOM   1168  N9    A A  55     106.845   2.034 -75.896 
ATOM   1169  OP1   A A  55     112.407   5.740 -75.951 
ATOM   1170  OP2   A A  55     112.376   3.208 -75.616 
ATOM   1171  P     U A  56     107.368   5.858 -72.624 
ATOM   1172  C5'   U A  56     104.852   6.152 -73.051 
ATOM   1173  O5'   U A  56     105.874   5.402 -72.440 
ATOM   1174  C4'   U A  56     103.526   5.476 -72.938 
ATOM   1175  O4'   U A  56     103.496   4.246 -73.692 
ATOM   1176  C3'   U A  56     103.126   5.015 -71.563 
ATOM   1177  O3'   U A  56     102.760   6.081 -70.726 
ATOM   1178  C2'   U A  56     101.993   4.053 -71.882 
ATOM   1179  O2'   U A  56     100.826   4.741 -72.245 
ATOM   1180  C1'   U A  56     102.561   3.360 -73.111 
ATOM   1181  N1    U A  56     103.208   2.097 -72.754 
ATOM   1182  C2    U A  56     102.373   1.022 -72.562 
ATOM   1183  O2    U A  56     101.165   1.087 -72.683 
ATOM   1184  N3    U A  56     103.006  -0.134 -72.227 
ATOM   1185  C4    U A  56     104.354  -0.329 -72.058 
ATOM   1186  O4    U A  56     104.766  -1.436 -71.756 
ATOM   1187  C5    U A  56     105.147   0.827 -72.267 
ATOM   1188  C6    U A  56     104.559   1.976 -72.600 
ATOM   1189  OP1   U A  56     107.523   7.188 -72.017 
ATOM   1190  OP2   U A  56     108.259   4.752 -72.199 
ATOM   1191  P     G A  57     103.606   6.252 -69.462 
ATOM   1192  C5'   G A  57     101.162   6.340 -68.640 
ATOM   1193  O5'   G A  57     102.488   5.910 -68.406 
ATOM   1194  C4'   G A  57     100.209   5.196 -68.508 
ATOM   1195  O4'   G A  57     100.435   4.226 -69.549 
ATOM   1196  C3'   G A  57     100.312   4.366 -67.258 
ATOM   1197  O3'   G A  57      99.783   5.003 -66.130 
ATOM   1198  C2'   G A  57      99.572   3.110 -67.666 
ATOM   1199  O2'   G A  57      98.185   3.327 -67.698 
ATOM   1200  C1'   G A  57     100.072   2.948 -69.084 
ATOM   1201  N1    G A  57     101.476  -1.856 -68.948 
ATOM   1202  C2    G A  57     100.229  -1.302 -68.897 
ATOM   1203  N2    G A  57      99.200  -2.150 -68.786 
ATOM   1204  N3    G A  57      99.997  -0.015 -68.948 
ATOM   1205  C4    G A  57     101.138   0.687 -69.051 
ATOM   1206  C5    G A  57     102.432   0.240 -69.104 
ATOM   1207  C6    G A  57     102.663  -1.149 -69.055 
ATOM   1208  O6    G A  57     103.735  -1.746 -69.090 
ATOM   1209  N7    G A  57     103.316   1.299 -69.206 
ATOM   1210  C8    G A  57     102.552   2.356 -69.208 
ATOM   1211  N9    G A  57     101.227   2.046 -69.123 
ATOM   1212  OP1   G A  57     103.963   7.683 -69.321 
ATOM   1213  OP2   G A  57     104.663   5.223 -69.369 
ATOM   1214  P     A A  58     100.423   4.697 -64.795 
ATOM   1215  C5'   A A  58      98.404   3.090 -64.648 
ATOM   1216  O5'   A A  58      99.792   3.288 -64.488 
ATOM   1217  C4'   A A  58      98.054   1.640 -64.499 
ATOM   1218  O4'   A A  58      98.502   0.885 -65.646 
ATOM   1219  C3'   A A  58      98.708   0.923 -63.350 
ATOM   1220  O3'   A A  58      98.111   1.239 -62.114 
ATOM   1221  C2'   A A  58      98.566  -0.526 -63.762 
ATOM   1222  O2'   A A  58      97.247  -0.983 -63.574 
ATOM   1223  C1'   A A  58      98.836  -0.425 -65.248 
ATOM   1224  N1    A A  58     102.404  -4.020 -65.807 
ATOM   1225  C2    A A  58     101.105  -4.075 -65.501 
ATOM   1226  N3    A A  58     100.232  -3.093 -65.372 
ATOM   1227  C4    A A  58     100.824  -1.915 -65.596 
ATOM   1228  C5    A A  58     102.146  -1.694 -65.919 
ATOM   1229  C6    A A  58     102.961  -2.818 -66.027 
ATOM   1230  N6    A A  58     104.256  -2.762 -66.332 
ATOM   1231  N7    A A  58     102.394  -0.346 -66.075 
ATOM   1232  C8    A A  58     101.234   0.212 -65.847 
ATOM   1233  N9    A A  58     100.245  -0.683 -65.555 
ATOM   1234  OP1   A A  58      99.885   5.669 -63.824 
ATOM   1235  OP2   A A  58     101.889   4.531 -64.932 
ATOM   1236  P     C A  59      99.014   1.370 -60.888 
ATOM   1237  C5'   C A  59      98.093  -1.005 -60.427 
ATOM   1238  O5'   C A  59      99.210  -0.149 -60.526 
ATOM   1239  C4'   C A  59      98.528  -2.440 -60.347 
ATOM   1240  O4'   C A  59      99.063  -2.883 -61.617 
ATOM   1241  C3'   C A  59      99.647  -2.736 -59.383 
ATOM   1242  O3'   C A  59      99.204  -2.775 -58.045 
ATOM   1243  C2'   C A  59     100.170  -4.061 -59.901 
ATOM   1244  O2'   C A  59      99.317  -5.122 -59.534 
ATOM   1245  C1'   C A  59     100.066  -3.850 -61.398 
ATOM   1246  N1    C A  59     101.339  -3.380 -61.975 
ATOM   1247  C2    C A  59     102.313  -4.332 -62.264 
ATOM   1248  O2    C A  59     102.077  -5.524 -62.033 
ATOM   1249  N3    C A  59     103.488  -3.933 -62.785 
ATOM   1250  C4    C A  59     103.711  -2.643 -63.021 
ATOM   1251  N4    C A  59     104.884  -2.297 -63.538 
ATOM   1252  C5    C A  59     102.738  -1.652 -62.734 
ATOM   1253  C6    C A  59     101.578  -2.064 -62.216 
ATOM   1254  OP1   C A  59      98.218   2.008 -59.818 
ATOM   1255  OP2   C A  59     100.332   1.935 -61.256 
ATOM   1256  P     A A  60      99.956  -1.932 -56.982 
ATOM   1257  C5'   A A  60     101.002  -4.216 -56.359 
ATOM   1258  O5'   A A  60     101.195  -2.864 -56.718 
ATOM   1259  C4'   A A  60     102.214  -5.037 -56.695 
ATOM   1260  O4'   A A  60     102.428  -5.039 -58.121 
ATOM   1261  C3'   A A  60     103.527  -4.532 -56.142 
ATOM   1262  O3'   A A  60     103.704  -4.850 -54.780 
ATOM   1263  C2'   A A  60     104.529  -5.186 -57.067 
ATOM   1264  O2'   A A  60     104.681  -6.554 -56.768 
ATOM   1265  C1'   A A  60     103.812  -5.061 -58.394 
ATOM   1266  N1    A A  60     107.337  -2.721 -61.256 
ATOM   1267  C2    A A  60     107.265  -3.952 -60.753 
ATOM   1268  N3    A A  60     106.309  -4.498 -60.013 
ATOM   1269  C4    A A  60     105.327  -3.617 -59.795 
ATOM   1270  C5    A A  60     105.258  -2.318 -60.246 
ATOM   1271  C6    A A  60     106.329  -1.864 -61.018 
ATOM   1272  N6    A A  60     106.400  -0.634 -61.514 
ATOM   1273  N7    A A  60     104.093  -1.712 -59.820 
ATOM   1274  C8    A A  60     103.490  -2.645 -59.132 
ATOM   1275  N9    A A  60     104.184  -3.822 -59.081 
ATOM   1276  OP1   A A  60      99.126  -1.901 -55.757 
ATOM   1277  OP2   A A  60     100.456  -0.666 -57.559 
ATOM   1278  P     A A  61     104.260  -3.768 -53.833 
ATOM   1279  C5'   A A  61     106.541  -4.884 -54.361 
ATOM   1280  O5'   A A  61     105.761  -3.709 -54.313 
ATOM   1281  C4'   A A  61     107.777  -4.675 -55.191 
ATOM   1282  O4'   A A  61     107.408  -4.329 -56.544 
ATOM   1283  C3'   A A  61     108.669  -3.534 -54.766 
ATOM   1284  O3'   A A  61     109.484  -3.875 -53.668 
ATOM   1285  C2'   A A  61     109.430  -3.232 -56.039 
ATOM   1286  O2'   A A  61     110.433  -4.199 -56.266 
ATOM   1287  C1'   A A  61     108.341  -3.415 -57.078 
ATOM   1288  N1    A A  61     108.489   0.952 -59.745 
ATOM   1289  C2    A A  61     109.319  -0.091 -59.680 
ATOM   1290  N3    A A  61     109.217  -1.201 -58.962 
ATOM   1291  C4    A A  61     108.097  -1.184 -58.231 
ATOM   1292  C5    A A  61     107.148  -0.186 -58.190 
ATOM   1293  C6    A A  61     107.373   0.933 -58.998 
ATOM   1294  N6    A A  61     106.541   1.974 -59.057 
ATOM   1295  N7    A A  61     106.127  -0.516 -57.322 
ATOM   1296  C8    A A  61     106.476  -1.690 -56.861 
ATOM   1297  N9    A A  61     107.657  -2.151 -57.372 
ATOM   1298  OP1   A A  61     104.232  -4.320 -52.463 
ATOM   1299  OP2   A A  61     103.644  -2.452 -54.103 
ATOM   1300  P     G A  62     109.934  -2.773 -52.698 
ATOM   1301  C5'   G A  62     112.179  -2.943 -53.986 
ATOM   1302  O5'   G A  62     111.125  -2.133 -53.508 
ATOM   1303  C4'   G A  62     113.042  -2.175 -54.943 
ATOM   1304  O4'   G A  62     112.272  -1.800 -56.107 
ATOM   1305  C3'   G A  62     113.579  -0.857 -54.432 
ATOM   1306  O3'   G A  62     114.724  -1.024 -53.631 
ATOM   1307  C2'   G A  62     113.846  -0.088 -55.706 
ATOM   1308  O2'   G A  62     115.054  -0.507 -56.305 
ATOM   1309  C1'   G A  62     112.689  -0.541 -56.578 
ATOM   1310  N1    G A  62     110.751   3.764 -58.390 
ATOM   1311  C2    G A  62     111.932   3.144 -58.694 
ATOM   1312  N2    G A  62     112.700   3.754 -59.603 
ATOM   1313  N3    G A  62     112.331   2.018 -58.151 
ATOM   1314  C4    G A  62     111.439   1.550 -57.262 
ATOM   1315  C5    G A  62     110.236   2.092 -56.884 
ATOM   1316  C6    G A  62     109.819   3.300 -57.479 
ATOM   1317  O6    G A  62     108.781   3.939 -57.274 
ATOM   1318  N7    G A  62     109.615   1.301 -55.932 
ATOM   1319  C8    G A  62     110.441   0.307 -55.753 
ATOM   1320  N9    G A  62     111.562   0.397 -56.526 
ATOM   1321  OP1   G A  62     110.487  -3.431 -51.495 
ATOM   1322  OP2   G A  62     108.875  -1.750 -52.546 
ATOM   1323  P     C A  63     114.477  -1.296 -52.147 
ATOM   1324  C5'   C A  63     116.162   0.602 -51.571 
ATOM   1325  O5'   C A  63     114.860   0.086 -51.496 
ATOM   1326  C4'   C A  63     116.155   2.082 -51.370 
ATOM   1327  O4'   C A  63     116.111   2.749 -52.646 
ATOM   1328  C3'   C A  63     114.974   2.644 -50.618 
ATOM   1329  O3'   C A  63     115.173   2.509 -49.229 
ATOM   1330  C2'   C A  63     114.898   4.090 -51.098 
ATOM   1331  O2'   C A  63     115.632   4.941 -50.258 
ATOM   1332  C1'   C A  63     115.582   4.025 -52.462 
ATOM   1333  N1    C A  63     114.733   4.395 -53.608 
ATOM   1334  C2    C A  63     113.603   3.700 -53.963 
ATOM   1335  O2    C A  63     113.242   2.705 -53.318 
ATOM   1336  N3    C A  63     112.891   4.109 -55.036 
ATOM   1337  C4    C A  63     113.284   5.166 -55.740 
ATOM   1338  N4    C A  63     112.555   5.538 -56.792 
ATOM   1339  C5    C A  63     114.445   5.896 -55.400 
ATOM   1340  C6    C A  63     115.137   5.476 -54.337 
ATOM   1341  OP1   C A  63     115.471  -2.294 -51.732 
ATOM   1342  OP2   C A  63     113.041  -1.538 -51.879 
ATOM   1343  P     U A  64     114.011   2.409 -48.245 
ATOM   1344  C5'   U A  64     113.072   0.045 -48.719 
ATOM   1345  O5'   U A  64     113.946   0.862 -47.976 
ATOM   1346  C4'   U A  64     112.738  -1.179 -47.935 
ATOM   1347  O4'   U A  64     111.871  -2.035 -48.698 
ATOM   1348  C3'   U A  64     113.916  -2.079 -47.580 
ATOM   1349  O3'   U A  64     114.656  -1.607 -46.467 
ATOM   1350  C2'   U A  64     113.221  -3.400 -47.318 
ATOM   1351  O2'   U A  64     112.591  -3.407 -46.060 
ATOM   1352  C1'   U A  64     112.151  -3.387 -48.397 
ATOM   1353  N1    U A  64     112.597  -4.080 -49.624 
ATOM   1354  C2    U A  64     112.537  -5.452 -49.631 
ATOM   1355  O2    U A  64     112.137  -6.108 -48.694 
ATOM   1356  N3    U A  64     112.965  -6.040 -50.793 
ATOM   1357  C4    U A  64     113.439  -5.405 -51.915 
ATOM   1358  O4    U A  64     113.786  -6.077 -52.881 
ATOM   1359  C5    U A  64     113.478  -3.980 -51.828 
ATOM   1360  C6    U A  64     113.068  -3.384 -50.709 
ATOM   1361  OP1   U A  64     112.754   2.849 -48.865 
ATOM   1362  OP2   U A  64     114.452   3.052 -46.990 
ATOM   1363  P     G A  65     116.177  -1.866 -46.380 
ATOM   1364  C5'   G A  65     115.667  -3.852 -44.788 
ATOM   1365  O5'   G A  65     116.220  -3.392 -46.008 
ATOM   1366  C4'   G A  65     115.649  -5.353 -44.752 
ATOM   1367  O4'   G A  65     114.751  -5.856 -45.765 
ATOM   1368  C3'   G A  65     116.959  -6.040 -45.061 
ATOM   1369  O3'   G A  65     117.838  -6.055 -43.956 
ATOM   1370  C2'   G A  65     116.499  -7.413 -45.498 
ATOM   1371  O2'   G A  65     116.126  -8.200 -44.386 
ATOM   1372  C1'   G A  65     115.252  -7.067 -46.286 
ATOM   1373  N1    G A  65     116.089  -9.408 -50.693 
ATOM   1374  C2    G A  65     115.825  -9.940 -49.459 
ATOM   1375  N2    G A  65     115.777 -11.276 -49.388 
ATOM   1376  N3    G A  65     115.623  -9.222 -48.376 
ATOM   1377  C4    G A  65     115.708  -7.902 -48.629 
ATOM   1378  C5    G A  65     115.971  -7.269 -49.820 
ATOM   1379  C6    G A  65     116.184  -8.054 -50.975 
ATOM   1380  O6    G A  65     116.432  -7.675 -52.125 
ATOM   1381  N7    G A  65     115.974  -5.896 -49.657 
ATOM   1382  C8    G A  65     115.722  -5.719 -48.394 
ATOM   1383  N9    G A  65     115.547  -6.894 -47.715 
ATOM   1384  OP1   G A  65     116.731  -1.101 -45.243 
ATOM   1385  OP2   G A  65     116.768  -1.701 -47.721 
ATOM   1386  P     U A  66     119.376  -5.882 -44.192 
ATOM   1387  C5'   U A  66     119.637  -8.458 -43.932 
ATOM   1388  O5'   U A  66     119.787  -7.304 -44.739 
ATOM   1389  C4'   U A  66     119.646  -9.709 -44.764 
ATOM   1390  O4'   U A  66     118.594  -9.651 -45.757 
ATOM   1391  C3'   U A  66     120.893  -9.967 -45.588 
ATOM   1392  O3'   U A  66     121.969 -10.476 -44.829 
ATOM   1393  C2'   U A  66     120.370 -10.930 -46.636 
ATOM   1394  O2'   U A  66     120.178 -12.218 -46.091 
ATOM   1395  C1'   U A  66     119.007 -10.324 -46.929 
ATOM   1396  N1    U A  66     119.084  -9.364 -48.054 
ATOM   1397  C2    U A  66     119.097  -9.899 -49.322 
ATOM   1398  O2    U A  66     119.041 -11.096 -49.537 
ATOM   1399  N3    U A  66     119.180  -8.978 -50.334 
ATOM   1400  C4    U A  66     119.257  -7.611 -50.209 
ATOM   1401  O4    U A  66     119.332  -6.914 -51.219 
ATOM   1402  C5    U A  66     119.240  -7.138 -48.866 
ATOM   1403  C6    U A  66     119.157  -8.010 -47.860 
ATOM   1404  OP1   U A  66     120.017  -5.691 -42.876 
ATOM   1405  OP2   U A  66     119.603  -4.889 -45.266 
ATOM   1406  P     U A  67     123.416 -10.227 -45.335 
ATOM   1407  C5'   U A  67     123.370 -12.573 -46.471 
ATOM   1408  O5'   U A  67     123.473 -11.170 -46.608 
ATOM   1409  C4'   U A  67     123.073 -13.246 -47.786 
ATOM   1410  O4'   U A  67     122.020 -12.538 -48.485 
ATOM   1411  C3'   U A  67     124.199 -13.292 -48.800 
ATOM   1412  O3'   U A  67     125.142 -14.302 -48.511 
ATOM   1413  C2'   U A  67     123.444 -13.521 -50.097 
ATOM   1414  O2'   U A  67     123.029 -14.862 -50.213 
ATOM   1415  C1'   U A  67     122.212 -12.650 -49.882 
ATOM   1416  N1    U A  67     122.370 -11.311 -50.475 
ATOM   1417  C2    U A  67     122.315 -11.221 -51.851 
ATOM   1418  O2    U A  67     122.146 -12.186 -52.570 
ATOM   1419  N3    U A  67     122.470  -9.957 -52.353 
ATOM   1420  C4    U A  67     122.671  -8.799 -51.642 
ATOM   1421  O4    U A  67     122.794  -7.734 -52.246 
ATOM   1422  C5    U A  67     122.717  -8.969 -50.230 
ATOM   1423  C6    U A  67     122.569 -10.191 -49.707 
ATOM   1424  OP1   U A  67     124.335 -10.771 -44.313 
ATOM   1425  OP2   U A  67     123.574  -8.829 -45.792 
ATOM   1426  P     C A  68     126.514 -14.269 -49.210 
ATOM   1427  C5'   C A  68     125.522 -16.101 -50.779 
ATOM   1428  O5'   C A  68     126.149 -14.843 -50.640 
ATOM   1429  C4'   C A  68     124.881 -16.249 -52.131 
ATOM   1430  O4'   C A  68     124.152 -15.058 -52.467 
ATOM   1431  C3'   C A  68     125.831 -16.441 -53.295 
ATOM   1432  O3'   C A  68     126.194 -17.791 -53.426 
ATOM   1433  C2'   C A  68     125.041 -15.930 -54.484 
ATOM   1434  O2'   C A  68     124.168 -16.925 -54.978 
ATOM   1435  C1'   C A  68     124.208 -14.816 -53.857 
ATOM   1436  N1    C A  68     124.741 -13.467 -54.095 
ATOM   1437  C2    C A  68     124.629 -12.911 -55.369 
ATOM   1438  O2    C A  68     124.100 -13.579 -56.271 
ATOM   1439  N3    C A  68     125.102 -11.669 -55.591 
ATOM   1440  C4    C A  68     125.664 -10.976 -54.602 
ATOM   1441  N4    C A  68     126.115  -9.747 -54.865 
ATOM   1442  C5    C A  68     125.788 -11.504 -53.293 
ATOM   1443  C6    C A  68     125.318 -12.743 -53.087 
ATOM   1444  OP1   C A  68     127.392 -15.242 -48.530 
ATOM   1445  OP2   C A  68     126.964 -12.868 -49.379 
ATOM   1446  P     C A  69     127.539 -18.220 -53.772 
ATOM   1447  C5'   C A  69     127.411 -20.706 -53.012 
ATOM   1448  O5'   C A  69     127.204 -19.749 -54.028 
ATOM   1449  C4'   C A  69     126.162 -21.028 -52.231 
ATOM   1450  O4'   C A  69     125.441 -19.827 -51.882 
ATOM   1451  C3'   C A  69     125.092 -21.873 -52.910 
ATOM   1452  O3'   C A  69     125.429 -23.223 -53.049 
ATOM   1453  C2'   C A  69     123.904 -21.627 -51.987 
ATOM   1454  O2'   C A  69     124.030 -22.352 -50.788 
ATOM   1455  C1'   C A  69     124.078 -20.144 -51.668 
ATOM   1456  N1    C A  69     123.187 -19.316 -52.511 
ATOM   1457  C2    C A  69     122.108 -18.694 -51.891 
ATOM   1458  O2    C A  69     121.955 -18.828 -50.672 
ATOM   1459  N3    C A  69     121.258 -17.958 -52.632 
ATOM   1460  C4    C A  69     121.450 -17.834 -53.941 
ATOM   1461  N4    C A  69     120.583 -17.098 -54.636 
ATOM   1462  C5    C A  69     122.535 -18.469 -54.599 
ATOM   1463  C6    C A  69     123.371 -19.196 -53.852 
ATOM   1464  OP1   C A  69     128.414 -18.095 -52.594 
ATOM   1465  OP2   C A  69     127.974 -17.611 -55.058 
ATOM   1466  P     A A  70     124.340 -24.173 -53.651 
ATOM   1467  C5'   A A  70     124.507 -25.696 -51.557 
ATOM   1468  O5'   A A  70     123.716 -24.833 -52.360 
ATOM   1469  C4'   A A  70     124.084 -25.653 -50.111 
ATOM   1470  O4'   A A  70     123.951 -24.285 -49.661 
ATOM   1471  C3'   A A  70     122.737 -26.256 -49.778 
ATOM   1472  O3'   A A  70     122.767 -27.670 -49.743 
ATOM   1473  C2'   A A  70     122.437 -25.615 -48.437 
ATOM   1474  O2'   A A  70     123.182 -26.230 -47.403 
ATOM   1475  C1'   A A  70     122.971 -24.204 -48.650 
ATOM   1476  N1    A A  70     119.434 -20.878 -47.007 
ATOM   1477  C2    A A  70     120.326 -21.632 -46.364 
ATOM   1478  N3    A A  70     121.227 -22.477 -46.862 
ATOM   1479  C4    A A  70     121.146 -22.520 -48.201 
ATOM   1480  C5    A A  70     120.277 -21.805 -49.003 
ATOM   1481  C6    A A  70     119.382 -20.945 -48.354 
ATOM   1482  N6    A A  70     118.481 -20.195 -48.997 
ATOM   1483  N7    A A  70     120.486 -22.106 -50.338 
ATOM   1484  C8    A A  70     121.463 -22.982 -50.317 
ATOM   1485  N9    A A  70     121.906 -23.274 -49.057 
ATOM   1486  OP1   A A  70     125.045 -25.240 -54.402 
ATOM   1487  OP2   A A  70     123.289 -23.381 -54.331 
ATOM   1488  P     A A  71     121.460 -28.453 -50.009 
ATOM   1489  C5'   A A  71     121.224 -28.736 -47.426 
ATOM   1490  O5'   A A  71     120.676 -28.271 -48.653 
ATOM   1491  C4'   A A  71     120.472 -28.159 -46.255 
ATOM   1492  O4'   A A  71     120.565 -26.716 -46.275 
ATOM   1493  C3'   A A  71     118.981 -28.422 -46.241 
ATOM   1494  O3'   A A  71     118.664 -29.711 -45.757 
ATOM   1495  C2'   A A  71     118.471 -27.293 -45.366 
ATOM   1496  O2'   A A  71     118.720 -27.553 -43.998 
ATOM   1497  C1'   A A  71     119.362 -26.146 -45.813 
ATOM   1498  N1    A A  71     116.080 -22.385 -47.047 
ATOM   1499  C2    A A  71     116.454 -22.898 -45.871 
ATOM   1500  N3    A A  71     117.314 -23.877 -45.619 
ATOM   1501  C4    A A  71     117.833 -24.359 -46.763 
ATOM   1502  C5    A A  71     117.546 -23.934 -48.046 
ATOM   1503  C6    A A  71     116.620 -22.891 -48.174 
ATOM   1504  N6    A A  71     116.243 -22.382 -49.352 
ATOM   1505  N7    A A  71     118.266 -24.661 -48.976 
ATOM   1506  C8    A A  71     118.965 -25.501 -48.250 
ATOM   1507  N9    A A  71     118.749 -25.371 -46.905 
ATOM   1508  OP1   A A  71     121.811 -29.881 -50.140 
ATOM   1509  OP2   A A  71     120.690 -27.789 -51.088 
ATOM   1510  P     U A  72     117.496 -30.492 -46.407 
ATOM   1511  C5'   U A  72     116.047 -29.661 -44.407 
ATOM   1512  O5'   U A  72     116.242 -29.745 -45.807 
ATOM   1513  C4'   U A  72     115.015 -28.621 -44.066 
ATOM   1514  O4'   U A  72     115.468 -27.314 -44.496 
ATOM   1515  C3'   U A  72     113.670 -28.774 -44.746 
ATOM   1516  O3'   U A  72     112.849 -29.747 -44.133 
ATOM   1517  C2'   U A  72     113.114 -27.361 -44.654 
ATOM   1518  O2'   U A  72     112.649 -27.075 -43.353 
ATOM   1519  C1'   U A  72     114.369 -26.537 -44.911 
ATOM   1520  N1    U A  72     114.515 -26.202 -46.346 
ATOM   1521  C2    U A  72     113.786 -25.125 -46.813 
ATOM   1522  O2    U A  72     113.053 -24.459 -46.104 
ATOM   1523  N3    U A  72     113.950 -24.859 -48.148 
ATOM   1524  C4    U A  72     114.744 -25.542 -49.042 
ATOM   1525  O4    U A  72     114.782 -25.179 -50.215 
ATOM   1526  C5    U A  72     115.461 -26.638 -48.482 
ATOM   1527  C6    U A  72     115.325 -26.923 -47.184 
ATOM   1528  OP1   U A  72     117.514 -31.862 -45.861 
ATOM   1529  OP2   U A  72     117.500 -30.288 -47.874 
ATOM   1530  P     C A  73     111.892 -30.582 -45.037 
ATOM   1531  C5'   C A  73     110.025 -28.891 -44.353 
ATOM   1532  O5'   C A  73     110.771 -29.520 -45.384 
ATOM   1533  C4'   C A  73     109.264 -27.705 -44.885 
ATOM   1534  O4'   C A  73     110.181 -26.738 -45.451 
ATOM   1535  C3'   C A  73     108.300 -27.985 -46.017 
ATOM   1536  O3'   C A  73     107.081 -28.538 -45.570 
ATOM   1537  C2'   C A  73     108.152 -26.610 -46.647 
ATOM   1538  O2'   C A  73     107.310 -25.781 -45.877 
ATOM   1539  C1'   C A  73     109.576 -26.084 -46.545 
ATOM   1540  N1    C A  73     110.351 -26.352 -47.777 
ATOM   1541  C2    C A  73     110.159 -25.512 -48.877 
ATOM   1542  O2    C A  73     109.355 -24.576 -48.787 
ATOM   1543  N3    C A  73     110.853 -25.747 -50.011 
ATOM   1544  C4    C A  73     111.711 -26.766 -50.076 
ATOM   1545  N4    C A  73     112.372 -26.958 -51.219 
ATOM   1546  C5    C A  73     111.922 -27.632 -48.973 
ATOM   1547  C6    C A  73     111.227 -27.392 -47.856 
ATOM   1548  OP1   C A  73     111.288 -31.628 -44.187 
ATOM   1549  OP2   C A  73     112.569 -30.965 -46.300 
ATOM   1550  P     A A  74     106.329 -29.537 -46.500 
ATOM   1551  C5'   A A  74     104.856 -27.517 -47.215 
ATOM   1552  O5'   A A  74     105.724 -28.573 -47.590 
ATOM   1553  C4'   A A  74     104.640 -26.574 -48.365 
ATOM   1554  O4'   A A  74     105.888 -25.949 -48.736 
ATOM   1555  C3'   A A  74     104.157 -27.206 -49.653 
ATOM   1556  O3'   A A  74     102.771 -27.473 -49.643 
ATOM   1557  C2'   A A  74     104.578 -26.179 -50.685 
ATOM   1558  O2'   A A  74     103.714 -25.064 -50.682 
ATOM   1559  C1'   A A  74     105.927 -25.748 -50.134 
ATOM   1560  N1    A A  74     108.916 -26.528 -54.226 
ATOM   1561  C2    A A  74     107.929 -25.658 -53.986 
ATOM   1562  N3    A A  74     107.191 -25.509 -52.895 
ATOM   1563  C4    A A  74     107.557 -26.395 -51.955 
ATOM   1564  C5    A A  74     108.549 -27.348 -52.055 
ATOM   1565  C6    A A  74     109.255 -27.400 -53.259 
ATOM   1566  N6    A A  74     110.239 -28.274 -53.498 
ATOM   1567  N7    A A  74     108.643 -28.083 -50.887 
ATOM   1568  C8    A A  74     107.714 -27.569 -50.120 
ATOM   1569  N9    A A  74     107.022 -26.543 -50.705 
ATOM   1570  OP1   A A  74     105.210 -30.112 -45.724 
ATOM   1571  OP2   A A  74     107.297 -30.440 -47.171 
ATOM   1572  P     C A  75     102.256 -28.759 -50.343 
ATOM   1573  C5'   C A  75     101.702 -27.223 -52.369 
ATOM   1574  O5'   C A  75     102.369 -28.369 -51.866 
ATOM   1575  C4'   C A  75     102.191 -26.879 -53.752 
ATOM   1576  O4'   C A  75     103.600 -26.552 -53.716 
ATOM   1577  C3'   C A  75     102.109 -27.987 -54.779 
ATOM   1578  O3'   C A  75     100.807 -28.155 -55.294 
ATOM   1579  C2'   C A  75     103.120 -27.526 -55.810 
ATOM   1580  O2'   C A  75     102.608 -26.476 -56.601 
ATOM   1581  C1'   C A  75     104.216 -26.965 -54.917 
ATOM   1582  N1    C A  75     105.250 -27.979 -54.617 
ATOM   1583  C2    C A  75     106.219 -28.235 -55.586 
ATOM   1584  O2    C A  75     106.188 -27.606 -56.655 
ATOM   1585  N3    C A  75     107.169 -29.161 -55.339 
ATOM   1586  C4    C A  75     107.175 -29.823 -54.182 
ATOM   1587  N4    C A  75     108.130 -30.728 -53.982 
ATOM   1588  C5    C A  75     106.201 -29.584 -53.182 
ATOM   1589  C6    C A  75     105.264 -28.663 -53.441 
ATOM   1590  OP1   C A  75     100.825 -28.905 -50.005 
ATOM   1591  OP2   C A  75     103.186 -29.885 -50.091 
ATOM   1592  P     A A  76     100.360 -29.563 -55.720 
ATOM   1593  C5'   A A  76     100.850 -28.822 -58.162 
ATOM   1594  O5'   A A  76     101.083 -29.742 -57.108 
ATOM   1595  C4'   A A  76     101.871 -28.995 -59.253 
ATOM   1596  O4'   A A  76     103.194 -28.750 -58.734 
ATOM   1597  C3'   A A  76     101.968 -30.384 -59.855 
ATOM   1598  O3'   A A  76     100.952 -30.636 -60.804 
ATOM   1599  C2'   A A  76     103.363 -30.375 -60.439 
ATOM   1600  O2'   A A  76     103.413 -29.642 -61.647 
ATOM   1601  C1'   A A  76     104.119 -29.602 -59.373 
ATOM   1602  N1    A A  76     107.879 -32.946 -58.372 
ATOM   1603  C2    A A  76     107.575 -32.235 -59.462 
ATOM   1604  N3    A A  76     106.579 -31.379 -59.654 
ATOM   1605  C4    A A  76     105.828 -31.278 -58.546 
ATOM   1606  C5    A A  76     106.014 -31.945 -57.355 
ATOM   1607  C6    A A  76     107.100 -32.818 -57.281 
ATOM   1608  N6    A A  76     107.399 -33.531 -56.195 
ATOM   1609  N7    A A  76     105.040 -31.591 -56.440 
ATOM   1610  C8    A A  76     104.296 -30.732 -57.092 
ATOM   1611  N9    A A  76     104.719 -30.499 -58.372 
ATOM   1612  OP1   A A  76      98.900 -29.509 -55.961 
ATOM   1613  OP2   A A  76     100.910 -30.572 -54.783 
ATOM   1614  P     C A  77     100.375 -32.057 -60.945 
ATOM   1615  C5'   C A  77     101.978 -32.337 -62.975 
ATOM   1616  O5'   C A  77     101.527 -32.810 -61.717 
ATOM   1617  C4'   C A  77     103.292 -32.973 -63.348 
ATOM   1618  O4'   C A  77     104.295 -32.662 -62.355 
ATOM   1619  C3'   C A  77     103.304 -34.486 -63.406 
ATOM   1620  O3'   C A  77     102.747 -34.984 -64.600 
ATOM   1621  C2'   C A  77     104.781 -34.790 -63.247 
ATOM   1622  O2'   C A  77     105.490 -34.539 -64.440 
ATOM   1623  C1'   C A  77     105.185 -33.749 -62.215 
ATOM   1624  N1    C A  77     105.109 -34.276 -60.836 
ATOM   1625  C2    C A  77     106.143 -35.092 -60.381 
ATOM   1626  O2    C A  77     107.093 -35.344 -61.140 
ATOM   1627  N3    C A  77     106.088 -35.587 -59.126 
ATOM   1628  C4    C A  77     105.056 -35.298 -58.333 
ATOM   1629  N4    C A  77     105.040 -35.809 -57.104 
ATOM   1630  C5    C A  77     103.992 -34.473 -58.771 
ATOM   1631  C6    C A  77     104.059 -33.989 -60.019 
ATOM   1632  OP1   C A  77      99.196 -31.978 -61.834 
ATOM   1633  OP2   C A  77     100.237 -32.675 -59.604 
ATOM   1634  P     A A  78     102.110 -36.394 -64.608 
ATOM   1635  C5'   A A  78     104.355 -37.165 -65.674 
ATOM   1636  O5'   A A  78     103.376 -37.332 -64.665 
ATOM   1637  C4'   A A  78     105.603 -37.933 -65.343 
ATOM   1638  O4'   A A  78     106.162 -37.456 -64.098 
ATOM   1639  C3'   A A  78     105.406 -39.417 -65.107 
ATOM   1640  O3'   A A  78     105.324 -40.137 -66.320 
ATOM   1641  C2'   A A  78     106.614 -39.769 -64.263 
ATOM   1642  O2'   A A  78     107.779 -39.881 -65.055 
ATOM   1643  C1'   A A  78     106.738 -38.532 -63.386 
ATOM   1644  N1    A A  78     106.758 -40.751 -58.753 
ATOM   1645  C2    A A  78     107.605 -40.822 -59.786 
ATOM   1646  N3    A A  78     107.541 -40.217 -60.963 
ATOM   1647  C4    A A  78     106.442 -39.451 -61.039 
ATOM   1648  C5    A A  78     105.483 -39.280 -60.064 
ATOM   1649  C6    A A  78     105.668 -39.971 -58.865 
ATOM   1650  N6    A A  78     104.820 -39.904 -57.835 
ATOM   1651  N7    A A  78     104.491 -38.418 -60.496 
ATOM   1652  C8    A A  78     104.867 -38.095 -61.709 
ATOM   1653  N9    A A  78     106.037 -38.684 -62.101 
ATOM   1654  OP1   A A  78     101.367 -36.551 -65.877 
ATOM   1655  OP2   A A  78     101.418 -36.630 -63.318 
ATOM   1656  P     G A  79     104.225 -41.211 -66.520 
ATOM   1657  C5'   G A  79     106.229 -42.842 -66.244 
ATOM   1658  O5'   G A  79     104.923 -42.460 -65.864 
ATOM   1659  C4'   G A  79     106.851 -43.717 -65.198 
ATOM   1660  O4'   G A  79     107.097 -42.946 -63.998 
ATOM   1661  C3'   G A  79     105.992 -44.866 -64.717 
ATOM   1662  O3'   G A  79     106.031 -45.964 -65.607 
ATOM   1663  C2'   G A  79     106.576 -45.153 -63.352 
ATOM   1664  O2'   G A  79     107.793 -45.864 -63.455 
ATOM   1665  C1'   G A  79     106.875 -43.748 -62.858 
ATOM   1666  N1    G A  79     104.451 -43.654 -58.402 
ATOM   1667  C2    G A  79     105.559 -44.367 -58.775 
ATOM   1668  N2    G A  79     106.090 -45.161 -57.842 
ATOM   1669  N3    G A  79     106.108 -44.308 -59.970 
ATOM   1670  C4    G A  79     105.444 -43.462 -60.779 
ATOM   1671  C5    G A  79     104.331 -42.707 -60.508 
ATOM   1672  C6    G A  79     103.755 -42.778 -59.221 
ATOM   1673  O6    G A  79     102.757 -42.183 -58.790 
ATOM   1674  N7    G A  79     103.952 -41.965 -61.615 
ATOM   1675  C8    G A  79     104.828 -42.282 -62.525 
ATOM   1676  N9    G A  79     105.760 -43.184 -62.087 
ATOM   1677  OP1   G A  79     104.070 -41.476 -67.967 
ATOM   1678  OP2   G A  79     103.034 -40.864 -65.708 
ATOM   1679  P     C A  80     104.719 -46.736 -65.898 
ATOM   1680  C5'   C A  80     105.749 -48.477 -64.269 
ATOM   1681  O5'   C A  80     104.651 -47.661 -64.626 
ATOM   1682  C4'   C A  80     105.609 -48.962 -62.855 
ATOM   1683  O4'   C A  80     105.666 -47.840 -61.941 
ATOM   1684  C3'   C A  80     104.297 -49.633 -62.521 
ATOM   1685  O3'   C A  80     104.254 -50.976 -62.959 
ATOM   1686  C2'   C A  80     104.237 -49.476 -61.014 
ATOM   1687  O2'   C A  80     105.086 -50.399 -60.366 
ATOM   1688  C1'   C A  80     104.820 -48.079 -60.835 
ATOM   1689  N1    C A  80     103.771 -47.035 -60.790 
ATOM   1690  C2    C A  80     103.097 -46.826 -59.586 
ATOM   1691  O2    C A  80     103.397 -47.512 -58.598 
ATOM   1692  N3    C A  80     102.132 -45.878 -59.528 
ATOM   1693  C4    C A  80     101.834 -45.155 -60.606 
ATOM   1694  N4    C A  80     100.877 -44.235 -60.506 
ATOM   1695  C5    C A  80     102.507 -45.349 -61.841 
ATOM   1696  C6    C A  80     103.460 -46.291 -61.883 
ATOM   1697  OP1   C A  80     104.936 -47.592 -67.084 
ATOM   1698  OP2   C A  80     103.555 -45.819 -65.871 
ATOM   1699  P     U A  81     102.964 -51.533 -63.643 
ATOM   1700  C5'   U A  81     102.534 -52.612 -61.316 
ATOM   1701  O5'   U A  81     102.070 -51.799 -62.375 
ATOM   1702  C4'   U A  81     101.705 -52.403 -60.079 
ATOM   1703  O4'   U A  81     101.818 -51.028 -59.642 
ATOM   1704  C3'   U A  81     100.214 -52.612 -60.246 
ATOM   1705  O3'   U A  81      99.856 -53.979 -60.189 
ATOM   1706  C2'   U A  81      99.646 -51.786 -59.106 
ATOM   1707  O2'   U A  81      99.756 -52.467 -57.873 
ATOM   1708  C1'   U A  81     100.595 -50.595 -59.087 
ATOM   1709  N1    U A  81     100.081 -49.446 -59.863 
ATOM   1710  C2    U A  81      99.119 -48.658 -59.264 
ATOM   1711  O2    U A  81      98.691 -48.870 -58.144 
ATOM   1712  N3    U A  81      98.678 -47.609 -60.027 
ATOM   1713  C4    U A  81      99.090 -47.271 -61.296 
ATOM   1714  O4    U A  81      98.594 -46.294 -61.853 
ATOM   1715  C5    U A  81     100.085 -48.132 -61.842 
ATOM   1716  C6    U A  81     100.537 -49.165 -61.121 
ATOM   1717  OP1   U A  81     103.272 -52.839 -64.266 
ATOM   1718  OP2   U A  81     102.320 -50.476 -64.457 
ATOM   1719  P     C A  82      98.989 -54.607 -61.336 
ATOM   1720  C5'   C A  82      96.989 -54.025 -59.772 
ATOM   1721  O5'   C A  82      97.602 -53.927 -61.045 
ATOM   1722  C4'   C A  82      95.905 -52.999 -59.622 
ATOM   1723  O4'   C A  82      96.471 -51.669 -59.712 
ATOM   1724  C3'   C A  82      94.831 -53.010 -60.695 
ATOM   1725  O3'   C A  82      93.861 -53.997 -60.463 
ATOM   1726  C2'   C A  82      94.291 -51.588 -60.629 
ATOM   1727  O2'   C A  82      93.423 -51.414 -59.528 
ATOM   1728  C1'   C A  82      95.566 -50.798 -60.359 
ATOM   1729  N1    C A  82      96.181 -50.290 -61.600 
ATOM   1730  C2    C A  82      95.650 -49.139 -62.182 
ATOM   1731  O2    C A  82      94.686 -48.577 -61.644 
ATOM   1732  N3    C A  82      96.199 -48.666 -63.319 
ATOM   1733  C4    C A  82      97.235 -49.290 -63.874 
ATOM   1734  N4    C A  82      97.749 -48.788 -64.994 
ATOM   1735  C5    C A  82      97.795 -50.463 -63.300 
ATOM   1736  C6    C A  82      97.238 -50.921 -62.172 
ATOM   1737  OP1   C A  82      98.855 -56.052 -61.068 
ATOM   1738  OP2   C A  82      99.453 -54.159 -62.664 
ATOM   1739  P     G A  83      92.881 -54.411 -61.583 
ATOM   1740  C5'   G A  83      90.577 -53.189 -61.682 
ATOM   1741  O5'   G A  83      91.972 -53.123 -61.574 
ATOM   1742  C4'   G A  83      90.008 -51.811 -61.845 
ATOM   1743  O4'   G A  83      90.601 -51.183 -63.005 
ATOM   1744  C3'   G A  83      88.520 -51.735 -62.124 
ATOM   1745  O3'   G A  83      87.737 -51.856 -60.955 
ATOM   1746  C2'   G A  83      88.390 -50.397 -62.813 
ATOM   1747  O2'   G A  83      88.476 -49.337 -61.886 
ATOM   1748  C1'   G A  83      89.644 -50.396 -63.666 
ATOM   1749  N1    G A  83      87.500 -49.695 -68.202 
ATOM   1750  C2    G A  83      87.551 -48.851 -67.127 
ATOM   1751  N2    G A  83      86.962 -47.653 -67.275 
ATOM   1752  N3    G A  83      88.155 -49.143 -65.988 
ATOM   1753  C4    G A  83      88.695 -50.376 -66.016 
ATOM   1754  C5    G A  83      88.693 -51.301 -67.036 
ATOM   1755  C6    G A  83      88.053 -50.971 -68.247 
ATOM   1756  O6    G A  83      87.941 -51.655 -69.270 
ATOM   1757  N7    G A  83      89.358 -52.450 -66.660 
ATOM   1758  C8    G A  83      89.744 -52.215 -65.444 
ATOM   1759  N9    G A  83      89.378 -50.976 -64.993 
ATOM   1760  OP1   G A  83      92.072 -55.562 -61.101 
ATOM   1761  OP2   G A  83      93.563 -54.512 -62.888 
ATOM   1762  P     G A  84      86.333 -52.528 -61.028 
ATOM   1763  C5'   G A  84      85.291 -50.143 -61.022 
ATOM   1764  O5'   G A  84      85.446 -51.391 -61.665 
ATOM   1765  C4'   G A  84      84.660 -49.129 -61.926 
ATOM   1766  O4'   G A  84      85.478 -48.922 -63.094 
ATOM   1767  C3'   G A  84      83.305 -49.492 -62.507 
ATOM   1768  O3'   G A  84      82.247 -49.306 -61.591 
ATOM   1769  C2'   G A  84      83.230 -48.583 -63.714 
ATOM   1770  O2'   G A  84      82.939 -47.254 -63.339 
ATOM   1771  C1'   G A  84      84.660 -48.645 -64.209 
ATOM   1772  N1    G A  84      83.823 -49.972 -69.006 
ATOM   1773  C2    G A  84      83.502 -48.810 -68.356 
ATOM   1774  N2    G A  84      82.877 -47.871 -69.075 
ATOM   1775  N3    G A  84      83.782 -48.578 -67.091 
ATOM   1776  C4    G A  84      84.411 -49.625 -66.518 
ATOM   1777  C5    G A  84      84.768 -50.830 -67.077 
ATOM   1778  C6    G A  84      84.466 -51.062 -68.433 
ATOM   1779  O6    G A  84      84.701 -52.068 -69.111 
ATOM   1780  N7    G A  84      85.399 -51.636 -66.147 
ATOM   1781  C8    G A  84      85.407 -50.924 -65.059 
ATOM   1782  N9    G A  84      84.830 -49.695 -65.218 
ATOM   1783  OP1   G A  84      85.866 -52.757 -59.644 
ATOM   1784  OP2   G A  84      86.395 -53.659 -61.981 
ATOM   1785  P     A A  85      80.989 -50.215 -61.673 
ATOM   1786  C5'   A A  85      79.721 -48.296 -62.882 
ATOM   1787  O5'   A A  85      80.216 -49.624 -62.910 
ATOM   1788  C4'   A A  85      79.334 -47.829 -64.255 
ATOM   1789  O4'   A A  85      80.464 -47.939 -65.146 
ATOM   1790  C3'   A A  85      78.250 -48.626 -64.958 
ATOM   1791  O3'   A A  85      76.949 -48.291 -64.523 
ATOM   1792  C2'   A A  85      78.508 -48.287 -66.407 
ATOM   1793  O2'   A A  85      78.050 -46.992 -66.724 
ATOM   1794  C1'   A A  85      80.021 -48.285 -66.440 
ATOM   1795  N1    A A  85      80.805 -51.629 -70.227 
ATOM   1796  C2    A A  85      80.262 -50.407 -70.203 
ATOM   1797  N3    A A  85      80.095 -49.588 -69.176 
ATOM   1798  C4    A A  85      80.556 -50.149 -68.048 
ATOM   1799  C5    A A  85      81.130 -51.396 -67.914 
ATOM   1800  C6    A A  85      81.255 -52.161 -69.072 
ATOM   1801  N6    A A  85      81.787 -53.386 -69.095 
ATOM   1802  N7    A A  85      81.483 -51.634 -66.598 
ATOM   1803  C8    A A  85      81.112 -50.545 -65.975 
ATOM   1804  N9    A A  85      80.548 -49.606 -66.797 
ATOM   1805  OP1   A A  85      80.181 -49.975 -60.458 
ATOM   1806  OP2   A A  85      81.404 -51.599 -62.013 
ATOM   1807  P     C A  86      75.852 -49.411 -64.455 
ATOM   1808  C5'   C A  86      74.922 -48.583 -66.753 
ATOM   1809  O5'   C A  86      75.484 -49.626 -65.974 
ATOM   1810  C4'   C A  86      75.095 -48.841 -68.227 
ATOM   1811  O4'   C A  86      76.467 -49.220 -68.493 
ATOM   1812  C3'   C A  86      74.283 -49.978 -68.817 
ATOM   1813  O3'   C A  86      72.955 -49.588 -69.107 
ATOM   1814  C2'   C A  86      75.094 -50.342 -70.049 
ATOM   1815  O2'   C A  86      74.872 -49.426 -71.097 
ATOM   1816  C1'   C A  86      76.516 -50.162 -69.542 
ATOM   1817  N1    C A  86      77.115 -51.417 -69.041 
ATOM   1818  C2    C A  86      77.536 -52.366 -69.966 
ATOM   1819  O2    C A  86      77.399 -52.135 -71.181 
ATOM   1820  N3    C A  86      78.086 -53.518 -69.525 
ATOM   1821  C4    C A  86      78.224 -53.742 -68.216 
ATOM   1822  N4    C A  86      78.773 -54.888 -67.824 
ATOM   1823  C5    C A  86      77.801 -52.796 -67.251 
ATOM   1824  C6    C A  86      77.258 -51.656 -67.709 
ATOM   1825  OP1   C A  86      74.675 -48.836 -63.766 
ATOM   1826  OP2   C A  86      76.448 -50.670 -63.951 
ATOM   1827  P     A A  87      71.852 -50.620 -69.681 
ATOM   1828  C5'   A A  87      72.293 -51.088 -72.218 
ATOM   1829  O5'   A A  87      72.582 -51.372 -70.841 
ATOM   1830  C4'   A A  87      73.568 -51.001 -73.010 
ATOM   1831  O4'   A A  87      74.509 -51.977 -72.523 
ATOM   1832  C3'   A A  87      73.450 -51.293 -74.496 
ATOM   1833  O3'   A A  87      72.960 -50.192 -75.239 
ATOM   1834  C2'   A A  87      74.877 -51.692 -74.843 
ATOM   1835  O2'   A A  87      75.689 -50.552 -74.979 
ATOM   1836  C1'   A A  87      75.300 -52.444 -73.596 
ATOM   1837  N1    A A  87      74.146 -56.637 -76.476 
ATOM   1838  C2    A A  87      74.141 -55.341 -76.775 
ATOM   1839  N3    A A  87      74.443 -54.301 -76.005 
ATOM   1840  C4    A A  87      74.786 -54.687 -74.780 
ATOM   1841  C5    A A  87      74.837 -55.992 -74.327 
ATOM   1842  C6    A A  87      74.499 -56.999 -75.229 
ATOM   1843  N6    A A  87      74.508 -58.300 -74.925 
ATOM   1844  N7    A A  87      75.240 -56.036 -73.015 
ATOM   1845  C8    A A  87      75.421 -54.781 -72.698 
ATOM   1846  N9    A A  87      75.162 -53.902 -73.707 
ATOM   1847  OP1   A A  87      70.774 -49.808 -70.265 
ATOM   1848  OP2   A A  87      71.526 -51.616 -68.649 
ATOM   1849  P     C A  88      72.265 -50.459 -76.614 
ATOM   1850  C5'   C A  88      74.593 -50.774 -77.805 
ATOM   1851  O5'   C A  88      73.333 -51.293 -77.417 
ATOM   1852  C4'   C A  88      75.524 -51.874 -78.223 
ATOM   1853  O4'   C A  88      74.924 -53.155 -77.916 
ATOM   1854  C3'   C A  88      75.837 -51.961 -79.701 
ATOM   1855  O3'   C A  88      76.895 -51.101 -80.075 
ATOM   1856  C2'   C A  88      76.172 -53.422 -79.904 
ATOM   1857  O2'   C A  88      77.490 -53.711 -79.498 
ATOM   1858  C1'   C A  88      75.202 -54.087 -78.931 
ATOM   1859  N1    C A  88      73.924 -54.475 -79.568 
ATOM   1860  C2    C A  88      73.896 -55.576 -80.424 
ATOM   1861  O2    C A  88      74.943 -56.211 -80.637 
ATOM   1862  N3    C A  88      72.731 -55.930 -81.003 
ATOM   1863  C4    C A  88      71.619 -55.237 -80.757 
ATOM   1864  N4    C A  88      70.491 -55.624 -81.348 
ATOM   1865  C5    C A  88      71.614 -54.114 -79.890 
ATOM   1866  C6    C A  88      72.778 -53.775 -79.320 
ATOM   1867  OP1   C A  88      72.067 -49.180 -77.327 
ATOM   1868  OP2   C A  88      71.115 -51.353 -76.388 
ATOM   1869  P     C A  89      76.760 -50.156 -81.281 
ATOM   1870  C5'   C A  89      77.503 -52.091 -82.862 
ATOM   1871  O5'   C A  89      76.511 -51.157 -82.465 
ATOM   1872  C4'   C A  89      76.946 -53.076 -83.843 
ATOM   1873  O4'   C A  89      75.937 -53.886 -83.197 
ATOM   1874  C3'   C A  89      76.230 -52.477 -85.032 
ATOM   1875  O3'   C A  89      77.126 -52.073 -86.049 
ATOM   1876  C2'   C A  89      75.306 -53.598 -85.455 
ATOM   1877  O2'   C A  89      75.999 -54.594 -86.188 
ATOM   1878  C1'   C A  89      74.900 -54.179 -84.107 
ATOM   1879  N1    C A  89      73.642 -53.599 -83.595 
ATOM   1880  C2    C A  89      72.434 -54.076 -84.103 
ATOM   1881  O2    C A  89      72.449 -54.971 -84.971 
ATOM   1882  N3    C A  89      71.275 -53.557 -83.641 
ATOM   1883  C4    C A  89      71.288 -52.601 -82.710 
ATOM   1884  N4    C A  89      70.128 -52.120 -82.281 
ATOM   1885  C5    C A  89      72.501 -52.098 -82.177 
ATOM   1886  C6    C A  89      73.642 -52.624 -82.645 
ATOM   1887  OP1   C A  89      78.052 -49.471 -81.524 
ATOM   1888  OP2   C A  89      75.536 -49.357 -81.071 
ATOM   1889  P     A A  90      76.983 -50.671 -86.683 
ATOM   1890  C5'   A A  90      75.624 -51.878 -88.550 
ATOM   1891  O5'   A A  90      75.676 -50.884 -87.536 
ATOM   1892  C4'   A A  90      74.216 -52.077 -89.026 
ATOM   1893  O4'   A A  90      73.428 -52.686 -87.984 
ATOM   1894  C3'   A A  90      73.448 -50.815 -89.369 
ATOM   1895  O3'   A A  90      73.771 -50.307 -90.648 
ATOM   1896  C2'   A A  90      72.010 -51.265 -89.229 
ATOM   1897  O2'   A A  90      71.598 -52.030 -90.349 
ATOM   1898  C1'   A A  90      72.108 -52.181 -88.024 
ATOM   1899  N1    A A  90      68.515 -50.358 -84.843 
ATOM   1900  C2    A A  90      68.435 -51.031 -85.997 
ATOM   1901  N3    A A  90      69.413 -51.479 -86.776 
ATOM   1902  C4    A A  90      70.611 -51.165 -86.254 
ATOM   1903  C5    A A  90      70.850 -50.482 -85.081 
ATOM   1904  C6    A A  90      69.733 -50.066 -84.351 
ATOM   1905  N6    A A  90      69.812 -49.391 -83.204 
ATOM   1906  N7    A A  90      72.209 -50.342 -84.859 
ATOM   1907  C8    A A  90      72.751 -50.936 -85.894 
ATOM   1908  N9    A A  90      71.842 -51.458 -86.774 
ATOM   1909  OP1   A A  90      78.117 -50.454 -87.620 
ATOM   1910  OP2   A A  90      76.701 -49.668 -85.634 
ATOM   1911  P     A A  91      73.920 -48.772 -90.801 
ATOM   1912  C5'   A A  91      71.550 -48.935 -91.862 
ATOM   1913  O5'   A A  91      72.405 -48.357 -90.886 
ATOM   1914  C4'   A A  91      70.114 -48.605 -91.581 
ATOM   1915  O4'   A A  91      69.689 -49.255 -90.361 
ATOM   1916  C3'   A A  91      69.802 -47.146 -91.330 
ATOM   1917  O3'   A A  91      69.715 -46.395 -92.526 
ATOM   1918  C2'   A A  91      68.500 -47.222 -90.560 
ATOM   1919  O2'   A A  91      67.410 -47.500 -91.419 
ATOM   1920  C1'   A A  91      68.753 -48.440 -89.687 
ATOM   1921  N1    A A  91      67.667 -46.649 -85.015 
ATOM   1922  C2    A A  91      66.900 -46.915 -86.078 
ATOM   1923  N3    A A  91      67.250 -47.384 -87.266 
ATOM   1924  C4    A A  91      68.578 -47.591 -87.318 
ATOM   1925  C5    A A  91      69.491 -47.365 -86.312 
ATOM   1926  C6    A A  91      68.990 -46.870 -85.102 
ATOM   1927  N6    A A  91      69.754 -46.599 -84.043 
ATOM   1928  N7    A A  91      70.770 -47.692 -86.727 
ATOM   1929  C8    A A  91      70.599 -48.098 -87.961 
ATOM   1930  N9    A A  91      69.298 -48.060 -88.379 
ATOM   1931  OP1   A A  91      74.544 -48.514 -92.124 
ATOM   1932  OP2   A A  91      74.509 -48.161 -89.585 
ATOM   1933  P     G A  92      70.340 -44.968 -92.527 
ATOM   1934  C5'   G A  92      67.887 -44.153 -92.206 
ATOM   1935  O5'   G A  92      69.233 -44.155 -91.755 
ATOM   1936  C4'   G A  92      66.987 -43.540 -91.175 
ATOM   1937  O4'   G A  92      66.911 -44.390 -90.014 
ATOM   1938  C3'   G A  92      67.430 -42.208 -90.610 
ATOM   1939  O3'   G A  92      67.141 -41.128 -91.472 
ATOM   1940  C2'   G A  92      66.692 -42.157 -89.293 
ATOM   1941  O2'   G A  92      65.330 -41.839 -89.480 
ATOM   1942  C1'   G A  92      66.797 -43.601 -88.847 
ATOM   1943  N1    G A  92      68.790 -43.049 -84.230 
ATOM   1944  C2    G A  92      67.549 -42.697 -84.689 
ATOM   1945  N2    G A  92      66.731 -42.120 -83.807 
ATOM   1946  N3    G A  92      67.140 -42.896 -85.924 
ATOM   1947  C4    G A  92      68.093 -43.486 -86.675 
ATOM   1948  C5    G A  92      69.357 -43.875 -86.317 
ATOM   1949  C6    G A  92      69.781 -43.655 -84.986 
ATOM   1950  O6    G A  92      70.871 -43.931 -84.470 
ATOM   1951  N7    G A  92      70.023 -44.444 -87.388 
ATOM   1952  C8    G A  92      69.164 -44.388 -88.364 
ATOM   1953  N9    G A  92      67.974 -43.822 -88.001 
ATOM   1954  OP1   G A  92      70.354 -44.511 -93.938 
ATOM   1955  OP2   G A  92      71.590 -44.929 -91.732 
ATOM   1956  P     C A  93      68.174 -39.929 -91.505 
ATOM   1957  C5'   C A  93      66.530 -38.665 -89.926 
ATOM   1958  O5'   C A  93      67.842 -39.154 -90.172 
ATOM   1959  C4'   C A  93      66.472 -37.945 -88.609 
ATOM   1960  O4'   C A  93      66.554 -38.892 -87.516 
ATOM   1961  C3'   C A  93      67.612 -36.990 -88.335 
ATOM   1962  O3'   C A  93      67.449 -35.754 -89.006 
ATOM   1963  C2'   C A  93      67.572 -36.873 -86.825 
ATOM   1964  O2'   C A  93      66.515 -36.035 -86.398 
ATOM   1965  C1'   C A  93      67.241 -38.306 -86.430 
ATOM   1966  N1    C A  93      68.458 -39.101 -86.140 
ATOM   1967  C2    C A  93      69.043 -38.969 -84.879 
ATOM   1968  O2    C A  93      68.530 -38.201 -84.047 
ATOM   1969  N3    C A  93      70.153 -39.682 -84.593 
ATOM   1970  C4    C A  93      70.685 -40.498 -85.505 
ATOM   1971  N4    C A  93      71.775 -41.183 -85.179 
ATOM   1972  C5    C A  93      70.106 -40.647 -86.794 
ATOM   1973  C6    C A  93      69.005 -39.936 -87.061 
ATOM   1974  OP1   C A  93      67.783 -39.079 -92.655 
ATOM   1975  OP2   C A  93      69.563 -40.440 -91.412 
ATOM   1976  P     G A  94      68.714 -35.099 -89.648 
ATOM   1977  C5'   G A  94      68.601 -33.388 -87.699 
ATOM   1978  O5'   G A  94      69.353 -34.354 -88.418 
ATOM   1979  C4'   G A  94      69.289 -33.035 -86.412 
ATOM   1980  O4'   G A  94      69.245 -34.152 -85.500 
ATOM   1981  C3'   G A  94      70.767 -32.718 -86.511 
ATOM   1982  O3'   G A  94      71.013 -31.412 -86.986 
ATOM   1983  C2'   G A  94      71.237 -32.955 -85.094 
ATOM   1984  O2'   G A  94      70.864 -31.890 -84.245 
ATOM   1985  C1'   G A  94      70.422 -34.180 -84.723 
ATOM   1986  N1    G A  94      73.980 -37.365 -83.086 
ATOM   1987  C2    G A  94      73.509 -36.217 -82.509 
ATOM   1988  N2    G A  94      74.058 -35.864 -81.348 
ATOM   1989  N3    G A  94      72.566 -35.467 -83.038 
ATOM   1990  C4    G A  94      72.128 -35.971 -84.211 
ATOM   1991  C5    G A  94      72.530 -37.103 -84.874 
ATOM   1992  C6    G A  94      73.542 -37.900 -84.292 
ATOM   1993  O6    G A  94      74.039 -38.946 -84.724 
ATOM   1994  N7    G A  94      71.827 -37.265 -86.051 
ATOM   1995  C8    G A  94      71.026 -36.241 -86.086 
ATOM   1996  N9    G A  94      71.155 -35.419 -85.003 
ATOM   1997  OP1   G A  94      68.238 -34.084 -90.618 
ATOM   1998  OP2   G A  94      69.655 -36.153 -90.098 
ATOM   1999  P     G A  95      72.326 -31.157 -87.810 
ATOM   2000  C5'   G A  95      73.261 -30.081 -85.641 
ATOM   2001  O5'   G A  95      73.415 -31.036 -86.673 
ATOM   2002  C4'   G A  95      74.253 -30.329 -84.533 
ATOM   2003  O4'   G A  95      73.979 -31.597 -83.901 
ATOM   2004  C3'   G A  95      75.700 -30.447 -84.957 
ATOM   2005  O3'   G A  95      76.302 -29.185 -85.176 
ATOM   2006  C2'   G A  95      76.306 -31.219 -83.804 
ATOM   2007  O2'   G A  95      76.515 -30.390 -82.679 
ATOM   2008  C1'   G A  95      75.189 -32.197 -83.489 
ATOM   2009  N1    G A  95      77.628 -36.622 -83.573 
ATOM   2010  C2    G A  95      77.727 -35.591 -82.677 
ATOM   2011  N2    G A  95      78.591 -35.751 -81.672 
ATOM   2012  N3    G A  95      77.026 -34.478 -82.762 
ATOM   2013  C4    G A  95      76.210 -34.482 -83.836 
ATOM   2014  C5    G A  95      76.036 -35.456 -84.789 
ATOM   2015  C6    G A  95      76.791 -36.646 -84.683 
ATOM   2016  O6    G A  95      76.781 -37.630 -85.430 
ATOM   2017  N7    G A  95      75.097 -35.069 -85.728 
ATOM   2018  C8    G A  95      74.726 -33.884 -85.339 
ATOM   2019  N9    G A  95      75.361 -33.469 -84.199 
ATOM   2020  OP1   G A  95      72.188 -29.838 -88.468 
ATOM   2021  OP2   G A  95      72.646 -32.353 -88.629 
ATOM   2022  P     A A  96      77.318 -29.007 -86.332 
ATOM   2023  C5'   A A  96      79.179 -29.193 -84.532 
ATOM   2024  O5'   A A  96      78.615 -29.676 -85.733 
ATOM   2025  C4'   A A  96      80.166 -30.179 -83.971 
ATOM   2026  O4'   A A  96      79.484 -31.397 -83.598 
ATOM   2027  C3'   A A  96      81.241 -30.649 -84.928 
ATOM   2028  O3'   A A  96      82.297 -29.727 -85.066 
ATOM   2029  C2'   A A  96      81.659 -31.962 -84.306 
ATOM   2030  O2'   A A  96      82.476 -31.765 -83.173 
ATOM   2031  C1'   A A  96      80.320 -32.507 -83.849 
ATOM   2032  N1    A A  96      80.260 -37.110 -86.103 
ATOM   2033  C2    A A  96      80.984 -36.611 -85.102 
ATOM   2034  N3    A A  96      80.946 -35.399 -84.562 
ATOM   2035  C4    A A  96      80.019 -34.640 -85.172 
ATOM   2036  C5    A A  96      79.198 -35.015 -86.215 
ATOM   2037  C6    A A  96      79.339 -36.322 -86.691 
ATOM   2038  N6    A A  96      78.617 -36.823 -87.700 
ATOM   2039  N7    A A  96      78.369 -33.970 -86.584 
ATOM   2040  C8    A A  96      78.708 -33.000 -85.771 
ATOM   2041  N9    A A  96      79.699 -33.343 -84.890 
ATOM   2042  OP1   A A  96      77.576 -27.560 -86.510 
ATOM   2043  OP2   A A  96      76.875 -29.822 -87.492 
ATOM   2044  P     C A  97      82.946 -29.528 -86.456 
ATOM   2045  C5'   C A  97      84.699 -31.301 -85.709 
ATOM   2046  O5'   C A  97      83.728 -30.886 -86.650 
ATOM   2047  C4'   C A  97      85.140 -32.714 -85.980 
ATOM   2048  O4'   C A  97      84.026 -33.623 -85.804 
ATOM   2049  C3'   C A  97      85.615 -33.001 -87.383 
ATOM   2050  O3'   C A  97      86.936 -32.563 -87.608 
ATOM   2051  C2'   C A  97      85.453 -34.504 -87.468 
ATOM   2052  O2'   C A  97      86.483 -35.175 -86.768 
ATOM   2053  C1'   C A  97      84.147 -34.699 -86.709 
ATOM   2054  N1    C A  97      82.979 -34.710 -87.622 
ATOM   2055  C2    C A  97      82.711 -35.881 -88.334 
ATOM   2056  O2    C A  97      83.449 -36.869 -88.177 
ATOM   2057  N3    C A  97      81.657 -35.915 -89.176 
ATOM   2058  C4    C A  97      80.882 -34.839 -89.324 
ATOM   2059  N4    C A  97      79.851 -34.917 -90.166 
ATOM   2060  C5    C A  97      81.136 -33.632 -88.614 
ATOM   2061  C6    C A  97      82.185 -33.616 -87.781 
ATOM   2062  OP1   C A  97      83.929 -28.432 -86.342 
ATOM   2063  OP2   C A  97      81.886 -29.456 -87.490 
ATOM   2064  P     C A  98      87.304 -32.021 -89.020 
ATOM   2065  C5'   C A  98      88.259 -34.403 -89.466 
ATOM   2066  O5'   C A  98      87.395 -33.350 -89.862 
ATOM   2067  C4'   C A  98      88.072 -35.606 -90.345 
ATOM   2068  O4'   C A  98      86.769 -36.193 -90.115 
ATOM   2069  C3'   C A  98      88.089 -35.347 -91.835 
ATOM   2070  O3'   C A  98      89.397 -35.194 -92.341 
ATOM   2071  C2'   C A  98      87.364 -36.560 -92.376 
ATOM   2072  O2'   C A  98      88.198 -37.704 -92.367 
ATOM   2073  C1'   C A  98      86.280 -36.744 -91.322 
ATOM   2074  N1    C A  98      85.023 -36.060 -91.701 
ATOM   2075  C2    C A  98      84.196 -36.676 -92.641 
ATOM   2076  O2    C A  98      84.536 -37.770 -93.122 
ATOM   2077  N3    C A  98      83.046 -36.069 -93.004 
ATOM   2078  C4    C A  98      82.709 -34.890 -92.469 
ATOM   2079  N4    C A  98      81.564 -34.330 -92.853 
ATOM   2080  C5    C A  98      83.534 -34.242 -91.515 
ATOM   2081  C6    C A  98      84.671 -34.859 -91.164 
ATOM   2082  OP1   C A  98      88.657 -31.429 -88.921 
ATOM   2083  OP2   C A  98      86.189 -31.206 -89.557 
ATOM   2084  P     G A  99      89.605 -34.183 -93.494 
ATOM   2085  C5'   G A  99      89.553 -36.277 -95.041 
ATOM   2086  O5'   G A  99      89.044 -34.988 -94.729 
ATOM   2087  C4'   G A  99      88.781 -36.898 -96.165 
ATOM   2088  O4'   G A  99      87.455 -37.256 -95.722 
ATOM   2089  C3'   G A  99      88.522 -36.016 -97.368 
ATOM   2090  O3'   G A  99      89.651 -35.892 -98.202 
ATOM   2091  C2'   G A  99      87.351 -36.714 -98.015 
ATOM   2092  O2'   G A  99      87.761 -37.883 -98.699 
ATOM   2093  C1'   G A  99      86.547 -37.121 -96.795 
ATOM   2094  N1    G A  99      82.097 -35.122 -98.093 
ATOM   2095  C2    G A  99      82.797 -36.145 -98.677 
ATOM   2096  N2    G A  99      82.241 -36.711 -99.749 
ATOM   2097  N3    G A  99      83.957 -36.583 -98.237 
ATOM   2098  C4    G A  99      84.368 -35.895 -97.152 
ATOM   2099  C5    G A  99      83.749 -34.858 -96.498 
ATOM   2100  C6    G A  99      82.503 -34.403 -96.979 
ATOM   2101  O6    G A  99      81.794 -33.491 -96.538 
ATOM   2102  N7    G A  99      84.508 -34.426 -95.421 
ATOM   2103  C8    G A  99      85.557 -35.196 -95.446 
ATOM   2104  N9    G A  99      85.536 -36.110 -96.465 
ATOM   2105  OP1   G A  99      91.071 -34.026 -93.661 
ATOM   2106  OP2   G A  99      88.759 -32.985 -93.296 
ATOM   2107  P     G A 100      89.849 -34.545 -98.943 
ATOM   2108  C5'   G A 100      88.861 -35.817-100.985 
ATOM   2109  O5'   G A 100      88.809 -34.694-100.121 
ATOM   2110  C4'   G A 100      87.671 -35.844-101.896 
ATOM   2111  O4'   G A 100      86.467 -36.093-101.143 
ATOM   2112  C3'   G A 100      87.353 -34.564-102.637 
ATOM   2113  O3'   G A 100      88.205 -34.347-103.735 
ATOM   2114  C2'   G A 100      85.903 -34.771-103.010 
ATOM   2115  O2'   G A 100      85.780 -35.676-104.089 
ATOM   2116  C1'   G A 100      85.377 -35.437-101.758 
ATOM   2117  N1    G A 100      81.447 -32.413-100.847 
ATOM   2118  C2    G A 100      81.659 -33.282-101.889 
ATOM   2119  N2    G A 100      80.703 -33.350-102.812 
ATOM   2120  N3    G A 100      82.735 -34.026-102.012 
ATOM   2121  C4    G A 100      83.598 -33.826-100.994 
ATOM   2122  C5    G A 100      83.483 -32.987 -99.914 
ATOM   2123  C6    G A 100      82.320 -32.194 -99.794 
ATOM   2124  O6    G A 100      82.032 -31.383 -98.905 
ATOM   2125  N7    G A 100      84.594 -33.078 -99.093 
ATOM   2126  C8    G A 100      85.352 -33.956 -99.684 
ATOM   2127  N9    G A 100      84.808 -34.450-100.838 
ATOM   2128  OP1   G A 100      91.218 -34.566 -99.516 
ATOM   2129  OP2   G A 100      89.426 -33.408 -98.094 
ATOM   2130  P     A A 101      88.515 -32.884-104.124 
ATOM   2131  C5'   A A 101      86.742 -33.274-105.986 
ATOM   2132  O5'   A A 101      87.200 -32.489-104.900 
ATOM   2133  C4'   A A 101      85.395 -32.805-106.457 
ATOM   2134  O4'   A A 101      84.399 -33.069-105.446 
ATOM   2135  C3'   A A 101      85.253 -31.319-106.705 
ATOM   2136  O3'   A A 101      85.813 -30.919-107.935 
ATOM   2137  C2'   A A 101      83.755 -31.127-106.624 
ATOM   2138  O2'   A A 101      83.114 -31.584-107.795 
ATOM   2139  C1'   A A 101      83.408 -32.063-105.485 
ATOM   2140  N1    A A 101      80.751 -28.882-102.483 
ATOM   2141  C2    A A 101      80.505 -29.399-103.694 
ATOM   2142  N3    A A 101      81.244 -30.226-104.416 
ATOM   2143  C4    A A 101      82.377 -30.534-103.767 
ATOM   2144  C5    A A 101      82.767 -30.086-102.525 
ATOM   2145  C6    A A 101      81.894 -29.216-101.861 
ATOM   2146  N6    A A 101      82.141 -28.696-100.658 
ATOM   2147  N7    A A 101      83.998 -30.617-102.176 
ATOM   2148  C8    A A 101      84.317 -31.359-103.206 
ATOM   2149  N9    A A 101      83.380 -31.354-104.200 
ATOM   2150  OP1   A A 101      89.642 -32.921-105.090 
ATOM   2151  OP2   A A 101      88.614 -32.025-102.918 
ATOM   2152  P     C A 102      86.502 -29.531-108.004 
ATOM   2153  C5'   C A 102      84.275 -28.770-109.110 
ATOM   2154  O5'   C A 102      85.253 -28.583-108.101 
ATOM   2155  C4'   C A 102      83.097 -27.870-108.886 
ATOM   2156  O4'   C A 102      82.386 -28.279-107.693 
ATOM   2157  C3'   C A 102      83.404 -26.415-108.626 
ATOM   2158  O3'   C A 102      83.702 -25.707-109.808 
ATOM   2159  C2'   C A 102      82.143 -25.940-107.933 
ATOM   2160  O2'   C A 102      81.087 -25.750-108.848 
ATOM   2161  C1'   C A 102      81.822 -27.146-107.065 
ATOM   2162  N1    C A 102      82.381 -27.012-105.703 
ATOM   2163  C2    C A 102      81.661 -26.273-104.765 
ATOM   2164  O2    C A 102      80.577 -25.764-105.098 
ATOM   2165  N3    C A 102      82.159 -26.131-103.519 
ATOM   2166  C4    C A 102      83.323 -26.689-103.188 
ATOM   2167  N4    C A 102      83.772 -26.527-101.954 
ATOM   2168  C5    C A 102      84.075 -27.444-104.125 
ATOM   2169  C6    C A 102      83.568 -27.576-105.358 
ATOM   2170  OP1   C A 102      87.232 -29.478-109.293 
ATOM   2171  OP2   C A 102      87.224 -29.230-106.745 
ATOM   2172  P     A A 103      84.828 -24.644-109.763 
ATOM   2173  C5'   A A 103      82.865 -22.957-109.932 
ATOM   2174  O5'   A A 103      84.022 -23.396-109.246 
ATOM   2175  C4'   A A 103      82.067 -22.009-109.083 
ATOM   2176  O4'   A A 103      81.537 -22.704-107.934 
ATOM   2177  C3'   A A 103      82.832 -20.855-108.476 
ATOM   2178  O3'   A A 103      83.049 -19.805-109.398 
ATOM   2179  C2'   A A 103      81.954 -20.468-107.307 
ATOM   2180  O2'   A A 103      80.828 -19.730-107.728 
ATOM   2181  C1'   A A 103      81.494 -21.831-106.827 
ATOM   2182  N1    A A 103      82.600 -21.728-101.825 
ATOM   2183  C2    A A 103      81.680 -21.085-102.555 
ATOM   2184  N3    A A 103      81.448 -21.164-103.860 
ATOM   2185  C4    A A 103      82.300 -22.026-104.441 
ATOM   2186  C5    A A 103      83.291 -22.755-103.825 
ATOM   2187  C6    A A 103      83.431 -22.585-102.442 
ATOM   2188  N6    A A 103      84.347 -23.221-101.713 
ATOM   2189  N7    A A 103      83.968 -23.538-104.744 
ATOM   2190  C8    A A 103      83.377 -23.263-105.879 
ATOM   2191  N9    A A 103      82.360 -22.357-105.767 
ATOM   2192  OP1   A A 103      85.254 -24.384-111.159 
ATOM   2193  OP2   A A 103      85.848 -24.995-108.741 
ATOM   2194  P     A A 104      84.408 -19.059-109.368 
ATOM   2195  C5'   A A 104      83.158 -17.224-108.023 
ATOM   2196  O5'   A A 104      84.236 -18.137-108.102 
ATOM   2197  C4'   A A 104      82.996 -16.712-106.620 
ATOM   2198  O4'   A A 104      82.636 -17.798-105.740 
ATOM   2199  C3'   A A 104      84.236 -16.133-105.975 
ATOM   2200  O3'   A A 104      84.503 -14.812-106.392 
ATOM   2201  C2'   A A 104      83.919 -16.256-104.503 
ATOM   2202  O2'   A A 104      83.003 -15.262-104.086 
ATOM   2203  C1'   A A 104      83.223 -17.601-104.470 
ATOM   2204  N1    A A 104      85.917 -20.102-100.906 
ATOM   2205  C2    A A 104      85.065 -19.074-100.833 
ATOM   2206  N3    A A 104      84.395 -18.475-101.806 
ATOM   2207  C4    A A 104      84.672 -19.043-102.992 
ATOM   2208  C5    A A 104      85.521 -20.101-103.226 
ATOM   2209  C6    A A 104      86.167 -20.648-102.109 
ATOM   2210  N6    A A 104      87.019 -21.671-102.187 
ATOM   2211  N7    A A 104      85.557 -20.415-104.573 
ATOM   2212  C8    A A 104      84.741 -19.548-105.112 
ATOM   2213  N9    A A 104      84.172 -18.690-104.211 
ATOM   2214  OP1   A A 104      84.461 -18.198-110.571 
ATOM   2215  OP2   A A 104      85.518 -20.009-109.099 
ATOM   2216  P     C A 105      85.994 -14.380-106.620 
ATOM   2217  C5'   C A 105      85.980 -13.497-104.172 
ATOM   2218  O5'   C A 105      86.569 -14.338-105.151 
ATOM   2219  C4'   C A 105      86.492 -13.832-102.797 
ATOM   2220  O4'   C A 105      86.117 -15.185-102.448 
ATOM   2221  C3'   C A 105      87.993 -13.832-102.626 
ATOM   2222  O3'   C A 105      88.528 -12.535-102.486 
ATOM   2223  C2'   C A 105      88.169 -14.693-101.392 
ATOM   2224  O2'   C A 105      87.825 -13.994-100.215 
ATOM   2225  C1'   C A 105      87.124 -15.765-101.642 
ATOM   2226  N1    C A 105      87.697 -16.934-102.344 
ATOM   2227  C2    C A 105      88.402 -17.867-101.588 
ATOM   2228  O2    C A 105      88.513 -17.700-100.363 
ATOM   2229  N3    C A 105      88.944 -18.935-102.208 
ATOM   2230  C4    C A 105      88.811 -19.089-103.527 
ATOM   2231  N4    C A 105      89.359 -20.156-104.094 
ATOM   2232  C5    C A 105      88.099 -18.149-104.317 
ATOM   2233  C6    C A 105      87.567 -17.099-103.686 
ATOM   2234  OP1   C A 105      85.977 -13.006-107.162 
ATOM   2235  OP2   C A 105      86.709 -15.448-107.366 
ATOM   2236  P     G A 106      89.949 -12.235-103.093 
ATOM   2237  C5'   G A 106      90.855 -12.728-100.704 
ATOM   2238  O5'   G A 106      90.899 -13.005-102.093 
ATOM   2239  C4'   G A 106      91.664 -13.733 -99.933 
ATOM   2240  O4'   G A 106      91.083 -15.047-100.069 
ATOM   2241  C3'   G A 106      93.090 -13.930-100.393 
ATOM   2242  O3'   G A 106      93.949 -12.913 -99.932 
ATOM   2243  C2'   G A 106      93.410 -15.299 -99.839 
ATOM   2244  O2'   G A 106      93.659 -15.250 -98.448 
ATOM   2245  C1'   G A 106      92.103 -16.022-100.074 
ATOM   2246  N1    G A 106      93.916 -19.944-102.693 
ATOM   2247  C2    G A 106      94.151 -19.586-101.396 
ATOM   2248  N2    G A 106      94.985 -20.364-100.699 
ATOM   2249  N3    G A 106      93.612 -18.533-100.818 
ATOM   2250  C4    G A 106      92.803 -17.859-101.664 
ATOM   2251  C5    G A 106      92.502 -18.132-102.976 
ATOM   2252  C6    G A 106      93.088 -19.264-103.581 
ATOM   2253  O6    G A 106      92.948 -19.675-104.738 
ATOM   2254  N7    G A 106      91.630 -17.191-103.491 
ATOM   2255  C8    G A 106      91.424 -16.374-102.502 
ATOM   2256  N9    G A 106      92.102 -16.721-101.365 
ATOM   2257  OP1   G A 106      90.191 -10.786-102.945 
ATOM   2258  OP2   G A 106      90.076 -12.868-104.431 
ATOM   2259  P     G A 107      95.112 -12.452-100.854 
ATOM   2260  C5'   G A 107      96.608 -13.917 -99.316 
ATOM   2261  O5'   G A 107      96.155 -13.612-100.625 
ATOM   2262  C4'   G A 107      97.420 -15.181 -99.320 
ATOM   2263  O4'   G A 107      96.577 -16.312 -99.627 
ATOM   2264  C3'   G A 107      98.512 -15.266-100.361 
ATOM   2265  O3'   G A 107      99.668 -14.541-100.008 
ATOM   2266  C2'   G A 107      98.730 -16.759-100.459 
ATOM   2267  O2'   G A 107      99.451 -17.250 -99.347 
ATOM   2268  C1'   G A 107      97.310 -17.259-100.373 
ATOM   2269  N1    G A 107      97.228 -19.968-104.639 
ATOM   2270  C2    G A 107      97.962 -20.160-103.503 
ATOM   2271  N2    G A 107      98.792 -21.207-103.495 
ATOM   2272  N3    G A 107      97.893 -19.381-102.443 
ATOM   2273  C4    G A 107      97.013 -18.374-102.621 
ATOM   2274  C5    G A 107      96.233 -18.091-103.717 
ATOM   2275  C6    G A 107      96.319 -18.935-104.842 
ATOM   2276  O6    G A 107      95.709 -18.850-105.913 
ATOM   2277  N7    G A 107      95.465 -16.961-103.500 
ATOM   2278  C8    G A 107      95.787 -16.582-102.299 
ATOM   2279  N9    G A 107      96.718 -17.396-101.708 
ATOM   2280  OP1   G A 107      95.660 -11.203-100.283 
ATOM   2281  OP2   G A 107      94.694 -12.480-102.281 
ATOM   2282  P     A A 108     100.421 -13.770-101.133 
ATOM   2283  C5'   A A 108     101.962 -15.843-101.324 
ATOM   2284  O5'   A A 108     101.061 -14.961-101.954 
ATOM   2285  C4'   A A 108     102.197 -17.082-102.139 
ATOM   2286  O4'   A A 108     100.943 -17.736-102.427 
ATOM   2287  C3'   A A 108     102.810 -16.889-103.512 
ATOM   2288  O3'   A A 108     104.194 -16.649-103.459 
ATOM   2289  C2'   A A 108     102.436 -18.186-104.197 
ATOM   2290  O2'   A A 108     103.242 -19.257-103.757 
ATOM   2291  C1'   A A 108     101.031 -18.395-103.671 
ATOM   2292  N1    A A 108      98.762 -18.969-108.205 
ATOM   2293  C2    A A 108      99.707 -19.674-107.574 
ATOM   2294  N3    A A 108     100.248 -19.462-106.385 
ATOM   2295  C4    A A 108      99.720 -18.370-105.811 
ATOM   2296  C5    A A 108      98.748 -17.546-106.336 
ATOM   2297  C6    A A 108      98.255 -17.878-107.596 
ATOM   2298  N6    A A 108      97.313 -17.177-108.232 
ATOM   2299  N7    A A 108      98.449 -16.515-105.455 
ATOM   2300  C8    A A 108      99.245 -16.738-104.439 
ATOM   2301  N9    A A 108     100.034 -17.846-104.590 
ATOM   2302  OP1   A A 108     101.507 -13.008-100.486 
ATOM   2303  OP2   A A 108      99.464 -13.075-102.019 
ATOM   2304  P     C A 109     104.933 -16.511-104.823 
ATOM   2305  C5'   C A 109     106.094 -18.705-104.075 
ATOM   2306  O5'   C A 109     105.403 -17.989-105.084 
ATOM   2307  C4'   C A 109     106.459 -20.087-104.537 
ATOM   2308  O4'   C A 109     105.264 -20.864-104.789 
ATOM   2309  C3'   C A 109     107.214 -20.162-105.844 
ATOM   2310  O3'   C A 109     108.587 -19.870-105.686 
ATOM   2311  C2'   C A 109     106.958 -21.590-106.286 
ATOM   2312  O2'   C A 109     107.771 -22.505-105.579 
ATOM   2313  C1'   C A 109     105.512 -21.777-105.841 
ATOM   2314  N1    C A 109     104.552 -21.531-106.934 
ATOM   2315  C2    C A 109     104.432 -22.497-107.938 
ATOM   2316  O2    C A 109     105.131 -23.523-107.885 
ATOM   2317  N3    C A 109     103.561 -22.292-108.946 
ATOM   2318  C4    C A 109     102.823 -21.181-108.980 
ATOM   2319  N4    C A 109     101.972 -21.023-109.989 
ATOM   2320  C5    C A 109     102.923 -20.182-107.974 
ATOM   2321  C6    C A 109     103.794 -20.401-106.977 
ATOM   2322  OP1   C A 109     106.134 -15.682-104.564 
ATOM   2323  OP2   C A 109     104.008 -16.119-105.916 
ATOM   2324  P     A A 110     109.212 -18.804-106.563 
ATOM   2325  C5'   A A 110     109.647 -20.807-108.159 
ATOM   2326  O5'   A A 110     109.106 -19.508-107.964 
ATOM   2327  C4'   A A 110     109.191 -21.384-109.464 
ATOM   2328  O4'   A A 110     107.793 -21.740-109.390 
ATOM   2329  C3'   A A 110     109.256 -20.447-110.655 
ATOM   2330  O3'   A A 110     110.556 -20.313-111.174 
ATOM   2331  C2'   A A 110     108.273 -21.086-111.608 
ATOM   2332  O2'   A A 110     108.820 -22.235-112.222 
ATOM   2333  C1'   A A 110     107.183 -21.523-110.644 
ATOM   2334  N1    A A 110     103.024 -19.375-112.727 
ATOM   2335  C2    A A 110     103.808 -20.383-113.123 
ATOM   2336  N3    A A 110     104.876 -20.894-112.527 
ATOM   2337  C4    A A 110     105.132 -20.246-111.380 
ATOM   2338  C5    A A 110     104.420 -19.193-110.849 
ATOM   2339  C6    A A 110     103.311 -18.750-111.571 
ATOM   2340  N6    A A 110     102.531 -17.740-111.182 
ATOM   2341  N7    A A 110     104.975 -18.777-109.651 
ATOM   2342  C8    A A 110     106.002 -19.578-109.491 
ATOM   2343  N9    A A 110     106.151 -20.488-110.499 
ATOM   2344  OP1   A A 110     110.645 -18.703-106.194 
ATOM   2345  OP2   A A 110     108.377 -17.581-106.591 
ATOM   2346  P     G A 111     110.972 -18.939-111.673 
ATOM   2347  C5'   G A 111     110.421 -20.021-113.972 
ATOM   2348  O5'   G A 111     110.251 -18.934-113.075 
ATOM   2349  C4'   G A 111     109.455 -19.929-115.110 
ATOM   2350  O4'   G A 111     108.112 -20.175-114.647 
ATOM   2351  C3'   G A 111     109.345 -18.582-115.791 
ATOM   2352  O3'   G A 111     110.415 -18.331-116.667 
ATOM   2353  C2'   G A 111     108.001 -18.681-116.469 
ATOM   2354  O2'   G A 111     108.068 -19.488-117.626 
ATOM   2355  C1'   G A 111     107.200 -19.414-115.411 
ATOM   2356  N1    G A 111     103.211 -16.347-115.000 
ATOM   2357  C2    G A 111     103.597 -17.140-116.048 
ATOM   2358  N2    G A 111     102.823 -17.113-117.128 
ATOM   2359  N3    G A 111     104.667 -17.906-116.032 
ATOM   2360  C4    G A 111     105.332 -17.809-114.864 
ATOM   2361  C5    G A 111     105.035 -17.045-113.763 
ATOM   2362  C6    G A 111     103.884 -16.232-113.792 
ATOM   2363  O6    G A 111     103.451 -15.477-112.912 
ATOM   2364  N7    G A 111     105.977 -17.229-112.763 
ATOM   2365  C8    G A 111     106.818 -18.084-113.273 
ATOM   2366  N9    G A 111     106.484 -18.477-114.538 
ATOM   2367  OP1   G A 111     112.435 -18.990-111.900 
ATOM   2368  OP2   G A 111     110.397 -17.856-110.849 
ATOM   2369  P     C A 112     110.938 -16.895-116.740 
ATOM   2370  C5'   C A 112     109.481 -16.895-118.891 
ATOM   2371  O5'   C A 112     109.844 -16.266-117.675 
ATOM   2372  C4'   C A 112     108.240 -16.286-119.459 
ATOM   2373  O4'   C A 112     107.105 -16.581-118.605 
ATOM   2374  C3'   C A 112     108.220 -14.780-119.554 
ATOM   2375  O3'   C A 112     108.954 -14.299-120.652 
ATOM   2376  C2'   C A 112     106.734 -14.492-119.640 
ATOM   2377  O2'   C A 112     106.223 -14.782-120.919 
ATOM   2378  C1'   C A 112     106.186 -15.511-118.655 
ATOM   2379  N1    C A 112     106.020 -14.939-117.303 
ATOM   2380  C2    C A 112     104.884 -14.169-117.051 
ATOM   2381  O2    C A 112     104.053 -14.001-117.963 
ATOM   2382  N3    C A 112     104.708 -13.629-115.823 
ATOM   2383  C4    C A 112     105.614 -13.829-114.867 
ATOM   2384  N4    C A 112     105.403 -13.283-113.678 
ATOM   2385  C5    C A 112     106.781 -14.604-115.099 
ATOM   2386  C6    C A 112     106.939 -15.136-116.323 
ATOM   2387  OP1   C A 112     112.217 -16.953-117.489 
ATOM   2388  OP2   C A 112     110.891 -16.211-115.431 
ATOM   2389  P     C A 113     109.687 -12.985-120.495 
ATOM   2390  C5'   C A 113     107.693 -12.138-121.921 
ATOM   2391  O5'   C A 113     108.502 -11.996-120.769 
ATOM   2392  C4'   C A 113     106.495 -11.246-121.842 
ATOM   2393  O4'   C A 113     105.583 -11.724-120.824 
ATOM   2394  C3'   C A 113     106.757  -9.818-121.431 
ATOM   2395  O3'   C A 113     107.262  -9.039-122.487 
ATOM   2396  C2'   C A 113     105.390  -9.375-120.947 
ATOM   2397  O2'   C A 113     104.516  -9.119-122.022 
ATOM   2398  C1'   C A 113     104.921 -10.628-120.227 
ATOM   2399  N1    C A 113     105.235 -10.590-118.785 
ATOM   2400  C2    C A 113     104.383  -9.866-117.946 
ATOM   2401  O2    C A 113     103.397  -9.291-118.438 
ATOM   2402  N3    C A 113     104.648  -9.813-116.623 
ATOM   2403  C4    C A 113     105.711 -10.442-116.126 
ATOM   2404  N4    C A 113     105.933 -10.366-114.823 
ATOM   2405  C5    C A 113     106.596 -11.183-116.957 
ATOM   2406  C6    C A 113     106.317 -11.228-118.270 
ATOM   2407  OP1   C A 113     110.652 -12.884-121.617 
ATOM   2408  OP2   C A 113     110.164 -12.784-119.108 
ATOM   2409  P     C A 114     108.323  -8.011-122.159 
ATOM   2410  C5'   C A 114     106.313  -6.391-122.369 
ATOM   2411  O5'   C A 114     107.415  -6.851-121.613 
ATOM   2412  C4'   C A 114     105.404  -5.549-121.530 
ATOM   2413  O4'   C A 114     104.769  -6.358-120.509 
ATOM   2414  C3'   C A 114     106.053  -4.441-120.736 
ATOM   2415  O3'   C A 114     106.368  -3.321-121.526 
ATOM   2416  C2'   C A 114     105.008  -4.168-119.674 
ATOM   2417  O2'   C A 114     103.914  -3.444-120.195 
ATOM   2418  C1'   C A 114     104.545  -5.578-119.353 
ATOM   2419  N1    C A 114     105.288  -6.153-118.208 
ATOM   2420  C2    C A 114     104.893  -5.783-116.920 
ATOM   2421  O2    C A 114     103.936  -5.000-116.785 
ATOM   2422  N3    C A 114     105.558  -6.281-115.858 
ATOM   2423  C4    C A 114     106.578  -7.119-116.038 
ATOM   2424  N4    C A 114     107.202  -7.586-114.968 
ATOM   2425  C5    C A 114     107.003  -7.509-117.339 
ATOM   2426  C6    C A 114     106.331  -7.006-118.384 
ATOM   2427  OP1   C A 114     108.909  -7.583-123.445 
ATOM   2428  OP2   C A 114     109.215  -8.464-121.068 
ATOM   2429  P     A A 115     107.527  -2.448-121.121 
ATOM   2430  C5'   A A 115     105.615  -0.924-120.249 
ATOM   2431  O5'   A A 115     106.847  -1.575-120.002 
ATOM   2432  C4'   A A 115     105.025  -0.400-118.973 
ATOM   2433  O4'   A A 115     104.644  -1.499-118.117 
ATOM   2434  C3'   A A 115     105.951   0.420-118.107 
ATOM   2435  O3'   A A 115     106.078   1.745-118.572 
ATOM   2436  C2'   A A 115     105.306   0.303-116.744 
ATOM   2437  O2'   A A 115     104.183   1.152-116.628 
ATOM   2438  C1'   A A 115     104.827  -1.138-116.763 
ATOM   2439  N1    A A 115     106.796  -2.900-112.370 
ATOM   2440  C2    A A 115     105.839  -2.002-112.630 
ATOM   2441  N3    A A 115     105.375  -1.595-113.801 
ATOM   2442  C4    A A 115     106.010  -2.222-114.806 
ATOM   2443  C5    A A 115     107.007  -3.163-114.697 
ATOM   2444  C6    A A 115     107.404  -3.509-113.399 
ATOM   2445  N6    A A 115     108.361  -4.401-113.137 
ATOM   2446  N7    A A 115     107.423  -3.586-115.947 
ATOM   2447  C8    A A 115     106.678  -2.895-116.772 
ATOM   2448  N9    A A 115     105.802  -2.051-116.149 
ATOM   2449  OP1   A A 115     107.845  -1.575-122.270 
ATOM   2450  OP2   A A 115     108.602  -3.249-120.486 
ATOM   2451  P     G A 116     107.345   2.506-118.272 
ATOM   2452  C5'   G A 116     108.306   2.716-115.895 
ATOM   2453  O5'   G A 116     107.178   2.743-116.723 
ATOM   2454  C4'   G A 116     108.009   2.029-114.602 
ATOM   2455  O4'   G A 116     107.815   0.622-114.823 
ATOM   2456  C3'   G A 116     109.110   2.085-113.565 
ATOM   2457  O3'   G A 116     109.100   3.311-112.869 
ATOM   2458  C2'   G A 116     108.811   0.881-112.706 
ATOM   2459  O2'   G A 116     107.740   1.132-111.819 
ATOM   2460  C1'   G A 116     108.349  -0.118-113.750 
ATOM   2461  N1    G A 116     111.949  -3.525-112.629 
ATOM   2462  C2    G A 116     111.018  -2.952-111.807 
ATOM   2463  N2    G A 116     111.043  -3.320-110.526 
ATOM   2464  N3    G A 116     110.122  -2.077-112.214 
ATOM   2465  C4    G A 116     110.233  -1.815-113.532 
ATOM   2466  C5    G A 116     111.129  -2.330-114.436 
ATOM   2467  C6    G A 116     112.081  -3.270-113.988 
ATOM   2468  O6    G A 116     112.958  -3.846-114.644 
ATOM   2469  N7    G A 116     110.914  -1.807-115.697 
ATOM   2470  C8    G A 116     109.919  -0.993-115.540 
ATOM   2471  N9    G A 116     109.457  -0.943-114.254 
ATOM   2472  OP1   G A 116     107.276   3.812-118.961 
ATOM   2473  OP2   G A 116     108.527   1.630-118.485 
ATOM   2474  P     G A 117     110.381   4.060-112.642 
ATOM   2475  C5'   G A 117     109.966   3.162-110.238 
ATOM   2476  O5'   G A 117     110.862   3.361-111.318 
ATOM   2477  C4'   G A 117     110.507   2.138-109.282 
ATOM   2478  O4'   G A 117     110.478   0.831-109.889 
ATOM   2479  C3'   G A 117     111.954   2.320-108.892 
ATOM   2480  O3'   G A 117     112.110   3.295-107.883 
ATOM   2481  C2'   G A 117     112.353   0.926-108.466 
ATOM   2482  O2'   G A 117     111.855   0.624-107.174 
ATOM   2483  C1'   G A 117     111.607   0.084-109.479 
ATOM   2484  N1    G A 117     115.526  -2.576-111.279 
ATOM   2485  C2    G A 117     115.011  -2.538-110.011 
ATOM   2486  N2    G A 117     115.617  -3.302-109.099 
ATOM   2487  N3    G A 117     113.978  -1.802-109.659 
ATOM   2488  C4    G A 117     113.494  -1.092-110.698 
ATOM   2489  C5    G A 117     113.936  -1.057-112.000 
ATOM   2490  C6    G A 117     115.043  -1.853-112.363 
ATOM   2491  O6    G A 117     115.584  -1.960-113.472 
ATOM   2492  N7    G A 117     113.165  -0.195-112.760 
ATOM   2493  C8    G A 117     112.287   0.272-111.922 
ATOM   2494  N9    G A 117     112.429  -0.229-110.656 
ATOM   2495  OP1   G A 117     110.054   5.469-112.333 
ATOM   2496  OP2   G A 117     111.352   3.746-113.716 
ATOM   2497  P     C A 118     113.248   4.308-107.976 
ATOM   2498  C5'   C A 118     114.276   2.784-106.146 
ATOM   2499  O5'   C A 118     114.425   3.442-107.393 
ATOM   2500  C4'   C A 118     115.290   1.684-106.003 
ATOM   2501  O4'   C A 118     115.034   0.643-106.981 
ATOM   2502  C3'   C A 118     116.721   2.074-106.272 
ATOM   2503  O3'   C A 118     117.314   2.729-105.172 
ATOM   2504  C2'   C A 118     117.357   0.739-106.595 
ATOM   2505  O2'   C A 118     117.572  -0.025-105.424 
ATOM   2506  C1'   C A 118     116.255   0.080-107.405 
ATOM   2507  N1    C A 118     116.422   0.306-108.858 
ATOM   2508  C2    C A 118     117.354  -0.470-109.542 
ATOM   2509  O2    C A 118     118.005  -1.323-108.921 
ATOM   2510  N3    C A 118     117.525  -0.284-110.871 
ATOM   2511  C4    C A 118     116.813   0.641-111.516 
ATOM   2512  N4    C A 118     117.010   0.790-112.824 
ATOM   2513  C5    C A 118     115.859   1.446-110.838 
ATOM   2514  C6    C A 118     115.699   1.244-109.523 
ATOM   2515  OP1   C A 118     112.982   5.424-107.045 
ATOM   2516  OP2   C A 118     113.546   4.604-109.399 
ATOM   2517  P     C A 119     118.279   3.881-105.436 
ATOM   2518  C5'   C A 119     120.083   2.037-105.140 
ATOM   2519  O5'   C A 119     119.540   3.075-105.933 
ATOM   2520  C4'   C A 119     121.087   1.239-105.926 
ATOM   2521  O4'   C A 119     120.425   0.540-107.009 
ATOM   2522  C3'   C A 119     122.158   2.040-106.629 
ATOM   2523  O3'   C A 119     123.194   2.428-105.753 
ATOM   2524  C2'   C A 119     122.612   1.082-107.712 
ATOM   2525  O2'   C A 119     123.445   0.067-107.190 
ATOM   2526  C1'   C A 119     121.290   0.461-108.125 
ATOM   2527  N1    C A 119     120.677   1.163-109.271 
ATOM   2528  C2    C A 119     121.185   0.915-110.547 
ATOM   2529  O2    C A 119     122.125   0.115-110.679 
ATOM   2530  N3    C A 119     120.641   1.545-111.609 
ATOM   2531  C4    C A 119     119.633   2.399-111.437 
ATOM   2532  N4    C A 119     119.123   2.992-112.511 
ATOM   2533  C5    C A 119     119.101   2.674-110.149 
ATOM   2534  C6    C A 119     119.651   2.037-109.106 
ATOM   2535  OP1   C A 119     118.602   4.505-104.136 
ATOM   2536  OP2   C A 119     117.801   4.724-106.553 
ATOM   2537  P     U A 120     123.799   3.823-105.932 
ATOM   2538  C5'   U A 120     125.608   2.502-107.247 
ATOM   2539  O5'   U A 120     124.682   3.573-107.210 
ATOM   2540  C4'   U A 120     126.176   2.335-108.628 
ATOM   2541  O4'   U A 120     125.149   1.857-109.531 
ATOM   2542  C3'   U A 120     126.662   3.599-109.290 
ATOM   2543  O3'   U A 120     127.949   3.975-108.831 
ATOM   2544  C2'   U A 120     126.628   3.229-110.759 
ATOM   2545  O2'   U A 120     127.730   2.417-111.116 
ATOM   2546  C1'   U A 120     125.361   2.389-110.821 
ATOM   2547  N1    U A 120     124.183   3.180-111.217 
ATOM   2548  C2    U A 120     124.024   3.437-112.563 
ATOM   2549  O2    U A 120     124.807   3.041-113.414 
ATOM   2550  N3    U A 120     122.913   4.172-112.886 
ATOM   2551  C4    U A 120     121.966   4.671-112.016 
ATOM   2552  O4    U A 120     121.023   5.316-112.459 
ATOM   2553  C5    U A 120     122.203   4.363-110.647 
ATOM   2554  C6    U A 120     123.277   3.645-110.302 
ATOM   2555  OP1   U A 120     124.698   4.057-104.784 
ATOM   2556  OP2   U A 120     122.763   4.820-106.269 
ATOM   2557  P     C A 121     128.131   5.410-108.372 
ATOM   2558  C5'   C A 121     129.034   5.667-110.785 
ATOM   2559  O5'   C A 121     128.158   6.120-109.768 
ATOM   2560  C4'   C A 121     128.789   6.421-112.054 
ATOM   2561  O4'   C A 121     127.574   5.948-112.689 
ATOM   2562  C3'   C A 121     128.543   7.903-111.900 
ATOM   2563  O3'   C A 121     129.738   8.628-111.692 
ATOM   2564  C2'   C A 121     127.834   8.239-113.193 
ATOM   2565  O2'   C A 121     128.733   8.302-114.274 
ATOM   2566  C1'   C A 121     126.946   7.015-113.362 
ATOM   2567  N1    C A 121     125.597   7.225-112.793 
ATOM   2568  C2    C A 121     124.653   7.902-113.566 
ATOM   2569  O2    C A 121     124.975   8.294-114.701 
ATOM   2570  N3    C A 121     123.412   8.108-113.068 
ATOM   2571  C4    C A 121     123.101   7.674-111.848 
ATOM   2572  N4    C A 121     121.871   7.898-111.399 
ATOM   2573  C5    C A 121     124.044   6.987-111.039 
ATOM   2574  C6    C A 121     125.269   6.788-111.550 
ATOM   2575  OP1   C A 121     129.480   5.507-107.767 
ATOM   2576  OP2   C A 121     126.953   5.892-107.625 
ATOM   2577  P     C A 122     129.701   9.714-110.644 
ATOM   2578  C5'   C A 122     129.635  11.241-112.732 
ATOM   2579  O5'   C A 122     129.069  10.878-111.488 
ATOM   2580  C4'   C A 122     128.802  12.290-113.399 
ATOM   2581  O4'   C A 122     127.602  11.698-113.957 
ATOM   2582  C3'   C A 122     128.263  13.382-112.503 
ATOM   2583  O3'   C A 122     129.238  14.348-112.174 
ATOM   2584  C2'   C A 122     127.117  13.924-113.328 
ATOM   2585  O2'   C A 122     127.582  14.737-114.382 
ATOM   2586  C1'   C A 122     126.550  12.640-113.913 
ATOM   2587  N1    C A 122     125.446  12.106-113.096 
ATOM   2588  C2    C A 122     124.173  12.650-113.286 
ATOM   2589  O2    C A 122     124.019  13.541-114.132 
ATOM   2590  N3    C A 122     123.137  12.187-112.549 
ATOM   2591  C4    C A 122     123.336  11.228-111.648 
ATOM   2592  N4    C A 122     122.291  10.801-110.952 
ATOM   2593  C5    C A 122     124.623  10.660-111.433 
ATOM   2594  C6    C A 122     125.639  11.128-112.174 
ATOM   2595  OP1   C A 122     131.106  10.062-110.334 
ATOM   2596  OP2   C A 122     128.771   9.376-109.548 
ATOM   2597  P     U A 123     129.180  14.933-110.765 
ATOM   2598  C5'   U A 123     128.127  16.980-111.955 
ATOM   2599  O5'   U A 123     128.037  15.998-110.946 
ATOM   2600  C4'   U A 123     126.887  17.814-112.001 
ATOM   2601  O4'   U A 123     125.795  17.058-112.579 
ATOM   2602  C3'   U A 123     126.331  18.260-110.671 
ATOM   2603  O3'   U A 123     127.051  19.337-110.109 
ATOM   2604  C2'   U A 123     124.898  18.603-111.034 
ATOM   2605  O2'   U A 123     124.817  19.831-111.716 
ATOM   2606  C1'   U A 123     124.576  17.482-112.010 
ATOM   2607  N1    U A 123     123.927  16.349-111.327 
ATOM   2608  C2    U A 123     122.560  16.446-111.133 
ATOM   2609  O2    U A 123     121.904  17.400-111.504 
ATOM   2610  N3    U A 123     121.992  15.378-110.492 
ATOM   2611  C4    U A 123     122.633  14.251-110.029 
ATOM   2612  O4    U A 123     121.981  13.381-109.469 
ATOM   2613  C5    U A 123     124.041  14.231-110.268 
ATOM   2614  C6    U A 123     124.624  15.256-110.894 
ATOM   2615  OP1   U A 123     130.456  15.648-110.550 
ATOM   2616  OP2   U A 123     128.731  13.923-109.781 
ATOM   2617  P     C A 124     127.165  19.349-108.565 
ATOM   2618  C5'   C A 124     125.283  21.126-108.716 
ATOM   2619  O5'   C A 124     125.744  19.906-108.173 
ATOM   2620  C4'   C A 124     123.826  21.323-108.423 
ATOM   2621  O4'   C A 124     123.032  20.342-109.130 
ATOM   2622  C3'   C A 124     123.391  21.141-106.989 
ATOM   2623  O3'   C A 124     123.723  22.239-106.173 
ATOM   2624  C2'   C A 124     121.901  20.924-107.146 
ATOM   2625  O2'   C A 124     121.228  22.128-107.434 
ATOM   2626  C1'   C A 124     121.871  20.046-108.385 
ATOM   2627  N1    C A 124     121.861  18.612-108.022 
ATOM   2628  C2    C A 124     120.629  18.041-107.684 
ATOM   2629  O2    C A 124     119.611  18.744-107.718 
ATOM   2630  N3    C A 124     120.583  16.739-107.334 
ATOM   2631  C4    C A 124     121.698  16.013-107.307 
ATOM   2632  N4    C A 124     121.603  14.739-106.961 
ATOM   2633  C5    C A 124     122.962  16.573-107.643 
ATOM   2634  C6    C A 124     122.993  17.866-107.991 
ATOM   2635  OP1   C A 124     128.182  20.374-108.236 
ATOM   2636  OP2   C A 124     127.298  17.984-108.012 
ATOM   2637  P     C A 125     123.940  21.940-104.661 
ATOM   2638  C5'   C A 125     121.544  22.911-104.386 
ATOM   2639  O5'   C A 125     122.453  21.852-104.140 
ATOM   2640  C4'   C A 125     120.148  22.518-103.990 
ATOM   2641  O4'   C A 125     119.676  21.439-104.829 
ATOM   2642  C3'   C A 125     119.976  21.975-102.593 
ATOM   2643  O3'   C A 125     119.969  22.989-101.619 
ATOM   2644  C2'   C A 125     118.665  21.229-102.709 
ATOM   2645  O2'   C A 125     117.567  22.116-102.719 
ATOM   2646  C1'   C A 125     118.803  20.614-104.092 
ATOM   2647  N1    C A 125     119.350  19.243-104.028 
ATOM   2648  C2    C A 125     118.477  18.206-103.679 
ATOM   2649  O2    C A 125     117.291  18.469-103.447 
ATOM   2650  N3    C A 125     118.953  16.946-103.609 
ATOM   2651  C4    C A 125     120.235  16.696-103.866 
ATOM   2652  N4    C A 125     120.656  15.441-103.787 
ATOM   2653  C5    C A 125     121.144  17.733-104.220 
ATOM   2654  C6    C A 125     120.659  18.980-104.286 
ATOM   2655  OP1   C A 125     124.568  23.152-104.092 
ATOM   2656  OP2   C A 125     124.581  20.621-104.457 
ATOM   2657  P     C A 126     120.512  22.634-100.208 
ATOM   2658  C5'   C A 126     118.007  22.481 -99.519 
ATOM   2659  O5'   C A 126     119.288  21.867 -99.577 
ATOM   2660  C4'   C A 126     116.983  21.507 -99.009 
ATOM   2661  O4'   C A 126     116.758  20.463 -99.983 
ATOM   2662  C3'   C A 126     117.358  20.747 -97.760 
ATOM   2663  O3'   C A 126     117.204  21.517 -96.591 
ATOM   2664  C2'   C A 126     116.433  19.552 -97.832 
ATOM   2665  O2'   C A 126     115.112  19.899 -97.470 
ATOM   2666  C1'   C A 126     116.466  19.253 -99.320 
ATOM   2667  N1    C A 126     117.497  18.247 -99.653 
ATOM   2668  C2    C A 126     117.197  16.902 -99.429 
ATOM   2669  O2    C A 126     116.089  16.601 -98.972 
ATOM   2670  N3    C A 126     118.123  15.965 -99.721 
ATOM   2671  C4    C A 126     119.308  16.324-100.210 
ATOM   2672  N4    C A 126     120.188  15.368-100.485 
ATOM   2673  C5    C A 126     119.639  17.684-100.444 
ATOM   2674  C6    C A 126     118.711  18.605-100.151 
ATOM   2675  OP1   C A 126     120.685  23.916 -99.490 
ATOM   2676  OP2   C A 126     121.649  21.694-100.311 
ATOM   2677  P     U A 127     118.268  21.343 -95.475 
ATOM   2678  C5'   U A 127     116.557  19.720 -94.410 
ATOM   2679  O5'   U A 127     117.872  19.940 -94.883 
ATOM   2680  C4'   U A 127     116.339  18.269 -94.079 
ATOM   2681  O4'   U A 127     116.371  17.472 -95.287 
ATOM   2682  C3'   U A 127     117.381  17.617 -93.205 
ATOM   2683  O3'   U A 127     117.244  17.956 -91.844 
ATOM   2684  C2'   U A 127     117.151  16.150 -93.495 
ATOM   2685  O2'   U A 127     115.995  15.669 -92.841 
ATOM   2686  C1'   U A 127     116.879  16.191 -94.993 
ATOM   2687  N1    U A 127     118.105  15.955 -95.767 
ATOM   2688  C2    U A 127     118.480  14.638 -95.940 
ATOM   2689  O2    U A 127     117.841  13.706 -95.492 
ATOM   2690  N3    U A 127     119.630  14.456 -96.654 
ATOM   2691  C4    U A 127     120.433  15.433 -97.200 
ATOM   2692  O4    U A 127     121.440  15.105 -97.813 
ATOM   2693  C5    U A 127     119.979  16.763 -96.979 
ATOM   2694  C6    U A 127     118.857  16.975 -96.286 
ATOM   2695  OP1   U A 127     117.990  22.377 -94.462 
ATOM   2696  OP2   U A 127     119.627  21.235 -96.058 
ATOM   2697  P     C A 128     118.429  17.672 -90.895 
ATOM   2698  C5'   C A 128     116.832  15.945 -89.810 
ATOM   2699  O5'   C A 128     118.084  16.211 -90.416 
ATOM   2700  C4'   C A 128     116.612  14.466 -89.654 
ATOM   2701  O4'   C A 128     116.558  13.826 -90.948 
ATOM   2702  C3'   C A 128     117.693  13.694 -88.933 
ATOM   2703  O3'   C A 128     117.630  13.851 -87.532 
ATOM   2704  C2'   C A 128     117.431  12.277 -89.395 
ATOM   2705  O2'   C A 128     116.315  11.723 -88.728 
ATOM   2706  C1'   C A 128     117.062  12.512 -90.850 
ATOM   2707  N1    C A 128     118.224  12.356 -91.744 
ATOM   2708  C2    C A 128     118.612  11.063 -92.086 
ATOM   2709  O2    C A 128     117.973  10.104 -91.639 
ATOM   2710  N3    C A 128     119.675  10.887 -92.897 
ATOM   2711  C4    C A 128     120.345  11.941 -93.361 
ATOM   2712  N4    C A 128     121.384  11.720 -94.160 
ATOM   2713  C5    C A 128     119.970  13.270 -93.029 
ATOM   2714  C6    C A 128     118.913  13.428 -92.225 
ATOM   2715  OP1   C A 128     118.305  18.590 -89.739 
ATOM   2716  OP2   C A 128     119.698  17.624 -91.657 
ATOM   2717  P     U A 129     118.964  13.909 -86.717 
ATOM   2718  C5'   U A 129     118.773  11.336 -86.412 
ATOM   2719  O5'   U A 129     119.529  12.444 -86.871 
ATOM   2720  C4'   U A 129     119.388  10.041 -86.882 
ATOM   2721  O4'   U A 129     119.449  10.023 -88.325 
ATOM   2722  C3'   U A 129     120.816   9.795 -86.458 
ATOM   2723  O3'   U A 129     120.890   9.287 -85.139 
ATOM   2724  C2'   U A 129     121.310   8.816 -87.504 
ATOM   2725  O2'   U A 129     120.877   7.503 -87.222 
ATOM   2726  C1'   U A 129     120.588   9.313 -88.752 
ATOM   2727  N1    U A 129     121.429  10.193 -89.584 
ATOM   2728  C2    U A 129     122.347   9.587 -90.413 
ATOM   2729  O2    U A 129     122.485   8.380 -90.478 
ATOM   2730  N3    U A 129     123.101  10.445 -91.167 
ATOM   2731  C4    U A 129     123.036  11.818 -91.177 
ATOM   2732  O4    U A 129     123.787  12.450 -91.915 
ATOM   2733  C5    U A 129     122.061  12.371 -90.296 
ATOM   2734  C6    U A 129     121.310  11.557 -89.546 
ATOM   2735  OP1   U A 129     118.621  14.137 -85.302 
ATOM   2736  OP2   U A 129     119.900  14.836 -87.402 
ATOM   2737  P     G A 130     121.610  10.045 -83.974 
ATOM   2738  C5'   G A 130     124.105  10.739 -83.778 
ATOM   2739  O5'   G A 130     123.094  10.088 -84.516 
ATOM   2740  C4'   G A 130     125.463  10.298 -84.258 
ATOM   2741  O4'   G A 130     125.693   8.930 -83.862 
ATOM   2742  C3'   G A 130     125.642  10.286 -85.761 
ATOM   2743  O3'   G A 130     125.959  11.572 -86.251 
ATOM   2744  C2'   G A 130     126.745   9.268 -85.955 
ATOM   2745  O2'   G A 130     128.018   9.830 -85.700 
ATOM   2746  C1'   G A 130     126.437   8.260 -84.860 
ATOM   2747  N1    G A 130     126.545   3.846 -87.341 
ATOM   2748  C2    G A 130     127.563   4.719 -87.083 
ATOM   2749  N2    G A 130     128.775   4.382 -87.543 
ATOM   2750  N3    G A 130     127.413   5.850 -86.427 
ATOM   2751  C4    G A 130     126.136   6.040 -86.038 
ATOM   2752  C5    G A 130     125.049   5.229 -86.247 
ATOM   2753  C6    G A 130     125.225   4.018 -86.955 
ATOM   2754  O6    G A 130     124.378   3.165 -87.237 
ATOM   2755  N7    G A 130     123.905   5.778 -85.690 
ATOM   2756  C8    G A 130     124.315   6.896 -85.162 
ATOM   2757  N9    G A 130     125.653   7.116 -85.339 
ATOM   2758  OP1   G A 130     121.581   9.195 -82.766 
ATOM   2759  OP2   G A 130     121.113  11.426 -83.910 
ATOM   2760  P     A A 131     125.558  11.960 -87.733 
ATOM   2761  C5'   A A 131     126.388  10.842 -89.913 
ATOM   2762  O5'   A A 131     126.651  11.193 -88.578 
ATOM   2763  C4'   A A 131     127.263   9.704 -90.353 
ATOM   2764  O4'   A A 131     127.200   8.645 -89.374 
ATOM   2765  C3'   A A 131     126.867   9.030 -91.648 
ATOM   2766  O3'   A A 131     127.322   9.740 -92.785 
ATOM   2767  C2'   A A 131     127.483   7.656 -91.500 
ATOM   2768  O2'   A A 131     128.879   7.678 -91.738 
ATOM   2769  C1'   A A 131     127.247   7.396 -90.021 
ATOM   2770  N1    A A 131     124.643   3.008 -90.522 
ATOM   2771  C2    A A 131     125.893   3.356 -90.851 
ATOM   2772  N3    A A 131     126.510   4.515 -90.689 
ATOM   2773  C4    A A 131     125.691   5.404 -90.107 
ATOM   2774  C5    A A 131     124.386   5.198 -89.714 
ATOM   2775  C6    A A 131     123.852   3.927 -89.939 
ATOM   2776  N6    A A 131     122.602   3.585 -89.615 
ATOM   2777  N7    A A 131     123.854   6.346 -89.149 
ATOM   2778  C8    A A 131     124.835   7.208 -89.218 
ATOM   2779  N9    A A 131     125.974   6.704 -89.787 
ATOM   2780  OP1   A A 131     125.786  13.409 -87.901 
ATOM   2781  OP2   A A 131     124.229  11.382 -88.050 
ATOM   2782  P     C A 132     126.296  10.200 -93.886 
ATOM   2783  C5'   C A 132     127.054   8.105 -95.239 
ATOM   2784  O5'   C A 132     125.998   8.854 -94.648 
ATOM   2785  C4'   C A 132     126.704   6.646 -95.327 
ATOM   2786  O4'   C A 132     126.354   6.148 -94.017 
ATOM   2787  C3'   C A 132     125.496   6.294 -96.174 
ATOM   2788  O3'   C A 132     125.792   6.258 -97.551 
ATOM   2789  C2'   C A 132     125.097   4.943 -95.619 
ATOM   2790  O2'   C A 132     125.951   3.911 -96.081 
ATOM   2791  C1'   C A 132     125.351   5.157 -94.135 
ATOM   2792  N1    C A 132     124.134   5.603 -93.422 
ATOM   2793  C2    C A 132     123.155   4.656 -93.131 
ATOM   2794  O2    C A 132     123.341   3.477 -93.470 
ATOM   2795  N3    C A 132     122.030   5.044 -92.490 
ATOM   2796  C4    C A 132     121.862   6.317 -92.135 
ATOM   2797  N4    C A 132     120.740   6.652 -91.508 
ATOM   2798  C5    C A 132     122.846   7.304 -92.418 
ATOM   2799  C6    C A 132     123.954   6.904 -93.058 
ATOM   2800  OP1   C A 132     126.996  11.119 -94.812 
ATOM   2801  OP2   C A 132     125.052  10.638 -93.224 
ATOM   2802  P     U A 133     124.882   6.916 -98.655 
ATOM   2803  C5'   U A 133     122.790   5.489 -97.987 
ATOM   2804  O5'   U A 133     123.437   6.752 -98.039 
ATOM   2805  C4'   U A 133     121.664   5.498 -96.990 
ATOM   2806  O4'   U A 133     121.932   6.480 -95.958 
ATOM   2807  C3'   U A 133     120.304   5.899 -97.520 
ATOM   2808  O3'   U A 133     119.642   4.833 -98.159 
ATOM   2809  C2'   U A 133     119.593   6.387 -96.271 
ATOM   2810  O2'   U A 133     119.146   5.313 -95.479 
ATOM   2811  C1'   U A 133     120.732   7.098 -95.548 
ATOM   2812  N1    U A 133     120.790   8.538 -95.876 
ATOM   2813  C2    U A 133     119.830   9.368 -95.339 
ATOM   2814  O2    U A 133     118.941   8.968 -94.607 
ATOM   2815  N3    U A 133     119.939  10.684 -95.692 
ATOM   2816  C4    U A 133     120.894  11.252 -96.508 
ATOM   2817  O4    U A 133     120.860  12.459 -96.730 
ATOM   2818  C5    U A 133     121.852  10.337 -97.021 
ATOM   2819  C6    U A 133     121.770   9.042 -96.690 
ATOM   2820  OP1   U A 133     124.938   6.128 -99.910 
ATOM   2821  OP2   U A 133     125.197   8.362 -98.689 
ATOM   2822  P     G A 134     118.947   5.097 -99.528 
ATOM   2823  C5'   G A 134     116.740   5.446 -98.185 
ATOM   2824  O5'   G A 134     117.713   5.963 -99.082 
ATOM   2825  C4'   G A 134     115.760   6.508 -97.797 
ATOM   2826  O4'   G A 134     116.399   7.493 -96.958 
ATOM   2827  C3'   G A 134     115.195   7.330 -98.936 
ATOM   2828  O3'   G A 134     114.165   6.663 -99.633 
ATOM   2829  C2'   G A 134     114.742   8.586 -98.225 
ATOM   2830  O2'   G A 134     113.551   8.363 -97.498 
ATOM   2831  C1'   G A 134     115.878   8.775 -97.242 
ATOM   2832  N1    G A 134     117.270  13.458 -98.566 
ATOM   2833  C2    G A 134     116.101  13.029 -97.994 
ATOM   2834  N2    G A 134     115.179  13.964 -97.750 
ATOM   2835  N3    G A 134     115.855  11.774 -97.689 
ATOM   2836  C4    G A 134     116.889  10.969 -98.006 
ATOM   2837  C5    G A 134     118.094  11.299 -98.577 
ATOM   2838  C6    G A 134     118.344  12.649 -98.900 
ATOM   2839  O6    G A 134     119.355  13.142 -99.417 
ATOM   2840  N7    G A 134     118.885  10.175 -98.740 
ATOM   2841  C8    G A 134     118.157   9.199 -98.278 
ATOM   2842  N9    G A 134     116.940   9.612 -97.815 
ATOM   2843  OP1   G A 134     118.444   3.805-100.043 
ATOM   2844  OP2   G A 134     119.826   5.931-100.385 
ATOM   2845  P     G A 135     114.111   6.820-101.182 
ATOM   2846  C5'   G A 135     112.380   8.699-100.715 
ATOM   2847  O5'   G A 135     113.597   8.306-101.324 
ATOM   2848  C4'   G A 135     112.209  10.189-100.755 
ATOM   2849  O4'   G A 135     113.234  10.835 -99.974 
ATOM   2850  C3'   G A 135     112.340  10.847-102.106 
ATOM   2851  O3'   G A 135     111.200  10.677-102.912 
ATOM   2852  C2'   G A 135     112.613  12.284-101.721 
ATOM   2853  O2'   G A 135     111.444  12.923-101.261 
ATOM   2854  C1'   G A 135     113.550  12.087-100.549 
ATOM   2855  N1    G A 135     117.317  14.965-102.257 
ATOM   2856  C2    G A 135     116.045  15.318-101.892 
ATOM   2857  N2    G A 135     115.730  16.608-102.001 
ATOM   2858  N3    G A 135     115.148  14.464-101.450 
ATOM   2859  C4    G A 135     115.634  13.208-101.406 
ATOM   2860  C5    G A 135     116.882  12.751-101.749 
ATOM   2861  C6    G A 135     117.836  13.676-102.220 
ATOM   2862  O6    G A 135     118.997  13.467-102.578 
ATOM   2863  N7    G A 135     116.975  11.382-101.555 
ATOM   2864  C8    G A 135     115.798  11.040-101.112 
ATOM   2865  N9    G A 135     114.943  12.098-100.995 
ATOM   2866  OP1   G A 135     113.062   5.909-101.686 
ATOM   2867  OP2   G A 135     115.475   6.751-101.760 
ATOM   2868  P     G A 136     111.395  10.613-104.452 
ATOM   2869  C5'   G A 136     110.723  13.118-104.384 
ATOM   2870  O5'   G A 136     111.654  12.130-104.791 
ATOM   2871  C4'   G A 136     111.227  14.495-104.703 
ATOM   2872  O4'   G A 136     112.384  14.807-103.907 
ATOM   2873  C3'   G A 136     111.706  14.715-106.118 
ATOM   2874  O3'   G A 136     110.647  14.871-107.028 
ATOM   2875  C2'   G A 136     112.573  15.943-105.965 
ATOM   2876  O2'   G A 136     111.794  17.108-105.829 
ATOM   2877  C1'   G A 136     113.251  15.651-104.640 
ATOM   2878  N1    G A 136     118.030  16.245-106.145 
ATOM   2879  C2    G A 136     117.015  17.161-106.083 
ATOM   2880  N2    G A 136     117.303  18.400-106.476 
ATOM   2881  N3    G A 136     115.799  16.880-105.663 
ATOM   2882  C4    G A 136     115.682  15.586-105.307 
ATOM   2883  C5    G A 136     116.629  14.595-105.332 
ATOM   2884  C6    G A 136     117.927  14.911-105.783 
ATOM   2885  O6    G A 136     118.910  14.165-105.882 
ATOM   2886  N7    G A 136     116.098  13.396-104.883 
ATOM   2887  C8    G A 136     114.858  13.678-104.603 
ATOM   2888  N9    G A 136     114.542  14.986-104.834 
ATOM   2889  OP1   G A 136     110.102  10.209-105.042 
ATOM   2890  OP2   G A 136     112.619   9.852-104.794 
ATOM   2891  P     A A 137     110.837  14.291-108.469 
ATOM   2892  C5'   A A 137     111.365  16.745-109.100 
ATOM   2893  O5'   A A 137     111.758  15.388-109.117 
ATOM   2894  C4'   A A 137     112.408  17.610-109.736 
ATOM   2895  O4'   A A 137     113.532  17.768-108.846 
ATOM   2896  C3'   A A 137     113.031  17.065-110.998 
ATOM   2897  O3'   A A 137     112.205  17.207-112.128 
ATOM   2898  C2'   A A 137     114.317  17.857-111.068 
ATOM   2899  O2'   A A 137     114.084  19.181-111.493 
ATOM   2900  C1'   A A 137     114.719  17.872-109.607 
ATOM   2901  N1    A A 137     119.491  16.073-109.866 
ATOM   2902  C2    A A 137     118.939  17.222-110.261 
ATOM   2903  N3    A A 137     117.682  17.626-110.159 
ATOM   2904  C4    A A 137     116.937  16.685-109.562 
ATOM   2905  C5    A A 137     117.365  15.457-109.103 
ATOM   2906  C6    A A 137     118.714  15.156-109.273 
ATOM   2907  N6    A A 137     119.266  14.007-108.885 
ATOM   2908  N7    A A 137     116.312  14.754-108.544 
ATOM   2909  C8    A A 137     115.289  15.563-108.684 
ATOM   2910  N9    A A 137     115.602  16.746-109.287 
ATOM   2911  OP1   A A 137     109.517  14.326-109.136 
ATOM   2912  OP2   A A 137     111.597  13.020-108.425 
ATOM   2913  P     G A 138     112.196  16.020-113.169 
ATOM   2914  C5'   G A 138     113.835  17.507-114.488 
ATOM   2915  O5'   G A 138     113.563  16.251-113.910 
ATOM   2916  C4'   G A 138     115.271  17.606-114.903 
ATOM   2917  O4'   G A 138     116.131  17.614-113.749 
ATOM   2918  C3'   G A 138     115.820  16.469-115.731 
ATOM   2919  O3'   G A 138     115.390  16.495-117.066 
ATOM   2920  C2'   G A 138     117.309  16.670-115.554 
ATOM   2921  O2'   G A 138     117.772  17.765-116.306 
ATOM   2922  C1'   G A 138     117.370  17.024-114.086 
ATOM   2923  N1    G A 138     120.826  13.700-112.587 
ATOM   2924  C2    G A 138     120.958  14.796-113.389 
ATOM   2925  N2    G A 138     122.176  15.039-113.868 
ATOM   2926  N3    G A 138     119.966  15.601-113.700 
ATOM   2927  C4    G A 138     118.811  15.205-113.136 
ATOM   2928  C5    G A 138     118.572  14.126-112.327 
ATOM   2929  C6    G A 138     119.647  13.274-111.999 
ATOM   2930  O6    G A 138     119.632  12.259-111.294 
ATOM   2931  N7    G A 138     117.237  14.076-111.959 
ATOM   2932  C8    G A 138     116.704  15.104-112.552 
ATOM   2933  N9    G A 138     117.603  15.830-113.278 
ATOM   2934  OP1   G A 138     111.093  16.295-114.120 
ATOM   2935  OP2   G A 138     112.263  14.708-112.489 
ATOM   2936  P     G A 139     115.235  15.105-117.784 
ATOM   2937  C5'   G A 139     117.581  15.655-118.704 
ATOM   2938  O5'   G A 139     116.739  14.736-118.044 
ATOM   2939  C4'   G A 139     119.012  15.209-118.670 
ATOM   2940  O4'   G A 139     119.501  15.188-117.313 
ATOM   2941  C3'   G A 139     119.292  13.807-119.155 
ATOM   2942  O3'   G A 139     119.261  13.704-120.552 
ATOM   2943  C2'   G A 139     120.649  13.537-118.543 
ATOM   2944  O2'   G A 139     121.672  14.210-119.235 
ATOM   2945  C1'   G A 139     120.477  14.176-117.180 
ATOM   2946  N1    G A 139     121.965  10.302-114.327 
ATOM   2947  C2    G A 139     122.681  11.063-115.209 
ATOM   2948  N2    G A 139     123.967  10.746-115.361 
ATOM   2949  N3    G A 139     122.170  12.064-115.895 
ATOM   2950  C4    G A 139     120.864  12.240-115.624 
ATOM   2951  C5    G A 139     120.061  11.538-114.768 
ATOM   2952  C6    G A 139     120.621  10.468-114.036 
ATOM   2953  O6    G A 139     120.066   9.717-113.222 
ATOM   2954  N7    G A 139     118.768  12.042-114.784 
ATOM   2955  C8    G A 139     118.816  13.021-115.641 
ATOM   2956  N9    G A 139     120.055  13.195-116.184 
ATOM   2957  OP1   G A 139     114.577  15.364-119.078 
ATOM   2958  OP2   G A 139     114.672  14.087-116.870 
ATOM   2959  P     A A 140     118.830  12.327-121.194 
ATOM   2960  C5'   A A 140     120.566  10.436-120.935 
ATOM   2961  O5'   A A 140     119.780  11.414-120.343 
ATOM   2962  C4'   A A 140     121.709  10.091-120.027 
ATOM   2963  O4'   A A 140     122.121   8.737-120.297 
ATOM   2964  C3'   A A 140     122.974  10.906-120.211 
ATOM   2965  O3'   A A 140     122.951  12.118-119.486 
ATOM   2966  C2'   A A 140     124.051   9.958-119.730 
ATOM   2967  O2'   A A 140     124.106   9.900-118.322 
ATOM   2968  C1'   A A 140     123.526   8.647-120.262 
ATOM   2969  N1    A A 140     127.498   7.333-123.230 
ATOM   2970  C2    A A 140     127.383   7.489-121.912 
ATOM   2971  N3    A A 140     126.315   7.834-121.198 
ATOM   2972  C4    A A 140     125.264   8.034-122.002 
ATOM   2973  C5    A A 140     125.234   7.908-123.382 
ATOM   2974  C6    A A 140     126.421   7.539-124.011 
ATOM   2975  N6    A A 140     126.541   7.385-125.329 
ATOM   2976  N7    A A 140     123.977   8.194-123.875 
ATOM   2977  C8    A A 140     123.285   8.480-122.804 
ATOM   2978  N9    A A 140     124.003   8.396-121.635 
ATOM   2979  OP1   A A 140     119.252  12.335-122.601 
ATOM   2980  OP2   A A 140     117.440  11.933-120.850 
ATOM   2981  P     A A 141     123.227  13.475-120.155 
ATOM   2982  C5'   A A 141     125.773  12.971-119.983 
ATOM   2983  O5'   A A 141     124.641  13.227-120.792 
ATOM   2984  C4'   A A 141     126.906  12.421-120.791 
ATOM   2985  O4'   A A 141     126.491  11.199-121.449 
ATOM   2986  C3'   A A 141     127.382  13.295-121.932 
ATOM   2987  O3'   A A 141     128.259  14.317-121.514 
ATOM   2988  C2'   A A 141     128.035  12.283-122.856 
ATOM   2989  O2'   A A 141     129.302  11.885-122.376 
ATOM   2990  C1'   A A 141     127.074  11.120-122.734 
ATOM   2991  N1    A A 141     125.876  10.541-127.690 
ATOM   2992  C2    A A 141     127.025  10.393-127.021 
ATOM   2993  N3    A A 141     127.266  10.555-125.727 
ATOM   2994  C4    A A 141     126.147  10.922-125.079 
ATOM   2995  C5    A A 141     124.899  11.115-125.635 
ATOM   2996  C6    A A 141     124.775  10.907-127.010 
ATOM   2997  N6    A A 141     123.630  11.060-127.682 
ATOM   2998  N7    A A 141     123.984  11.489-124.660 
ATOM   2999  C8    A A 141     124.694  11.522-123.561 
ATOM   3000  N9    A A 141     126.008  11.186-123.742 
ATOM   3001  OP1   A A 141     123.358  14.511-119.110 
ATOM   3002  OP2   A A 141     122.263  13.676-121.259 
ATOM   3003  P     G A 142     128.144  15.718-122.195 
ATOM   3004  C5'   G A 142     130.071  14.935-123.768 
ATOM   3005  O5'   G A 142     128.751  15.436-123.626 
ATOM   3006  C4'   G A 142     130.345  14.517-125.183 
ATOM   3007  O4'   G A 142     129.448  13.452-125.571 
ATOM   3008  C3'   G A 142     130.116  15.572-126.246 
ATOM   3009  O3'   G A 142     131.185  16.485-126.346 
ATOM   3010  C2'   G A 142     129.921  14.732-127.491 
ATOM   3011  O2'   G A 142     131.151  14.231-127.980 
ATOM   3012  C1'   G A 142     129.112  13.579-126.938 
ATOM   3013  N1    G A 142     125.177  13.857-130.112 
ATOM   3014  C2    G A 142     126.490  13.573-130.382 
ATOM   3015  N2    G A 142     126.798  13.334-131.655 
ATOM   3016  N3    G A 142     127.432  13.521-129.462 
ATOM   3017  C4    G A 142     126.945  13.790-128.233 
ATOM   3018  C5    G A 142     125.655  14.088-127.865 
ATOM   3019  C6    G A 142     124.657  14.134-128.856 
ATOM   3020  O6    G A 142     123.450  14.386-128.722 
ATOM   3021  N7    G A 142     125.568  14.301-126.496 
ATOM   3022  C8    G A 142     126.786  14.137-126.071 
ATOM   3023  N9    G A 142     127.672  13.823-127.067 
ATOM   3024  OP1   G A 142     129.065  16.616-121.467 
ATOM   3025  OP2   G A 142     126.727  16.104-122.367 
ATOM   3026  P     C A 143     130.847  17.971-126.630 
ATOM   3027  C5'   C A 143     131.334  17.407-129.133 
ATOM   3028  O5'   C A 143     130.443  17.928-128.153 
ATOM   3029  C4'   C A 143     130.640  17.226-130.454 
ATOM   3030  O4'   C A 143     129.575  16.246-130.314 
ATOM   3031  C3'   C A 143     129.932  18.438-131.011 
ATOM   3032  O3'   C A 143     130.812  19.336-131.646 
ATOM   3033  C2'   C A 143     128.927  17.814-131.957 
ATOM   3034  O2'   C A 143     129.535  17.376-133.151 
ATOM   3035  C1'   C A 143     128.495  16.597-131.155 
ATOM   3036  N1    C A 143     127.303  16.874-130.331 
ATOM   3037  C2    C A 143     126.049  16.888-130.957 
ATOM   3038  O2    C A 143     125.977  16.658-132.181 
ATOM   3039  N3    C A 143     124.944  17.145-130.217 
ATOM   3040  C4    C A 143     125.049  17.382-128.907 
ATOM   3041  N4    C A 143     123.946  17.626-128.219 
ATOM   3042  C5    C A 143     126.310  17.379-128.250 
ATOM   3043  C6    C A 143     127.397  17.122-129.000 
ATOM   3044  OP1   C A 143     132.123  18.713-126.505 
ATOM   3045  OP2   C A 143     129.672  18.412-125.844 
ATOM   3046  P     C A 144     130.479  20.843-131.602 
ATOM   3047  C5'   C A 144     129.456  20.560-133.987 
ATOM   3048  O5'   C A 144     129.290  20.961-132.630 
ATOM   3049  C4'   C A 144     128.153  20.613-134.727 
ATOM   3050  O4'   C A 144     127.231  19.639-134.176 
ATOM   3051  C3'   C A 144     127.382  21.912-134.637 
ATOM   3052  O3'   C A 144     127.882  22.900-135.505 
ATOM   3053  C2'   C A 144     125.974  21.470-134.980 
ATOM   3054  O2'   C A 144     125.823  21.245-136.364 
ATOM   3055  C1'   C A 144     125.908  20.133-134.259 
ATOM   3056  N1    C A 144     125.341  20.268-132.902 
ATOM   3057  C2    C A 144     123.951  20.383-132.772 
ATOM   3058  O2    C A 144     123.239  20.358-133.798 
ATOM   3059  N3    C A 144     123.412  20.514-131.539 
ATOM   3060  C4    C A 144     124.196  20.535-130.458 
ATOM   3061  N4    C A 144     123.627  20.660-129.269 
ATOM   3062  C5    C A 144     125.611  20.424-130.563 
ATOM   3063  C6    C A 144     126.130  20.295-131.799 
ATOM   3064  OP1   C A 144     131.658  21.549-132.165 
ATOM   3065  OP2   C A 144     129.981  21.220-130.264 
ATOM   3066  P     A A 145     127.779  24.361-135.060 
ATOM   3067  C5'   A A 145     125.697  24.545-136.610 
ATOM   3068  O5'   A A 145     126.257  24.686-135.315 
ATOM   3069  C4'   A A 145     124.204  24.662-136.574 
ATOM   3070  O4'   A A 145     123.642  23.580-135.801 
ATOM   3071  C3'   A A 145     123.641  25.898-135.908 
ATOM   3072  O3'   A A 145     123.682  27.031-136.742 
ATOM   3073  C2'   A A 145     122.234  25.455-135.557 
ATOM   3074  O2'   A A 145     121.399  25.452-136.693 
ATOM   3075  C1'   A A 145     122.481  24.023-135.130 
ATOM   3076  N1    A A 145     120.206  24.041-130.536 
ATOM   3077  C2    A A 145     119.725  24.158-131.779 
ATOM   3078  N3    A A 145     120.379  24.142-132.936 
ATOM   3079  C4    A A 145     121.698  23.983-132.732 
ATOM   3080  C5    A A 145     122.336  23.851-131.515 
ATOM   3081  C6    A A 145     121.531  23.881-130.369 
ATOM   3082  N6    A A 145     122.006  23.771-129.128 
ATOM   3083  N7    A A 145     123.704  23.708-131.691 
ATOM   3084  C8    A A 145     123.857  23.764-132.992 
ATOM   3085  N9    A A 145     122.684  23.924-133.678 
ATOM   3086  OP1   A A 145     128.596  25.142-136.017 
ATOM   3087  OP2   A A 145     128.044  24.489-133.607 
ATOM   3088  P     A A 146     123.817  28.418-136.084 
ATOM   3089  C5'   A A 146     121.253  28.714-136.443 
ATOM   3090  O5'   A A 146     122.357  28.705-135.557 
ATOM   3091  C4'   A A 146     119.956  28.713-135.695 
ATOM   3092  O4'   A A 146     119.844  27.504-134.910 
ATOM   3093  C3'   A A 146     119.771  29.812-134.674 
ATOM   3094  O3'   A A 146     119.387  31.032-135.263 
ATOM   3095  C2'   A A 146     118.723  29.226-133.755 
ATOM   3096  O2'   A A 146     117.438  29.284-134.334 
ATOM   3097  C1'   A A 146     119.163  27.776-133.703 
ATOM   3098  N1    A A 146     119.485  27.053-128.636 
ATOM   3099  C2    A A 146     118.445  27.272-129.450 
ATOM   3100  N3    A A 146     118.435  27.449-130.765 
ATOM   3101  C4    A A 146     119.680  27.385-131.263 
ATOM   3102  C5    A A 146     120.844  27.166-130.549 
ATOM   3103  C6    A A 146     120.717  26.989-129.167 
ATOM   3104  N6    A A 146     121.753  26.775-128.355 
ATOM   3105  N7    A A 146     121.943  27.163-131.396 
ATOM   3106  C8    A A 146     121.425  27.386-132.578 
ATOM   3107  N9    A A 146     120.062  27.525-132.568 
ATOM   3108  OP1   A A 146     124.110  29.366-137.182 
ATOM   3109  OP2   A A 146     124.729  28.352-134.917 
ATOM   3110  P     C A 147     119.872  32.346-134.601 
ATOM   3111  C5'   C A 147     117.533  32.540-133.446 
ATOM   3112  O5'   C A 147     118.948  32.493-133.326 
ATOM   3113  C4'   C A 147     116.875  32.382-132.111 
ATOM   3114  O4'   C A 147     117.185  31.074-131.564 
ATOM   3115  C3'   C A 147     117.324  33.329-131.022 
ATOM   3116  O3'   C A 147     116.730  34.600-131.130 
ATOM   3117  C2'   C A 147     116.926  32.580-129.770 
ATOM   3118  O2'   C A 147     115.535  32.650-129.543 
ATOM   3119  C1'   C A 147     117.280  31.155-130.158 
ATOM   3120  N1    C A 147     118.653  30.796-129.732 
ATOM   3121  C2    C A 147     118.863  30.430-128.399 
ATOM   3122  O2    C A 147     117.897  30.411-127.619 
ATOM   3123  N3    C A 147     120.106  30.111-127.994 
ATOM   3124  C4    C A 147     121.125  30.137-128.854 
ATOM   3125  N4    C A 147     122.330  29.810-128.414 
ATOM   3126  C5    C A 147     120.942  30.508-130.213 
ATOM   3127  C6    C A 147     119.697  30.823-130.601 
ATOM   3128  OP1   C A 147     119.521  33.427-135.546 
ATOM   3129  OP2   C A 147     121.275  32.205-134.144 
ATOM   3130  P     U A 148     117.564  35.828-130.700 
ATOM   3131  C5'   U A 148     116.408  35.750-128.367 
ATOM   3132  O5'   U A 148     117.602  35.716-129.128 
ATOM   3133  C4'   U A 148     116.652  35.340-126.945 
ATOM   3134  O4'   U A 148     117.187  33.995-126.901 
ATOM   3135  C3'   U A 148     117.675  36.145-126.174 
ATOM   3136  O3'   U A 148     117.166  37.374-125.708 
ATOM   3137  C2'   U A 148     118.047  35.188-125.058 
ATOM   3138  O2'   U A 148     117.044  35.135-124.067 
ATOM   3139  C1'   U A 148     118.067  33.862-125.806 
ATOM   3140  N1    U A 148     119.418  33.522-126.281 
ATOM   3141  C2    U A 148     120.302  33.015-125.345 
ATOM   3142  O2    U A 148     120.008  32.845-124.180 
ATOM   3143  N3    U A 148     121.546  32.720-125.832 
ATOM   3144  C4    U A 148     121.994  32.876-127.127 
ATOM   3145  O4    U A 148     123.146  32.563-127.404 
ATOM   3146  C5    U A 148     121.022  33.403-128.028 
ATOM   3147  C6    U A 148     119.799  33.700-127.582 
ATOM   3148  OP1   U A 148     116.766  37.021-131.059 
ATOM   3149  OP2   U A 148     118.951  35.701-131.212 
ATOM   3150  P     G A 149     118.112  38.580-125.648 
ATOM   3151  C5'   G A 149     118.591  38.019-123.147 
ATOM   3152  O5'   G A 149     119.084  38.205-124.456 
ATOM   3153  C4'   G A 149     119.596  37.317-122.274 
ATOM   3154  O4'   G A 149     120.034  36.111-122.915 
ATOM   3155  C3'   G A 149     120.887  38.065-122.000 
ATOM   3156  O3'   G A 149     120.742  38.981-120.945 
ATOM   3157  C2'   G A 149     121.854  36.952-121.669 
ATOM   3158  O2'   G A 149     121.690  36.505-120.336 
ATOM   3159  C1'   G A 149     121.384  35.853-122.607 
ATOM   3160  N1    G A 149     125.883  34.753-124.631 
ATOM   3161  C2    G A 149     125.485  34.695-123.325 
ATOM   3162  N2    G A 149     126.397  34.296-122.442 
ATOM   3163  N3    G A 149     124.273  35.008-122.919 
ATOM   3164  C4    G A 149     123.479  35.397-123.940 
ATOM   3165  C5    G A 149     123.784  35.493-125.272 
ATOM   3166  C6    G A 149     125.086  35.148-125.698 
ATOM   3167  O6    G A 149     125.550  35.163-126.844 
ATOM   3168  N7    G A 149     122.686  35.933-126.000 
ATOM   3169  C8    G A 149     121.759  36.095-125.108 
ATOM   3170  N9    G A 149     122.169  35.790-123.839 
ATOM   3171  OP1   G A 149     117.307  39.749-125.250 
ATOM   3172  OP2   G A 149     118.918  38.638-126.892 
ATOM   3173  P     A A 150     120.769  40.577-121.035 
ATOM   3174  C5'   A A 150     120.398  39.891-118.506 
ATOM   3175  O5'   A A 150     120.941  40.831-119.454 
ATOM   3176  C4'   A A 150     121.214  38.638-118.537 
ATOM   3177  O4'   A A 150     122.418  38.809-117.773 
ATOM   3178  C3'   A A 150     120.587  37.391-117.947 
ATOM   3179  O3'   A A 150     119.664  36.775-118.825 
ATOM   3180  C2'   A A 150     121.805  36.524-117.671 
ATOM   3181  O2'   A A 150     122.285  35.919-118.844 
ATOM   3182  C1'   A A 150     122.796  37.581-117.204 
ATOM   3183  N1    A A 150     124.589  35.694-112.810 
ATOM   3184  C2    A A 150     124.757  35.335-114.084 
ATOM   3185  N3    A A 150     124.260  35.885-115.191 
ATOM   3186  C4    A A 150     123.481  36.927-114.878 
ATOM   3187  C5    A A 150     123.204  37.414-113.609 
ATOM   3188  C6    A A 150     123.806  36.744-112.537 
ATOM   3189  N6    A A 150     123.634  37.097-111.270 
ATOM   3190  N7    A A 150     122.355  38.504-113.674 
ATOM   3191  C8    A A 150     122.140  38.644-114.962 
ATOM   3192  N9    A A 150     122.795  37.727-115.745 
ATOM   3193  OP1   A A 150     119.434  41.031-121.439 
ATOM   3194  OP2   A A 150     121.971  41.035-121.750 
ATOM   3195  P     G A 151     118.531  35.868-118.291 
ATOM   3196  C5'   G A 151     120.038  33.853-118.969 
ATOM   3197  O5'   G A 151     119.312  34.544-117.966 
ATOM   3198  C4'   G A 151     120.972  32.852-118.365 
ATOM   3199  O4'   G A 151     121.933  33.519-117.521 
ATOM   3200  C3'   G A 151     120.344  31.829-117.450 
ATOM   3201  O3'   G A 151     119.729  30.777-118.162 
ATOM   3202  C2'   G A 151     121.520  31.392-116.603 
ATOM   3203  O2'   G A 151     122.359  30.507-117.311 
ATOM   3204  C1'   G A 151     122.246  32.710-116.412 
ATOM   3205  N1    G A 151     122.647  32.890-111.370 
ATOM   3206  C2    G A 151     123.243  32.033-112.258 
ATOM   3207  N2    G A 151     124.048  31.108-111.742 
ATOM   3208  N3    G A 151     123.062  32.089-113.562 
ATOM   3209  C4    G A 151     122.220  33.083-113.909 
ATOM   3210  C5    G A 151     121.574  33.983-113.103 
ATOM   3211  C6    G A 151     121.781  33.915-111.706 
ATOM   3212  O6    G A 151     121.290  34.628-110.823 
ATOM   3213  N7    G A 151     120.792  34.847-113.850 
ATOM   3214  C8    G A 151     120.973  34.458-115.075 
ATOM   3215  N9    G A 151     121.828  33.395-115.189 
ATOM   3216  OP1   G A 151     117.581  35.578-119.393 
ATOM   3217  OP2   G A 151     118.031  36.454-117.036 
ATOM   3218  P     C A 152     118.438  30.153-117.573 
ATOM   3219  C5'   C A 152     120.047  28.340-116.636 
ATOM   3220  O5'   C A 152     119.024  29.299-116.398 
ATOM   3221  C4'   C A 152     120.643  27.864-115.349 
ATOM   3222  O4'   C A 152     121.342  28.946-114.685 
ATOM   3223  C3'   C A 152     119.669  27.387-114.297 
ATOM   3224  O3'   C A 152     119.184  26.091-114.550 
ATOM   3225  C2'   C A 152     120.498  27.493-113.036 
ATOM   3226  O2'   C A 152     121.441  26.449-112.945 
ATOM   3227  C1'   C A 152     121.240  28.798-113.286 
ATOM   3228  N1    C A 152     120.517  29.953-112.717 
ATOM   3229  C2    C A 152     120.654  30.207-111.351 
ATOM   3230  O2    C A 152     121.380  29.469-110.667 
ATOM   3231  N3    C A 152     119.997  31.252-110.808 
ATOM   3232  C4    C A 152     119.226  32.028-111.565 
ATOM   3233  N4    C A 152     118.600  33.045-110.991 
ATOM   3234  C5    C A 152     119.069  31.789-112.955 
ATOM   3235  C6    C A 152     119.730  30.750-113.478 
ATOM   3236  OP1   C A 152     117.908  29.231-118.603 
ATOM   3237  OP2   C A 152     117.554  31.195-117.014 
ATOM   3238  P     A A 153     117.760  25.785-114.121 
ATOM   3239  C5'   A A 153     118.941  24.729-112.073 
ATOM   3240  O5'   A A 153     117.944  25.602-112.570 
ATOM   3241  C4'   A A 153     119.136  24.919-110.596 
ATOM   3242  O4'   A A 153     119.687  26.223-110.328 
ATOM   3243  C3'   A A 153     117.880  24.896-109.752 
ATOM   3244  O3'   A A 153     117.406  23.591-109.528 
ATOM   3245  C2'   A A 153     118.333  25.608-108.501 
ATOM   3246  O2'   A A 153     119.137  24.773-107.699 
ATOM   3247  C1'   A A 153     119.200  26.702-109.090 
ATOM   3248  N1    A A 153     117.082  30.780-106.855 
ATOM   3249  C2    A A 153     117.765  29.742-106.369 
ATOM   3250  N3    A A 153     118.292  28.710-107.016 
ATOM   3251  C4    A A 153     118.053  28.810-108.332 
ATOM   3252  C5    A A 153     117.367  29.814-108.978 
ATOM   3253  C6    A A 153     116.865  30.846-108.181 
ATOM   3254  N6    A A 153     116.175  31.880-108.662 
ATOM   3255  N7    A A 153     117.322  29.578-110.340 
ATOM   3256  C8    A A 153     117.969  28.452-110.482 
ATOM   3257  N9    A A 153     118.439  27.935-109.306 
ATOM   3258  OP1   A A 153     117.426  24.475-114.710 
ATOM   3259  OP2   A A 153     116.858  26.936-114.353 
ATOM   3260  P     C A 154     115.891  23.383-109.392 
ATOM   3261  C5'   C A 154     116.457  23.366-106.861 
ATOM   3262  O5'   C A 154     115.644  23.848-107.911 
ATOM   3263  C4'   C A 154     116.227  24.149-105.607 
ATOM   3264  O4'   C A 154     116.687  25.509-105.776 
ATOM   3265  C3'   C A 154     114.781  24.321-105.198 
ATOM   3266  O3'   C A 154     114.279  23.171-104.563 
ATOM   3267  C2'   C A 154     114.839  25.538-104.304 
ATOM   3268  O2'   C A 154     115.342  25.207-103.029 
ATOM   3269  C1'   C A 154     115.873  26.389-105.032 
ATOM   3270  N1    C A 154     115.256  27.372-105.943 
ATOM   3271  C2    C A 154     114.761  28.550-105.392 
ATOM   3272  O2    C A 154     114.857  28.737-104.173 
ATOM   3273  N3    C A 154     114.195  29.466-106.202 
ATOM   3274  C4    C A 154     114.108  29.242-107.514 
ATOM   3275  N4    C A 154     113.545  30.172-108.273 
ATOM   3276  C5    C A 154     114.602  28.045-108.099 
ATOM   3277  C6    C A 154     115.162  27.149-107.279 
ATOM   3278  OP1   C A 154     115.640  21.931-109.474 
ATOM   3279  OP2   C A 154     115.158  24.296-110.297 
ATOM   3280  P     G A 155     112.841  22.767-104.853 
ATOM   3281  C5'   G A 155     112.689  23.795-102.481 
ATOM   3282  O5'   G A 155     112.125  23.650-103.772 
ATOM   3283  C4'   G A 155     111.983  24.873-101.696 
ATOM   3284  O4'   G A 155     112.207  26.167-102.326 
ATOM   3285  C3'   G A 155     110.471  24.705-101.626 
ATOM   3286  O3'   G A 155     109.999  25.115-100.356 
ATOM   3287  C2'   G A 155     109.956  25.643-102.699 
ATOM   3288  O2'   G A 155     108.640  26.100-102.493 
ATOM   3289  C1'   G A 155     110.962  26.781-102.598 
ATOM   3290  N1    G A 155     110.259  31.295-104.686 
ATOM   3291  C2    G A 155     110.078  30.900-103.391 
ATOM   3292  N2    G A 155     109.644  31.832-102.541 
ATOM   3293  N3    G A 155     110.305  29.677-102.963 
ATOM   3294  C4    G A 155     110.736  28.873-103.951 
ATOM   3295  C5    G A 155     110.949  29.170-105.277 
ATOM   3296  C6    G A 155     110.700  30.483-105.721 
ATOM   3297  O6    G A 155     110.822  30.943-106.863 
ATOM   3298  N7    G A 155     111.388  28.055-105.967 
ATOM   3299  C8    G A 155     111.436  27.123-105.064 
ATOM   3300  N9    G A 155     111.054  27.554-103.824 
ATOM   3301  OP1   G A 155     112.670  21.346-104.482 
ATOM   3302  OP2   G A 155     112.415  23.217-106.199 
ATOM   3303  P     U A 156     109.558  24.016 -99.375 
ATOM   3304  C5'   U A 156     107.334  23.916-100.739 
ATOM   3305  O5'   U A 156     108.493  23.253-100.246 
ATOM   3306  C4'   U A 156     106.463  22.973-101.500 
ATOM   3307  O4'   U A 156     107.105  22.589-102.732 
ATOM   3308  C3'   U A 156     106.183  21.652-100.819 
ATOM   3309  O3'   U A 156     105.173  21.758 -99.826 
ATOM   3310  C2'   U A 156     105.800  20.763-101.978 
ATOM   3311  O2'   U A 156     104.477  21.021-102.403 
ATOM   3312  C1'   U A 156     106.775  21.255-103.049 
ATOM   3313  N1    U A 156     108.016  20.454-103.090 
ATOM   3314  C2    U A 156     107.936  19.187-103.624 
ATOM   3315  O2    U A 156     106.902  18.710-104.054 
ATOM   3316  N3    U A 156     109.114  18.496-103.639 
ATOM   3317  C4    U A 156     110.340  18.924-103.182 
ATOM   3318  O4    U A 156     111.312  18.176-103.266 
ATOM   3319  C5    U A 156     110.344  20.241-102.648 
ATOM   3320  C6    U A 156     109.207  20.944-102.621 
ATOM   3321  OP1   U A 156     108.852  24.647 -98.235 
ATOM   3322  OP2   U A 156     110.694  23.098 -99.123 
ATOM   3323  P     C A 157     105.477  21.197 -98.416 
ATOM   3324  C5'   C A 157     104.422  19.011 -99.342 
ATOM   3325  O5'   C A 157     105.519  19.653 -98.712 
ATOM   3326  C4'   C A 157     104.754  17.580 -99.635 
ATOM   3327  O4'   C A 157     105.713  17.499-100.714 
ATOM   3328  C3'   C A 157     105.421  16.813 -98.522 
ATOM   3329  O3'   C A 157     104.507  16.410 -97.521 
ATOM   3330  C2'   C A 157     106.065  15.670 -99.268 
ATOM   3331  O2'   C A 157     105.111  14.700 -99.638 
ATOM   3332  C1'   C A 157     106.551  16.382-100.520 
ATOM   3333  N1    C A 157     107.952  16.834-100.388 
ATOM   3334  C2    C A 157     108.961  15.894-100.570 
ATOM   3335  O2    C A 157     108.652  14.725-100.845 
ATOM   3336  N3    C A 157     110.247  16.278-100.455 
ATOM   3337  C4    C A 157     110.547  17.542-100.157 
ATOM   3338  N4    C A 157     111.826  17.877-100.052 
ATOM   3339  C5    C A 157     109.536  18.518 -99.961 
ATOM   3340  C6    C A 157     108.265  18.122-100.086 
ATOM   3341  OP1   C A 157     104.303  21.478 -97.562 
ATOM   3342  OP2   C A 157     106.821  21.621 -97.985 
ATOM   3343  P     U A 158     104.989  16.444 -96.068 
ATOM   3344  C5'   U A 158     105.324  13.906 -96.449 
ATOM   3345  O5'   U A 158     105.870  15.142 -96.033 
ATOM   3346  C4'   U A 158     106.371  12.830 -96.468 
ATOM   3347  O4'   U A 158     107.300  13.051 -97.557 
ATOM   3348  C3'   U A 158     107.270  12.752 -95.258 
ATOM   3349  O3'   U A 158     106.631  12.150 -94.148 
ATOM   3350  C2'   U A 158     108.444  11.964 -95.797 
ATOM   3351  O2'   U A 158     108.130  10.592 -95.909 
ATOM   3352  C1'   U A 158     108.570  12.551 -97.198 
ATOM   3353  N1    U A 158     109.561  13.639 -97.250 
ATOM   3354  C2    U A 158     110.882  13.256 -97.363 
ATOM   3355  O2    U A 158     111.228  12.091 -97.428 
ATOM   3356  N3    U A 158     111.780  14.286 -97.404 
ATOM   3357  C4    U A 158     111.505  15.634 -97.336 
ATOM   3358  O4    U A 158     112.429  16.439 -97.384 
ATOM   3359  C5    U A 158     110.119  15.946 -97.219 
ATOM   3360  C6    U A 158     109.217  14.960 -97.179 
ATOM   3361  OP1   U A 158     103.806  16.230 -95.211 
ATOM   3362  OP2   U A 158     105.872  17.607 -95.831 
ATOM   3363  P     G A 159     107.159  12.490 -92.763 
ATOM   3364  C5'   G A 159     107.735   9.966 -92.811 
ATOM   3365  O5'   G A 159     108.171  11.295 -92.585 
ATOM   3366  C4'   G A 159     108.910   9.036 -92.904 
ATOM   3367  O4'   G A 159     109.667   9.311 -94.101 
ATOM   3368  C3'   G A 159     109.939   9.149 -91.805 
ATOM   3369  O3'   G A 159     109.523   8.485 -90.631 
ATOM   3370  C2'   G A 159     111.169   8.548 -92.447 
ATOM   3371  O2'   G A 159     111.095   7.138 -92.454 
ATOM   3372  C1'   G A 159     111.032   9.051 -93.873 
ATOM   3373  N1    G A 159     115.560  10.939 -95.025 
ATOM   3374  C2    G A 159     115.174   9.638 -94.871 
ATOM   3375  N2    G A 159     116.119   8.711 -95.050 
ATOM   3376  N3    G A 159     113.951   9.267 -94.570 
ATOM   3377  C4    G A 159     113.134  10.328 -94.425 
ATOM   3378  C5    G A 159     113.420  11.663 -94.554 
ATOM   3379  C6    G A 159     114.738  12.046 -94.885 
ATOM   3380  O6    G A 159     115.193  13.181 -95.046 
ATOM   3381  N7    G A 159     112.295  12.433 -94.324 
ATOM   3382  C8    G A 159     111.360  11.567 -94.063 
ATOM   3383  N9    G A 159     111.802  10.273 -94.109 
ATOM   3384  OP1   G A 159     106.055  12.316 -91.794 
ATOM   3385  OP2   G A 159     107.931  13.747 -92.782 
ATOM   3386  P     G A 160     110.040   8.990 -89.245 
ATOM   3387  C5'   G A 160     111.194   6.668 -89.341 
ATOM   3388  O5'   G A 160     111.294   8.052 -89.054 
ATOM   3389  C4'   G A 160     112.554   6.056 -89.552 
ATOM   3390  O4'   G A 160     113.265   6.805 -90.584 
ATOM   3391  C3'   G A 160     113.455   6.072 -88.328 
ATOM   3392  O3'   G A 160     114.292   4.911 -88.343 
ATOM   3393  C2'   G A 160     114.290   7.310 -88.549 
ATOM   3394  O2'   G A 160     115.521   7.307 -87.871 
ATOM   3395  C1'   G A 160     114.482   7.284 -90.057 
ATOM   3396  N1    G A 160     117.546   9.918 -93.084 
ATOM   3397  C2    G A 160     117.585   8.594 -92.752 
ATOM   3398  N2    G A 160     118.580   7.878 -93.293 
ATOM   3399  N3    G A 160     116.718   8.013 -91.947 
ATOM   3400  C4    G A 160     115.795   8.884 -91.492 
ATOM   3401  C5    G A 160     115.666  10.223 -91.765 
ATOM   3402  C6    G A 160     116.602  10.827 -92.632 
ATOM   3403  O6    G A 160     116.659  12.009 -92.995 
ATOM   3404  N7    G A 160     114.577  10.761 -91.097 
ATOM   3405  C8    G A 160     114.069   9.753 -90.449 
ATOM   3406  N9    G A 160     114.760   8.589 -90.643 
ATOM   3407  OP1   G A 160     109.032   8.630 -88.220 
ATOM   3408  OP2   G A 160     110.508  10.389 -89.345 
ATOM   3409  P     G A 161     113.830   3.615 -87.637 
ATOM   3410  C5'   G A 161     113.302   2.619 -89.962 
ATOM   3411  O5'   G A 161     114.089   2.564 -88.788 
ATOM   3412  C4'   G A 161     114.142   2.916 -91.183 
ATOM   3413  O4'   G A 161     115.128   3.930 -90.885 
ATOM   3414  C3'   G A 161     114.978   1.781 -91.731 
ATOM   3415  O3'   G A 161     114.222   0.833 -92.452 
ATOM   3416  C2'   G A 161     115.993   2.525 -92.570 
ATOM   3417  O2'   G A 161     115.412   3.000 -93.762 
ATOM   3418  C1'   G A 161     116.292   3.702 -91.660 
ATOM   3419  N1    G A 161     121.285   3.018 -91.373 
ATOM   3420  C2    G A 161     120.513   3.346 -92.450 
ATOM   3421  N2    G A 161     121.154   3.503 -93.614 
ATOM   3422  N3    G A 161     119.207   3.509 -92.400 
ATOM   3423  C4    G A 161     118.733   3.309 -91.157 
ATOM   3424  C5    G A 161     119.417   2.973 -90.012 
ATOM   3425  C6    G A 161     120.815   2.807 -90.085 
ATOM   3426  O6    G A 161     121.600   2.508 -89.185 
ATOM   3427  N7    G A 161     118.554   2.859 -88.936 
ATOM   3428  C8    G A 161     117.383   3.114 -89.436 
ATOM   3429  N9    G A 161     117.418   3.396 -90.776 
ATOM   3430  OP1   G A 161     112.367   3.695 -87.384 
ATOM   3431  OP2   G A 161     114.747   3.319 -86.530 
ATOM   3432  P     G A 162     114.694  -0.641 -92.434 
ATOM   3433  C5'   G A 162     115.891  -0.113 -94.678 
ATOM   3434  O5'   G A 162     115.974  -0.614 -93.352 
ATOM   3435  C4'   G A 162     117.257   0.009 -95.296 
ATOM   3436  O4'   G A 162     118.057   0.960 -94.565 
ATOM   3437  C3'   G A 162     118.108  -1.243 -95.283 
ATOM   3438  O3'   G A 162     117.724  -2.166 -96.278 
ATOM   3439  C2'   G A 162     119.500  -0.674 -95.473 
ATOM   3440  O2'   G A 162     119.719  -0.283 -96.809 
ATOM   3441  C1'   G A 162     119.415   0.570 -94.609 
ATOM   3442  N1    G A 162     123.482  -0.180 -91.716 
ATOM   3443  C2    G A 162     123.406   0.072 -93.059 
ATOM   3444  N2    G A 162     124.562   0.129 -93.724 
ATOM   3445  N3    G A 162     122.273   0.259 -93.703 
ATOM   3446  C4    G A 162     121.209   0.164 -92.879 
ATOM   3447  C5    G A 162     121.178  -0.087 -91.531 
ATOM   3448  C6    G A 162     122.398  -0.283 -90.853 
ATOM   3449  O6    G A 162     122.581  -0.521 -89.655 
ATOM   3450  N7    G A 162     119.878  -0.103 -91.060 
ATOM   3451  C8    G A 162     119.153   0.132 -92.115 
ATOM   3452  N9    G A 162     119.895   0.306 -93.250 
ATOM   3453  OP1   G A 162     113.642  -1.432 -93.120 
ATOM   3454  OP2   G A 162     115.116  -1.013 -91.063 
ATOM   3455  P     A A 163     117.944  -3.660 -95.998 
ATOM   3456  C5'   A A 163     120.079  -3.375 -97.439 
ATOM   3457  O5'   A A 163     119.494  -3.806 -96.222 
ATOM   3458  C4'   A A 163     121.578  -3.460 -97.378 
ATOM   3459  O4'   A A 163     122.101  -2.492 -96.444 
ATOM   3460  C3'   A A 163     122.151  -4.770 -96.883 
ATOM   3461  O3'   A A 163     122.110  -5.785 -97.859 
ATOM   3462  C2'   A A 163     123.553  -4.355 -96.487 
ATOM   3463  O2'   A A 163     124.379  -4.177 -97.617 
ATOM   3464  C1'   A A 163     123.287  -2.997 -95.861 
ATOM   3465  N1    A A 163     125.685  -3.492 -91.375 
ATOM   3466  C2    A A 163     126.134  -3.405 -92.629 
ATOM   3467  N3    A A 163     125.445  -3.271 -93.757 
ATOM   3468  C4    A A 163     124.129  -3.232 -93.499 
ATOM   3469  C5    A A 163     123.523  -3.313 -92.267 
ATOM   3470  C6    A A 163     124.361  -3.448 -91.157 
ATOM   3471  N6    A A 163     123.915  -3.543 -89.903 
ATOM   3472  N7    A A 163     122.147  -3.237 -92.396 
ATOM   3473  C8    A A 163     121.958  -3.119 -93.686 
ATOM   3474  N9    A A 163     123.113  -3.108 -94.410 
ATOM   3475  OP1   A A 163     117.241  -4.412 -97.064 
ATOM   3476  OP2   A A 163     117.651  -3.969 -94.578 
ATOM   3477  P     A A 164     121.943  -7.236 -97.394 
ATOM   3478  C5'   A A 164     124.470  -7.450 -97.922 
ATOM   3479  O5'   A A 164     123.415  -7.604 -96.989 
ATOM   3480  C4'   A A 164     125.804  -7.510 -97.243 
ATOM   3481  O4'   A A 164     125.951  -6.405 -96.328 
ATOM   3482  C3'   A A 164     126.057  -8.723 -96.368 
ATOM   3483  O3'   A A 164     126.373  -9.880 -97.106 
ATOM   3484  C2'   A A 164     127.183  -8.227 -95.491 
ATOM   3485  O2'   A A 164     128.407  -8.194 -96.190 
ATOM   3486  C1'   A A 164     126.737  -6.804 -95.227 
ATOM   3487  N1    A A 164     126.898  -6.718 -90.130 
ATOM   3488  C2    A A 164     127.854  -6.783 -91.061 
ATOM   3489  N3    A A 164     127.735  -6.795 -92.380 
ATOM   3490  C4    A A 164     126.444  -6.732 -92.734 
ATOM   3491  C5    A A 164     125.358  -6.665 -91.897 
ATOM   3492  C6    A A 164     125.618  -6.657 -90.523 
ATOM   3493  N6    A A 164     124.664  -6.598 -89.592 
ATOM   3494  N7    A A 164     124.183  -6.616 -92.626 
ATOM   3495  C8    A A 164     124.584  -6.660 -93.869 
ATOM   3496  N9    A A 164     125.941  -6.729 -94.004 
ATOM   3497  OP1   A A 164     121.570  -8.044 -98.582 
ATOM   3498  OP2   A A 164     121.096  -7.298 -96.179 
ATOM   3499  P     G A 165     125.976 -11.246 -96.494 
ATOM   3500  C5'   G A 165     128.423 -11.406 -95.660 
ATOM   3501  O5'   G A 165     127.047 -11.428 -95.353 
ATOM   3502  C4'   G A 165     129.260 -11.295 -94.419 
ATOM   3503  O4'   G A 165     128.931 -10.089 -93.698 
ATOM   3504  C3'   G A 165     129.090 -12.377 -93.378 
ATOM   3505  O3'   G A 165     129.741 -13.571 -93.728 
ATOM   3506  C2'   G A 165     129.663 -11.705 -92.152 
ATOM   3507  O2'   G A 165     131.068 -11.662 -92.198 
ATOM   3508  C1'   G A 165     129.127 -10.301 -92.318 
ATOM   3509  N1    G A 165     126.997  -9.901 -87.777 
ATOM   3510  C2    G A 165     128.315 -10.048 -88.115 
ATOM   3511  N2    G A 165     129.183 -10.100 -87.108 
ATOM   3512  N3    G A 165     128.746 -10.134 -89.352 
ATOM   3513  C4    G A 165     127.736 -10.064 -90.239 
ATOM   3514  C5    G A 165     126.396  -9.925 -90.011 
ATOM   3515  C6    G A 165     125.941  -9.830 -88.675 
ATOM   3516  O6    G A 165     124.784  -9.701 -88.265 
ATOM   3517  N7    G A 165     125.689  -9.901 -91.202 
ATOM   3518  C8    G A 165     126.605 -10.031 -92.116 
ATOM   3519  N9    G A 165     127.866 -10.132 -91.601 
ATOM   3520  OP1   G A 165     126.235 -12.263 -97.542 
ATOM   3521  OP2   G A 165     124.639 -11.170 -95.871 
ATOM   3522  P     U A 166     129.236 -14.902 -93.078 
ATOM   3523  C5'   U A 166     131.308 -14.690 -91.528 
ATOM   3524  O5'   U A 166     129.910 -14.857 -91.662 
ATOM   3525  C4'   U A 166     131.702 -14.506 -90.090 
ATOM   3526  O4'   U A 166     131.122 -13.287 -89.567 
ATOM   3527  C3'   U A 166     131.215 -15.566 -89.130 
ATOM   3528  O3'   U A 166     131.988 -16.747 -89.186 
ATOM   3529  C2'   U A 166     131.305 -14.844 -87.802 
ATOM   3530  O2'   U A 166     132.638 -14.760 -87.352 
ATOM   3531  C1'   U A 166     130.835 -13.449 -88.196 
ATOM   3532  N1    U A 166     129.389 -13.276 -87.969 
ATOM   3533  C2    U A 166     128.986 -13.052 -86.671 
ATOM   3534  O2    U A 166     129.764 -12.993 -85.736 
ATOM   3535  N3    U A 166     127.634 -12.901 -86.507 
ATOM   3536  C4    U A 166     126.665 -12.952 -87.481 
ATOM   3537  O4    U A 166     125.487 -12.798 -87.175 
ATOM   3538  C5    U A 166     127.163 -13.186 -88.796 
ATOM   3539  C6    U A 166     128.478 -13.334 -88.985 
ATOM   3540  OP1   U A 166     129.846 -16.012 -93.847 
ATOM   3541  OP2   U A 166     127.765 -14.864 -92.901 
ATOM   3542  P     G A 167     131.274 -18.116 -88.971 
ATOM   3543  C5'   G A 167     132.229 -18.004 -86.562 
ATOM   3544  O5'   G A 167     131.104 -18.125 -87.408 
ATOM   3545  C4'   G A 167     131.809 -17.759 -85.137 
ATOM   3546  O4'   G A 167     131.147 -16.483 -85.026 
ATOM   3547  C3'   G A 167     130.797 -18.727 -84.559 
ATOM   3548  O3'   G A 167     131.377 -19.950 -84.169 
ATOM   3549  C2'   G A 167     130.223 -17.926 -83.413 
ATOM   3550  O2'   G A 167     131.112 -17.889 -82.321 
ATOM   3551  C1'   G A 167     130.150 -16.550 -84.032 
ATOM   3552  N1    G A 167     125.289 -15.582 -83.095 
ATOM   3553  C2    G A 167     126.327 -15.760 -82.219 
ATOM   3554  N2    G A 167     126.035 -15.670 -80.918 
ATOM   3555  N3    G A 167     127.563 -16.004 -82.593 
ATOM   3556  C4    G A 167     127.677 -16.061 -83.936 
ATOM   3557  C5    G A 167     126.713 -15.905 -84.894 
ATOM   3558  C6    G A 167     125.386 -15.640 -84.481 
ATOM   3559  O6    G A 167     124.381 -15.468 -85.179 
ATOM   3560  N7    G A 167     127.247 -16.043 -86.164 
ATOM   3561  C8    G A 167     128.509 -16.280 -85.956 
ATOM   3562  N9    G A 167     128.835 -16.304 -84.629 
ATOM   3563  OP1   G A 167     132.226 -19.186 -89.341 
ATOM   3564  OP2   G A 167     129.927 -18.095 -89.589 
ATOM   3565  P     A A 168     130.523 -21.248 -84.271 
ATOM   3566  C5'   A A 168     130.038 -20.942 -81.737 
ATOM   3567  O5'   A A 168     129.536 -21.100 -83.051 
ATOM   3568  C4'   A A 168     128.929 -20.624 -80.776 
ATOM   3569  O4'   A A 168     128.342 -19.345 -81.098 
ATOM   3570  C3'   A A 168     127.747 -21.568 -80.795 
ATOM   3571  O3'   A A 168     127.995 -22.765 -80.090 
ATOM   3572  C2'   A A 168     126.656 -20.716 -80.187 
ATOM   3573  O2'   A A 168     126.804 -20.616 -78.787 
ATOM   3574  C1'   A A 168     126.961 -19.368 -80.802 
ATOM   3575  N1    A A 168     122.382 -18.244 -82.790 
ATOM   3576  C2    A A 168     122.810 -18.377 -81.531 
ATOM   3577  N3    A A 168     124.021 -18.669 -81.087 
ATOM   3578  C4    A A 168     124.871 -18.840 -82.112 
ATOM   3579  C5    A A 168     124.585 -18.738 -83.454 
ATOM   3580  C6    A A 168     123.264 -18.420 -83.792 
ATOM   3581  N6    A A 168     122.834 -18.292 -85.052 
ATOM   3582  N7    A A 168     125.712 -18.979 -84.219 
ATOM   3583  C8    A A 168     126.642 -19.221 -83.332 
ATOM   3584  N9    A A 168     126.199 -19.152 -82.039 
ATOM   3585  OP1   A A 168     131.419 -22.393 -84.004 
ATOM   3586  OP2   A A 168     129.727 -21.221 -85.521 
ATOM   3587  P     U A 169     127.366 -24.095 -80.609 
ATOM   3588  C5'   U A 169     125.583 -23.754 -78.750 
ATOM   3589  O5'   U A 169     125.877 -23.955 -80.120 
ATOM   3590  C4'   U A 169     124.129 -23.437 -78.549 
ATOM   3591  O4'   U A 169     123.807 -22.171 -79.175 
ATOM   3592  C3'   U A 169     123.148 -24.401 -79.177 
ATOM   3593  O3'   U A 169     122.981 -25.580 -78.408 
ATOM   3594  C2'   U A 169     121.893 -23.555 -79.270 
ATOM   3595  O2'   U A 169     121.261 -23.433 -78.010 
ATOM   3596  C1'   U A 169     122.478 -22.202 -79.652 
ATOM   3597  N1    U A 169     122.474 -21.992 -81.112 
ATOM   3598  C2    U A 169     121.287 -21.580 -81.677 
ATOM   3599  O2    U A 169     120.274 -21.387 -81.028 
ATOM   3600  N3    U A 169     121.327 -21.399 -83.034 
ATOM   3601  C4    U A 169     122.408 -21.587 -83.868 
ATOM   3602  O4    U A 169     122.284 -21.383 -85.073 
ATOM   3603  C5    U A 169     123.598 -22.013 -83.207 
ATOM   3604  C6    U A 169     123.589 -22.196 -81.884 
ATOM   3605  OP1   U A 169     127.992 -25.213 -79.872 
ATOM   3606  OP2   U A 169     127.370 -24.108 -82.090 
ATOM   3607  P     C A 170     122.824 -26.942 -79.151 
ATOM   3608  C5'   C A 170     120.274 -26.652 -78.732 
ATOM   3609  O5'   C A 170     121.331 -26.860 -79.649 
ATOM   3610  C4'   C A 170     119.013 -26.252 -79.447 
ATOM   3611  O4'   C A 170     119.228 -25.016 -80.166 
ATOM   3612  C3'   C A 170     118.519 -27.207 -80.509 
ATOM   3613  O3'   C A 170     117.807 -28.299 -79.958 
ATOM   3614  C2'   C A 170     117.661 -26.310 -81.376 
ATOM   3615  O2'   C A 170     116.402 -26.070 -80.777 
ATOM   3616  C1'   C A 170     118.464 -25.014 -81.354 
ATOM   3617  N1    C A 170     119.364 -24.890 -82.518 
ATOM   3618  C2    C A 170     118.816 -24.495 -83.737 
ATOM   3619  O2    C A 170     117.602 -24.260 -83.804 
ATOM   3620  N3    C A 170     119.620 -24.376 -84.814 
ATOM   3621  C4    C A 170     120.923 -24.634 -84.709 
ATOM   3622  N4    C A 170     121.680 -24.503 -85.800 
ATOM   3623  C5    C A 170     121.510 -25.040 -83.481 
ATOM   3624  C6    C A 170     120.699 -25.152 -82.422 
ATOM   3625  OP1   C A 170     122.922 -28.025 -78.149 
ATOM   3626  OP2   C A 170     123.705 -26.972 -80.341 
ATOM   3627  P     C A 171     118.187 -29.762 -80.409 
ATOM   3628  C5'   C A 171     116.382 -29.471 -82.270 
ATOM   3629  O5'   C A 171     117.719 -29.785 -81.914 
ATOM   3630  C4'   C A 171     116.280 -29.167 -83.742 
ATOM   3631  O4'   C A 171     117.080 -27.999 -84.049 
ATOM   3632  C3'   C A 171     116.810 -30.234 -84.677 
ATOM   3633  O3'   C A 171     115.869 -31.265 -84.902 
ATOM   3634  C2'   C A 171     117.147 -29.445 -85.925 
ATOM   3635  O2'   C A 171     115.984 -29.160 -86.678 
ATOM   3636  C1'   C A 171     117.666 -28.141 -85.326 
ATOM   3637  N1    C A 171     119.137 -28.133 -85.181 
ATOM   3638  C2    C A 171     119.913 -27.833 -86.296 
ATOM   3639  O2    C A 171     119.349 -27.580 -87.372 
ATOM   3640  N3    C A 171     121.255 -27.821 -86.180 
ATOM   3641  C4    C A 171     121.829 -28.097 -85.010 
ATOM   3642  N4    C A 171     123.158 -28.073 -84.939 
ATOM   3643  C5    C A 171     121.065 -28.407 -83.858 
ATOM   3644  C6    C A 171     119.734 -28.412 -83.990 
ATOM   3645  OP1   C A 171     117.336 -30.692 -79.636 
ATOM   3646  OP2   C A 171     119.656 -29.930 -80.385 
ATOM   3647  P     C A 172     116.234 -32.708 -84.474 
ATOM   3648  C5'   C A 172     117.233 -33.142 -86.856 
ATOM   3649  O5'   C A 172     117.425 -33.058 -85.447 
ATOM   3650  C4'   C A 172     118.308 -33.988 -87.476 
ATOM   3651  O4'   C A 172     119.598 -33.400 -87.210 
ATOM   3652  C3'   C A 172     118.417 -35.396 -86.922 
ATOM   3653  O3'   C A 172     117.481 -36.277 -87.521 
ATOM   3654  C2'   C A 172     119.857 -35.748 -87.219 
ATOM   3655  O2'   C A 172     120.034 -36.094 -88.574 
ATOM   3656  C1'   C A 172     120.549 -34.420 -86.957 
ATOM   3657  N1    C A 172     121.021 -34.291 -85.558 
ATOM   3658  C2    C A 172     122.117 -35.041 -85.137 
ATOM   3659  O2    C A 172     122.668 -35.809 -85.948 
ATOM   3660  N3    C A 172     122.554 -34.916 -83.866 
ATOM   3661  C4    C A 172     121.946 -34.087 -83.019 
ATOM   3662  N4    C A 172     122.410 -33.993 -81.775 
ATOM   3663  C5    C A 172     120.831 -33.308 -83.415 
ATOM   3664  C6    C A 172     120.407 -33.440 -84.682 
ATOM   3665  OP1   C A 172     115.086 -33.580 -84.804 
ATOM   3666  OP2   C A 172     116.759 -32.700 -83.086 
ATOM   3667  P     C A 173     116.777 -37.332 -86.661 
ATOM   3668  C5'   C A 173     118.532 -39.038 -87.556 
ATOM   3669  O5'   C A 173     117.924 -38.383 -86.447 
ATOM   3670  C4'   C A 173     119.668 -39.905 -87.093 
ATOM   3671  O4'   C A 173     120.753 -39.082 -86.607 
ATOM   3672  C3'   C A 173     119.364 -40.827 -85.931 
ATOM   3673  O3'   C A 173     118.676 -41.993 -86.332 
ATOM   3674  C2'   C A 173     120.745 -41.091 -85.367 
ATOM   3675  O2'   C A 173     121.454 -42.026 -86.153 
ATOM   3676  C1'   C A 173     121.398 -39.728 -85.527 
ATOM   3677  N1    C A 173     121.260 -38.895 -84.310 
ATOM   3678  C2    C A 173     122.122 -39.136 -83.238 
ATOM   3679  O2    C A 173     122.974 -40.035 -83.341 
ATOM   3680  N3    C A 173     122.010 -38.383 -82.121 
ATOM   3681  C4    C A 173     121.087 -37.428 -82.044 
ATOM   3682  N4    C A 173     121.013 -36.711 -80.925 
ATOM   3683  C5    C A 173     120.196 -37.165 -83.118 
ATOM   3684  C6    C A 173     120.318 -37.917 -84.220 
ATOM   3685  OP1   C A 173     115.723 -37.962 -87.489 
ATOM   3686  OP2   C A 173     116.425 -36.753 -85.345 
ATOM   3687  P     C A 174     117.590 -42.570 -85.388 
ATOM   3688  C5'   C A 174     119.381 -44.351 -84.771 
ATOM   3689  O5'   C A 174     118.480 -43.336 -84.344 
ATOM   3690  C4'   C A 174     120.297 -44.757 -83.652 
ATOM   3691  O4'   C A 174     121.172 -43.660 -83.301 
ATOM   3692  C3'   C A 174     119.633 -45.117 -82.338 
ATOM   3693  O3'   C A 174     119.084 -46.419 -82.342 
ATOM   3694  C2'   C A 174     120.771 -44.936 -81.351 
ATOM   3695  O2'   C A 174     121.680 -46.015 -81.405 
ATOM   3696  C1'   C A 174     121.452 -43.696 -81.913 
ATOM   3697  N1    C A 174     120.957 -42.455 -81.280 
ATOM   3698  C2    C A 174     121.493 -42.091 -80.044 
ATOM   3699  O2    C A 174     122.366 -42.809 -79.528 
ATOM   3700  N3    C A 174     121.052 -40.963 -79.441 
ATOM   3701  C4    C A 174     120.115 -40.215 -80.023 
ATOM   3702  N4    C A 174     119.711 -39.113 -79.397 
ATOM   3703  C5    C A 174     119.552 -40.564 -81.279 
ATOM   3704  C6    C A 174     119.998 -41.683 -81.862 
ATOM   3705  OP1   C A 174     116.819 -43.571 -86.163 
ATOM   3706  OP2   C A 174     116.872 -41.487 -84.684 
ATOM   3707  P     A A 175     117.789 -46.668 -81.537 
ATOM   3708  C5'   A A 175     119.322 -47.818 -79.781 
ATOM   3709  O5'   A A 175     118.359 -46.821 -80.076 
ATOM   3710  C4'   A A 175     119.937 -47.582 -78.426 
ATOM   3711  O4'   A A 175     120.674 -46.339 -78.433 
ATOM   3712  C3'   A A 175     118.967 -47.420 -77.274 
ATOM   3713  O3'   A A 175     118.472 -48.655 -76.800 
ATOM   3714  C2'   A A 175     119.801 -46.662 -76.264 
ATOM   3715  O2'   A A 175     120.715 -47.517 -75.607 
ATOM   3716  C1'   A A 175     120.575 -45.718 -77.166 
ATOM   3717  N1    A A 175     119.622 -41.148 -75.037 
ATOM   3718  C2    A A 175     120.335 -42.201 -74.624 
ATOM   3719  N3    A A 175     120.542 -43.363 -75.231 
ATOM   3720  C4    A A 175     119.910 -43.393 -76.417 
ATOM   3721  C5    A A 175     119.142 -42.395 -76.975 
ATOM   3722  C6    A A 175     119.006 -41.214 -76.231 
ATOM   3723  N6    A A 175     118.288 -40.164 -76.641 
ATOM   3724  N7    A A 175     118.649 -42.783 -78.209 
ATOM   3725  C8    A A 175     119.122 -43.996 -78.366 
ATOM   3726  N9    A A 175     119.894 -44.426 -77.319 
ATOM   3727  OP1   A A 175     117.244 -47.981 -81.959 
ATOM   3728  OP2   A A 175     116.913 -45.472 -81.573 
ATOM   3729  P     C A 176     116.977 -48.746 -76.354 
ATOM   3730  C5'   C A 176     117.796 -48.495 -73.894 
ATOM   3731  O5'   C A 176     116.988 -48.017 -74.954 
ATOM   3732  C4'   C A 176     117.928 -47.462 -72.809 
ATOM   3733  O4'   C A 176     118.560 -46.268 -73.336 
ATOM   3734  C3'   C A 176     116.632 -46.945 -72.215 
ATOM   3735  O3'   C A 176     116.078 -47.822 -71.255 
ATOM   3736  C2'   C A 176     117.062 -45.611 -71.633 
ATOM   3737  O2'   C A 176     117.770 -45.780 -70.420 
ATOM   3738  C1'   C A 176     118.035 -45.124 -72.699 
ATOM   3739  N1    C A 176     117.369 -44.267 -73.706 
ATOM   3740  C2    C A 176     117.141 -42.928 -73.385 
ATOM   3741  O2    C A 176     117.507 -42.496 -72.280 
ATOM   3742  N3    C A 176     116.532 -42.132 -74.287 
ATOM   3743  C4    C A 176     116.152 -42.622 -75.467 
ATOM   3744  N4    C A 176     115.554 -41.806 -76.328 
ATOM   3745  C5    C A 176     116.372 -43.982 -75.815 
ATOM   3746  C6    C A 176     116.978 -44.757 -74.908 
ATOM   3747  OP1   C A 176     116.671 -50.177 -76.126 
ATOM   3748  OP2   C A 176     116.130 -47.962 -77.284 
ATOM   3749  P     C A 177     114.524 -48.015 -71.193 
ATOM   3750  C5'   C A 177     114.331 -46.161 -69.361 
ATOM   3751  O5'   C A 177     113.993 -46.626 -70.658 
ATOM   3752  C4'   C A 177     114.079 -44.682 -69.220 
ATOM   3753  O4'   C A 177     114.791 -43.966 -70.260 
ATOM   3754  C3'   C A 177     112.641 -44.227 -69.394 
ATOM   3755  O3'   C A 177     111.865 -44.403 -68.220 
ATOM   3756  C2'   C A 177     112.812 -42.769 -69.780 
ATOM   3757  O2'   C A 177     113.120 -41.967 -68.652 
ATOM   3758  C1'   C A 177     114.044 -42.841 -70.673 
ATOM   3759  N1    C A 177     113.686 -42.993 -72.101 
ATOM   3760  C2    C A 177     113.261 -41.862 -72.798 
ATOM   3761  O2    C A 177     113.202 -40.769 -72.211 
ATOM   3762  N3    C A 177     112.929 -41.985 -74.100 
ATOM   3763  C4    C A 177     113.004 -43.171 -74.705 
ATOM   3764  N4    C A 177     112.669 -43.243 -75.990 
ATOM   3765  C5    C A 177     113.431 -44.334 -74.017 
ATOM   3766  C6    C A 177     113.756 -44.196 -72.727 
ATOM   3767  OP1   C A 177     114.232 -49.045 -70.173 
ATOM   3768  OP2   C A 177     114.025 -48.199 -72.579 
ATOM   3769  P     G A 178     110.399 -44.909 -68.295 
ATOM   3770  C5'   G A 178     109.489 -42.485 -68.675 
ATOM   3771  O5'   G A 178     109.671 -43.803 -69.166 
ATOM   3772  C4'   G A 178     109.168 -41.534 -69.796 
ATOM   3773  O4'   G A 178     110.177 -41.631 -70.819 
ATOM   3774  C3'   G A 178     107.868 -41.790 -70.538 
ATOM   3775  O3'   G A 178     106.748 -41.245 -69.868 
ATOM   3776  C2'   G A 178     108.135 -41.154 -71.885 
ATOM   3777  O2'   G A 178     108.019 -39.746 -71.818 
ATOM   3778  C1'   G A 178     109.590 -41.507 -72.096 
ATOM   3779  N1    G A 178     109.338 -43.885 -76.569 
ATOM   3780  C2    G A 178     109.104 -42.569 -76.273 
ATOM   3781  N2    G A 178     108.758 -41.783 -77.299 
ATOM   3782  N3    G A 178     109.206 -42.058 -75.063 
ATOM   3783  C4    G A 178     109.562 -42.988 -74.159 
ATOM   3784  C5    G A 178     109.813 -44.325 -74.350 
ATOM   3785  C6    G A 178     109.703 -44.860 -75.650 
ATOM   3786  O6    G A 178     109.886 -46.025 -76.020 
ATOM   3787  N7    G A 178     110.151 -44.941 -73.161 
ATOM   3788  C8    G A 178     110.096 -43.986 -72.280 
ATOM   3789  N9    G A 178     109.746 -42.777 -72.816 
ATOM   3790  OP1   G A 178     109.819 -44.888 -66.935 
ATOM   3791  OP2   G A 178     110.403 -46.175 -69.069 
ATOM   3792  P     C A 179     105.340 -41.879 -70.016 
ATOM   3793  C5'   C A 179     104.806 -40.040 -71.788 
ATOM   3794  O5'   C A 179     104.925 -41.416 -71.467 
ATOM   3795  C4'   C A 179     104.694 -39.845 -73.279 
ATOM   3796  O4'   C A 179     105.876 -40.367 -73.932 
ATOM   3797  C3'   C A 179     103.552 -40.575 -73.954 
ATOM   3798  O3'   C A 179     102.324 -39.883 -73.824 
ATOM   3799  C2'   C A 179     104.043 -40.678 -75.384 
ATOM   3800  O2'   C A 179     103.898 -39.448 -76.070 
ATOM   3801  C1'   C A 179     105.528 -40.937 -75.174 
ATOM   3802  N1    C A 179     105.850 -42.384 -75.154 
ATOM   3803  C2    C A 179     105.946 -43.068 -76.364 
ATOM   3804  O2    C A 179     105.760 -42.449 -77.426 
ATOM   3805  N3    C A 179     106.242 -44.387 -76.353 
ATOM   3806  C4    C A 179     106.438 -45.024 -75.202 
ATOM   3807  N4    C A 179     106.726 -46.322 -75.236 
ATOM   3808  C5    C A 179     106.343 -44.355 -73.959 
ATOM   3809  C6    C A 179     106.053 -43.047 -73.986 
ATOM   3810  OP1   C A 179     104.420 -41.240 -69.049 
ATOM   3811  OP2   C A 179     105.484 -43.354 -70.019 
ATOM   3812  P     A A 180     101.002 -40.673 -73.683 
ATOM   3813  C5'   A A 180     100.610 -40.222 -76.217 
ATOM   3814  O5'   A A 180     100.759 -41.161 -75.160 
ATOM   3815  C4'   A A 180     100.700 -40.908 -77.552 
ATOM   3816  O4'   A A 180     102.021 -41.461 -77.731 
ATOM   3817  C3'   A A 180      99.776 -42.097 -77.743 
ATOM   3818  O3'   A A 180      98.457 -41.707 -78.078 
ATOM   3819  C2'   A A 180     100.482 -42.873 -78.833 
ATOM   3820  O2'   A A 180     100.281 -42.283 -80.102 
ATOM   3821  C1'   A A 180     101.937 -42.682 -78.436 
ATOM   3822  N1    A A 180     103.690 -47.505 -78.182 
ATOM   3823  C2    A A 180     103.303 -46.742 -79.212 
ATOM   3824  N3    A A 180     102.860 -45.492 -79.209 
ATOM   3825  C4    A A 180     102.822 -45.009 -77.955 
ATOM   3826  C5    A A 180     103.183 -45.673 -76.800 
ATOM   3827  C6    A A 180     103.640 -46.985 -76.940 
ATOM   3828  N6    A A 180     104.019 -47.749 -75.913 
ATOM   3829  N7    A A 180     103.013 -44.863 -75.695 
ATOM   3830  C8    A A 180     102.555 -43.743 -76.199 
ATOM   3831  N9    A A 180     102.417 -43.763 -77.561 
ATOM   3832  OP1   A A 180      99.928 -39.720 -73.325 
ATOM   3833  OP2   A A 180     101.238 -41.865 -72.832 
ATOM   3834  P     A A 181      97.275 -42.572 -77.605 
ATOM   3835  C5'   A A 181      97.190 -43.444 -80.054 
ATOM   3836  O5'   A A 181      97.300 -43.733 -78.671 
ATOM   3837  C4'   A A 181      97.576 -44.636 -80.884 
ATOM   3838  O4'   A A 181      98.963 -44.960 -80.655 
ATOM   3839  C3'   A A 181      96.846 -45.926 -80.565 
ATOM   3840  O3'   A A 181      95.559 -45.977 -81.151 
ATOM   3841  C2'   A A 181      97.807 -46.968 -81.097 
ATOM   3842  O2'   A A 181      97.742 -47.057 -82.508 
ATOM   3843  C1'   A A 181      99.145 -46.359 -80.710 
ATOM   3844  N1    A A 181     101.402 -50.169 -78.127 
ATOM   3845  C2    A A 181     101.101 -50.016 -79.422 
ATOM   3846  N3    A A 181     100.514 -48.993 -80.030 
ATOM   3847  C4    A A 181     100.214 -48.029 -79.142 
ATOM   3848  C5    A A 181     100.458 -48.049 -77.786 
ATOM   3849  C6    A A 181     101.088 -49.182 -77.271 
ATOM   3850  N6    A A 181     101.384 -49.341 -75.976 
ATOM   3851  N7    A A 181     100.014 -46.883 -77.192 
ATOM   3852  C8    A A 181      99.511 -46.199 -78.189 
ATOM   3853  N9    A A 181      99.603 -46.835 -79.397 
ATOM   3854  OP1   A A 181      96.034 -41.790 -77.798 
ATOM   3855  OP2   A A 181      97.574 -43.155 -76.273 
ATOM   3856  P     G A 182      94.428 -46.718 -80.403 
ATOM   3857  C5'   G A 182      94.885 -48.715 -82.015 
ATOM   3858  O5'   G A 182      94.790 -48.227 -80.683 
ATOM   3859  C4'   G A 182      95.502 -50.084 -82.036 
ATOM   3860  O4'   G A 182      96.868 -50.012 -81.587 
ATOM   3861  C3'   G A 182      94.874 -51.113 -81.120 
ATOM   3862  O3'   G A 182      93.691 -51.669 -81.662 
ATOM   3863  C2'   G A 182      95.996 -52.108 -80.943 
ATOM   3864  O2'   G A 182      96.131 -52.938 -82.078 
ATOM   3865  C1'   G A 182      97.198 -51.186 -80.871 
ATOM   3866  N1    G A 182      99.342 -52.731 -76.561 
ATOM   3867  C2    G A 182      99.206 -53.396 -77.751 
ATOM   3868  N2    G A 182      99.703 -54.634 -77.801 
ATOM   3869  N3    G A 182      98.627 -52.883 -78.815 
ATOM   3870  C4    G A 182      98.182 -51.631 -78.585 
ATOM   3871  C5    G A 182      98.264 -50.883 -77.437 
ATOM   3872  C6    G A 182      98.893 -51.445 -76.305 
ATOM   3873  O6    G A 182      99.064 -50.938 -75.189 
ATOM   3874  N7    G A 182      97.680 -49.638 -77.610 
ATOM   3875  C8    G A 182      97.259 -49.655 -78.841 
ATOM   3876  N9    G A 182      97.532 -50.830 -79.489 
ATOM   3877  OP1   G A 182      93.154 -46.412 -81.096 
ATOM   3878  OP2   G A 182      94.550 -46.473 -78.948 
ATOM   3879  P     C A 183      92.527 -51.981 -80.698 
ATOM   3880  C5'   C A 183      93.436 -54.422 -80.653 
ATOM   3881  O5'   C A 183      93.070 -53.251 -79.940 
ATOM   3882  C4'   C A 183      94.114 -55.409 -79.747 
ATOM   3883  O4'   C A 183      95.387 -54.878 -79.303 
ATOM   3884  C3'   C A 183      93.397 -55.736 -78.462 
ATOM   3885  O3'   C A 183      92.346 -56.659 -78.644 
ATOM   3886  C2'   C A 183      94.523 -56.260 -77.597 
ATOM   3887  O2'   C A 183      94.884 -57.576 -77.952 
ATOM   3888  C1'   C A 183      95.657 -55.324 -77.991 
ATOM   3889  N1    C A 183      95.752 -54.160 -77.088 
ATOM   3890  C2    C A 183      96.418 -54.319 -75.873 
ATOM   3891  O2    C A 183      96.913 -55.423 -75.592 
ATOM   3892  N3    C A 183      96.513 -53.264 -75.032 
ATOM   3893  C4    C A 183      95.972 -52.093 -75.360 
ATOM   3894  N4    C A 183      96.088 -51.082 -74.504 
ATOM   3895  C5    C A 183      95.288 -51.908 -76.588 
ATOM   3896  C6    C A 183      95.204 -52.959 -77.413 
ATOM   3897  OP1   C A 183      91.374 -52.396 -81.534 
ATOM   3898  OP2   C A 183      92.361 -50.887 -79.717 
ATOM   3899  P     C A 184      91.077 -56.484 -77.785 
ATOM   3900  C5'   C A 184      92.084 -58.367 -76.303 
ATOM   3901  O5'   C A 184      91.568 -57.052 -76.403 
ATOM   3902  C4'   C A 184      92.716 -58.592 -74.957 
ATOM   3903  O4'   C A 184      93.890 -57.757 -74.814 
ATOM   3904  C3'   C A 184      91.875 -58.229 -73.755 
ATOM   3905  O3'   C A 184      90.913 -59.214 -73.449 
ATOM   3906  C2'   C A 184      92.925 -58.047 -72.679 
ATOM   3907  O2'   C A 184      93.405 -59.288 -72.207 
ATOM   3908  C1'   C A 184      94.036 -57.367 -73.465 
ATOM   3909  N1    C A 184      93.955 -55.890 -73.372 
ATOM   3910  C2    C A 184      94.498 -55.275 -72.242 
ATOM   3911  O2    C A 184      95.029 -55.975 -71.367 
ATOM   3912  N3    C A 184      94.436 -53.928 -72.131 
ATOM   3913  C4    C A 184      93.857 -53.204 -73.089 
ATOM   3914  N4    C A 184      93.816 -51.883 -72.940 
ATOM   3915  C5    C A 184      93.295 -53.809 -74.244 
ATOM   3916  C6    C A 184      93.368 -55.141 -74.341 
ATOM   3917  OP1   C A 184      90.050 -57.406 -78.329 
ATOM   3918  OP2   C A 184      90.751 -55.053 -77.619 
ATOM   3919  P     C A 185      89.542 -58.726 -72.905 
ATOM   3920  C5'   C A 185      90.484 -59.385 -70.575 
ATOM   3921  O5'   C A 185      89.904 -58.399 -71.406 
ATOM   3922  C4'   C A 185      91.047 -58.768 -69.320 
ATOM   3923  O4'   C A 185      92.134 -57.869 -69.653 
ATOM   3924  C3'   C A 185      90.104 -57.898 -68.520 
ATOM   3925  O3'   C A 185      89.211 -58.652 -67.726 
ATOM   3926  C2'   C A 185      91.069 -57.051 -67.715 
ATOM   3927  O2'   C A 185      91.625 -57.779 -66.639 
ATOM   3928  C1'   C A 185      92.162 -56.791 -68.741 
ATOM   3929  N1    C A 185      91.942 -55.519 -69.472 
ATOM   3930  C2    C A 185      92.361 -54.335 -68.863 
ATOM   3931  O2    C A 185      92.902 -54.384 -67.746 
ATOM   3932  N3    C A 185      92.170 -53.159 -69.506 
ATOM   3933  C4    C A 185      91.587 -53.140 -70.704 
ATOM   3934  N4    C A 185      91.419 -51.963 -71.299 
ATOM   3935  C5    C A 185      91.151 -54.330 -71.341 
ATOM   3936  C6    C A 185      91.348 -55.487 -70.693 
ATOM   3937  OP1   C A 185      88.632 -59.896 -72.920 
ATOM   3938  OP2   C A 185      89.125 -57.473 -73.572 
ATOM   3939  P     C A 186      87.797 -58.056 -67.476 
ATOM   3940  C5'   C A 186      88.732 -57.233 -65.195 
ATOM   3941  O5'   C A 186      88.095 -56.924 -66.420 
ATOM   3942  C4'   C A 186      89.174 -55.978 -64.491 
ATOM   3943  O4'   C A 186      90.175 -55.288 -65.279 
ATOM   3944  C3'   C A 186      88.110 -54.926 -64.275 
ATOM   3945  O3'   C A 186      87.262 -55.226 -63.184 
ATOM   3946  C2'   C A 186      88.948 -53.675 -64.071 
ATOM   3947  O2'   C A 186      89.529 -53.648 -62.781 
ATOM   3948  C1'   C A 186      90.050 -53.893 -65.097 
ATOM   3949  N1    C A 186      89.736 -53.247 -66.395 
ATOM   3950  C2    C A 186      90.006 -51.883 -66.532 
ATOM   3951  O2    C A 186      90.499 -51.262 -65.579 
ATOM   3952  N3    C A 186      89.722 -51.269 -67.703 
ATOM   3953  C4    C A 186      89.191 -51.961 -68.710 
ATOM   3954  N4    C A 186      88.928 -51.320 -69.844 
ATOM   3955  C5    C A 186      88.906 -53.349 -68.592 
ATOM   3956  C6    C A 186      89.192 -53.943 -67.426 
ATOM   3957  OP1   C A 186      87.006 -59.115 -66.811 
ATOM   3958  OP2   C A 186      87.278 -57.421 -68.707 
ATOM   3959  P     C A 187      85.770 -54.864 -63.290 
ATOM   3960  C5'   C A 187      86.343 -52.969 -61.604 
ATOM   3961  O5'   C A 187      85.784 -53.348 -62.849 
ATOM   3962  C4'   C A 187      86.746 -51.517 -61.607 
ATOM   3963  O4'   C A 187      87.730 -51.278 -62.642 
ATOM   3964  C3'   C A 187      85.653 -50.520 -61.922 
ATOM   3965  O3'   C A 187      84.815 -50.263 -60.813 
ATOM   3966  C2'   C A 187      86.456 -49.311 -62.370 
ATOM   3967  O2'   C A 187      87.036 -48.637 -61.270 
ATOM   3968  C1'   C A 187      87.565 -49.976 -63.169 
ATOM   3969  N1    C A 187      87.232 -50.062 -64.611 
ATOM   3970  C2    C A 187      87.449 -48.929 -65.401 
ATOM   3971  O2    C A 187      87.914 -47.906 -64.879 
ATOM   3972  N3    C A 187      87.149 -48.979 -66.718 
ATOM   3973  C4    C A 187      86.649 -50.095 -67.249 
ATOM   3974  N4    C A 187      86.369 -50.100 -68.551 
ATOM   3975  C5    C A 187      86.416 -51.257 -66.464 
ATOM   3976  C6    C A 187      86.721 -51.193 -65.163 
ATOM   3977  OP1   C A 187      85.045 -55.645 -62.264 
ATOM   3978  OP2   C A 187      85.327 -54.932 -64.706 
ATOM   3979  P     C A 188      83.368 -49.815 -61.059 
ATOM   3980  C5'   C A 188      84.192 -47.380 -60.636 
ATOM   3981  O5'   C A 188      83.535 -48.304 -61.486 
ATOM   3982  C4'   C A 188      84.445 -46.079 -61.347 
ATOM   3983  O4'   C A 188      85.343 -46.282 -62.464 
ATOM   3984  C3'   C A 188      83.234 -45.429 -61.980 
ATOM   3985  O3'   C A 188      82.445 -44.733 -61.034 
ATOM   3986  C2'   C A 188      83.867 -44.524 -63.022 
ATOM   3987  O2'   C A 188      84.405 -43.357 -62.438 
ATOM   3988  C1'   C A 188      85.013 -45.396 -63.514 
ATOM   3989  N1    C A 188      84.650 -46.174 -64.722 
ATOM   3990  C2    C A 188      84.661 -45.526 -65.958 
ATOM   3991  O2    C A 188      84.976 -44.327 -66.013 
ATOM   3992  N3    C A 188      84.332 -46.222 -67.069 
ATOM   3993  C4    C A 188      83.997 -47.510 -66.980 
ATOM   3994  N4    C A 188      83.683 -48.157 -68.101 
ATOM   3995  C5    C A 188      83.976 -48.190 -65.733 
ATOM   3996  C6    C A 188      84.306 -47.488 -64.643 
ATOM   3997  OP1   C A 188      82.663 -49.855 -59.760 
ATOM   3998  OP2   C A 188      82.816 -50.562 -62.215 
ATOM   3999  P     A A 189      80.929 -44.795 -61.122 
ATOM   4000  C5'   A A 189      81.122 -42.454 -62.216 
ATOM   4001  O5'   A A 189      80.646 -43.784 -62.294 
ATOM   4002  C4'   A A 189      81.001 -41.768 -63.549 
ATOM   4003  O4'   A A 189      81.932 -42.343 -64.489 
ATOM   4004  C3'   A A 189      79.661 -41.911 -64.240 
ATOM   4005  O3'   A A 189      78.687 -41.030 -63.719 
ATOM   4006  C2'   A A 189      80.025 -41.642 -65.684 
ATOM   4007  O2'   A A 189      80.208 -40.261 -65.922 
ATOM   4008  C1'   A A 189      81.370 -42.335 -65.784 
ATOM   4009  N1    A A 189      80.677 -45.363 -69.862 
ATOM   4010  C2    A A 189      80.763 -44.036 -69.733 
ATOM   4011  N3    A A 189      80.948 -43.313 -68.636 
ATOM   4012  C4    A A 189      81.045 -44.105 -67.559 
ATOM   4013  C5    A A 189      80.974 -45.482 -67.535 
ATOM   4014  C6    A A 189      80.782 -46.126 -68.759 
ATOM   4015  N6    A A 189      80.688 -47.452 -68.891 
ATOM   4016  N7    A A 189      81.119 -45.956 -66.244 
ATOM   4017  C8    A A 189      81.267 -44.870 -65.524 
ATOM   4018  N9    A A 189      81.234 -43.718 -66.259 
ATOM   4019  OP1   A A 189      80.366 -44.235 -59.878 
ATOM   4020  OP2   A A 189      80.521 -46.147 -61.570 
ATOM   4021  P     C A 190      77.253 -41.543 -63.510 
ATOM   4022  C5'   C A 190      76.800 -40.415 -65.799 
ATOM   4023  O5'   C A 190      76.740 -41.578 -64.996 
ATOM   4024  C4'   C A 190      76.474 -40.738 -67.229 
ATOM   4025  O4'   C A 190      77.513 -41.559 -67.805 
ATOM   4026  C3'   C A 190      75.217 -41.547 -67.450 
ATOM   4027  O3'   C A 190      74.047 -40.761 -67.355 
ATOM   4028  C2'   C A 190      75.465 -42.128 -68.827 
ATOM   4029  O2'   C A 190      75.256 -41.167 -69.836 
ATOM   4030  C1'   C A 190      76.953 -42.441 -68.752 
ATOM   4031  N1    C A 190      77.207 -43.836 -68.336 
ATOM   4032  C2    C A 190      77.155 -44.832 -69.312 
ATOM   4033  O2    C A 190      76.906 -44.518 -70.488 
ATOM   4034  N3    C A 190      77.378 -46.118 -68.956 
ATOM   4035  C4    C A 190      77.643 -46.425 -67.684 
ATOM   4036  N4    C A 190      77.855 -47.699 -67.380 
ATOM   4037  C5    C A 190      77.697 -45.430 -66.673 
ATOM   4038  C6    C A 190      77.476 -44.163 -67.042 
ATOM   4039  OP1   C A 190      76.499 -40.503 -62.779 
ATOM   4040  OP2   C A 190      77.273 -42.929 -62.996 
ATOM   4041  P     U A 191      72.782 -41.409 -66.742 
ATOM   4042  C5'   U A 191      72.034 -41.477 -69.218 
ATOM   4043  O5'   U A 191      72.240 -42.168 -68.004 
ATOM   4044  C4'   U A 191      71.727 -42.434 -70.331 
ATOM   4045  O4'   U A 191      72.907 -43.194 -70.671 
ATOM   4046  C3'   U A 191      70.695 -43.493 -70.022 
ATOM   4047  O3'   U A 191      69.374 -42.990 -70.086 
ATOM   4048  C2'   U A 191      71.011 -44.544 -71.068 
ATOM   4049  O2'   U A 191      70.521 -44.169 -72.336 
ATOM   4050  C1'   U A 191      72.532 -44.486 -71.100 
ATOM   4051  N1    U A 191      73.146 -45.492 -70.217 
ATOM   4052  C2    U A 191      73.294 -46.762 -70.736 
ATOM   4053  O2    U A 191      72.950 -47.064 -71.868 
ATOM   4054  N3    U A 191      73.863 -47.668 -69.883 
ATOM   4055  C4    U A 191      74.287 -47.444 -68.590 
ATOM   4056  O4    U A 191      74.778 -48.363 -67.946 
ATOM   4057  C5    U A 191      74.096 -46.109 -68.131 
ATOM   4058  C6    U A 191      73.547 -45.204 -68.941 
ATOM   4059  OP1   U A 191      71.835 -40.323 -66.408 
ATOM   4060  OP2   U A 191      73.145 -42.410 -65.713 
ATOM   4061  P     C A 192      68.357 -43.507 -69.027 
ATOM   4062  C5'   C A 192      67.524 -44.948 -71.014 
ATOM   4063  O5'   C A 192      67.970 -44.883 -69.675 
ATOM   4064  C4'   C A 192      67.467 -46.368 -71.490 
ATOM   4065  O4'   C A 192      68.802 -46.898 -71.626 
ATOM   4066  C3'   C A 192      66.787 -47.352 -70.564 
ATOM   4067  O3'   C A 192      65.377 -47.269 -70.628 
ATOM   4068  C2'   C A 192      67.352 -48.673 -71.043 
ATOM   4069  O2'   C A 192      66.746 -49.088 -72.246 
ATOM   4070  C1'   C A 192      68.794 -48.281 -71.338 
ATOM   4071  N1    C A 192      69.683 -48.548 -70.191 
ATOM   4072  C2    C A 192      70.182 -49.839 -70.038 
ATOM   4073  O2    C A 192      69.871 -50.709 -70.866 
ATOM   4074  N3    C A 192      70.992 -50.113 -68.994 
ATOM   4075  C4    C A 192      71.306 -49.155 -68.120 
ATOM   4076  N4    C A 192      72.106 -49.468 -67.108 
ATOM   4077  C5    C A 192      70.809 -47.832 -68.251 
ATOM   4078  C6    C A 192      70.009 -47.578 -69.293 
ATOM   4079  OP1   C A 192      67.173 -42.615 -69.083 
ATOM   4080  OP2   C A 192      69.015 -43.768 -67.728 
ATOM   4081  P     A A 193      64.585 -47.555 -69.313 
ATOM   4082  C5'   A A 193      64.069 -49.821 -70.463 
ATOM   4083  O5'   A A 193      64.546 -49.127 -69.328 
ATOM   4084  C4'   A A 193      64.326 -51.293 -70.328 
ATOM   4085  O4'   A A 193      65.732 -51.563 -70.479 
ATOM   4086  C3'   A A 193      63.988 -51.906 -68.986 
ATOM   4087  O3'   A A 193      62.601 -52.136 -68.829 
ATOM   4088  C2'   A A 193      64.828 -53.163 -68.998 
ATOM   4089  O2'   A A 193      64.248 -54.161 -69.813 
ATOM   4090  C1'   A A 193      66.093 -52.662 -69.670 
ATOM   4091  N1    A A 193      69.845 -54.164 -66.534 
ATOM   4092  C2    A A 193      69.055 -54.833 -67.382 
ATOM   4093  N3    A A 193      68.095 -54.373 -68.172 
ATOM   4094  C4    A A 193      67.970 -53.046 -68.034 
ATOM   4095  C5    A A 193      68.705 -52.224 -67.208 
ATOM   4096  C6    A A 193      69.691 -52.835 -66.426 
ATOM   4097  N6    A A 193      70.478 -52.171 -65.578 
ATOM   4098  N7    A A 193      68.297 -50.909 -67.336 
ATOM   4099  C8    A A 193      67.334 -50.965 -68.222 
ATOM   4100  N9    A A 193      67.090 -52.229 -68.686 
ATOM   4101  OP1   A A 193      63.206 -47.049 -69.521 
ATOM   4102  OP2   A A 193      65.353 -47.122 -68.126 
ATOM   4103  P     C A 194      62.004 -51.914 -67.391 
ATOM   4104  C5'   C A 194      62.087 -54.502 -67.256 
ATOM   4105  O5'   C A 194      62.422 -53.250 -66.685 
ATOM   4106  C4'   C A 194      62.795 -55.614 -66.545 
ATOM   4107  O4'   C A 194      64.215 -55.548 -66.810 
ATOM   4108  C3'   C A 194      62.717 -55.605 -65.037 
ATOM   4109  O3'   C A 194      61.478 -56.075 -64.549 
ATOM   4110  C2'   C A 194      63.898 -56.474 -64.665 
ATOM   4111  O2'   C A 194      63.620 -57.841 -64.878 
ATOM   4112  C1'   C A 194      64.927 -56.026 -65.688 
ATOM   4113  N1    C A 194      65.791 -54.952 -65.157 
ATOM   4114  C2    C A 194      66.900 -55.323 -64.395 
ATOM   4115  O2    C A 194      67.127 -56.526 -64.209 
ATOM   4116  N3    C A 194      67.700 -54.363 -63.884 
ATOM   4117  C4    C A 194      67.431 -53.080 -64.101 
ATOM   4118  N4    C A 194      68.242 -52.167 -63.581 
ATOM   4119  C5    C A 194      66.306 -52.675 -64.870 
ATOM   4120  C6    C A 194      65.523 -53.639 -65.373 
ATOM   4121  OP1   C A 194      60.531 -51.909 -67.555 
ATOM   4122  OP2   C A 194      62.663 -50.788 -66.694 
ATOM   4123  P     C A 195      60.968 -55.471 -63.202 
ATOM   4124  C5'   C A 195      61.594 -57.804 -62.246 
ATOM   4125  O5'   C A 195      61.727 -56.392 -62.178 
ATOM   4126  C4'   C A 195      62.626 -58.483 -61.395 
ATOM   4127  O4'   C A 195      63.949 -58.242 -61.935 
ATOM   4128  C3'   C A 195      62.740 -58.018 -59.964 
ATOM   4129  O3'   C A 195      61.721 -58.534 -59.134 
ATOM   4130  C2'   C A 195      64.130 -58.491 -59.596 
ATOM   4131  O2'   C A 195      64.156 -59.882 -59.360 
ATOM   4132  C1'   C A 195      64.888 -58.207 -60.881 
ATOM   4133  N1    C A 195      65.543 -56.884 -60.845 
ATOM   4134  C2    C A 195      66.793 -56.793 -60.223 
ATOM   4135  O2    C A 195      67.303 -57.814 -59.742 
ATOM   4136  N3    C A 195      67.413 -55.594 -60.163 
ATOM   4137  C4    C A 195      66.837 -54.518 -60.689 
ATOM   4138  N4    C A 195      67.480 -53.360 -60.610 
ATOM   4139  C5    C A 195      65.565 -54.581 -61.323 
ATOM   4140  C6    C A 195      64.963 -55.777 -61.375 
ATOM   4141  OP1   C A 195      59.521 -55.775 -63.117 
ATOM   4142  OP2   C A 195      61.436 -54.082 -63.022 
ATOM   4143  P     C A 196      61.283 -57.678 -57.916 
ATOM   4144  C5'   C A 196      62.729 -59.324 -56.515 
ATOM   4145  O5'   C A 196      62.442 -57.986 -56.894 
ATOM   4146  C4'   C A 196      64.040 -59.410 -55.795 
ATOM   4147  O4'   C A 196      65.119 -59.006 -56.674 
ATOM   4148  C3'   C A 196      64.219 -58.516 -54.593 
ATOM   4149  O3'   C A 196      63.565 -59.007 -53.443 
ATOM   4150  C2'   C A 196      65.729 -58.464 -54.464 
ATOM   4151  O2'   C A 196      66.238 -59.657 -53.906 
ATOM   4152  C1'   C A 196      66.144 -58.395 -55.924 
ATOM   4153  N1    C A 196      66.329 -56.998 -56.374 
ATOM   4154  C2    C A 196      67.544 -56.373 -56.083 
ATOM   4155  O2    C A 196      68.420 -57.005 -55.473 
ATOM   4156  N3    C A 196      67.736 -55.095 -56.472 
ATOM   4157  C4    C A 196      66.775 -54.442 -57.122 
ATOM   4158  N4    C A 196      67.004 -53.189 -57.488 
ATOM   4159  C5    C A 196      65.530 -55.056 -57.431 
ATOM   4160  C6    C A 196      65.354 -56.323 -57.038 
ATOM   4161  OP1   C A 196      60.036 -58.284 -57.398 
ATOM   4162  OP2   C A 196      61.313 -56.236 -58.239 
ATOM   4163  P     U A 197      63.040 -57.970 -52.421 
ATOM   4164  C5'   U A 197      65.219 -58.457 -51.088 
ATOM   4165  O5'   U A 197      64.370 -57.511 -51.716 
ATOM   4166  C4'   U A 197      66.556 -57.855 -50.761 
ATOM   4167  O4'   U A 197      67.211 -57.406 -51.975 
ATOM   4168  C3'   U A 197      66.548 -56.624 -49.892 
ATOM   4169  O3'   U A 197      66.368 -56.925 -48.524 
ATOM   4170  C2'   U A 197      67.898 -56.004 -50.207 
ATOM   4171  O2'   U A 197      68.943 -56.690 -49.550 
ATOM   4172  C1'   U A 197      68.002 -56.271 -51.701 
ATOM   4173  N1    U A 197      67.518 -55.127 -52.501 
ATOM   4174  C2    U A 197      68.396 -54.074 -52.679 
ATOM   4175  O2    U A 197      69.521 -54.061 -52.211 
ATOM   4176  N3    U A 197      67.906 -53.035 -53.424 
ATOM   4177  C4    U A 197      66.657 -52.938 -53.998 
ATOM   4178  O4    U A 197      66.365 -51.937 -54.639 
ATOM   4179  C5    U A 197      65.812 -54.066 -53.770 
ATOM   4180  C6    U A 197      66.262 -55.096 -53.046 
ATOM   4181  OP1   U A 197      62.237 -58.725 -51.440 
ATOM   4182  OP2   U A 197      62.446 -56.803 -53.113 
ATOM   4183  P     C A 198      65.692 -55.894 -47.634 
ATOM   4184  C5'   C A 198      68.104 -55.243 -46.903 
ATOM   4185  O5'   C A 198      66.845 -54.841 -47.418 
ATOM   4186  C4'   C A 198      69.111 -54.134 -47.045 
ATOM   4187  O4'   C A 198      69.341 -53.845 -48.445 
ATOM   4188  C3'   C A 198      68.707 -52.799 -46.473 
ATOM   4189  O3'   C A 198      68.879 -52.745 -45.074 
ATOM   4190  C2'   C A 198      69.599 -51.839 -47.238 
ATOM   4191  O2'   C A 198      70.919 -51.853 -46.735 
ATOM   4192  C1'   C A 198      69.598 -52.470 -48.618 
ATOM   4193  N1    C A 198      68.561 -51.883 -49.501 
ATOM   4194  C2    C A 198      68.834 -50.659 -50.111 
ATOM   4195  O2    C A 198      69.922 -50.107 -49.900 
ATOM   4196  N3    C A 198      67.904 -50.104 -50.919 
ATOM   4197  C4    C A 198      66.742 -50.724 -51.128 
ATOM   4198  N4    C A 198      65.853 -50.142 -51.933 
ATOM   4199  C5    C A 198      66.441 -51.970 -50.520 
ATOM   4200  C6    C A 198      67.373 -52.509 -49.718 
ATOM   4201  OP1   C A 198      65.416 -56.552 -46.339 
ATOM   4202  OP2   C A 198      64.587 -55.232 -48.367 
ATOM   4203  P     C A 199      67.840 -52.016 -44.239 
ATOM   4204  C5'   C A 199      69.531 -50.050 -44.371 
ATOM   4205  O5'   C A 199      68.209 -50.514 -44.550 
ATOM   4206  C4'   C A 199      69.694 -48.680 -44.971 
ATOM   4207  O4'   C A 199      69.603 -48.751 -46.412 
ATOM   4208  C3'   C A 199      68.627 -47.676 -44.600 
ATOM   4209  O3'   C A 199      68.842 -47.127 -43.324 
ATOM   4210  C2'   C A 199      68.727 -46.667 -45.730 
ATOM   4211  O2'   C A 199      69.836 -45.806 -45.555 
ATOM   4212  C1'   C A 199      69.003 -47.579 -46.915 
ATOM   4213  N1    C A 199      67.767 -47.939 -47.648 
ATOM   4214  C2    C A 199      67.303 -47.055 -48.622 
ATOM   4215  O2    C A 199      67.932 -46.016 -48.846 
ATOM   4216  N3    C A 199      66.173 -47.355 -49.298 
ATOM   4217  C4    C A 199      65.516 -48.483 -49.034 
ATOM   4218  N4    C A 199      64.411 -48.740 -49.724 
ATOM   4219  C5    C A 199      65.970 -49.397 -48.047 
ATOM   4220  C6    C A 199      67.091 -49.087 -47.383 
ATOM   4221  OP1   C A 199      68.125 -52.288 -42.817 
ATOM   4222  OP2   C A 199      66.480 -52.278 -44.774 
ATOM   4223  P     A A 200      67.676 -46.863 -42.409 
ATOM   4224  C5'   A A 200      66.764 -44.493 -41.893 
ATOM   4225  O5'   A A 200      67.418 -45.354 -42.785 
ATOM   4226  C4'   A A 200      67.053 -43.058 -42.252 
ATOM   4227  O4'   A A 200      68.463 -42.800 -42.098 
ATOM   4228  C3'   A A 200      66.771 -42.677 -43.694 
ATOM   4229  O3'   A A 200      65.409 -42.409 -43.913 
ATOM   4230  C2'   A A 200      67.658 -41.454 -43.881 
ATOM   4231  O2'   A A 200      67.051 -40.297 -43.342 
ATOM   4232  C1'   A A 200      68.872 -41.813 -43.015 
ATOM   4233  N1    A A 200      73.962 -41.646 -43.598 
ATOM   4234  C2    A A 200      73.132 -41.060 -42.733 
ATOM   4235  N3    A A 200      71.808 -41.157 -42.639 
ATOM   4236  C4    A A 200      71.322 -41.971 -43.585 
ATOM   4237  C5    A A 200      72.046 -42.646 -44.546 
ATOM   4238  C6    A A 200      73.443 -42.462 -44.531 
ATOM   4239  N6    A A 200      74.269 -43.046 -45.397 
ATOM   4240  N7    A A 200      71.208 -43.397 -45.349 
ATOM   4241  C8    A A 200      70.017 -43.163 -44.860 
ATOM   4242  N9    A A 200      70.015 -42.311 -43.797 
ATOM   4243  OP1   A A 200      68.122 -46.935 -41.003 
ATOM   4244  OP2   A A 200      66.483 -47.626 -42.842 
ATOM   4245  P     U A 201      64.581 -43.329 -44.790 
ATOM   4246  C5'   U A 201      65.338 -43.329 -47.273 
ATOM   4247  O5'   U A 201      64.722 -42.644 -46.205 
ATOM   4248  C4'   U A 201      65.797 -42.388 -48.347 
ATOM   4249  O4'   U A 201      64.713 -42.096 -49.250 
ATOM   4250  C3'   U A 201      66.261 -41.020 -47.891 
ATOM   4251  O3'   U A 201      67.562 -41.024 -47.337 
ATOM   4252  C2'   U A 201      66.164 -40.218 -49.173 
ATOM   4253  O2'   U A 201      67.244 -40.500 -50.043 
ATOM   4254  C1'   U A 201      64.885 -40.798 -49.778 
ATOM   4255  N1    U A 201      63.714 -39.962 -49.449 
ATOM   4256  C2    U A 201      63.520 -38.827 -50.211 
ATOM   4257  O2    U A 201      64.265 -38.510 -51.118 
ATOM   4258  N3    U A 201      62.427 -38.078 -49.873 
ATOM   4259  C4    U A 201      61.525 -38.337 -48.870 
ATOM   4260  O4    U A 201      60.589 -37.564 -48.690 
ATOM   4261  C5    U A 201      61.790 -39.524 -48.126 
ATOM   4262  C6    U A 201      62.856 -40.276 -48.432 
ATOM   4263  OP1   U A 201      63.161 -43.193 -44.344 
ATOM   4264  OP2   U A 201      65.183 -44.669 -44.869 
ATOM   4265  P     A A 202      67.834 -39.983 -46.232 
ATOM   4266  C5'   A A 202      70.295 -40.815 -46.024 
ATOM   4267  O5'   A A 202      69.387 -39.752 -46.319 
ATOM   4268  C4'   A A 202      71.600 -40.594 -46.729 
ATOM   4269  O4'   A A 202      71.494 -41.013 -48.102 
ATOM   4270  C3'   A A 202      72.039 -39.146 -46.813 
ATOM   4271  O3'   A A 202      72.689 -38.722 -45.626 
ATOM   4272  C2'   A A 202      72.934 -39.132 -48.037 
ATOM   4273  O2'   A A 202      74.223 -39.638 -47.743 
ATOM   4274  C1'   A A 202      72.208 -40.125 -48.934 
ATOM   4275  N1    A A 202      71.516 -36.942 -52.922 
ATOM   4276  C2    A A 202      72.619 -37.352 -52.284 
ATOM   4277  N3    A A 202      72.732 -38.176 -51.253 
ATOM   4278  C4    A A 202      71.527 -38.617 -50.866 
ATOM   4279  C5    A A 202      70.308 -38.293 -51.422 
ATOM   4280  C6    A A 202      70.324 -37.411 -52.509 
ATOM   4281  N6    A A 202      69.219 -37.007 -53.148 
ATOM   4282  N7    A A 202      69.276 -38.938 -50.763 
ATOM   4283  C8    A A 202      69.887 -39.629 -49.833 
ATOM   4284  N9    A A 202      71.248 -39.479 -49.837 
ATOM   4285  OP1   A A 202      67.532 -40.610 -44.923 
ATOM   4286  OP2   A A 202      67.166 -38.716 -46.597 
ATOM   4287  P     U A 203      72.178 -37.435 -44.890 
ATOM   4288  C5'   U A 203      73.937 -36.124 -46.267 
ATOM   4289  O5'   U A 203      72.584 -36.297 -45.900 
ATOM   4290  C4'   U A 203      74.072 -35.071 -47.334 
ATOM   4291  O4'   U A 203      73.642 -35.596 -48.615 
ATOM   4292  C3'   U A 203      73.212 -33.842 -47.155 
ATOM   4293  O3'   U A 203      73.731 -32.943 -46.195 
ATOM   4294  C2'   U A 203      73.173 -33.284 -48.569 
ATOM   4295  O2'   U A 203      74.383 -32.640 -48.907 
ATOM   4296  C1'   U A 203      73.064 -34.566 -49.382 
ATOM   4297  N1    U A 203      71.659 -34.908 -49.677 
ATOM   4298  C2    U A 203      71.104 -34.340 -50.803 
ATOM   4299  O2    U A 203      71.721 -33.598 -51.542 
ATOM   4300  N3    U A 203      69.794 -34.678 -51.031 
ATOM   4301  C4    U A 203      68.999 -35.501 -50.264 
ATOM   4302  O4    U A 203      67.839 -35.704 -50.601 
ATOM   4303  C5    U A 203      69.647 -36.043 -49.120 
ATOM   4304  C6    U A 203      70.924 -35.735 -48.870 
ATOM   4305  OP1   U A 203      72.968 -37.272 -43.653 
ATOM   4306  OP2   U A 203      70.699 -37.488 -44.809 
ATOM   4307  P     U A 204      72.786 -32.505 -45.054 
ATOM   4308  C5'   U A 204      73.792 -30.155 -44.942 
ATOM   4309  O5'   U A 204      72.714 -30.962 -45.336 
ATOM   4310  C4'   U A 204      74.388 -29.402 -46.107 
ATOM   4311  O4'   U A 204      73.427 -28.451 -46.609 
ATOM   4312  C3'   U A 204      75.599 -28.571 -45.763 
ATOM   4313  O3'   U A 204      76.786 -29.343 -45.792 
ATOM   4314  C2'   U A 204      75.562 -27.470 -46.797 
ATOM   4315  O2'   U A 204      76.088 -27.911 -48.034 
ATOM   4316  C1'   U A 204      74.064 -27.249 -46.942 
ATOM   4317  N1    U A 204      73.547 -26.199 -46.033 
ATOM   4318  C2    U A 204      73.945 -24.895 -46.218 
ATOM   4319  O2    U A 204      74.723 -24.553 -47.085 
ATOM   4320  N3    U A 204      73.401 -23.991 -45.341 
ATOM   4321  C4    U A 204      72.518 -24.246 -44.319 
ATOM   4322  O4    U A 204      72.118 -23.323 -43.617 
ATOM   4323  C5    U A 204      72.145 -25.608 -44.189 
ATOM   4324  C6    U A 204      72.660 -26.520 -45.034 
ATOM   4325  OP1   U A 204      73.498 -32.714 -43.780 
ATOM   4326  OP2   U A 204      71.415 -33.059 -45.236 
ATOM   4327  P     U A 205      77.573 -29.570 -44.476 
ATOM   4328  C5'   U A 205      78.959 -27.534 -45.295 
ATOM   4329  O5'   U A 205      78.222 -28.162 -44.257 
ATOM   4330  C4'   U A 205      79.099 -26.065 -45.027 
ATOM   4331  O4'   U A 205      77.833 -25.398 -45.236 
ATOM   4332  C3'   U A 205      79.467 -25.696 -43.605 
ATOM   4333  O3'   U A 205      80.847 -25.861 -43.343 
ATOM   4334  C2'   U A 205      78.985 -24.262 -43.514 
ATOM   4335  O2'   U A 205      79.870 -23.379 -44.169 
ATOM   4336  C1'   U A 205      77.694 -24.337 -44.317 
ATOM   4337  N1    U A 205      76.522 -24.601 -43.457 
ATOM   4338  C2    U A 205      75.958 -23.520 -42.816 
ATOM   4339  O2    U A 205      76.382 -22.388 -42.935 
ATOM   4340  N3    U A 205      74.875 -23.817 -42.031 
ATOM   4341  C4    U A 205      74.309 -25.055 -41.823 
ATOM   4342  O4    U A 205      73.334 -25.158 -41.085 
ATOM   4343  C5    U A 205      74.949 -26.118 -42.521 
ATOM   4344  C6    U A 205      76.008 -25.859 -43.293 
ATOM   4345  OP1   U A 205      78.657 -30.543 -44.736 
ATOM   4346  OP2   U A 205      76.609 -29.829 -43.378 
ATOM   4347  P     G A 206      81.287 -26.508 -42.002 
ATOM   4348  C5'   G A 206      81.963 -24.086 -41.341 
ATOM   4349  O5'   G A 206      81.209 -25.250 -41.049 
ATOM   4350  C4'   G A 206      81.452 -22.912 -40.553 
ATOM   4351  O4'   G A 206      80.133 -22.534 -41.011 
ATOM   4352  C3'   G A 206      81.254 -23.135 -39.068 
ATOM   4353  O3'   G A 206      82.460 -23.102 -38.339 
ATOM   4354  C2'   G A 206      80.285 -22.024 -38.714 
ATOM   4355  O2'   G A 206      80.939 -20.776 -38.657 
ATOM   4356  C1'   G A 206      79.380 -22.036 -39.929 
ATOM   4357  N1    G A 206      74.797 -22.355 -37.833 
ATOM   4358  C2    G A 206      75.677 -21.306 -37.855 
ATOM   4359  N2    G A 206      75.284 -20.185 -37.230 
ATOM   4360  N3    G A 206      76.851 -21.345 -38.443 
ATOM   4361  C4    G A 206      77.080 -22.543 -39.017 
ATOM   4362  C5    G A 206      76.274 -23.652 -39.052 
ATOM   4363  C6    G A 206      75.013 -23.594 -38.417 
ATOM   4364  O6    G A 206      74.154 -24.478 -38.336 
ATOM   4365  N7    G A 206      76.884 -24.681 -39.744 
ATOM   4366  C8    G A 206      78.032 -24.188 -40.111 
ATOM   4367  N9    G A 206      78.212 -22.896 -39.705 
ATOM   4368  OP1   G A 206      82.704 -26.920 -42.110 
ATOM   4369  OP2   G A 206      80.268 -27.489 -41.556 
ATOM   4370  P     A A 207      82.599 -23.992 -37.067 
ATOM   4371  C5'   A A 207      82.161 -21.807 -35.732 
ATOM   4372  O5'   A A 207      81.778 -23.138 -36.015 
ATOM   4373  C4'   A A 207      81.068 -21.081 -34.993 
ATOM   4374  O4'   A A 207      79.868 -21.039 -35.795 
ATOM   4375  C3'   A A 207      80.603 -21.713 -33.699 
ATOM   4376  O3'   A A 207      81.482 -21.468 -32.627 
ATOM   4377  C2'   A A 207      79.234 -21.088 -33.528 
ATOM   4378  O2'   A A 207      79.332 -19.750 -33.089 
ATOM   4379  C1'   A A 207      78.736 -21.085 -34.958 
ATOM   4380  N1    A A 207      74.234 -23.441 -34.401 
ATOM   4381  C2    A A 207      74.683 -22.250 -34.001 
ATOM   4382  N3    A A 207      75.874 -21.699 -34.187 
ATOM   4383  C4    A A 207      76.670 -22.523 -34.878 
ATOM   4384  C5    A A 207      76.354 -23.775 -35.358 
ATOM   4385  C6    A A 207      75.062 -24.241 -35.096 
ATOM   4386  N6    A A 207      74.617 -25.435 -35.495 
ATOM   4387  N7    A A 207      77.429 -24.327 -36.024 
ATOM   4388  C8    A A 207      78.360 -23.412 -35.933 
ATOM   4389  N9    A A 207      77.964 -22.296 -35.254 
ATOM   4390  OP1   A A 207      84.019 -23.989 -36.658 
ATOM   4391  OP2   A A 207      81.894 -25.281 -37.260 
ATOM   4392  P     U A 208      81.613 -22.526 -31.478 
ATOM   4393  C5'   U A 208      80.004 -20.971 -30.148 
ATOM   4394  O5'   U A 208      80.282 -22.259 -30.670 
ATOM   4395  C4'   U A 208      78.586 -20.893 -29.656 
ATOM   4396  O4'   U A 208      77.668 -21.105 -30.752 
ATOM   4397  C3'   U A 208      78.183 -21.940 -28.641 
ATOM   4398  O3'   U A 208      78.636 -21.631 -27.337 
ATOM   4399  C2'   U A 208      76.674 -21.944 -28.782 
ATOM   4400  O2'   U A 208      76.094 -20.827 -28.143 
ATOM   4401  C1'   U A 208      76.517 -21.772 -30.285 
ATOM   4402  N1    U A 208      76.395 -23.072 -30.976 
ATOM   4403  C2    U A 208      75.160 -23.678 -30.958 
ATOM   4404  O2    U A 208      74.193 -23.190 -30.406 
ATOM   4405  N3    U A 208      75.100 -24.880 -31.609 
ATOM   4406  C4    U A 208      76.123 -25.526 -32.261 
ATOM   4407  O4    U A 208      75.907 -26.610 -32.799 
ATOM   4408  C5    U A 208      77.368 -24.838 -32.237 
ATOM   4409  C6    U A 208      77.456 -23.665 -31.609 
ATOM   4410  OP1   U A 208      82.753 -22.137 -30.623 
ATOM   4411  OP2   U A 208      81.547 -23.896 -32.036 
ATOM   4412  P     C A 209      79.050 -22.799 -26.384 
ATOM   4413  C5'   C A 209      76.767 -22.303 -25.248 
ATOM   4414  O5'   C A 209      77.628 -23.239 -25.867 
ATOM   4415  C4'   C A 209      75.379 -22.864 -25.123 
ATOM   4416  O4'   C A 209      74.816 -23.081 -26.434 
ATOM   4417  C3'   C A 209      75.274 -24.218 -24.457 
ATOM   4418  O3'   C A 209      75.350 -24.132 -23.050 
ATOM   4419  C2'   C A 209      73.938 -24.716 -24.975 
ATOM   4420  O2'   C A 209      72.868 -24.088 -24.304 
ATOM   4421  C1'   C A 209      73.971 -24.210 -26.409 
ATOM   4422  N1    C A 209      74.485 -25.232 -27.344 
ATOM   4423  C2    C A 209      73.613 -26.225 -27.779 
ATOM   4424  O2    C A 209      72.441 -26.220 -27.374 
ATOM   4425  N3    C A 209      74.063 -27.172 -28.632 
ATOM   4426  C4    C A 209      75.330 -27.152 -29.048 
ATOM   4427  N4    C A 209      75.729 -28.106 -29.889 
ATOM   4428  C5    C A 209      76.238 -26.152 -28.617 
ATOM   4429  C6    C A 209      75.778 -25.224 -27.772 
ATOM   4430  OP1   C A 209      79.803 -22.229 -25.245 
ATOM   4431  OP2   C A 209      79.627 -23.923 -27.159 
ATOM   4432  P     U A 210      76.049 -25.316 -22.255 
ATOM   4433  C5'   U A 210      73.618 -26.076 -21.737 
ATOM   4434  O5'   U A 210      74.891 -26.388 -22.266 
ATOM   4435  C4'   U A 210      72.610 -27.124 -22.118 
ATOM   4436  O4'   U A 210      72.452 -27.156 -23.552 
ATOM   4437  C3'   U A 210      72.975 -28.550 -21.755 
ATOM   4438  O3'   U A 210      72.709 -28.840 -20.397 
ATOM   4439  C2'   U A 210      72.133 -29.354 -22.730 
ATOM   4440  O2'   U A 210      70.792 -29.435 -22.297 
ATOM   4441  C1'   U A 210      72.186 -28.474 -23.978 
ATOM   4442  N1    U A 210      73.231 -28.904 -24.923 
ATOM   4443  C2    U A 210      72.918 -29.948 -25.772 
ATOM   4444  O2    U A 210      71.838 -30.505 -25.768 
ATOM   4445  N3    U A 210      73.923 -30.310 -26.627 
ATOM   4446  C4    U A 210      75.179 -29.756 -26.718 
ATOM   4447  O4    U A 210      75.973 -30.201 -27.543 
ATOM   4448  C5    U A 210      75.424 -28.688 -25.811 
ATOM   4449  C6    U A 210      74.464 -28.309 -24.964 
ATOM   4450  OP1   U A 210      76.259 -24.870 -20.863 
ATOM   4451  OP2   U A 210      77.186 -25.860 -23.030 
ATOM   4452  P     G A 211      73.830 -29.372 -19.471 
ATOM   4453  C5'   G A 211      73.065 -31.741 -20.200 
ATOM   4454  O5'   G A 211      73.309 -30.837 -19.138 
ATOM   4455  C4'   G A 211      74.286 -32.603 -20.428 
ATOM   4456  O4'   G A 211      74.839 -33.005 -19.171 
ATOM   4457  C3'   G A 211      74.053 -33.907 -21.154 
ATOM   4458  O3'   G A 211      74.049 -33.754 -22.548 
ATOM   4459  C2'   G A 211      75.198 -34.781 -20.682 
ATOM   4460  O2'   G A 211      76.373 -34.526 -21.418 
ATOM   4461  C1'   G A 211      75.393 -34.284 -19.263 
ATOM   4462  N1    G A 211      76.008 -38.258 -16.217 
ATOM   4463  C2    G A 211      76.883 -37.687 -17.097 
ATOM   4464  N2    G A 211      78.093 -38.248 -17.182 
ATOM   4465  N3    G A 211      76.603 -36.641 -17.845 
ATOM   4466  C4    G A 211      75.349 -36.207 -17.635 
ATOM   4467  C5    G A 211      74.393 -36.704 -16.784 
ATOM   4468  C6    G A 211      74.712 -37.827 -15.987 
ATOM   4469  O6    G A 211      74.000 -38.417 -15.170 
ATOM   4470  N7    G A 211      73.220 -35.968 -16.863 
ATOM   4471  C8    G A 211      73.484 -35.052 -17.751 
ATOM   4472  N9    G A 211      74.756 -35.144 -18.258 
ATOM   4473  OP1   G A 211      73.814 -28.592 -18.209 
ATOM   4474  OP2   G A 211      75.068 -29.469 -20.249 
ATOM   4475  P     A A 212      72.895 -33.372 -23.332 
ATOM   4476  C5'   A A 212      72.397 -35.267 -24.999 
ATOM   4477  O5'   A A 212      72.302 -34.792 -23.686 
ATOM   4478  C4'   A A 212      73.225 -36.524 -25.103 
ATOM   4479  O4'   A A 212      74.422 -36.436 -24.295 
ATOM   4480  C3'   A A 212      72.596 -37.812 -24.600 
ATOM   4481  O3'   A A 212      71.602 -38.317 -25.456 
ATOM   4482  C2'   A A 212      73.820 -38.717 -24.483 
ATOM   4483  O2'   A A 212      74.241 -39.193 -25.749 
ATOM   4484  C1'   A A 212      74.868 -37.734 -23.963 
ATOM   4485  N1    A A 212      77.673 -39.840 -20.220 
ATOM   4486  C2    A A 212      77.770 -39.875 -21.554 
ATOM   4487  N3    A A 212      77.005 -39.292 -22.473 
ATOM   4488  C4    A A 212      76.020 -38.601 -21.886 
ATOM   4489  C5    A A 212      75.783 -38.475 -20.527 
ATOM   4490  C6    A A 212      76.672 -39.137 -19.666 
ATOM   4491  N6    A A 212      76.573 -39.111 -18.334 
ATOM   4492  N7    A A 212      74.675 -37.685 -20.296 
ATOM   4493  C8    A A 212      74.265 -37.357 -21.502 
ATOM   4494  N9    A A 212      75.035 -37.873 -22.503 
ATOM   4495  OP1   A A 212      73.415 -32.749 -24.570 
ATOM   4496  OP2   A A 212      71.867 -32.644 -22.541 
ATOM   4497  P     C A 213      70.330 -38.901 -24.918 
ATOM   4498  C5'   C A 213      71.132 -39.857 -22.625 
ATOM   4499  O5'   C A 213      70.506 -38.804 -23.346 
ATOM   4500  C4'   C A 213      71.356 -39.464 -21.189 
ATOM   4501  O4'   C A 213      71.866 -38.115 -21.114 
ATOM   4502  C3'   C A 213      70.124 -39.430 -20.319 
ATOM   4503  O3'   C A 213      69.743 -40.716 -19.884 
ATOM   4504  C2'   C A 213      70.548 -38.506 -19.187 
ATOM   4505  O2'   C A 213      71.368 -39.175 -18.255 
ATOM   4506  C1'   C A 213      71.391 -37.480 -19.943 
ATOM   4507  N1    C A 213      70.620 -36.272 -20.326 
ATOM   4508  C2    C A 213      70.374 -35.305 -19.355 
ATOM   4509  O2    C A 213      70.803 -35.479 -18.201 
ATOM   4510  N3    C A 213      69.671 -34.203 -19.688 
ATOM   4511  C4    C A 213      69.223 -34.045 -20.936 
ATOM   4512  N4    C A 213      68.537 -32.944 -21.218 
ATOM   4513  C5    C A 213      69.462 -35.011 -21.946 
ATOM   4514  C6    C A 213      70.157 -36.101 -21.598 
ATOM   4515  OP1   C A 213      70.273 -40.338 -25.277 
ATOM   4516  OP2   C A 213      69.207 -38.013 -25.308 
ATOM   4517  P     A A 214      68.324 -41.176 -20.143 
ATOM   4518  C5'   A A 214      68.017 -40.536 -17.634 
ATOM   4519  O5'   A A 214      67.582 -40.427 -18.981 
ATOM   4520  C4'   A A 214      67.211 -39.632 -16.754 
ATOM   4521  O4'   A A 214      67.669 -38.271 -16.893 
ATOM   4522  C3'   A A 214      65.737 -39.559 -17.105 
ATOM   4523  O3'   A A 214      65.005 -40.657 -16.590 
ATOM   4524  C2'   A A 214      65.337 -38.218 -16.532 
ATOM   4525  O2'   A A 214      65.187 -38.287 -15.128 
ATOM   4526  C1'   A A 214      66.568 -37.391 -16.852 
ATOM   4527  N1    A A 214      64.225 -33.756 -19.642 
ATOM   4528  C2    A A 214      64.081 -34.142 -18.369 
ATOM   4529  N3    A A 214      64.721 -35.094 -17.705 
ATOM   4530  C4    A A 214      65.620 -35.699 -18.498 
ATOM   4531  C5    A A 214      65.882 -35.413 -19.823 
ATOM   4532  C6    A A 214      65.137 -34.385 -20.406 
ATOM   4533  N6    A A 214      65.279 -34.002 -21.679 
ATOM   4534  N7    A A 214      66.872 -36.242 -20.319 
ATOM   4535  C8    A A 214      67.182 -37.004 -19.295 
ATOM   4536  N9    A A 214      66.462 -36.727 -18.163 
ATOM   4537  OP1   A A 214      68.244 -42.626 -19.879 
ATOM   4538  OP2   A A 214      67.833 -40.635 -21.431 
ATOM   4539  P     G A 215      64.210 -41.505 -17.634 
ATOM   4540  C5'   G A 215      62.373 -39.803 -16.991 
ATOM   4541  O5'   G A 215      63.093 -40.467 -18.012 
ATOM   4542  C4'   G A 215      61.445 -38.780 -17.568 
ATOM   4543  O4'   G A 215      62.170 -37.600 -17.985 
ATOM   4544  C3'   G A 215      60.706 -39.175 -18.823 
ATOM   4545  O3'   G A 215      59.651 -40.073 -18.562 
ATOM   4546  C2'   G A 215      60.256 -37.828 -19.352 
ATOM   4547  O2'   G A 215      59.164 -37.326 -18.615 
ATOM   4548  C1'   G A 215      61.477 -36.979 -19.047 
ATOM   4549  N1    G A 215      62.267 -34.472 -23.349 
ATOM   4550  C2    G A 215      61.282 -34.315 -22.412 
ATOM   4551  N2    G A 215      60.381 -33.362 -22.652 
ATOM   4552  N3    G A 215      61.189 -35.038 -21.318 
ATOM   4553  C4    G A 215      62.176 -35.953 -21.235 
ATOM   4554  C5    G A 215      63.202 -36.194 -22.114 
ATOM   4555  C6    G A 215      63.292 -35.405 -23.285 
ATOM   4556  O6    G A 215      64.129 -35.464 -24.193 
ATOM   4557  N7    G A 215      64.007 -37.225 -21.654 
ATOM   4558  C8    G A 215      63.458 -37.587 -20.527 
ATOM   4559  N9    G A 215      62.351 -36.855 -20.216 
ATOM   4560  OP1   G A 215      63.582 -42.612 -16.881 
ATOM   4561  OP2   G A 215      64.998 -41.803 -18.845 
ATOM   4562  P     C A 216      59.357 -41.153 -19.627 
ATOM   4563  C5'   C A 216      57.334 -39.581 -20.007 
ATOM   4564  O5'   C A 216      58.402 -40.331 -20.561 
ATOM   4565  C4'   C A 216      56.782 -38.621 -21.014 
ATOM   4566  O4'   C A 216      57.701 -37.525 -21.225 
ATOM   4567  C3'   C A 216      56.572 -39.167 -22.406 
ATOM   4568  O3'   C A 216      55.420 -39.973 -22.500 
ATOM   4569  C2'   C A 216      56.509 -37.897 -23.229 
ATOM   4570  O2'   C A 216      55.271 -37.241 -23.067 
ATOM   4571  C1'   C A 216      57.588 -37.064 -22.557 
ATOM   4572  N1    C A 216      58.887 -37.198 -23.244 
ATOM   4573  C2    C A 216      59.138 -36.352 -24.324 
ATOM   4574  O2    C A 216      58.278 -35.523 -24.654 
ATOM   4575  N3    C A 216      60.309 -36.457 -24.985 
ATOM   4576  C4    C A 216      61.212 -37.359 -24.607 
ATOM   4577  N4    C A 216      62.352 -37.427 -25.288 
ATOM   4578  C5    C A 216      60.978 -38.232 -23.513 
ATOM   4579  C6    C A 216      59.811 -38.118 -22.868 
ATOM   4580  OP1   C A 216      58.567 -42.222 -18.972 
ATOM   4581  OP2   C A 216      60.569 -41.514 -20.401 
ATOM   4582  P     A A 217      55.514 -41.231 -23.402 
ATOM   4583  C5'   A A 217      54.098 -39.716 -24.937 
ATOM   4584  O5'   A A 217      55.215 -40.571 -24.794 
ATOM   4585  C4'   A A 217      54.219 -38.881 -26.178 
ATOM   4586  O4'   A A 217      55.247 -37.880 -26.013 
ATOM   4587  C3'   A A 217      54.643 -39.601 -27.433 
ATOM   4588  O3'   A A 217      53.607 -40.361 -28.006 
ATOM   4589  C2'   A A 217      55.118 -38.455 -28.296 
ATOM   4590  O2'   A A 217      54.033 -37.724 -28.820 
ATOM   4591  C1'   A A 217      55.833 -37.597 -27.267 
ATOM   4592  N1    A A 217      60.365 -36.691 -29.433 
ATOM   4593  C2    A A 217      59.138 -36.237 -29.687 
ATOM   4594  N3    A A 217      57.999 -36.517 -29.071 
ATOM   4595  C4    A A 217      58.204 -37.385 -28.073 
ATOM   4596  C5    A A 217      59.404 -37.941 -27.692 
ATOM   4597  C6    A A 217      60.534 -37.559 -28.423 
ATOM   4598  N6    A A 217      61.762 -38.018 -28.177 
ATOM   4599  N7    A A 217      59.226 -38.796 -26.620 
ATOM   4600  C8    A A 217      57.937 -38.740 -26.384 
ATOM   4601  N9    A A 217      57.266 -37.902 -27.226 
ATOM   4602  OP1   A A 217      54.381 -42.117 -23.048 
ATOM   4603  OP2   A A 217      56.888 -41.784 -23.439 
ATOM   4604  P     G A 218      54.022 -41.608 -28.803 
ATOM   4605  C5'   G A 218      53.509 -40.048 -30.807 
ATOM   4606  O5'   G A 218      54.401 -40.951 -30.181 
ATOM   4607  C4'   G A 218      54.201 -39.298 -31.904 
ATOM   4608  O4'   G A 218      55.218 -38.436 -31.358 
ATOM   4609  C3'   G A 218      54.955 -40.132 -32.908 
ATOM   4610  O3'   G A 218      54.102 -40.732 -33.852 
ATOM   4611  C2'   G A 218      55.912 -39.125 -33.501 
ATOM   4612  O2'   G A 218      55.256 -38.270 -34.410 
ATOM   4613  C1'   G A 218      56.292 -38.330 -32.267 
ATOM   4614  N1    G A 218      61.332 -38.520 -32.528 
ATOM   4615  C2    G A 218      60.442 -37.888 -33.352 
ATOM   4616  N2    G A 218      60.960 -37.220 -34.384 
ATOM   4617  N3    G A 218      59.139 -37.909 -33.175 
ATOM   4618  C4    G A 218      58.791 -38.630 -32.091 
ATOM   4619  C5    G A 218      59.599 -39.298 -31.208 
ATOM   4620  C6    G A 218      60.997 -39.265 -31.408 
ATOM   4621  O6    G A 218      61.882 -39.800 -30.734 
ATOM   4622  N7    G A 218      58.848 -39.919 -30.225 
ATOM   4623  C8    G A 218      57.616 -39.624 -30.526 
ATOM   4624  N9    G A 218      57.513 -38.843 -31.644 
ATOM   4625  OP1   G A 218      52.789 -42.404 -28.992 
ATOM   4626  OP2   G A 218      55.231 -42.260 -28.250 
ATOM   4627  P     U A 219      54.488 -42.129 -34.349 
ATOM   4628  C5'   U A 219      55.397 -40.807 -36.386 
ATOM   4629  O5'   U A 219      55.613 -41.784 -35.387 
ATOM   4630  C4'   U A 219      56.686 -40.444 -37.065 
ATOM   4631  O4'   U A 219      57.549 -39.728 -36.149 
ATOM   4632  C3'   U A 219      57.536 -41.607 -37.511 
ATOM   4633  O3'   U A 219      57.066 -42.188 -38.707 
ATOM   4634  C2'   U A 219      58.905 -40.966 -37.630 
ATOM   4635  O2'   U A 219      59.004 -40.183 -38.797 
ATOM   4636  C1'   U A 219      58.897 -40.043 -36.419 
ATOM   4637  N1    U A 219      59.496 -40.684 -35.231 
ATOM   4638  C2    U A 219      60.871 -40.660 -35.136 
ATOM   4639  O2    U A 219      61.586 -40.141 -35.970 
ATOM   4640  N3    U A 219      61.382 -41.269 -34.021 
ATOM   4641  C4    U A 219      60.675 -41.890 -33.017 
ATOM   4642  O4    U A 219      61.280 -42.396 -32.079 
ATOM   4643  C5    U A 219      59.262 -41.873 -33.191 
ATOM   4644  C6    U A 219      58.736 -41.281 -34.269 
ATOM   4645  OP1   U A 219      53.318 -42.650 -35.090 
ATOM   4646  OP2   U A 219      55.085 -42.944 -33.263 
ATOM   4647  P     G A 220      57.136 -43.714 -38.819 
ATOM   4648  C5'   G A 220      59.190 -43.217 -40.304 
ATOM   4649  O5'   G A 220      58.642 -43.919 -39.208 
ATOM   4650  C4'   G A 220      60.680 -43.352 -40.324 
ATOM   4651  O4'   G A 220      61.276 -42.545 -39.288 
ATOM   4652  C3'   G A 220      61.229 -44.729 -40.045 
ATOM   4653  O3'   G A 220      61.110 -45.600 -41.143 
ATOM   4654  C2'   G A 220      62.655 -44.416 -39.660 
ATOM   4655  O2'   G A 220      63.433 -44.092 -40.788 
ATOM   4656  C1'   G A 220      62.458 -43.166 -38.832 
ATOM   4657  N1    G A 220      64.956 -44.381 -34.628 
ATOM   4658  C2    G A 220      65.435 -44.118 -35.880 
ATOM   4659  N2    G A 220      66.759 -44.190 -36.040 
ATOM   4660  N3    G A 220      64.672 -43.805 -36.903 
ATOM   4661  C4    G A 220      63.368 -43.781 -36.566 
ATOM   4662  C5    G A 220      62.787 -44.030 -35.349 
ATOM   4663  C6    G A 220      63.620 -44.363 -34.257 
ATOM   4664  O6    G A 220      63.294 -44.627 -33.095 
ATOM   4665  N7    G A 220      61.412 -43.900 -35.426 
ATOM   4666  C8    G A 220      61.186 -43.583 -36.668 
ATOM   4667  N9    G A 220      62.330 -43.490 -37.409 
ATOM   4668  OP1   G A 220      56.299 -44.103 -39.976 
ATOM   4669  OP2   G A 220      56.906 -44.350 -37.503 
ATOM   4670  P     C A 221      60.879 -47.090 -40.852 
ATOM   4671  C5'   C A 221      63.423 -47.311 -41.252 
ATOM   4672  O5'   C A 221      62.317 -47.548 -40.410 
ATOM   4673  C4'   C A 221      64.714 -47.547 -40.521 
ATOM   4674  O4'   C A 221      64.859 -46.606 -39.435 
ATOM   4675  C3'   C A 221      64.857 -48.881 -39.842 
ATOM   4676  O3'   C A 221      65.153 -49.918 -40.742 
ATOM   4677  C2'   C A 221      65.969 -48.597 -38.852 
ATOM   4678  O2'   C A 221      67.224 -48.535 -39.489 
ATOM   4679  C1'   C A 221      65.593 -47.202 -38.388 
ATOM   4680  N1    C A 221      64.776 -47.243 -37.161 
ATOM   4681  C2    C A 221      65.440 -47.410 -35.947 
ATOM   4682  O2    C A 221      66.671 -47.506 -35.940 
ATOM   4683  N3    C A 221      64.721 -47.461 -34.805 
ATOM   4684  C4    C A 221      63.396 -47.356 -34.845 
ATOM   4685  N4    C A 221      62.729 -47.413 -33.696 
ATOM   4686  C5    C A 221      62.699 -47.188 -36.069 
ATOM   4687  C6    C A 221      63.422 -47.137 -37.194 
ATOM   4688  OP1   C A 221      60.551 -47.749 -42.138 
ATOM   4689  OP2   C A 221      59.966 -47.263 -39.699 
ATOM   4690  P     U A 222      64.616 -51.318 -40.436 
ATOM   4691  C5'   U A 222      66.967 -51.724 -39.436 
ATOM   4692  O5'   U A 222      65.569 -51.761 -39.270 
ATOM   4693  C4'   U A 222      67.669 -51.925 -38.124 
ATOM   4694  O4'   U A 222      67.386 -50.825 -37.232 
ATOM   4695  C3'   U A 222      67.239 -53.136 -37.334 
ATOM   4696  O3'   U A 222      67.815 -54.324 -37.826 
ATOM   4697  C2'   U A 222      67.693 -52.771 -35.938 
ATOM   4698  O2'   U A 222      69.089 -52.919 -35.789 
ATOM   4699  C1'   U A 222      67.356 -51.288 -35.900 
ATOM   4700  N1    U A 222      66.021 -51.041 -35.328 
ATOM   4701  C2    U A 222      65.924 -51.058 -33.954 
ATOM   4702  O2    U A 222      66.875 -51.263 -33.225 
ATOM   4703  N3    U A 222      64.668 -50.827 -33.461 
ATOM   4704  C4    U A 222      63.523 -50.588 -34.186 
ATOM   4705  O4    U A 222      62.465 -50.401 -33.594 
ATOM   4706  C5    U A 222      63.709 -50.587 -35.598 
ATOM   4707  C6    U A 222      64.925 -50.807 -36.107 
ATOM   4708  OP1   U A 222      64.895 -52.166 -41.615 
ATOM   4709  OP2   U A 222      63.235 -51.238 -39.906 
ATOM   4710  P     C A 223      67.063 -55.624 -37.642 
ATOM   4711  C5'   C A 223      68.917 -56.082 -35.898 
ATOM   4712  O5'   C A 223      67.540 -56.031 -36.208 
ATOM   4713  C4'   C A 223      69.113 -56.312 -34.430 
ATOM   4714  O4'   C A 223      68.782 -55.122 -33.689 
ATOM   4715  C3'   C A 223      68.224 -57.367 -33.818 
ATOM   4716  O3'   C A 223      68.685 -58.670 -34.089 
ATOM   4717  C2'   C A 223      68.261 -56.993 -32.354 
ATOM   4718  O2'   C A 223      69.475 -57.385 -31.752 
ATOM   4719  C1'   C A 223      68.230 -55.476 -32.440 
ATOM   4720  N1    C A 223      66.855 -54.939 -32.347 
ATOM   4721  C2    C A 223      66.307 -54.765 -31.079 
ATOM   4722  O2    C A 223      66.979 -55.059 -30.082 
ATOM   4723  N3    C A 223      65.049 -54.277 -30.967 
ATOM   4724  C4    C A 223      64.351 -53.970 -32.059 
ATOM   4725  N4    C A 223      63.120 -53.494 -31.903 
ATOM   4726  C5    C A 223      64.890 -54.141 -33.361 
ATOM   4727  C6    C A 223      66.133 -54.625 -33.454 
ATOM   4728  OP1   C A 223      67.592 -56.609 -38.611 
ATOM   4729  OP2   C A 223      65.606 -55.365 -37.590 
ATOM   4730  P     U A 224      67.662 -59.743 -34.453 
ATOM   4731  C5'   U A 224      68.251 -60.628 -32.097 
ATOM   4732  O5'   U A 224      67.261 -60.230 -33.020 
ATOM   4733  C4'   U A 224      67.716 -60.615 -30.696 
ATOM   4734  O4'   U A 224      67.477 -59.257 -30.266 
ATOM   4735  C3'   U A 224      66.375 -61.285 -30.495 
ATOM   4736  O3'   U A 224      66.465 -62.693 -30.456 
ATOM   4737  C2'   U A 224      65.919 -60.663 -29.193 
ATOM   4738  O2'   U A 224      66.604 -61.213 -28.089 
ATOM   4739  C1'   U A 224      66.379 -59.226 -29.380 
ATOM   4740  N1    U A 224      65.310 -58.380 -29.949 
ATOM   4741  C2    U A 224      64.416 -57.833 -29.053 
ATOM   4742  O2    U A 224      64.488 -58.010 -27.851 
ATOM   4743  N3    U A 224      63.433 -57.064 -29.617 
ATOM   4744  C4    U A 224      63.252 -56.798 -30.954 
ATOM   4745  O4    U A 224      62.315 -56.090 -31.306 
ATOM   4746  C5    U A 224      64.220 -57.401 -31.813 
ATOM   4747  C6    U A 224      65.191 -58.153 -31.289 
ATOM   4748  OP1   U A 224      68.354 -60.850 -35.148 
ATOM   4749  OP2   U A 224      66.477 -59.120 -35.082 
ATOM   4750  P     A A 225      65.314 -63.511 -31.026 
ATOM   4751  C5'   A A 225      64.640 -63.814 -28.542 
ATOM   4752  O5'   A A 225      64.285 -63.392 -29.841 
ATOM   4753  C4'   A A 225      63.675 -63.284 -27.521 
ATOM   4754  O4'   A A 225      63.742 -61.845 -27.471 
ATOM   4755  C3'   A A 225      62.210 -63.551 -27.780 
ATOM   4756  O3'   A A 225      61.832 -64.867 -27.459 
ATOM   4757  C2'   A A 225      61.550 -62.496 -26.921 
ATOM   4758  O2'   A A 225      61.591 -62.841 -25.556 
ATOM   4759  C1'   A A 225      62.474 -61.319 -27.148 
ATOM   4760  N1    A A 225      59.142 -57.687 -28.510 
ATOM   4761  C2    A A 225      59.372 -58.311 -27.352 
ATOM   4762  N3    A A 225      60.265 -59.247 -27.072 
ATOM   4763  C4    A A 225      60.991 -59.548 -28.158 
ATOM   4764  C5    A A 225      60.872 -59.000 -29.412 
ATOM   4765  C6    A A 225      59.892 -58.015 -29.577 
ATOM   4766  N6    A A 225      59.653 -57.397 -30.733 
ATOM   4767  N7    A A 225      61.790 -59.561 -30.281 
ATOM   4768  C8    A A 225      62.431 -60.430 -29.541 
ATOM   4769  N9    A A 225      61.997 -60.471 -28.247 
ATOM   4770  OP1   A A 225      65.742 -64.919 -31.130 
ATOM   4771  OP2   A A 225      64.741 -62.832 -32.206 
ATOM   4772  P     U A 226      60.657 -65.498 -28.189 
ATOM   4773  C5'   U A 226      59.390 -64.944 -25.996 
ATOM   4774  O5'   U A 226      59.470 -64.834 -27.403 
ATOM   4775  C4'   U A 226      58.373 -63.993 -25.441 
ATOM   4776  O4'   U A 226      58.756 -62.630 -25.725 
ATOM   4777  C3'   U A 226      56.982 -64.093 -26.024 
ATOM   4778  O3'   U A 226      56.250 -65.173 -25.488 
ATOM   4779  C2'   U A 226      56.400 -62.733 -25.681 
ATOM   4780  O2'   U A 226      56.036 -62.655 -24.320 
ATOM   4781  C1'   U A 226      57.607 -61.835 -25.912 
ATOM   4782  N1    U A 226      57.620 -61.260 -27.271 
ATOM   4783  C2    U A 226      56.840 -60.142 -27.484 
ATOM   4784  O2    U A 226      56.163 -59.627 -26.613 
ATOM   4785  N3    U A 226      56.881 -59.646 -28.761 
ATOM   4786  C4    U A 226      57.604 -60.140 -29.824 
ATOM   4787  O4    U A 226      57.534 -59.581 -30.913 
ATOM   4788  C5    U A 226      58.382 -61.295 -29.521 
ATOM   4789  C6    U A 226      58.364 -61.800 -28.283 
ATOM   4790  OP1   U A 226      60.650 -66.948 -27.896 
ATOM   4791  OP2   U A 226      60.607 -65.039 -29.592 
ATOM   4792  P     C A 227      55.267 -65.899 -26.396 
ATOM   4793  C5'   C A 227      53.529 -64.612 -24.961 
ATOM   4794  O5'   C A 227      54.031 -64.942 -26.242 
ATOM   4795  C4'   C A 227      52.656 -63.394 -25.027 
ATOM   4796  O4'   C A 227      53.440 -62.245 -25.420 
ATOM   4797  C3'   C A 227      51.543 -63.426 -26.048 
ATOM   4798  O3'   C A 227      50.432 -64.167 -25.607 
ATOM   4799  C2'   C A 227      51.250 -61.952 -26.246 
ATOM   4800  O2'   C A 227      50.507 -61.424 -25.167 
ATOM   4801  C1'   C A 227      52.652 -61.367 -26.196 
ATOM   4802  N1    C A 227      53.247 -61.230 -27.542 
ATOM   4803  C2    C A 227      52.939 -60.092 -28.283 
ATOM   4804  O2    C A 227      52.188 -59.235 -27.795 
ATOM   4805  N3    C A 227      53.470 -59.945 -29.518 
ATOM   4806  C4    C A 227      54.277 -60.878 -30.016 
ATOM   4807  N4    C A 227      54.775 -60.696 -31.233 
ATOM   4808  C5    C A 227      54.600 -62.050 -29.283 
ATOM   4809  C6    C A 227      54.067 -62.179 -28.061 
ATOM   4810  OP1   C A 227      54.929 -67.198 -25.768 
ATOM   4811  OP2   C A 227      55.714 -65.866 -27.805 
ATOM   4812  P     C A 228      49.648 -64.948 -26.648 
ATOM   4813  C5'   C A 228      48.007 -62.941 -26.469 
ATOM   4814  O5'   C A 228      48.808 -63.779 -27.281 
ATOM   4815  C4'   C A 228      47.545 -61.742 -27.239 
ATOM   4816  O4'   C A 228      48.667 -60.890 -27.567 
ATOM   4817  C3'   C A 228      46.911 -62.020 -28.582 
ATOM   4818  O3'   C A 228      45.576 -62.450 -28.469 
ATOM   4819  C2'   C A 228      47.066 -60.685 -29.286 
ATOM   4820  O2'   C A 228      46.129 -59.742 -28.815 
ATOM   4821  C1'   C A 228      48.449 -60.266 -28.817 
ATOM   4822  N1    C A 228      49.508 -60.677 -29.764 
ATOM   4823  C2    C A 228      49.747 -59.864 -30.874 
ATOM   4824  O2    C A 228      49.079 -58.832 -31.028 
ATOM   4825  N3    C A 228      50.706 -60.222 -31.756 
ATOM   4826  C4    C A 228      51.411 -61.334 -31.565 
ATOM   4827  N4    C A 228      52.343 -61.646 -32.457 
ATOM   4828  C5    C A 228      51.182 -62.178 -30.447 
ATOM   4829  C6    C A 228      50.230 -61.810 -29.580 
ATOM   4830  OP1   C A 228      48.722 -65.847 -25.922 
ATOM   4831  OP2   C A 228      50.535 -65.502 -27.694 
ATOM   4832  P     U A 229      45.134 -63.551 -29.427 
ATOM   4833  C5'   U A 229      44.116 -61.565 -30.746 
ATOM   4834  O5'   U A 229      44.950 -62.709 -30.740 
ATOM   4835  C4'   U A 229      44.343 -60.740 -31.980 
ATOM   4836  O4'   U A 229      45.681 -60.184 -31.968 
ATOM   4837  C3'   U A 229      44.283 -61.475 -33.297 
ATOM   4838  O3'   U A 229      42.966 -61.741 -33.718 
ATOM   4839  C2'   U A 229      45.038 -60.531 -34.210 
ATOM   4840  O2'   U A 229      44.257 -59.405 -34.547 
ATOM   4841  C1'   U A 229      46.167 -60.079 -33.290 
ATOM   4842  N1    U A 229      47.365 -60.921 -33.447 
ATOM   4843  C2    U A 229      48.207 -60.612 -34.499 
ATOM   4844  O2    U A 229      48.001 -59.692 -35.268 
ATOM   4845  N3    U A 229      49.301 -61.423 -34.617 
ATOM   4846  C4    U A 229      49.634 -62.492 -33.814 
ATOM   4847  O4    U A 229      50.655 -63.130 -34.054 
ATOM   4848  C5    U A 229      48.713 -62.744 -32.754 
ATOM   4849  C6    U A 229      47.637 -61.964 -32.613 
ATOM   4850  OP1   U A 229      43.805 -63.994 -28.963 
ATOM   4851  OP2   U A 229      46.196 -64.555 -29.664 
ATOM   4852  P     G A 230      42.734 -63.058 -34.470 
ATOM   4853  C5'   G A 230      42.722 -61.533 -36.569 
ATOM   4854  O5'   G A 230      43.258 -62.658 -35.905 
ATOM   4855  C4'   G A 230      43.636 -61.058 -37.664 
ATOM   4856  O4'   G A 230      44.931 -60.736 -37.125 
ATOM   4857  C3'   G A 230      43.950 -62.049 -38.761 
ATOM   4858  O3'   G A 230      42.904 -62.148 -39.697 
ATOM   4859  C2'   G A 230      45.234 -61.495 -39.332 
ATOM   4860  O2'   G A 230      44.985 -60.385 -40.165 
ATOM   4861  C1'   G A 230      45.935 -61.017 -38.074 
ATOM   4862  N1    G A 230      50.423 -63.246 -38.618 
ATOM   4863  C2    G A 230      49.844 -62.264 -39.372 
ATOM   4864  N2    G A 230      50.552 -61.813 -40.405 
ATOM   4865  N3    G A 230      48.657 -61.755 -39.121 
ATOM   4866  C4    G A 230      48.085 -62.327 -38.044 
ATOM   4867  C5    G A 230      48.572 -63.315 -37.231 
ATOM   4868  C6    G A 230      49.850 -63.846 -37.505 
ATOM   4869  O6    G A 230      50.461 -64.734 -36.899 
ATOM   4870  N7    G A 230      47.669 -63.623 -36.231 
ATOM   4871  C8    G A 230      46.665 -62.832 -36.458 
ATOM   4872  N9    G A 230      46.851 -62.020 -37.537 
ATOM   4873  OP1   G A 230      41.271 -63.253 -34.542 
ATOM   4874  OP2   G A 230      43.591 -64.144 -33.954 
ATOM   4875  P     G A 231      42.823 -63.398 -40.593 
ATOM   4876  C5'   G A 231      43.787 -61.721 -42.341 
ATOM   4877  O5'   G A 231      43.824 -63.006 -41.754 
ATOM   4878  C4'   G A 231      45.109 -61.359 -42.978 
ATOM   4879  O4'   G A 231      46.192 -61.787 -42.120 
ATOM   4880  C3'   G A 231      45.380 -62.000 -44.324 
ATOM   4881  O3'   G A 231      46.173 -61.137 -45.123 
ATOM   4882  C2'   G A 231      46.171 -63.233 -43.956 
ATOM   4883  O2'   G A 231      46.977 -63.744 -45.004 
ATOM   4884  C1'   G A 231      47.021 -62.699 -42.813 
ATOM   4885  N1    G A 231      50.873 -65.545 -41.251 
ATOM   4886  C2    G A 231      50.830 -64.617 -42.257 
ATOM   4887  N2    G A 231      51.966 -64.424 -42.932 
ATOM   4888  N3    G A 231      49.757 -63.934 -42.576 
ATOM   4889  C4    G A 231      48.711 -64.254 -41.792 
ATOM   4890  C5    G A 231      48.645 -65.168 -40.769 
ATOM   4891  C6    G A 231      49.806 -65.891 -40.437 
ATOM   4892  O6    G A 231      49.950 -66.751 -39.556 
ATOM   4893  N7    G A 231      47.380 -65.211 -40.220 
ATOM   4894  C8    G A 231      46.713 -64.337 -40.909 
ATOM   4895  N9    G A 231      47.455 -63.724 -41.875 
ATOM   4896  OP1   G A 231      41.452 -63.423 -41.147 
ATOM   4897  OP2   G A 231      43.351 -64.596 -39.896 
ATOM   4898  P     C A 232      45.603 -59.700 -45.518 
ATOM   4899  C5'   C A 232      45.195 -60.469 -47.966 
ATOM   4900  O5'   C A 232      44.654 -60.096 -46.704 
ATOM   4901  C4'   C A 232      44.150 -61.143 -48.802 
ATOM   4902  O4'   C A 232      43.900 -62.475 -48.297 
ATOM   4903  C3'   C A 232      42.782 -60.490 -48.799 
ATOM   4904  O3'   C A 232      42.706 -59.373 -49.665 
ATOM   4905  C2'   C A 232      41.878 -61.635 -49.200 
ATOM   4906  O2'   C A 232      41.946 -61.882 -50.590 
ATOM   4907  C1'   C A 232      42.533 -62.799 -48.465 
ATOM   4908  N1    C A 232      41.931 -63.025 -47.129 
ATOM   4909  C2    C A 232      40.715 -63.703 -47.060 
ATOM   4910  O2    C A 232      40.177 -64.098 -48.113 
ATOM   4911  N3    C A 232      40.150 -63.917 -45.853 
ATOM   4912  C4    C A 232      40.748 -63.485 -44.742 
ATOM   4913  N4    C A 232      40.162 -63.724 -43.573 
ATOM   4914  C5    C A 232      41.982 -62.788 -44.784 
ATOM   4915  C6    C A 232      42.529 -62.583 -45.992 
ATOM   4916  OP1   C A 232      46.698 -58.861 -46.063 
ATOM   4917  OP2   C A 232      44.765 -59.182 -44.417 
ATOM   4918  P     C A 233      41.923 -58.116 -49.198 
ATOM   4919  C5'   C A 233      39.974 -59.105 -50.613 
ATOM   4920  O5'   C A 233      40.451 -58.649 -49.353 
ATOM   4921  C4'   C A 233      38.637 -59.776 -50.474 
ATOM   4922  O4'   C A 233      38.769 -60.967 -49.669 
ATOM   4923  C3'   C A 233      37.561 -58.988 -49.763 
ATOM   4924  O3'   C A 233      36.958 -58.014 -50.593 
ATOM   4925  C2'   C A 233      36.607 -60.080 -49.322 
ATOM   4926  O2'   C A 233      35.823 -60.552 -50.392 
ATOM   4927  C1'   C A 233      37.588 -61.173 -48.919 
ATOM   4928  N1    C A 233      37.913 -61.120 -47.477 
ATOM   4929  C2    C A 233      36.999 -61.672 -46.582 
ATOM   4930  O2    C A 233      35.960 -62.196 -47.017 
ATOM   4931  N3    C A 233      37.270 -61.627 -45.259 
ATOM   4932  C4    C A 233      38.394 -61.059 -44.820 
ATOM   4933  N4    C A 233      38.620 -61.042 -43.513 
ATOM   4934  C5    C A 233      39.333 -60.485 -45.711 
ATOM   4935  C6    C A 233      39.051 -60.539 -47.020 
ATOM   4936  OP1   C A 233      42.137 -57.040 -50.198 
ATOM   4937  OP2   C A 233      42.168 -57.837 -47.770 
ATOM   4938  P     G A 234      36.620 -56.645 -49.964 
ATOM   4939  C5'   G A 234      34.236 -57.622 -49.594 
ATOM   4940  O5'   G A 234      35.399 -57.027 -49.040 
ATOM   4941  C4'   G A 234      33.366 -58.203 -48.518 
ATOM   4942  O4'   G A 234      34.073 -59.243 -47.822 
ATOM   4943  C3'   G A 234      32.940 -57.268 -47.408 
ATOM   4944  O3'   G A 234      31.882 -56.420 -47.780 
ATOM   4945  C2'   G A 234      32.590 -58.236 -46.303 
ATOM   4946  O2'   G A 234      31.348 -58.863 -46.540 
ATOM   4947  C1'   G A 234      33.687 -59.261 -46.465 
ATOM   4948  N1    G A 234      35.500 -59.178 -41.754 
ATOM   4949  C2    G A 234      34.277 -59.596 -42.207 
ATOM   4950  N2    G A 234      33.426 -60.044 -41.292 
ATOM   4951  N3    G A 234      33.923 -59.574 -43.475 
ATOM   4952  C4    G A 234      34.904 -59.087 -44.259 
ATOM   4953  C5    G A 234      36.149 -58.641 -43.905 
ATOM   4954  C6    G A 234      36.522 -58.674 -42.545 
ATOM   4955  O6    G A 234      37.587 -58.319 -42.028 
ATOM   4956  N7    G A 234      36.858 -58.219 -45.016 
ATOM   4957  C8    G A 234      36.036 -58.407 -46.007 
ATOM   4958  N9    G A 234      34.837 -58.933 -45.620 
ATOM   4959  OP1   G A 234      36.124 -55.778 -51.056 
ATOM   4960  OP2   G A 234      37.720 -56.168 -49.098 
ATOM   4961  P     G A 235      31.830 -55.014 -47.121 
ATOM   4962  C5'   G A 235      30.124 -56.099 -45.475 
ATOM   4963  O5'   G A 235      31.324 -55.366 -45.666 
ATOM   4964  C4'   G A 235      29.973 -56.521 -44.043 
ATOM   4965  O4'   G A 235      31.076 -57.364 -43.659 
ATOM   4966  C3'   G A 235      30.000 -55.423 -43.006 
ATOM   4967  O3'   G A 235      28.773 -54.740 -42.911 
ATOM   4968  C2'   G A 235      30.375 -56.180 -41.753 
ATOM   4969  O2'   G A 235      29.278 -56.903 -41.244 
ATOM   4970  C1'   G A 235      31.389 -57.156 -42.298 
ATOM   4971  N1    G A 235      35.151 -56.012 -39.127 
ATOM   4972  C2    G A 235      33.913 -56.532 -38.852 
ATOM   4973  N2    G A 235      33.635 -56.773 -37.574 
ATOM   4974  N3    G A 235      33.014 -56.792 -39.775 
ATOM   4975  C4    G A 235      33.457 -56.484 -41.011 
ATOM   4976  C5    G A 235      34.666 -55.960 -41.386 
ATOM   4977  C6    G A 235      35.627 -55.687 -40.389 
ATOM   4978  O6    G A 235      36.767 -55.221 -40.523 
ATOM   4979  N7    G A 235      34.727 -55.785 -42.761 
ATOM   4980  C8    G A 235      33.568 -56.195 -43.185 
ATOM   4981  N9    G A 235      32.751 -56.634 -42.178 
ATOM   4982  OP1   G A 235      30.756 -54.276 -47.821 
ATOM   4983  OP2   G A 235      33.179 -54.413 -47.007 
ATOM   4984  P     U A 236      28.814 -53.226 -42.544 
ATOM   4985  C5'   U A 236      28.260 -53.991 -40.113 
ATOM   4986  O5'   U A 236      29.103 -53.271 -40.994 
ATOM   4987  C4'   U A 236      28.866 -54.092 -38.739 
ATOM   4988  O4'   U A 236      30.120 -54.815 -38.807 
ATOM   4989  C3'   U A 236      29.252 -52.786 -38.077 
ATOM   4990  O3'   U A 236      28.151 -52.113 -37.508 
ATOM   4991  C2'   U A 236      30.276 -53.243 -37.055 
ATOM   4992  O2'   U A 236      29.658 -53.860 -35.948 
ATOM   4993  C1'   U A 236      31.020 -54.301 -37.847 
ATOM   4994  N1    U A 236      32.203 -53.737 -38.528 
ATOM   4995  C2    U A 236      33.325 -53.516 -37.752 
ATOM   4996  O2    U A 236      33.369 -53.764 -36.560 
ATOM   4997  N3    U A 236      34.395 -52.991 -38.428 
ATOM   4998  C4    U A 236      34.461 -52.669 -39.766 
ATOM   4999  O4    U A 236      35.500 -52.203 -40.224 
ATOM   5000  C5    U A 236      33.263 -52.925 -40.493 
ATOM   5001  C6    U A 236      32.202 -53.439 -39.861 
ATOM   5002  OP1   U A 236      27.434 -52.733 -42.747 
ATOM   5003  OP2   U A 236      29.943 -52.537 -43.216 
ATOM   5004  P     A A 237      28.214 -50.578 -37.471 
ATOM   5005  C5'   A A 237      28.939 -50.536 -34.967 
ATOM   5006  O5'   A A 237      29.258 -50.265 -36.321 
ATOM   5007  C4'   A A 237      30.172 -50.641 -34.114 
ATOM   5008  O4'   A A 237      31.157 -51.471 -34.774 
ATOM   5009  C3'   A A 237      30.933 -49.363 -33.835 
ATOM   5010  O3'   A A 237      30.337 -48.575 -32.826 
ATOM   5011  C2'   A A 237      32.300 -49.888 -33.462 
ATOM   5012  O2'   A A 237      32.301 -50.428 -32.157 
ATOM   5013  C1'   A A 237      32.456 -51.014 -34.457 
ATOM   5014  N1    A A 237      36.863 -49.391 -36.473 
ATOM   5015  C2    A A 237      36.524 -49.769 -35.237 
ATOM   5016  N3    A A 237      35.350 -50.185 -34.787 
ATOM   5017  C4    A A 237      34.439 -50.195 -35.774 
ATOM   5018  C5    A A 237      34.632 -49.834 -37.089 
ATOM   5019  C6    A A 237      35.922 -49.416 -37.440 
ATOM   5020  N6    A A 237      36.262 -49.034 -38.673 
ATOM   5021  N7    A A 237      33.460 -49.971 -37.816 
ATOM   5022  C8    A A 237      32.595 -50.398 -36.931 
ATOM   5023  N9    A A 237      33.123 -50.559 -35.678 
ATOM   5024  OP1   A A 237      26.877 -50.137 -37.022 
ATOM   5025  OP2   A A 237      28.770 -50.057 -38.744 
ATOM   5026  P     G A 238      30.564 -47.031 -32.846 
ATOM   5027  C5'   G A 238      32.587 -47.395 -31.240 
ATOM   5028  O5'   G A 238      32.093 -46.888 -32.463 
ATOM   5029  C4'   G A 238      34.081 -47.521 -31.266 
ATOM   5030  O4'   G A 238      34.514 -48.074 -32.524 
ATOM   5031  C3'   G A 238      34.866 -46.228 -31.146 
ATOM   5032  O3'   G A 238      34.964 -45.836 -29.782 
ATOM   5033  C2'   G A 238      36.196 -46.574 -31.807 
ATOM   5034  O2'   G A 238      37.049 -47.268 -30.917 
ATOM   5035  C1'   G A 238      35.763 -47.536 -32.905 
ATOM   5036  N1    G A 238      38.172 -45.261 -36.761 
ATOM   5037  C2    G A 238      38.680 -45.713 -35.571 
ATOM   5038  N2    G A 238      39.990 -45.543 -35.384 
ATOM   5039  N3    G A 238      37.950 -46.290 -34.638 
ATOM   5040  C4    G A 238      36.653 -46.374 -34.993 
ATOM   5041  C5    G A 238      36.048 -45.954 -36.149 
ATOM   5042  C6    G A 238      36.841 -45.344 -37.149 
ATOM   5043  O6    G A 238      36.490 -44.909 -38.255 
ATOM   5044  N7    G A 238      34.689 -46.225 -36.131 
ATOM   5045  C8    G A 238      34.494 -46.796 -34.976 
ATOM   5046  N9    G A 238      35.639 -46.918 -34.229 
ATOM   5047  OP1   G A 238      29.760 -46.464 -31.747 
ATOM   5048  OP2   G A 238      30.392 -46.522 -34.226 
ATOM   5049  P     C A 239      35.987 -44.828 -29.238 
ATOM   5050  C5'   C A 239      37.297 -46.841 -28.199 
ATOM   5051  O5'   C A 239      37.299 -45.671 -29.008 
ATOM   5052  C4'   C A 239      38.675 -47.423 -28.094 
ATOM   5053  O4'   C A 239      39.265 -47.534 -29.414 
ATOM   5054  C3'   C A 239      39.680 -46.613 -27.316 
ATOM   5055  O3'   C A 239      39.559 -46.816 -25.922 
ATOM   5056  C2'   C A 239      41.008 -47.093 -27.873 
ATOM   5057  O2'   C A 239      41.380 -48.334 -27.316 
ATOM   5058  C1'   C A 239      40.657 -47.296 -29.343 
ATOM   5059  N1    C A 239      40.988 -46.115 -30.177 
ATOM   5060  C2    C A 239      42.327 -45.807 -30.420 
ATOM   5061  O2    C A 239      43.216 -46.519 -29.930 
ATOM   5062  N3    C A 239      42.628 -44.737 -31.185 
ATOM   5063  C4    C A 239      41.657 -43.987 -31.706 
ATOM   5064  N4    C A 239      42.002 -42.946 -32.460 
ATOM   5065  C5    C A 239      40.287 -44.276 -31.483 
ATOM   5066  C6    C A 239      40.003 -45.341 -30.721 
ATOM   5067  OP1   C A 239      35.478 -44.409 -27.909 
ATOM   5068  OP2   C A 239      36.262 -43.804 -30.270 
ATOM   5069  P     C A 240      39.658 -45.593 -24.978 
ATOM   5070  C5'   C A 240      42.126 -46.286 -24.486 
ATOM   5071  O5'   C A 240      41.205 -45.309 -24.964 
ATOM   5072  C4'   C A 240      43.531 -45.770 -24.579 
ATOM   5073  O4'   C A 240      43.961 -45.736 -25.961 
ATOM   5074  C3'   C A 240      43.732 -44.350 -24.106 
ATOM   5075  O3'   C A 240      43.852 -44.274 -22.695 
ATOM   5076  C2'   C A 240      44.989 -43.925 -24.842 
ATOM   5077  O2'   C A 240      46.151 -44.436 -24.212 
ATOM   5078  C1'   C A 240      44.810 -44.634 -26.181 
ATOM   5079  N1    C A 240      44.198 -43.766 -27.216 
ATOM   5080  C2    C A 240      45.027 -42.881 -27.906 
ATOM   5081  O2    C A 240      46.235 -42.841 -27.634 
ATOM   5082  N3    C A 240      44.490 -42.087 -28.859 
ATOM   5083  C4    C A 240      43.185 -42.153 -29.131 
ATOM   5084  N4    C A 240      42.700 -41.353 -30.079 
ATOM   5085  C5    C A 240      42.322 -43.046 -28.440 
ATOM   5086  C6    C A 240      42.869 -43.827 -27.500 
ATOM   5087  OP1   C A 240      39.254 -46.027 -23.620 
ATOM   5088  OP2   C A 240      38.974 -44.444 -25.614 
ATOM   5089  P     U A 241      42.722 -43.567 -21.896 
ATOM   5090  C5'   U A 241      44.278 -41.509 -21.687 
ATOM   5091  O5'   U A 241      43.057 -42.052 -22.152 
ATOM   5092  C4'   U A 241      44.480 -40.121 -22.221 
ATOM   5093  O4'   U A 241      44.871 -40.168 -23.615 
ATOM   5094  C3'   U A 241      43.260 -39.228 -22.230 
ATOM   5095  O3'   U A 241      42.944 -38.709 -20.953 
ATOM   5096  C2'   U A 241      43.662 -38.171 -23.238 
ATOM   5097  O2'   U A 241      44.583 -37.255 -22.688 
ATOM   5098  C1'   U A 241      44.383 -39.021 -24.277 
ATOM   5099  N1    U A 241      43.473 -39.430 -25.369 
ATOM   5100  C2    U A 241      43.353 -38.553 -26.429 
ATOM   5101  O2    U A 241      43.957 -37.499 -26.492 
ATOM   5102  N3    U A 241      42.494 -38.959 -27.414 
ATOM   5103  C4    U A 241      41.756 -40.121 -27.449 
ATOM   5104  O4    U A 241      41.023 -40.342 -28.408 
ATOM   5105  C5    U A 241      41.940 -40.967 -26.316 
ATOM   5106  C6    U A 241      42.772 -40.601 -25.340 
ATOM   5107  OP1   U A 241      42.927 -43.850 -20.458 
ATOM   5108  OP2   U A 241      41.417 -43.868 -22.523 
ATOM   5109  P     U A 242      41.453 -38.477 -20.615 
ATOM   5110  C5'   U A 242      41.829 -35.955 -21.072 
ATOM   5111  O5'   U A 242      41.147 -37.147 -21.404 
ATOM   5112  C4'   U A 242      41.706 -34.928 -22.163 
ATOM   5113  O4'   U A 242      42.241 -35.453 -23.402 
ATOM   5114  C3'   U A 242      40.304 -34.510 -22.545 
ATOM   5115  O3'   U A 242      39.728 -33.603 -21.629 
ATOM   5116  C2'   U A 242      40.523 -33.924 -23.924 
ATOM   5117  O2'   U A 242      41.114 -32.645 -23.857 
ATOM   5118  C1'   U A 242      41.540 -34.902 -24.492 
ATOM   5119  N1    U A 242      40.882 -35.978 -25.263 
ATOM   5120  C2    U A 242      40.653 -35.726 -26.595 
ATOM   5121  O2    U A 242      40.978 -34.688 -27.139 
ATOM   5122  N3    U A 242      40.027 -36.738 -27.273 
ATOM   5123  C4    U A 242      39.613 -37.948 -26.762 
ATOM   5124  O4    U A 242      39.056 -38.753 -27.501 
ATOM   5125  C5    U A 242      39.886 -38.126 -25.373 
ATOM   5126  C6    U A 242      40.496 -37.159 -24.691 
ATOM   5127  OP1   U A 242      41.350 -38.191 -19.171 
ATOM   5128  OP2   U A 242      40.632 -39.561 -21.204 
ATOM   5129  P     C A 243      38.278 -33.862 -21.152 
ATOM   5130  C5'   C A 243      37.090 -32.059 -22.590 
ATOM   5131  O5'   C A 243      37.445 -33.408 -22.413 
ATOM   5132  C4'   C A 243      37.276 -31.604 -24.010 
ATOM   5133  O4'   C A 243      38.170 -32.504 -24.707 
ATOM   5134  C3'   C A 243      36.044 -31.590 -24.887 
ATOM   5135  O3'   C A 243      35.219 -30.466 -24.657 
ATOM   5136  C2'   C A 243      36.647 -31.615 -26.274 
ATOM   5137  O2'   C A 243      37.172 -30.351 -26.635 
ATOM   5138  C1'   C A 243      37.803 -32.586 -26.065 
ATOM   5139  N1    C A 243      37.420 -33.980 -26.391 
ATOM   5140  C2    C A 243      37.371 -34.351 -27.732 
ATOM   5141  O2    C A 243      37.660 -33.516 -28.602 
ATOM   5142  N3    C A 243      37.014 -35.613 -28.055 
ATOM   5143  C4    C A 243      36.712 -36.488 -27.096 
ATOM   5144  N4    C A 243      36.365 -37.719 -27.460 
ATOM   5145  C5    C A 243      36.747 -36.134 -25.717 
ATOM   5146  C6    C A 243      37.105 -34.878 -25.417 
ATOM   5147  OP1   C A 243      37.984 -32.936 -20.036 
ATOM   5148  OP2   C A 243      38.059 -35.313 -20.976 
ATOM   5149  P     C A 244      33.686 -30.631 -24.759 
ATOM   5150  C5'   C A 244      33.870 -29.992 -27.276 
ATOM   5151  O5'   C A 244      33.476 -30.930 -26.295 
ATOM   5152  C4'   C A 244      33.867 -30.608 -28.644 
ATOM   5153  O4'   C A 244      34.746 -31.755 -28.671 
ATOM   5154  C3'   C A 244      32.543 -31.164 -29.120 
ATOM   5155  O3'   C A 244      31.683 -30.163 -29.607 
ATOM   5156  C2'   C A 244      32.979 -32.151 -30.182 
ATOM   5157  O2'   C A 244      33.352 -31.495 -31.376 
ATOM   5158  C1'   C A 244      34.230 -32.738 -29.544 
ATOM   5159  N1    C A 244      33.938 -33.969 -28.779 
ATOM   5160  C2    C A 244      33.769 -35.161 -29.482 
ATOM   5161  O2    C A 244      33.874 -35.157 -30.719 
ATOM   5162  N3    C A 244      33.503 -36.294 -28.802 
ATOM   5163  C4    C A 244      33.399 -36.269 -27.471 
ATOM   5164  N4    C A 244      33.134 -37.410 -26.841 
ATOM   5165  C5    C A 244      33.563 -35.068 -26.732 
ATOM   5166  C6    C A 244      33.830 -33.954 -27.422 
ATOM   5167  OP1   C A 244      33.079 -29.318 -24.456 
ATOM   5168  OP2   C A 244      33.262 -31.826 -24.000 
ATOM   5169  P     C A 245      30.161 -30.366 -29.466 
ATOM   5170  C5'   C A 245      30.201 -31.117 -31.953 
ATOM   5171  O5'   C A 245      29.866 -31.407 -30.607 
ATOM   5172  C4'   C A 245      30.052 -32.334 -32.815 
ATOM   5173  O4'   C A 245      30.985 -33.355 -32.396 
ATOM   5174  C3'   C A 245      28.712 -33.029 -32.747 
ATOM   5175  O3'   C A 245      27.738 -32.385 -33.532 
ATOM   5176  C2'   C A 245      29.055 -34.420 -33.229 
ATOM   5177  O2'   C A 245      29.217 -34.456 -34.631 
ATOM   5178  C1'   C A 245      30.415 -34.631 -32.585 
ATOM   5179  N1    C A 245      30.316 -35.322 -31.284 
ATOM   5180  C2    C A 245      30.135 -36.705 -31.285 
ATOM   5181  O2    C A 245      30.067 -37.310 -32.367 
ATOM   5182  N3    C A 245      30.042 -37.354 -30.107 
ATOM   5183  C4    C A 245      30.119 -36.678 -28.959 
ATOM   5184  N4    C A 245      30.022 -37.357 -27.820 
ATOM   5185  C5    C A 245      30.297 -35.272 -28.933 
ATOM   5186  C6    C A 245      30.390 -34.643 -30.109 
ATOM   5187  OP1   C A 245      29.509 -29.089 -29.820 
ATOM   5188  OP2   C A 245      29.854 -31.007 -28.167 
ATOM   5189  P     U A 246      26.299 -32.385 -33.033 
ATOM   5190  C5'   U A 246      25.968 -34.332 -34.724 
ATOM   5191  O5'   U A 246      25.856 -33.849 -33.396 
ATOM   5192  C4'   U A 246      25.749 -35.814 -34.778 
ATOM   5193  O4'   U A 246      26.803 -36.496 -34.069 
ATOM   5194  C3'   U A 246      24.485 -36.314 -34.118 
ATOM   5195  O3'   U A 246      23.347 -36.141 -34.939 
ATOM   5196  C2'   U A 246      24.825 -37.763 -33.842 
ATOM   5197  O2'   U A 246      24.733 -38.548 -35.012 
ATOM   5198  C1'   U A 246      26.292 -37.656 -33.448 
ATOM   5199  N1    U A 246      26.469 -37.542 -31.989 
ATOM   5200  C2    U A 246      26.420 -38.713 -31.264 
ATOM   5201  O2    U A 246      26.241 -39.804 -31.774 
ATOM   5202  N3    U A 246      26.592 -38.553 -29.914 
ATOM   5203  C4    U A 246      26.795 -37.374 -29.231 
ATOM   5204  O4    U A 246      26.930 -37.398 -28.010 
ATOM   5205  C5    U A 246      26.831 -36.215 -30.049 
ATOM   5206  C6    U A 246      26.672 -36.337 -31.371 
ATOM   5207  OP1   U A 246      25.545 -31.446 -33.888 
ATOM   5208  OP2   U A 246      26.253 -32.234 -31.560 
ATOM   5209  P     G A 247      22.041 -35.760 -34.280 
ATOM   5210  C5'   G A 247      21.450 -38.280 -34.502 
ATOM   5211  O5'   G A 247      21.599 -37.139 -33.673 
ATOM   5212  C4'   G A 247      21.214 -39.505 -33.674 
ATOM   5213  O4'   G A 247      22.421 -39.868 -32.972 
ATOM   5214  C3'   G A 247      20.190 -39.367 -32.570 
ATOM   5215  O3'   G A 247      18.865 -39.455 -33.053 
ATOM   5216  C2'   G A 247      20.583 -40.478 -31.626 
ATOM   5217  O2'   G A 247      20.157 -41.733 -32.112 
ATOM   5218  C1'   G A 247      22.096 -40.414 -31.711 
ATOM   5219  N1    G A 247      23.451 -40.117 -26.849 
ATOM   5220  C2    G A 247      22.908 -41.172 -27.535 
ATOM   5221  N2    G A 247      22.695 -42.285 -26.842 
ATOM   5222  N3    G A 247      22.598 -41.130 -28.814 
ATOM   5223  C4    G A 247      22.875 -39.926 -29.356 
ATOM   5224  C5    G A 247      23.411 -38.814 -28.757 
ATOM   5225  C6    G A 247      23.746 -38.875 -27.388 
ATOM   5226  O6    G A 247      24.232 -37.990 -26.672 
ATOM   5227  N7    G A 247      23.539 -37.777 -29.663 
ATOM   5228  C8    G A 247      23.079 -38.270 -30.777 
ATOM   5229  N9    G A 247      22.663 -39.567 -30.662 
ATOM   5230  OP1   G A 247      21.092 -35.400 -35.357 
ATOM   5231  OP2   G A 247      22.276 -34.813 -33.167 
ATOM   5232  P     C A 248      17.853 -38.480 -32.495 
ATOM   5233  C5'   C A 248      17.104 -40.523 -31.083 
ATOM   5234  O5'   C A 248      17.522 -39.168 -31.127 
ATOM   5235  C4'   C A 248      17.118 -41.040 -29.678 
ATOM   5236  O4'   C A 248      18.484 -41.164 -29.210 
ATOM   5237  C3'   C A 248      16.469 -40.158 -28.640 
ATOM   5238  O3'   C A 248      15.062 -40.246 -28.650 
ATOM   5239  C2'   C A 248      17.106 -40.659 -27.364 
ATOM   5240  O2'   C A 248      16.552 -41.891 -26.959 
ATOM   5241  C1'   C A 248      18.533 -40.904 -27.825 
ATOM   5242  N1    C A 248      19.398 -39.731 -27.580 
ATOM   5243  C2    C A 248      19.961 -39.585 -26.314 
ATOM   5244  O2    C A 248      19.727 -40.443 -25.446 
ATOM   5245  N3    C A 248      20.746 -38.517 -26.062 
ATOM   5246  C4    C A 248      20.979 -37.613 -27.012 
ATOM   5247  N4    C A 248      21.756 -36.578 -26.723 
ATOM   5248  C5    C A 248      20.414 -37.738 -28.308 
ATOM   5249  C6    C A 248      19.642 -38.804 -28.542 
ATOM   5250  OP1   C A 248      16.654 -38.555 -33.360 
ATOM   5251  OP2   C A 248      18.464 -37.156 -32.217 
ATOM   5252  P     A A 249      14.266 -38.971 -28.424 
ATOM   5253  C5'   A A 249      13.885 -39.929 -26.044 
ATOM   5254  O5'   A A 249      14.339 -38.861 -26.860 
ATOM   5255  C4'   A A 249      14.363 -39.770 -24.632 
ATOM   5256  O4'   A A 249      15.800 -39.896 -24.580 
ATOM   5257  C3'   A A 249      14.102 -38.430 -23.984 
ATOM   5258  O3'   A A 249      12.772 -38.289 -23.538 
ATOM   5259  C2'   A A 249      15.124 -38.418 -22.871 
ATOM   5260  O2'   A A 249      14.722 -39.242 -21.799 
ATOM   5261  C1'   A A 249      16.312 -39.068 -23.557 
ATOM   5262  N1    A A 249      20.093 -35.754 -22.617 
ATOM   5263  C2    A A 249      19.424 -36.605 -21.832 
ATOM   5264  N3    A A 249      18.448 -37.446 -22.150 
ATOM   5265  C4    A A 249      18.155 -37.358 -23.457 
ATOM   5266  C5    A A 249      18.753 -36.534 -24.385 
ATOM   5267  C6    A A 249      19.777 -35.695 -23.919 
ATOM   5268  N6    A A 249      20.442 -34.840 -24.700 
ATOM   5269  N7    A A 249      18.190 -36.720 -25.636 
ATOM   5270  C8    A A 249      17.275 -37.635 -25.435 
ATOM   5271  N9    A A 249      17.205 -38.065 -24.139 
ATOM   5272  OP1   A A 249      12.862 -39.250 -28.804 
ATOM   5273  OP2   A A 249      14.964 -37.801 -29.007 
ATOM   5274  P     A A 250      12.133 -36.909 -23.603 
ATOM   5275  C5'   A A 250      12.670 -36.784 -21.066 
ATOM   5276  O5'   A A 250      12.787 -36.209 -22.356 
ATOM   5277  C4'   A A 250      13.627 -36.143 -20.106 
ATOM   5278  O4'   A A 250      14.988 -36.397 -20.517 
ATOM   5279  C3'   A A 250      13.562 -34.639 -20.012 
ATOM   5280  O3'   A A 250      12.489 -34.190 -19.209 
ATOM   5281  C2'   A A 250      14.926 -34.296 -19.458 
ATOM   5282  O2'   A A 250      15.002 -34.575 -18.076 
ATOM   5283  C1'   A A 250      15.800 -35.289 -20.201 
ATOM   5284  N1    A A 250      19.409 -32.283 -22.251 
ATOM   5285  C2    A A 250      19.159 -32.659 -20.992 
ATOM   5286  N3    A A 250      18.198 -33.449 -20.531 
ATOM   5287  C4    A A 250      17.420 -33.886 -21.535 
ATOM   5288  C5    A A 250      17.552 -33.588 -22.874 
ATOM   5289  C6    A A 250      18.613 -32.742 -23.231 
ATOM   5290  N6    A A 250      18.859 -32.364 -24.486 
ATOM   5291  N7    A A 250      16.566 -34.220 -23.617 
ATOM   5292  C8    A A 250      15.867 -34.871 -22.719 
ATOM   5293  N9    A A 250      16.334 -34.713 -21.440 
ATOM   5294  OP1   A A 250      10.690 -37.082 -23.330 
ATOM   5295  OP2   A A 250      12.565 -36.176 -24.822 
ATOM   5296  P     C A 251      11.756 -32.920 -19.652 
ATOM   5297  C5'   C A 251      13.247 -31.698 -17.911 
ATOM   5298  O5'   C A 251      12.778 -31.798 -19.245 
ATOM   5299  C4'   C A 251      14.443 -30.792 -17.829 
ATOM   5300  O4'   C A 251      15.542 -31.348 -18.599 
ATOM   5301  C3'   C A 251      14.277 -29.409 -18.409 
ATOM   5302  O3'   C A 251      13.581 -28.534 -17.547 
ATOM   5303  C2'   C A 251      15.715 -28.996 -18.662 
ATOM   5304  O2'   C A 251      16.367 -28.640 -17.464 
ATOM   5305  C1'   C A 251      16.304 -30.304 -19.165 
ATOM   5306  N1    C A 251      16.250 -30.400 -20.644 
ATOM   5307  C2    C A 251      17.237 -29.741 -21.379 
ATOM   5308  O2    C A 251      18.123 -29.111 -20.779 
ATOM   5309  N3    C A 251      17.204 -29.807 -22.725 
ATOM   5310  C4    C A 251      16.239 -30.489 -23.344 
ATOM   5311  N4    C A 251      16.246 -30.526 -24.668 
ATOM   5312  C5    C A 251      15.221 -31.164 -22.615 
ATOM   5313  C6    C A 251      15.271 -31.091 -21.281 
ATOM   5314  OP1   C A 251      10.563 -32.798 -18.785 
ATOM   5315  OP2   C A 251      11.593 -32.886 -21.124 
ATOM   5316  P     C A 252      12.658 -27.514 -18.184 
ATOM   5317  C5'   C A 252      14.661 -25.872 -17.998 
ATOM   5318  O5'   C A 252      13.685 -26.493 -18.808 
ATOM   5319  C4'   C A 252      15.712 -25.197 -18.834 
ATOM   5320  O4'   C A 252      16.379 -26.169 -19.677 
ATOM   5321  C3'   C A 252      15.216 -24.160 -19.815 
ATOM   5322  O3'   C A 252      14.942 -22.924 -19.204 
ATOM   5323  C2'   C A 252      16.360 -24.100 -20.811 
ATOM   5324  O2'   C A 252      17.458 -23.378 -20.294 
ATOM   5325  C1'   C A 252      16.749 -25.569 -20.900 
ATOM   5326  N1    C A 252      16.063 -26.260 -22.015 
ATOM   5327  C2    C A 252      16.569 -26.087 -23.302 
ATOM   5328  O2    C A 252      17.572 -25.375 -23.471 
ATOM   5329  N3    C A 252      15.961 -26.699 -24.336 
ATOM   5330  C4    C A 252      14.884 -27.459 -24.128 
ATOM   5331  N4    C A 252      14.315 -28.042 -25.175 
ATOM   5332  C5    C A 252      14.345 -27.648 -22.827 
ATOM   5333  C6    C A 252      14.966 -27.035 -21.811 
ATOM   5334  OP1   C A 252      11.947 -26.844 -17.076 
ATOM   5335  OP2   C A 252      11.882 -28.121 -19.288 
ATOM   5336  P     A A 253      14.064 -21.943 -19.938 
ATOM   5337  C5'   A A 253      16.285 -20.610 -20.124 
ATOM   5338  O5'   A A 253      15.136 -21.135 -20.763 
ATOM   5339  C4'   A A 253      17.283 -20.128 -21.137 
ATOM   5340  O4'   A A 253      17.745 -21.236 -21.942 
ATOM   5341  C3'   A A 253      16.756 -19.143 -22.152 
ATOM   5342  O3'   A A 253      16.688 -17.831 -21.639 
ATOM   5343  C2'   A A 253      17.737 -19.303 -23.293 
ATOM   5344  O2'   A A 253      18.954 -18.639 -23.026 
ATOM   5345  C1'   A A 253      17.978 -20.803 -23.263 
ATOM   5346  N1    A A 253      16.936 -22.011 -28.129 
ATOM   5347  C2    A A 253      17.905 -21.278 -27.574 
ATOM   5348  N3    A A 253      18.116 -21.007 -26.295 
ATOM   5349  C4    A A 253      17.181 -21.588 -25.528 
ATOM   5350  C5    A A 253      16.125 -22.368 -25.954 
ATOM   5351  C6    A A 253      16.016 -22.581 -27.328 
ATOM   5352  N6    A A 253      15.046 -23.311 -27.887 
ATOM   5353  N7    A A 253      15.365 -22.796 -24.879 
ATOM   5354  C8    A A 253      15.970 -22.266 -23.845 
ATOM   5355  N9    A A 253      17.075 -21.527 -24.170 
ATOM   5356  OP1   A A 253      13.482 -21.042 -18.924 
ATOM   5357  OP2   A A 253      13.173 -22.637 -20.898 
ATOM   5358  P     G A 254      15.506 -16.960 -22.020 
ATOM   5359  C5'   G A 254      17.237 -15.757 -23.527 
ATOM   5360  O5'   G A 254      15.987 -16.410 -23.413 
ATOM   5361  C4'   G A 254      17.610 -15.594 -24.969 
ATOM   5362  O4'   G A 254      17.890 -16.881 -25.561 
ATOM   5363  C3'   G A 254      16.538 -15.017 -25.868 
ATOM   5364  O3'   G A 254      16.443 -13.615 -25.761 
ATOM   5365  C2'   G A 254      16.972 -15.501 -27.230 
ATOM   5366  O2'   G A 254      18.050 -14.741 -27.730 
ATOM   5367  C1'   G A 254      17.469 -16.895 -26.903 
ATOM   5368  N1    G A 254      14.936 -19.772 -30.192 
ATOM   5369  C2    G A 254      15.940 -18.874 -30.418 
ATOM   5370  N2    G A 254      16.323 -18.716 -31.685 
ATOM   5371  N3    G A 254      16.529 -18.181 -29.470 
ATOM   5372  C4    G A 254      16.019 -18.460 -28.256 
ATOM   5373  C5    G A 254      15.017 -19.336 -27.924 
ATOM   5374  C6    G A 254      14.395 -20.074 -28.950 
ATOM   5375  O6    G A 254      13.483 -20.901 -28.855 
ATOM   5376  N7    G A 254      14.790 -19.330 -26.558 
ATOM   5377  C8    G A 254      15.642 -18.465 -26.096 
ATOM   5378  N9    G A 254      16.418 -17.903 -27.072 
ATOM   5379  OP1   G A 254      15.449 -15.833 -21.067 
ATOM   5380  OP2   G A 254      14.300 -17.792 -22.238 
ATOM   5381  P     C A 255      15.074 -12.984 -25.632 
ATOM   5382  C5'   C A 255      15.342 -12.519 -28.164 
ATOM   5383  O5'   C A 255      14.577 -13.081 -27.123 
ATOM   5384  C4'   C A 255      14.891 -13.038 -29.500 
ATOM   5385  O4'   C A 255      15.139 -14.459 -29.580 
ATOM   5386  C3'   C A 255      13.412 -12.917 -29.793 
ATOM   5387  O3'   C A 255      13.055 -11.630 -30.228 
ATOM   5388  C2'   C A 255      13.205 -13.984 -30.848 
ATOM   5389  O2'   C A 255      13.659 -13.562 -32.116 
ATOM   5390  C1'   C A 255      14.130 -15.084 -30.341 
ATOM   5391  N1    C A 255      13.420 -16.067 -29.499 
ATOM   5392  C2    C A 255      12.730 -17.094 -30.133 
ATOM   5393  O2    C A 255      12.743 -17.162 -31.374 
ATOM   5394  N3    C A 255      12.067 -17.999 -29.385 
ATOM   5395  C4    C A 255      12.071 -17.905 -28.055 
ATOM   5396  N4    C A 255      11.407 -18.816 -27.358 
ATOM   5397  C5    C A 255      12.763 -16.863 -27.386 
ATOM   5398  C6    C A 255      13.419 -15.977 -28.143 
ATOM   5399  OP1   C A 255      15.260 -11.558 -25.291 
ATOM   5400  OP2   C A 255      14.189 -13.824 -24.797 
ATOM   5401  P     U A 256      12.094 -10.724 -29.399 
ATOM   5402  C5'   U A 256      10.113 -12.314 -28.798 
ATOM   5403  O5'   U A 256      10.711 -11.406 -29.701
[truncated: 4,226,612 more chars]
