# Supplementary material for: A Holistic Analysis of Alzheimer’s Disease-Associated lncRNA Communities Reveals Enhanced lncRNA-miRNA-RBP Regulatory Triad Formation Within Functionally Segregated Clusters
Source: J Mol Neurosci. 2024 Aug 15;74(3):77. doi: 10.1007/s12031-024-02244-0 (PMC11324768; doi:10.1007/s12031-024-02244-0)
Supplement: Supplementary file 40 — (XLSX 9 kb) [file 12031_2024_2244_MOESM24_ESM.xlsx]

## Sheet: Supplementary TableS1
S. No.	genes	Primer Sequences
1	ENSG00000205424	FP: AGGCTTTCTTCCCTCCCTTC
		RP: AGACTATGGACAGCAGGCTC
2	ENSG00000237989	FP: TCCCAGGACATCACACACAA
		RP: TGTTTTCGGTCGCAGTTGTT
3	ENSG00000291228	FP: AAATCCGTCTTGAAGGCAGC
		RP: TCGTCCAGACCCTCAGACTA
4	ENSG00000263571	FP: GAAGCCCACCATCAACAGAC
		RP: CACGCATAGAACACAAGGGG
5	ENSG00000261226	FP: AGGGAGGTCGTTGTTGCTAA
		RP: TTTAGGTCCTTTCCGTCCCC
6	ELAVL4	FP: CCCAGAAGGAACTGGAGCAACT
		RP: CCTTTGATGGCTTCTTCTGCCTC
7	LSM11	FP: AGAACTTGCACTTTGGGCTG
		RP: CGGTTTCTTGGCTTCCTGAC
8	MSI2	FP: CGAACTCCTCTCCTCCCAAG
		RP: GAGGCTGTTTGTTCCCAGTG
9	miR-16-5p	Stem loop: GTCGTATCCAGTGCAGGGTCCGAGGTATTCGCACTGGATACGACCGCCAA
		FP: AACAGTGTAGCAGCACGTAAA
10	miR-7-5p	Stem loop: GTCGTATCCAGTGCAGGGTCCGAGGTATTCGCACTGGATACGACAACAAC
		FP: AACACGCTGGAAGACTAGTGATT
8	18S rRNA	FP: GGCCCTGTAATTGGAATGAGTC
		RP: CCAAGATCCAACTACGAGCTT
9	GAPDH	FP: TCCCTGCACCACCAACTGTTAG
		RP: GGCATGGCATGTGGTCATGAG
