# Supplementary material for: A Holistic Analysis of Alzheimer’s Disease-Associated lncRNA Communities Reveals Enhanced lncRNA-miRNA-RBP Regulatory Triad Formation Within Functionally Segregated Clusters
Source: J Mol Neurosci. 2024 Aug 15;74(3):77. doi: 10.1007/s12031-024-02244-0 (PMC11324768; doi:10.1007/s12031-024-02244-0)
Supplement: Supplementary file 41 — (XLSX 7870 kb) [file 12031_2024_2244_MOESM25_ESM.xlsx]

## Sheet: Table S2 - GSE184942_dataset
	baseMean	log2FoldChange	lfcSE	stat	pvalue	padj
ENSG00000138653.10	94.152	-3.82437	0.58293	-6.5606	5.36e-11	1.98e-06
ENSG00000108846.16	51.9411	2.15698	0.385554	5.59449	2.21e-08	0.000409696
ENSG00000171189.18	1335.14	-2.02302	0.376321	-5.37579	7.62e-08	0.000759264
ENSG00000286523.1	31.1721	-3.20031	0.599112	-5.34175	9.21e-08	0.000759264
ENSG00000204175.6	204.125	-2.26292	0.425184	-5.3222	1.03e-07	0.000759264
ENSG00000174680.10	192.053	-1.49613	0.283362	-5.27992	1.29e-07	0.000797663
ENSG00000133110.15	53.4579	-2.52852	0.495485	-5.10313	3.34e-07	0.00176738
ENSG00000183508.5	157.827	2.21383	0.460103	4.81159	1.5e-06	0.00693105
ENSG00000206172.8	103.904	2.53837	0.551922	4.59915	4.24e-06	0.0163597
ENSG00000240342.3	424.181	1.60035	0.348607	4.59069	4.42e-06	0.0163597
ENSG00000286132.1	19.6126	2.92984	0.641815	4.56493	5e-06	0.0167423
ENSG00000171502.15	3108.68	-2.70824	0.596556	-4.53978	5.63e-06	0.0167423
ENSG00000134115.13	114.301	-1.80657	0.398735	-4.53075	5.88e-06	0.0167423
ENSG00000174885.13	11.1583	3.13063	0.699398	4.47617	7.6e-06	0.0201007
ENSG00000183036.11	132.092	-2.32801	0.526509	-4.42159	9.8e-06	0.0233133
ENSG00000064886.14	1678.08	5.43796	1.23515	4.40269	1.07e-05	0.0233133
ENSG00000174403.17	73.4604	-3.34219	0.759163	-4.40247	1.07e-05	0.0233133
ENSG00000073282.14	34.4765	3.02772	0.711294	4.25663	2.08e-05	0.0426943
ENSG00000283175.1	16.165	-2.28719	0.539425	-4.24004	2.23e-05	0.0435556
ENSG00000189343.7	571.823	1.41947	0.337593	4.20468	2.61e-05	0.0478195
ENSG00000073861.3	14.4819	3.65107	0.870047	4.19641	2.71e-05	0.0478195
ENSG00000104490.18	1898.09	-1.85982	0.45025	-4.13064	3.62e-05	0.0608917
ENSG00000263485.1	34.9426	-1.84616	0.450593	-4.09718	4.18e-05	0.0656111
ENSG00000279965.1	18.727	3.46762	0.847139	4.09333	4.25e-05	0.0656111
ENSG00000250305.9	1722.83	-1.29277	0.317719	-4.06892	4.72e-05	0.0698664
ENSG00000265775.1	56.0675	-1.84166	0.4536	-4.06009	4.91e-05	0.0698664
ENSG00000247982.7	82.8514	-1.3937	0.345459	-4.03435	5.48e-05	0.074375
ENSG00000265253.1	5.15815	-5.22942	1.29824	-4.02807	5.62e-05	0.074375
ENSG00000263435.1	72.2364	-1.31222	0.327887	-4.00205	6.28e-05	0.0771863
ENSG00000244734.4	1354.35	2.82123	0.705555	3.9986	6.37e-05	0.0771863
ENSG00000285724.2	10.2172	-3.0377	0.760321	-3.99529	6.46e-05	0.0771863
ENSG00000075891.24	27.8851	3.1327	0.789664	3.96713	7.27e-05	0.0841805
ENSG00000290673.1	56.7153	-1.87212	0.476471	-3.92914	8.52e-05	0.0937093
ENSG00000227827.3	355.941	-2.3819	0.606556	-3.92692	8.6e-05	0.0937093
ENSG00000100285.10	700.487	-2.47498	0.633339	-3.90783	9.31e-05	0.0983734
ENSG00000270639.1	12.4659	4.33674	1.11158	3.90141	9.56e-05	0.0983734
ENSG00000074370.18	171.354	1.59641	0.410248	3.89133	9.97e-05	0.0997801
ENSG00000143882.12	96.681	-1.29681	0.334139	-3.88107	0.000103999	0.101347
ENSG00000267287.1	133.888	-1.58209	0.414101	-3.82055	0.000133155	0.126433
ENSG00000163735.7	54.9491	2.89178	0.758148	3.81427	0.000136585	0.126447
ENSG00000181072.12	113.255	-2.54808	0.67055	-3.79999	0.0001447	0.130692
ENSG00000122188.13	7.79603	3.42074	0.902613	3.78982	0.000150759	0.132922
ENSG00000251365.6	87.2366	-1.77263	0.468959	-3.77992	0.00015688	0.135103
ENSG00000266215.1	18.0506	-1.61786	0.431392	-3.75033	0.000176605	0.147066
ENSG00000115290.11	180.962	-1.7854	0.476443	-3.74735	0.000178715	0.147066
ENSG00000263571.3	66.8335	-1.54578	0.414728	-3.72721	0.000193615	0.155864
ENSG00000264791.1	43.8967	-1.63608	0.441337	-3.70711	0.000209641	0.165175
ENSG00000185652.12	6.05213	-4.4305	1.19854	-3.69658	0.000218525	0.168587
ENSG00000221562.1	26.5284	-2.37534	0.648294	-3.66398	0.000248323	0.187082
ENSG00000210082.2	98.233	2.15469	0.589504	3.65509	0.000257095	0.187082
ENSG00000196482.18	562.382	-1.40938	0.386043	-3.65084	0.000261381	0.187082
ENSG00000233420.2	48.6752	-2.02651	0.555673	-3.64695	0.000265372	0.187082
ENSG00000189056.15	2137.68	-1.86273	0.511087	-3.64465	0.000267758	0.187082
ENSG00000161992.6	18.6752	4.2578	1.1707	3.63696	0.000275875	0.18905
ENSG00000266501.1	22.1822	-2.01027	0.553426	-3.63241	0.000280784	0.18905
ENSG00000196951.13	76.5228	-1.38567	0.382226	-3.62526	0.000288668	0.190007
ENSG00000103316.12	848.133	-2.44109	0.673999	-3.62181	0.000292554	0.190007
ENSG00000180871.8	19.5652	3.10448	0.858213	3.61738	0.0002976	0.190007
ENSG00000260366.1	11.7346	2.25878	0.625306	3.61227	0.000303527	0.190507
ENSG00000136378.15	173.632	1.7072	0.473887	3.60255	0.000315109	0.192768
ENSG00000144285.23	2034.48	-1.52942	0.424773	-3.60055	0.00031754	0.192768
ENSG00000188290.11	203.84	1.50633	0.418907	3.59586	0.00032332	0.19311
ENSG00000196735.13	98.0288	2.89902	0.809289	3.58219	0.000340732	0.20028
ENSG00000087086.15	16699.8	1.41478	0.39654	3.56781	0.000359972	0.208283
ENSG00000070729.14	348.953	-1.72643	0.48476	-3.56142	0.000368857	0.210141
ENSG00000245954.10	6.02626	6.05428	1.70297	3.55513	0.000377797	0.211973
ENSG00000279668.4	658.378	-1.477	0.416618	-3.54522	0.00039229	0.216819
ENSG00000289970.1	7.02439	3.45218	0.975877	3.53751	0.000403917	0.219962
ENSG00000183688.4	409.159	1.45534	0.413791	3.51708	0.00043632	0.234165
ENSG00000181019.13	630.047	1.95139	0.555598	3.51223	0.000444363	0.235074
ENSG00000006016.12	201.678	1.00304	0.286308	3.50336	0.000459436	0.239625
ENSG00000018408.15	1917.61	1.38009	0.395158	3.49249	0.000478533	0.24557
ENSG00000288920.1	255.052	0.818739	0.234636	3.4894	0.000484097	0.24557
ENSG00000226608.3	39.0653	2.05522	0.59019	3.4823	0.000497129	0.248773
ENSG00000275810.1	12.0493	-2.22909	0.642888	-3.46731	0.000525688	0.25817
ENSG00000231764.11	800.648	-1.67945	0.485053	-3.4624	0.000535386	0.25817
ENSG00000089157.16	3502.6	0.904211	0.261206	3.46168	0.000536823	0.25817
ENSG00000231107.2	7.903	-3.64325	1.06007	-3.4368	0.000588635	0.275536
ENSG00000006468.15	1391.43	-1.32565	0.385808	-3.43603	0.000590307	0.275536
ENSG00000162631.20	371.567	-1.24325	0.362762	-3.42718	0.000609885	0.275536
ENSG00000168807.17	1189.4	0.795578	0.232268	3.42525	0.000614233	0.275536
ENSG00000282390.1	110.382	-1.16632	0.340643	-3.42387	0.000617356	0.275536
ENSG00000110887.8	58.6515	-1.16786	0.341295	-3.42185	0.000621972	0.275536
ENSG00000283384.1	21.0191	-2.53797	0.742657	-3.41742	0.000632183	0.275536
ENSG00000168685.15	127.546	3.75248	1.09863	3.41559	0.000636432	0.275536
ENSG00000104755.16	7.22808	-5.11442	1.49802	-3.41411	0.000639899	0.275536
ENSG00000161016.18	2132.12	0.896101	0.262771	3.4102	0.000649159	0.275659
ENSG00000121039.10	337.302	1.69205	0.496535	3.40772	0.000655073	0.275659
ENSG00000270815.1	13.2776	-2.23456	0.656403	-3.40425	0.000663455	0.276049
ENSG00000116745.7	25.3174	2.93994	0.864412	3.40108	0.000671198	0.276168
ENSG00000238002.3	2.94335	-5.02532	1.47924	-3.39724	0.000680693	0.276997
ENSG00000168899.5	111.718	1.43113	0.42165	3.39412	0.000688506	0.277131
ENSG00000206034.2	33.7511	-1.89792	0.560973	-3.38327	0.000716276	0.282189
ENSG00000288919.1	25.6932	1.71166	0.505921	3.38326	0.000716312	0.282189
ENSG00000235467.1	7.322	-3.26191	0.966466	-3.37509	0.000737924	0.287643
ENSG00000257335.8	110.544	1.42205	0.421871	3.37082	0.000749445	0.287695
ENSG00000117090.16	4.66296	4.48353	1.33125	3.3679	0.000757438	0.287695
ENSG00000228305.2	56.1544	1.61836	0.48073	3.36647	0.000761365	0.287695
ENSG00000285979.1	141.749	-0.822367	0.246048	-3.34231	0.000830847	0.308275
ENSG00000236714.3	41.2853	-1.63619	0.489619	-3.34176	0.000832479	0.308275
ENSG00000150594.7	108.307	2.10665	0.631189	3.3376	0.000845064	0.308605
ENSG00000251624.1	4.65226	-4.4399	1.33092	-3.33597	0.000850036	0.308605
ENSG00000117226.12	345.18	1.36263	0.409105	3.33075	0.000866127	0.310079
ENSG00000132840.10	205.607	1.08821	0.326866	3.32924	0.000870843	0.310079
ENSG00000287278.1	4.16875	-5.54156	1.66972	-3.31886	0.00090387	0.312478
ENSG00000221986.7	69.9769	-1.13433	0.342354	-3.31332	0.000921942	0.312478
ENSG00000204060.8	190.231	1.73193	0.522877	3.31231	0.000925285	0.312478
ENSG00000213553.4	197.819	1.11537	0.336787	3.31182	0.000926928	0.312478
ENSG00000168077.14	2305	1.28646	0.388516	3.31122	0.000928914	0.312478
ENSG00000206538.9	163.886	-1.5092	0.455966	-3.3099	0.00093329	0.312478
ENSG00000125520.14	386.513	1.29703	0.391982	3.3089	0.000936649	0.312478
ENSG00000288074.1	29.7453	2.0465	0.620319	3.29911	0.000969922	0.320689
ENSG00000285587.1	8.23783	-3.4288	1.04206	-3.2904	0.00100047	0.327861
ENSG00000135333.15	1172.04	-1.19781	0.36451	-3.28609	0.00101589	0.329494
ENSG00000140092.16	349.315	1.35473	0.412518	3.28406	0.00102325	0.329494
ENSG00000236477.1	4.22568	-4.38943	1.33811	-3.28033	0.00103687	0.331004
ENSG00000162777.17	129.561	1.29504	0.395841	3.27163	0.00106929	0.338435
ENSG00000182885.17	23.4693	3.1608	0.969122	3.26151	0.0011082	0.347779
ENSG00000244342.5	20.5016	5.60817	1.72545	3.25027	0.00115296	0.358004
ENSG00000180758.12	53.7573	1.48196	0.456389	3.24714	0.00116573	0.358004
ENSG00000130054.5	228.312	1.37571	0.423988	3.24468	0.00117581	0.358004
ENSG00000174948.6	18.3755	-2.67552	0.824833	-3.24371	0.00117982	0.358004
ENSG00000142279.13	331.763	1.14272	0.352564	3.24117	0.00119041	0.358004
ENSG00000175591.12	230.147	1.76853	0.546065	3.23867	0.00120087	0.358004
ENSG00000260604.3	74.1091	1.77124	0.547205	3.23688	0.00120846	0.358004
ENSG00000140988.16	2194.39	0.889039	0.274958	3.23337	0.00122341	0.359556
ENSG00000291237.1	16451	2.21736	0.687885	3.22345	0.00126658	0.361049
ENSG00000134343.14	976.484	-1.67307	0.519107	-3.22299	0.00126862	0.361049
ENSG00000185215.11	1007.67	1.53713	0.477034	3.22227	0.0012718	0.361049
ENSG00000168032.10	346.842	-0.994394	0.308701	-3.22122	0.00127644	0.361049
ENSG00000149131.17	563.802	1.02428	0.318168	3.21932	0.00128496	0.361049
ENSG00000124232.11	4.63795	4.47417	1.38998	3.21887	0.00128699	0.361049
ENSG00000207473.1	4.87081	-3.53342	1.10059	-3.21049	0.00132511	0.362084
ENSG00000286063.1	5.67248	-4.767	1.48489	-3.21035	0.00132575	0.362084
ENSG00000244313.3	177.01	0.877502	0.273529	3.20808	0.00133624	0.362084
ENSG00000188396.4	101.422	2.07403	0.646647	3.20737	0.00133957	0.362084
ENSG00000245008.4	14.7187	1.82955	0.570452	3.20719	0.0013404	0.362084
ENSG00000255256.1	18.1511	2.18626	0.682426	3.20367	0.0013569	0.362084
ENSG00000036473.8	9.97467	2.61123	0.815197	3.20319	0.00135912	0.362084
ENSG00000283417.1	263.436	-1.64933	0.515596	-3.19888	0.00137961	0.364918
ENSG00000119630.14	174.781	1.87962	0.588588	3.19344	0.00140588	0.368178
ENSG00000176454.15	1053.32	-1.02765	0.321924	-3.19222	0.00141183	0.368178
ENSG00000134668.13	165.07	2.45786	0.771217	3.18699	0.00143762	0.372284
ENSG00000100439.11	654.176	1.12352	0.352771	3.18486	0.00144827	0.372435
ENSG00000266998.2	54.528	1.48665	0.46744	3.18041	0.00147065	0.375585
ENSG00000104237.11	38.3298	2.30781	0.726955	3.17463	0.00150027	0.380525
ENSG00000276216.1	9.41458	3.93945	1.24526	3.16354	0.00155861	0.383386
ENSG00000162522.11	1198.52	1.19119	0.376539	3.16351	0.00155877	0.383386
ENSG00000278530.5	12.4967	-2.79242	0.882704	-3.16349	0.00155889	0.383386
ENSG00000252685.1	19.0884	-1.42368	0.450438	-3.16065	0.00157419	0.383386
ENSG00000242593.8	314.204	-1.33441	0.42237	-3.15934	0.00158129	0.383386
ENSG00000222009.9	257.118	1.49132	0.472199	3.15824	0.00158726	0.383386
ENSG00000260232.4	56.4202	-2.03718	0.645277	-3.15707	0.00159365	0.383386
ENSG00000253919.1	53.5598	-1.03987	0.329392	-3.15693	0.00159438	0.383386
ENSG00000289288.2	32.7064	1.25894	0.399045	3.15489	0.00160558	0.383588
ENSG00000279674.1	591.97	-1.4166	0.449487	-3.1516	0.00162379	0.384227
ENSG00000067445.22	1025.14	-0.836902	0.26572	-3.14956	0.00163517	0.384227
ENSG00000173156.7	19.1661	1.9959	0.63386	3.14881	0.00163938	0.384227
ENSG00000290461.1	50.2061	-1.23629	0.393034	-3.14551	0.001658	0.386147
ENSG00000214872.9	115.302	1.5662	0.499329	3.1366	0.00170918	0.391662
ENSG00000115252.19	1481.05	-1.37699	0.43924	-3.13493	0.00171897	0.391662
ENSG00000169418.10	106.715	1.98034	0.632244	3.13224	0.00173477	0.391662
ENSG00000276266.1	16.2181	1.84995	0.590747	3.13154	0.00173891	0.391662
ENSG00000280441.3	15.054	2.65106	0.847207	3.12918	0.00175295	0.391662
ENSG00000100336.18	97.2352	2.00815	0.641815	3.12886	0.00175484	0.391662
ENSG00000223597.3	3.88227	-4.25699	1.36062	-3.12872	0.00175571	0.391662
ENSG00000185186.10	17.0369	2.23552	0.715217	3.12565	0.00177413	0.3934
ENSG00000204628.12	2413.4	0.56647	0.181459	3.12176	0.00179774	0.396264
ENSG00000167703.15	1254.65	1.19919	0.384723	3.11701	0.00182697	0.399184
ENSG00000090776.6	212.248	1.39218	0.447002	3.11449	0.00184264	0.399184
ENSG00000214491.9	161.429	1.26238	0.40541	3.11384	0.00184667	0.399184
ENSG00000145040.4	3.75289	-5.37229	1.72595	-3.11266	0.00185411	0.399184
ENSG00000136942.15	1361.99	0.944216	0.304491	3.10097	0.00192891	0.412886
ENSG00000188386.8	49.32	-1.80633	0.583223	-3.09714	0.00195395	0.413913
ENSG00000175084.13	37.3005	2.24592	0.725372	3.09623	0.00195996	0.413913
ENSG00000165863.17	34.046	-2.12015	0.684995	-3.09513	0.00196723	0.413913
ENSG00000225072.1	2.69857	-4.91525	1.58925	-3.09282	0.00198264	NA
ENSG00000236437.2	11.3986	2.61627	0.846524	3.0906	0.00199749	0.417905
ENSG00000288840.1	61.5814	1.23367	0.399542	3.08771	0.00201704	0.419623
ENSG00000173040.13	88.4726	1.35755	0.440003	3.08533	0.00203329	0.420642
ENSG00000177706.9	950.969	1.1395	0.369879	3.08074	0.00206489	0.424806
ENSG00000144227.5	37.8031	-2.92606	0.950758	-3.0776	0.00208674	0.42501
ENSG00000204219.11	101.049	1.07059	0.347925	3.07706	0.00209055	0.42501
ENSG00000276168.1	78555.5	1.59631	0.519011	3.07567	0.00210031	0.42501
ENSG00000162542.14	154.13	1.18575	0.385742	3.07395	0.00211245	0.425142
ENSG00000244541.6	8.674	-2.79489	0.910047	-3.07114	0.0021324	0.426838
ENSG00000232947.1	4.01665	-3.67727	1.19883	-3.06739	0.00215935	0.427154
ENSG00000231756.1	5.24912	3.65304	1.19181	3.06512	0.0021758	0.427154
ENSG00000162490.7	315.533	1.7296	0.564716	3.06278	0.00219292	0.427154
ENSG00000232860.10	36.7594	1.09656	0.358231	3.06105	0.00220564	0.427154
ENSG00000277744.1	45.8017	1.29704	0.423759	3.0608	0.00220746	0.427154
ENSG00000260026.3	3.06735	5.08427	1.66112	3.06075	0.00220782	0.427154
ENSG00000228528.2	69.6124	-1.08412	0.354308	-3.05982	0.00221473	0.427154
ENSG00000137767.14	66.3683	1.30196	0.425931	3.05675	0.00223752	0.429314
ENSG00000230712.3	14.2511	2.69674	0.883379	3.05276	0.00226749	0.432822
ENSG00000227979.1	3.80157	-3.66658	1.20206	-3.05023	0.00228664	0.434238
ENSG00000137285.11	1781.63	1.24595	0.409493	3.04266	0.00234497	0.443044
ENSG00000287798.1	16.48	-1.71591	0.564694	-3.03866	0.00237631	0.446435
ENSG00000168994.14	522.79	1.26096	0.415156	3.03731	0.00238703	0.446435
ENSG00000180287.17	248.93	-1.05746	0.348448	-3.03476	0.00240727	0.447958
ENSG00000248290.1	36.4724	1.47731	0.487145	3.03259	0.00242465	0.448936
ENSG00000126010.6	25.3537	-1.659	0.547595	-3.02962	0.00244865	0.451125
ENSG00000172554.12	76.8827	1.06166	0.350609	3.02804	0.00246146	0.451239
ENSG00000139410.15	76.5745	1.86499	0.616715	3.02407	0.00249401	0.454955
ENSG00000167617.3	19.4284	2.34099	0.775683	3.01797	0.00254474	0.460654
ENSG00000279227.2	10.49	-2.60378	0.862942	-3.01733	0.00255014	0.460654
ENSG00000205946.1	48.2096	1.09542	0.363742	3.01152	0.00259942	0.467277
ENSG00000289843.1	86.5011	1.45433	0.483506	3.00789	0.00263069	0.470614
ENSG00000138449.11	306.634	0.837411	0.278773	3.00391	0.0026653	0.47385
ENSG00000254535.4	34.9384	1.52582	0.50812	3.00288	0.00267437	0.47385
ENSG00000026103.25	1053.5	1.36367	0.454343	3.00142	0.00268728	0.473869
ENSG00000089169.15	1538.63	-1.35803	0.453108	-2.99714	0.00272527	0.474395
ENSG00000155366.17	713.939	1.08707	0.362721	2.997	0.00272654	0.474395
ENSG00000263731.1	130.775	0.995431	0.332371	2.99494	0.00274502	0.474395
ENSG00000070756.17	4994.58	0.76316	0.255038	2.99235	0.00276843	0.474395
ENSG00000130255.13	446.313	0.763346	0.255102	2.99231	0.00276873	0.474395
ENSG00000198918.8	471.97	0.974957	0.325912	2.99147	0.00277638	0.474395
ENSG00000113645.15	2503.93	1.18163	0.395195	2.99	0.00278982	0.474395
ENSG00000236107.10	287.653	-1.31497	0.439975	-2.98875	0.00280125	0.474395
ENSG00000236320.4	13.9883	2.84854	0.954553	2.98416	0.00284355	0.474395
ENSG00000171631.16	143.073	1.67386	0.560991	2.98376	0.00284728	0.474395
ENSG00000165091.18	77.7216	1.50578	0.504668	2.98372	0.00284772	0.474395
ENSG00000160179.19	1240.88	-0.718762	0.240953	-2.98299	0.00285445	0.474395
ENSG00000221963.6	1124.83	1.31935	0.442443	2.98196	0.00286413	0.474395
ENSG00000158104.11	14.448	2.13073	0.714728	2.98118	0.00287143	0.474395
ENSG00000265712.1	7.98222	-3.25694	1.09293	-2.98001	0.00288242	0.474395
ENSG00000272255.1	41.1838	2.07966	0.698691	2.97651	0.00291552	0.477719
ENSG00000129116.20	2793.25	1.0155	0.341508	2.97358	0.00294343	0.480169
ENSG00000279261.2	10.8262	-2.15634	0.726049	-2.96997	0.0029783	0.482198
ENSG00000283294.2	52.5734	-1.90535	0.641965	-2.968	0.00299746	0.482198
ENSG00000257851.2	30.0131	-1.36325	0.459491	-2.96687	0.00300846	0.482198
ENSG00000181104.7	41.3665	1.14476	0.385947	2.96609	0.0030161	0.482198
ENSG00000226705.1	51.3569	1.78578	0.602166	2.96559	0.00302098	0.482198
ENSG00000275518.1	5.39019	-4.26023	1.43798	-2.96265	0.00304999	0.484739
ENSG00000261644.3	32.9754	2.72209	0.92171	2.95331	0.00314386	0.496001
ENSG00000154645.14	65.8277	-1.6256	0.550501	-2.95294	0.00314764	0.496001
ENSG00000198785.7	543.21	-1.49889	0.508149	-2.94971	0.00318077	0.497348
ENSG00000272902.2	27.4572	-1.56071	0.529145	-2.94948	0.00318305	0.497348
ENSG00000176571.13	2.08807	4.52285	1.53492	2.94664	0.00321243	NA
ENSG00000280278.1	3.12303	5.09799	1.7311	2.94494	0.0032302	0.501034
ENSG00000185122.11	1235.61	0.778128	0.264256	2.9446	0.0032337	0.501034
ENSG00000273044.1	5.76081	4.33778	1.47411	2.94264	0.00325422	0.502112
ENSG00000066405.13	85.6557	1.30646	0.444722	2.93771	0.00330648	0.503078
ENSG00000237289.10	424.283	-1.83553	0.624875	-2.93744	0.00330932	0.503078
ENSG00000077943.8	869.894	-1.21797	0.414677	-2.93714	0.00331251	0.503078
ENSG00000283131.1	9.40345	-3.18992	1.0864	-2.93623	0.00332232	0.503078
ENSG00000142449.13	62.8684	-1.15156	0.392265	-2.93566	0.0033284	0.503078
ENSG00000283563.1	101.42	1.1184	0.381395	2.93238	0.00336372	0.506046
ENSG00000158555.15	356.907	1.01523	0.346458	2.9303	0.00338632	0.506046
ENSG00000213722.10	484.878	1.11972	0.382149	2.93005	0.00338904	0.506046
ENSG00000242071.3	229.203	0.891961	0.304549	2.92879	0.00340284	0.506066
ENSG00000136830.12	1647.27	1.24974	0.427111	2.92604	0.00343307	0.506398
ENSG00000164855.16	45.8248	1.36524	0.46679	2.92474	0.00344748	0.506398
ENSG00000072840.13	505.131	1.07893	0.369017	2.92379	0.00345801	0.506398
ENSG00000237879.1	5.22879	-2.92918	1.0027	-2.92129	0.00348586	0.506398
ENSG00000166888.12	1395.6	0.952123	0.326255	2.91834	0.003519	0.506398
ENSG00000224397.9	9.68218	2.76845	0.948995	2.91725	0.00353137	0.506398
ENSG00000249930.1	21.1309	1.79665	0.615896	2.91712	0.00353276	0.506398
ENSG00000148303.17	5008.46	0.62586	0.214576	2.91673	0.00353725	0.506398
ENSG00000259905.7	674.333	-1.51413	0.519278	-2.91583	0.00354743	0.506398
ENSG00000163145.13	170.568	1.50387	0.5158	2.9156	0.00355008	0.506398
ENSG00000100362.13	14.9359	-3.12925	1.07366	-2.91457	0.00356182	0.506398
ENSG00000263990.1	26.1121	-1.16028	0.398186	-2.91392	0.00356917	0.506398
ENSG00000275005.1	15.7458	-1.797	0.617021	-2.91238	0.0035869	0.506972
ENSG00000222445.1	42.9026	-1.10474	0.379536	-2.91078	0.00360531	0.507636
ENSG00000242258.2	4.41856	-3.84899	1.32313	-2.909	0.0036259	0.508602
ENSG00000265766.3	2.64075	-4.87375	1.67793	-2.90462	0.00367695	NA
ENSG00000184640.20	4180.75	0.944507	0.32538	2.90278	0.00369867	0.512277
ENSG00000255750.6	23.8059	1.8303	0.630789	2.90161	0.00371252	0.512277
ENSG00000283041.1	334.37	0.642577	0.221475	2.90135	0.00371556	0.512277
ENSG00000225663.8	935.665	0.78866	0.271829	2.90131	0.00371601	0.512277
ENSG00000141753.7	540.01	1.23165	0.424642	2.90045	0.00372625	0.512277
ENSG00000112658.8	1387.56	1.10929	0.382711	2.89849	0.00374961	0.512277
ENSG00000174453.10	134.016	-2.05394	0.708722	-2.89808	0.0037545	0.512277
ENSG00000265356.2	47.0043	-2.02776	0.699858	-2.89739	0.00376278	0.512277
ENSG00000144730.19	904.028	1.1109	0.383848	2.89411	0.00380229	0.515761
ENSG00000237989.2	115.046	2.36253	0.816842	2.89227	0.00382471	0.516909
ENSG00000239823.2	12.2598	2.64329	0.914343	2.89092	0.00384118	0.517246
ENSG00000187479.9	362.113	2.01204	0.696264	2.88977	0.00385523	0.517257
ENSG00000252944.1	2.15504	-4.58163	1.58772	-2.88566	0.00390591	NA
ENSG00000259262.1	7.47559	2.49121	0.863333	2.88557	0.00390703	0.519566
ENSG00000116717.13	368.074	1.9422	0.673319	2.88451	0.0039202	0.519566
ENSG00000237214.3	2.60587	4.19601	1.45518	2.8835	0.00393279	NA
ENSG00000091436.17	985.069	0.913402	0.316775	2.88345	0.00393351	0.519566
ENSG00000197410.14	699.931	-0.904684	0.313816	-2.88285	0.00394101	0.519566
ENSG00000204209.13	443.305	0.915746	0.317667	2.88272	0.00394259	0.519566
ENSG00000138061.12	526.339	1.08953	0.378459	2.87886	0.00399122	0.519692
ENSG00000232573.1	221.561	0.739505	0.257041	2.877	0.00401481	0.519692
ENSG00000257522.7	167.917	-1.19889	0.416805	-2.87637	0.00402276	0.519692
ENSG00000221983.8	1640.19	0.787509	0.273874	2.87544	0.00403459	0.519692
ENSG00000163686.15	760.471	-0.781041	0.271741	-2.87421	0.00405042	0.519692
ENSG00000158270.12	615.915	0.907905	0.315942	2.87364	0.00405767	0.519692
ENSG00000260433.3	11.3131	-2.25979	0.786616	-2.8728	0.00406848	0.519692
ENSG00000165886.5	271.558	1.00585	0.350192	2.87227	0.00407538	0.519692
ENSG00000162493.17	256.638	1.55924	0.54288	2.87217	0.00407665	0.519692
ENSG00000010030.14	35.516	2.69621	0.938921	2.87161	0.00408389	0.519692
ENSG00000227466.1	254.173	-0.823561	0.286941	-2.87014	0.00410289	0.51991
ENSG00000113263.14	36.1218	2.12597	0.740934	2.86931	0.00411368	0.51991
ENSG00000282625.1	12.1078	1.88391	0.656906	2.86785	0.00413271	0.520531
ENSG00000124762.14	1591.06	1.74599	0.609201	2.86603	0.00415653	0.520531
ENSG00000288754.1	4.41506	5.60487	1.95584	2.86571	0.00416076	0.520531
ENSG00000199695.1	5.29071	-3.07991	1.07586	-2.86275	0.00419978	0.523643
ENSG00000177951.18	572.805	0.724619	0.253263	2.86114	0.00422127	0.524557
ENSG00000132854.19	105.899	-1.69603	0.593332	-2.85849	0.00425659	0.527177
ENSG00000174327.7	61.6835	1.08513	0.379969	2.85582	0.00429252	0.529765
ENSG00000137878.17	36.402	1.32893	0.465504	2.85482	0.0043061	0.529765
ENSG00000183668.18	18.9376	-1.41306	0.495202	-2.8535	0.00432412	0.53022
ENSG00000248799.1	3.48657	-4.68119	1.64606	-2.84387	0.00445692	0.544701
ENSG00000283431.1	9.31852	-2.61313	0.919756	-2.84111	0.00449568	0.54763
ENSG00000274995.1	49.1925	2.40193	0.846521	2.83742	0.00454801	0.552189
ENSG00000132970.14	2377.33	0.652112	0.230083	2.83425	0.00459333	0.555869
ENSG00000106211.10	1600.97	1.6915	0.597068	2.83301	0.00461126	0.556221
ENSG00000188522.16	102.061	1.71388	0.605497	2.83053	0.00464713	0.558377
ENSG00000172348.16	1638.44	-1.19755	0.423664	-2.82665	0.00470383	0.558377
ENSG00000226049.3	274.442	-1.27937	0.452664	-2.82631	0.00470877	0.558377
ENSG00000010282.15	1129.1	-1.37396	0.486155	-2.82618	0.00471062	0.558377
ENSG00000149972.12	518.477	-1.65996	0.587454	-2.82569	0.00471791	0.558377
ENSG00000142552.8	103.027	1.03214	0.365362	2.82498	0.00472841	0.558377
ENSG00000014914.21	516.085	0.965581	0.341853	2.82455	0.00473469	0.558377
ENSG00000101958.14	74.1897	-1.5261	0.541036	-2.8207	0.00479191	0.56014
ENSG00000211459.2	90.2286	2.13504	0.757012	2.82035	0.00479716	0.56014
ENSG00000204869.9	320.312	-0.935128	0.331738	-2.81887	0.00481924	0.56014
ENSG00000172296.13	157.512	0.784057	0.278261	2.8177	0.00483684	0.56014
ENSG00000175274.19	1110.89	1.74593	0.61965	2.81761	0.00483831	0.56014
ENSG00000107175.12	705.359	0.673919	0.239193	2.81747	0.0048404	0.56014
ENSG00000175984.16	157.821	1.04584	0.371542	2.81485	0.00487995	0.562957
ENSG00000117228.11	542.017	1.63996	0.583016	2.8129	0.00490968	0.563051
ENSG00000006327.14	64.4583	1.72543	0.61342	2.8128	0.00491117	0.563051
ENSG00000158163.15	217.168	0.948558	0.33779	2.80813	0.00498302	0.567792
ENSG00000269086.3	8.92691	2.50769	0.893014	2.80812	0.00498319	0.567792
ENSG00000257097.1	88.8352	1.23557	0.441051	2.80142	0.00508787	0.577551
ENSG00000226970.2	3.24513	-3.92982	1.40334	-2.80032	0.00510514	0.577551
ENSG00000286542.1	6.54048	-2.16665	0.773897	-2.79966	0.00511563	0.577551
ENSG00000173846.13	384.295	1.36668	0.488863	2.79564	0.00517968	0.583005
ENSG00000213371.4	2.59607	4.83708	1.73033	2.79547	0.00518249	NA
ENSG00000133321.11	171.155	1.32529	0.475	2.79008	0.00526949	0.591114
ENSG00000289217.2	2.21916	-3.98923	1.43114	-2.78746	0.00531229	NA
ENSG00000105372.8	2738.63	0.946275	0.339655	2.78599	0.0053365	0.591114
ENSG00000277399.6	361.135	-1.20536	0.432728	-2.7855	0.00534458	0.591114
ENSG00000253663.1	5.26809	-3.11781	1.11936	-2.78536	0.00534685	0.591114
ENSG00000244752.3	9.64945	-2.39731	0.861317	-2.78331	0.00538076	0.591114
ENSG00000248393.1	1.84061	-4.35434	1.56513	-2.7821	0.00540083	NA
ENSG00000108691.10	179.702	2.98096	1.0717	2.78152	0.00541042	0.591114
ENSG00000177697.19	581.384	0.913231	0.328329	2.78145	0.00541163	0.591114
ENSG00000268584.1	19.061	1.75825	0.632142	2.78142	0.00541213	0.591114
ENSG00000235776.2	14.7362	1.29394	0.465273	2.78103	0.00541871	0.591114
ENSG00000152931.9	400.769	-1.40978	0.506969	-2.78079	0.00542267	0.591114
ENSG00000174417.3	65.8235	-1.72347	0.619839	-2.78051	0.00542731	0.591114
ENSG00000141639.12	3432.47	1.33468	0.480347	2.77858	0.00545966	0.591868
ENSG00000288565.1	87.6967	-1.21823	0.438497	-2.77819	0.0054662	0.591868
ENSG00000229009.8	28.5871	-1.27114	0.45851	-2.77233	0.00556567	0.600881
ENSG00000179134.16	4790.29	0.880291	0.317847	2.76954	0.00561355	0.601677
ENSG00000226994.9	99.8378	-1.47218	0.531583	-2.76943	0.00561544	0.601677
ENSG00000283635.1	3.00203	4.4154	1.59455	2.76906	0.00562178	0.601677
ENSG00000106636.9	1577.13	0.828371	0.299361	2.76713	0.00565518	0.602266
ENSG00000229057.1	6.71029	2.69291	0.974269	2.76404	0.00570914	0.602266
ENSG00000155052.15	2851.3	-1.26568	0.458026	-2.76333	0.00572154	0.602266
ENSG00000144644.15	14.0999	3.56426	1.29014	2.76269	0.0057328	0.602266
ENSG00000250362.1	7.66139	3.27038	1.18419	2.7617	0.00575016	0.602266
ENSG00000051620.11	559.539	0.863813	0.312846	2.76114	0.00575997	0.602266
ENSG00000100739.11	3.01203	-4.44173	1.60872	-2.76103	0.00576198	0.602266
ENSG00000233426.3	96.3647	0.82944	0.300462	2.76055	0.00577037	0.602266
ENSG00000141510.18	330.303	0.992378	0.359569	2.75991	0.00578177	0.602266
ENSG00000287250.1	26.9605	3.01794	1.09367	2.75945	0.00578993	0.602266
ENSG00000251613.4	15.3682	2.03285	0.737043	2.75811	0.00581362	0.603036
ENSG00000231768.2	149.227	1.3318	0.483054	2.75704	0.0058328	0.603337
ENSG00000176845.13	278.161	1.47091	0.533727	2.75593	0.0058526	0.603698
ENSG00000262292.2	3.28453	4.57104	1.65943	2.75459	0.00587661	0.604491
ENSG00000250230.3	8.26542	2.06235	0.749683	2.75096	0.00594203	0.608507
ENSG00000287314.1	41.5094	4.41975	1.60683	2.75061	0.00594852	0.608507
ENSG00000279295.1	35.968	1.7349	0.631086	2.74907	0.0059764	0.609675
ENSG00000151360.10	10.9904	-2.33729	0.851092	-2.74622	0.00602856	0.611611
ENSG00000272945.1	7.26016	2.7852	1.01453	2.74532	0.00604521	0.611611
ENSG00000137727.13	781.818	-1.10418	0.402219	-2.74523	0.0060468	0.611611
ENSG00000166025.18	1825.05	0.73599	0.268175	2.74444	0.00606144	0.611611
ENSG00000013619.15	902.22	1.02951	0.375542	2.7414	0.00611781	0.612946
ENSG00000127377.10	81.9432	1.7052	0.622176	2.74071	0.0061307	0.612946
ENSG00000290696.1	71.0106	1.64601	0.600945	2.73904	0.0061619	0.612946
ENSG00000065600.13	508.699	-0.821039	0.299788	-2.73873	0.00616771	0.612946
ENSG00000279589.1	35.2259	-1.03451	0.377829	-2.73803	0.00618088	0.612946
ENSG00000231500.7	967.04	0.879988	0.321403	2.73796	0.00618223	0.612946
ENSG00000105640.13	1869.23	0.925712	0.338158	2.73751	0.00619053	0.612946
ENSG00000104635.15	1823.42	1.91519	0.701611	2.7297	0.00633925	0.625997
ENSG00000105193.9	1917.47	0.886789	0.325095	2.72779	0.0063761	0.627961
ENSG00000102882.12	2481	0.823901	0.302185	2.72648	0.00640132	0.628773
ENSG00000251379.1	36.4644	1.92997	0.708378	2.72449	0.00644007	0.630905
ENSG00000172164.15	581.173	0.98906	0.36332	2.72228	0.00648323	0.633394
ENSG00000215559.9	47.0482	-1.29066	0.474254	-2.72145	0.00649968	0.633394
ENSG00000167491.18	1824.68	0.981273	0.361431	2.71496	0.00662833	0.639497
ENSG00000156639.12	1984.03	0.53898	0.198655	2.71315	0.0066647	0.639497
ENSG00000132688.11	2217.29	1.26274	0.465469	2.71282	0.00667131	0.639497
ENSG00000227948.4	38.6455	1.0606	0.391356	2.71007	0.00672687	0.639497
ENSG00000083845.9	1715.88	0.906024	0.334425	2.7092	0.00674462	0.639497
ENSG00000136840.19	291.309	0.929933	0.343696	2.70569	0.00681635	0.639497
ENSG00000135926.15	3085.29	1.19306	0.441005	2.70532	0.0068239	0.639497
ENSG00000237604.1	6.48979	3.17386	1.17338	2.70489	0.00683273	0.639497
ENSG00000162734.13	15152.7	0.666869	0.246586	2.70441	0.00684263	0.639497
ENSG00000186481.17	38.7553	-1.7573	0.649886	-2.70401	0.00685076	0.639497
ENSG00000211445.13	777.56	1.55016	0.573552	2.70273	0.00687727	0.639497
ENSG00000187908.20	57.983	-1.76197	0.651957	-2.70259	0.00688015	0.639497
ENSG00000026508.21	3005.45	1.80476	0.667803	2.70253	0.00688142	0.639497
ENSG00000180875.5	101.744	-1.48245	0.548745	-2.70153	0.0069021	0.639497
ENSG00000119408.17	1667.88	0.941966	0.348724	2.70118	0.00690935	0.639497
ENSG00000257875.1	37.3913	-1.28755	0.476966	-2.69946	0.00694522	0.639497
ENSG00000138363.15	933.799	-0.598678	0.221778	-2.69945	0.00694546	0.639497
ENSG00000169562.13	397.777	-0.935656	0.346864	-2.69747	0.00698682	0.639497
ENSG00000070404.10	539.031	1.28946	0.478101	2.69704	0.00699581	0.639497
ENSG00000121101.16	89.5137	0.954293	0.353862	2.6968	0.00700098	0.639497
ENSG00000213442.5	156.459	0.967282	0.3589	2.69513	0.00703605	0.639497
ENSG00000075420.13	1162.99	0.743127	0.27574	2.69503	0.00703833	0.639497
ENSG00000181588.17	343.913	0.85954	0.318937	2.69501	0.00703856	0.639497
ENSG00000188536.13	29.6724	1.89169	0.701969	2.69483	0.00704237	0.639497
ENSG00000112773.16	245.01	1.31532	0.488342	2.69344	0.00707187	0.639497
ENSG00000108107.15	3217.02	0.899868	0.334196	2.69263	0.00708899	0.639497
ENSG00000214132.4	10.7627	-3.00606	1.1167	-2.69192	0.00710416	0.639497
ENSG00000236404.12	150.514	-0.806072	0.299566	-2.6908	0.00712808	0.639497
ENSG00000252847.1	13.8855	-2.62746	0.976558	-2.69053	0.00713378	0.639497
ENSG00000257008.7	2.82382	-4.3394	1.61339	-2.68962	0.0071534	NA
ENSG00000174599.5	136.579	-1.06357	0.395478	-2.68933	0.00715949	0.639497
ENSG00000151929.10	1714.75	1.79529	0.66794	2.6878	0.00719252	0.639497
ENSG00000235204.1	66.3985	1.12519	0.418749	2.68703	0.00720906	0.639497
ENSG00000196418.13	737.223	0.739448	0.275229	2.68666	0.00721698	0.639497
ENSG00000188282.13	143.616	-2.07654	0.77292	-2.68661	0.00721801	0.639497
ENSG00000060140.9	111.808	-1.44362	0.537639	-2.6851	0.00725074	0.639497
ENSG00000125148.7	1607.42	1.66423	0.619821	2.68501	0.00725274	0.639497
ENSG00000170684.10	23.9761	1.54621	0.575874	2.68499	0.00725327	0.639497
ENSG00000164989.17	790.587	-0.764282	0.284652	-2.68497	0.00725365	0.639497
ENSG00000142661.19	15.2475	2.39056	0.890484	2.68456	0.00726251	0.639497
ENSG00000184232.9	741.159	1.11689	0.41606	2.68444	0.00726524	0.639497
ENSG00000187258.14	7.81577	-2.41805	0.901366	-2.68265	0.00730423	0.639497
ENSG00000105255.11	564.001	-0.879267	0.327896	-2.68154	0.0073284	0.639497
ENSG00000109674.4	2.67593	-4.26015	1.58874	-2.68146	0.00733021	NA
ENSG00000253447.6	39.5956	-0.918096	0.342415	-2.68123	0.00733511	0.639497
ENSG00000276724.1	29.652	-1.67268	0.62398	-2.68066	0.00734766	0.639497
ENSG00000244300.3	132.71	1.63711	0.610759	2.68045	0.00735231	0.639497
ENSG00000145864.14	4097.87	-1.29876	0.48457	-2.68024	0.00735692	0.639497
ENSG00000198846.6	351.427	-1.07134	0.399834	-2.67947	0.00737397	0.639497
ENSG00000142178.9	199.645	1.65311	0.617716	2.67617	0.0074468	0.644305
ENSG00000143858.12	374.322	-1.28553	0.480651	-2.67456	0.00748266	0.644883
ENSG00000237852.1	21.7308	1.39711	0.52243	2.67425	0.00748972	0.644883
ENSG00000272682.1	9.17126	1.8755	0.701505	2.67353	0.00750573	0.644883
ENSG00000132819.17	326.196	0.938856	0.351421	2.6716	0.00754907	0.647105
ENSG00000266947.3	53.7827	1.21232	0.45401	2.67025	0.00757945	0.648209
ENSG00000149273.15	3490.35	0.710402	0.266253	2.66814	0.00762715	0.650785
ENSG00000229774.1	3.61124	5.31323	1.99236	2.6668	0.00765771	0.65176
ENSG00000069493.15	270.41	0.708499	0.265744	2.6661	0.00767377	0.65176
ENSG00000166444.19	1281.53	0.791912	0.297603	2.66097	0.00779164	0.660257
ENSG00000106785.15	677.228	0.776317	0.292037	2.65828	0.00785402	0.664023
ENSG00000239994.2	4.51862	2.77073	1.04341	2.65545	0.00792031	0.667407
ENSG00000287900.1	226.487	-1.08182	0.407703	-2.65345	0.00796737	0.667407
ENSG00000203506.5	120.122	1.08525	0.409218	2.65201	0.00800136	0.667407
ENSG00000167136.7	36.113	-1.17334	0.442489	-2.65169	0.00800889	0.667407
ENSG00000117036.12	1146.84	0.820542	0.309474	2.65141	0.00801571	0.667407
ENSG00000126016.17	4203.1	0.917795	0.346202	2.65104	0.00802439	0.667407
ENSG00000184659.6	22.4755	-1.55992	0.588447	-2.65091	0.00802752	0.667407
ENSG00000250884.1	3.09344	-5.10802	1.92722	-2.65046	0.00803823	0.667407
ENSG00000254131.1	23.3526	1.3326	0.503189	2.64831	0.00808944	0.669705
ENSG00000218175.2	59.4201	1.21339	0.458265	2.64779	0.00810207	0.669705
ENSG00000250511.1	22.4121	2.40371	0.908273	2.64646	0.00813389	0.670838
ENSG00000127418.15	1608.5	1.4432	0.545636	2.64499	0.00816942	0.671889
ENSG00000110446.12	292.88	1.05635	0.399461	2.64443	0.00818293	0.671889
ENSG00000287319.1	56.4546	-1.08134	0.40923	-2.64238	0.00823261	0.673624
ENSG00000145681.11	34.2377	-1.45313	0.550001	-2.64206	0.00824044	0.673624
ENSG00000263934.5	86.1142	2.02453	0.766797	2.64024	0.00828479	0.674483
ENSG00000137166.18	1173.33	1.36098	0.515562	2.6398	0.0082956	0.674483
ENSG00000235174.1	38.2156	1.03267	0.391344	2.63878	0.00832051	0.674483
ENSG00000198431.18	1420.28	1.01622	0.38513	2.63865	0.0083238	0.674483
ENSG00000186314.12	321.283	0.873207	0.33124	2.63618	0.00838463	0.677113
ENSG00000228510.2	150.154	-1.62919	0.618286	-2.63501	0.00841357	0.677113
ENSG00000158578.21	67.9839	2.07042	0.785993	2.63415	0.00843494	0.677113
ENSG00000258672.1	32.8391	-1.377	0.522975	-2.633	0.00846331	0.677113
ENSG00000109079.10	1609.36	0.840224	0.319196	2.63231	0.00848063	0.677113
ENSG00000074803.21	121.074	-1.47474	0.560362	-2.63176	0.00849444	0.677113
ENSG00000112655.16	198.786	0.719428	0.273374	2.63167	0.00849673	0.677113
ENSG00000104951.16	58.2448	1.9188	0.729183	2.63143	0.00850254	0.677113
ENSG00000167549.19	1063.6	-1.11778	0.424997	-2.6301	0.00853602	0.678321
ENSG00000262628.1	2.23706	-4.63537	1.76257	-2.62989	0.00854132	NA
ENSG00000274629.1	2.461	-4.14806	1.57741	-2.62966	0.00854696	NA
ENSG00000182704.8	131.705	1.31643	0.500838	2.62846	0.00857712	0.679074
ENSG00000110700.7	1048.89	0.757123	0.288142	2.6276	0.0085989	0.679074
ENSG00000261226.1	120.809	1.31542	0.500979	2.6257	0.00864705	0.679074
ENSG00000178078.12	84.1057	0.881334	0.335706	2.62531	0.00865689	0.679074
ENSG00000086544.4	832.509	1.28328	0.488819	2.62526	0.00865838	0.679074
ENSG00000267279.3	10.4608	2.43626	0.928179	2.62478	0.00867059	0.679074
ENSG00000114279.15	1799.71	-1.14137	0.434972	-2.62401	0.00869001	0.679074
ENSG00000263301.1	61.1344	1.78692	0.681016	2.6239	0.00869292	0.679074
ENSG00000188643.11	486.665	0.970931	0.370131	2.62321	0.00871055	0.679074
ENSG00000108854.16	1439.62	0.473142	0.180516	2.62106	0.00876565	0.681934
ENSG00000130529.16	388.28	0.937117	0.357757	2.61942	0.00880788	0.682725
ENSG00000204264.12	153.731	0.949911	0.36274	2.61871	0.00882619	0.682725
ENSG00000153446.16	210.599	0.888871	0.339478	2.61834	0.00883581	0.682725
ENSG00000261618.2	47.2814	1.78552	0.682068	2.61781	0.00884955	0.682725
ENSG00000225775.1	2.51143	-4.16868	1.59285	-2.61712	0.00886756	NA
ENSG00000253304.2	31.236	1.40796	0.538528	2.61445	0.00893703	0.68804
ENSG00000260780.1	2.65634	-4.25324	1.62728	-2.61372	0.00895629	NA
ENSG00000229505.1	6.60972	-2.84993	1.09102	-2.61218	0.00899671	0.690341
ENSG00000226604.2	14.2841	-1.49923	0.574224	-2.61088	0.00903092	0.690341
ENSG00000253414.4	4.79174	3.88613	1.48855	2.61068	0.00903632	0.690341
ENSG00000270276.3	68.1417	1.02093	0.39109	2.61048	0.00904149	0.690341
ENSG00000183148.9	17.6339	-1.56045	0.598059	-2.6092	0.00907553	0.691509
ENSG00000248697.1	5.478	2.55567	0.98005	2.6077	0.00911535	0.691509
ENSG00000159403.18	470.603	1.22894	0.471306	2.60752	0.00912	0.691509
ENSG00000105668.8	5.64319	2.37678	0.911751	2.60683	0.0091384	0.691509
ENSG00000264151.6	12.9315	-1.36756	0.524781	-2.60595	0.00916186	0.691509
ENSG00000152292.18	72.8157	-0.998183	0.383078	-2.60569	0.00916883	0.691509
ENSG00000112218.9	425.482	-1.03092	0.395885	-2.60409	0.00921184	0.69334
ENSG00000235571.1	22.7332	-1.82128	0.700202	-2.60108	0.00929302	0.695014
ENSG00000161940.11	294.074	1.55551	0.59818	2.60041	0.00931126	0.695014
ENSG00000108590.11	70.6206	-0.904206	0.347812	-2.5997	0.00933054	0.695014
ENSG00000124813.23	277.669	-0.791786	0.304607	-2.59937	0.00933951	0.695014
ENSG00000259554.1	5.62258	-2.3038	0.886382	-2.5991	0.00934678	0.695014
ENSG00000241644.2	15.9575	2.04182	0.785756	2.59855	0.00936194	0.695014
ENSG00000259039.3	11.1096	-1.7456	0.671841	-2.59823	0.00937059	0.695014
ENSG00000109670.17	2849.1	-0.895367	0.344673	-2.59773	0.00938422	0.695014
ENSG00000226312.7	380.768	0.835149	0.321805	2.5952	0.00945354	0.695469
ENSG00000253276.5	234.159	0.641232	0.247084	2.5952	0.00945357	0.695469
ENSG00000165443.12	1377.48	-0.652769	0.251551	-2.59498	0.0094596	0.695469
ENSG00000065320.9	592.45	1.04255	0.40179	2.59477	0.00946549	0.695469
ENSG00000267534.4	81.4222	0.830381	0.320269	2.59276	0.00952091	0.696045
ENSG00000144452.15	75.2567	-1.33366	0.514382	-2.59273	0.00952169	0.696045
ENSG00000290052.1	97.3108	1.20339	0.464199	2.59241	0.00953057	0.696045
ENSG00000211455.8	1128.62	0.561024	0.21654	2.59086	0.00957364	0.696045
ENSG00000248242.1	7.19335	-3.15259	1.21688	-2.59071	0.0095778	0.696045
ENSG00000135686.13	2346.98	0.878837	0.339282	2.59028	0.00958973	0.696045
ENSG00000248766.2	3.44041	-4.01471	1.55036	-2.58953	0.00961064	0.696045
ENSG00000147509.14	402.704	1.14736	0.443185	2.5889	0.00962823	0.696045
ENSG00000255545.8	199.05	-0.914244	0.353328	-2.58752	0.00966692	0.696045
ENSG00000122121.12	2.62375	4.85258	1.87563	2.58717	0.00967679	NA
ENSG00000251889.1	7.10745	-2.07177	0.800808	-2.5871	0.00967869	0.696045
ENSG00000249609.1	34.3495	1.45305	0.561661	2.58705	0.00968009	0.696045
ENSG00000121900.19	233.54	0.919526	0.355721	2.58496	0.00973895	0.698021
ENSG00000005059.16	137.65	1.05808	0.409356	2.58474	0.00974527	0.698021
ENSG00000280162.1	59.5859	1.46254	0.566237	2.58292	0.00979682	0.700359
ENSG00000283489.1	10.3325	-2.00519	0.776962	-2.58081	0.0098569	0.703297
ENSG00000113657.13	6630.01	0.891855	0.345854	2.5787	0.00991722	0.70491
ENSG00000285631.1	3.20508	5.14402	1.99482	2.57869	0.00991759	0.70491
ENSG00000259498.1	12.5996	1.46562	0.568808	2.57666	0.00997613	0.705148
ENSG00000141580.16	1830.7	0.708922	0.275164	2.57636	0.00998461	0.705148
ENSG00000286110.1	47.5896	-1.21368	0.471173	-2.57587	0.00999891	0.705148
ENSG00000244486.9	133.042	0.908257	0.352782	2.57455	0.010037	0.705148
ENSG00000211893.4	8.21059	2.15128	0.835782	2.57397	0.0100538	0.705148
ENSG00000183793.14	191.672	-1.10046	0.427541	-2.57393	0.0100551	0.705148
ENSG00000039560.14	811.891	0.734863	0.285585	2.57319	0.0100767	0.705148
ENSG00000261572.2	37.1683	1.59289	0.619231	2.57236	0.0101007	0.705148
ENSG00000243137.8	34.0536	-1.09025	0.423844	-2.57229	0.0101029	0.705148
ENSG00000115756.13	1110.46	0.76822	0.298686	2.572	0.0101114	0.705148
ENSG00000011105.14	467.961	0.96222	0.374306	2.57068	0.01015	0.706511
ENSG00000253048.1	11.9357	1.81449	0.706041	2.56994	0.0101715	0.706681
ENSG00000142937.12	2859.32	0.710271	0.276545	2.56837	0.0102177	0.707683
ENSG00000214846.4	13.433	2.31634	0.901949	2.56815	0.0102242	0.707683
ENSG00000280649.2	71.6181	0.863021	0.336222	2.56682	0.0102637	0.707878
ENSG00000236552.2	562.848	1.12836	0.43968	2.56632	0.0102785	0.707878
ENSG00000225778.5	46.623	1.61475	0.629454	2.56532	0.0103082	0.707878
ENSG00000271686.1	1.81114	-4.33343	1.68931	-2.5652	0.0103115	NA
ENSG00000267519.6	595.46	1.37584	0.53659	2.56405	0.0103459	0.707878
ENSG00000215305.10	605.559	-0.492431	0.192059	-2.56396	0.0103487	0.707878
ENSG00000253573.2	4.32413	3.88418	1.51609	2.56198	0.0104078	0.707878
ENSG00000205763.16	35.3046	1.06439	0.415502	2.56169	0.0104163	0.707878
ENSG00000271268.1	6.87237	-2.28746	0.893969	-2.55877	0.0105042	0.707878
ENSG00000103257.9	6242.99	1.34234	0.524636	2.55861	0.0105093	0.707878
ENSG00000138669.10	192.881	-0.721208	0.281931	-2.5581	0.0105245	0.707878
ENSG00000273129.3	14.0656	2.92148	1.14249	2.55712	0.0105542	0.707878
ENSG00000200475.1	6.58792	-2.62403	1.02631	-2.55676	0.0105653	0.707878
ENSG00000265110.1	3.12518	5.10066	1.99566	2.55588	0.0105921	0.707878
ENSG00000163239.12	76.1187	1.1915	0.466296	2.55524	0.0106115	0.707878
ENSG00000100316.16	8279.11	0.673723	0.263665	2.55522	0.010612	0.707878
ENSG00000170412.18	303.464	1.07445	0.420504	2.55514	0.0106145	0.707878
ENSG00000269924.1	58.8842	0.927261	0.362971	2.55464	0.0106297	0.707878
ENSG00000229567.1	24.4234	1.45392	0.569273	2.55399	0.0106497	0.707878
ENSG00000234162.3	14.8734	-1.62983	0.638203	-2.55379	0.0106559	0.707878
ENSG00000010379.16	292.845	0.963584	0.377336	2.55365	0.0106601	0.707878
ENSG00000122026.11	2283.4	0.977622	0.383088	2.55195	0.0107122	0.707878
ENSG00000275936.1	27.2409	1.4465	0.56713	2.55055	0.0107552	0.707878
ENSG00000138759.20	1238.61	-0.897097	0.351816	-2.54991	0.0107752	0.707878
ENSG00000157445.16	1177.57	-0.795416	0.31201	-2.54933	0.0107929	0.707878
ENSG00000163032.12	3786.65	-1.44164	0.565558	-2.54906	0.0108013	0.707878
ENSG00000279960.1	12.8155	2.5314	0.993212	2.54871	0.0108123	0.707878
ENSG00000289980.1	3.60145	4.71651	1.85107	2.548	0.0108343	0.707878
ENSG00000233608.5	9.44346	2.35518	0.924364	2.5479	0.0108375	0.707878
ENSG00000153944.12	6902.8	0.786237	0.308593	2.54781	0.01084	0.707878
ENSG00000108389.10	2992.47	-0.622819	0.244469	-2.54764	0.0108453	0.707878
ENSG00000112306.8	1392.65	0.971193	0.381275	2.54723	0.0108583	0.707878
ENSG00000287986.1	23.5982	1.68208	0.660427	2.54696	0.0108666	0.707878
ENSG00000241391.3	3.98328	4.24236	1.66593	2.54654	0.0108795	0.707878
ENSG00000208002.1	5.63496	-2.39371	0.940515	-2.5451	0.0109246	0.707878
ENSG00000139899.11	59.5687	1.26843	0.498459	2.54471	0.0109368	0.707878
ENSG00000182836.11	625.566	-1.1612	0.456346	-2.54455	0.0109418	0.707878
ENSG00000265125.5	136.544	-1.04939	0.412475	-2.54412	0.0109552	0.707878
ENSG00000266676.1	4.1813	-2.94092	1.15601	-2.54404	0.0109579	0.707878
ENSG00000166224.18	1431.19	0.771219	0.303303	2.54273	0.010999	0.707878
ENSG00000148803.12	61.4701	1.11533	0.43867	2.54254	0.011005	0.707878
ENSG00000164088.18	489.111	0.606818	0.238683	2.54236	0.0110107	0.707878
ENSG00000225028.1	2.36754	4.07938	1.60474	2.54208	0.0110195	NA
ENSG00000270882.3	23.0749	1.37595	0.54171	2.54001	0.0110848	0.711404
ENSG00000162374.18	1299.83	-1.12518	0.443202	-2.53875	0.0111249	0.712744
ENSG00000287022.1	103.795	-1.13244	0.446286	-2.53748	0.0111654	0.7133
ENSG00000119547.6	70.5712	1.96736	0.775471	2.53699	0.0111811	0.7133
ENSG00000233821.1	217.29	-0.702469	0.276926	-2.53667	0.0111914	0.7133
ENSG00000135045.7	100.889	0.83916	0.330992	2.53529	0.0112354	0.714879
ENSG00000152214.14	74.6175	-1.64697	0.64994	-2.53404	0.0112755	0.7162
ENSG00000233060.1	4.03506	2.84457	1.12327	2.53241	0.0113283	0.717528
ENSG00000165970.12	49.2558	2.38667	0.942555	2.53213	0.0113372	0.717528
ENSG00000253958.2	12.504	1.87916	0.742374	2.53128	0.0113646	0.717528
ENSG00000170049.10	150.118	-0.967323	0.382191	-2.53099	0.0113739	0.717528
ENSG00000196878.15	199.088	1.96658	0.777287	2.53005	0.0114045	0.717703
ENSG00000261313.2	7.50498	-1.81824	0.718914	-2.52915	0.0114338	0.717703
ENSG00000204967.13	253.289	-0.770544	0.30474	-2.52853	0.0114542	0.717703
ENSG00000271425.9	675.969	0.838673	0.331684	2.52853	0.0114543	0.717703
ENSG00000279302.3	241.696	1.13226	0.447911	2.52787	0.0114756	0.717827
ENSG00000289510.2	2.73751	-4.29217	1.69899	-2.5263	0.0115269	NA
ENSG00000205795.5	183.462	1.436	0.569033	2.52358	0.0116167	0.72411
ENSG00000287790.1	6.39634	-2.38064	0.943413	-2.52343	0.0116216	0.72411
ENSG00000138792.10	243.55	1.43179	0.567486	2.52303	0.0116347	0.72411
ENSG00000088926.15	17.6564	-1.5612	0.618994	-2.52216	0.0116638	0.724701
ENSG00000288825.1	79.446	1.16249	0.461153	2.52083	0.0117079	0.726224
ENSG00000268182.6	223.962	-1.07135	0.425318	-2.51895	0.0117706	0.726629
ENSG00000153531.15	231.847	1.64918	0.654729	2.51887	0.0117732	0.726629
ENSG00000135094.11	234.272	1.47438	0.58542	2.5185	0.0117857	0.726629
ENSG00000275029.1	38.115	-1.04399	0.414609	-2.51801	0.011802	0.726629
ENSG00000154269.15	28.5118	-1.42501	0.566044	-2.51749	0.0118195	0.726629
ENSG00000248485.2	110.67	-1.21037	0.480858	-2.51711	0.0118322	0.726629
ENSG00000272071.1	16.5572	-1.56069	0.620426	-2.51552	0.0118857	0.727236
ENSG00000141736.14	966.061	1.15996	0.461262	2.51476	0.0119113	0.727236
ENSG00000041515.16	1005.73	-1.09274	0.434619	-2.51425	0.0119287	0.727236
ENSG00000198113.3	104.941	1.37779	0.548089	2.51381	0.0119434	0.727236
ENSG00000253891.2	15.6757	-2.12956	0.847253	-2.51349	0.0119544	0.727236
ENSG00000254497.1	4.38345	-3.09441	1.2312	-2.51333	0.0119599	0.727236
ENSG00000285572.2	34.9003	1.89659	0.75516	2.51151	0.0120217	0.729071
ENSG00000231020.1	1.76283	-4.28276	1.70604	-2.51035	0.012061	NA
ENSG00000128683.14	1021.18	-1.41471	0.563638	-2.50995	0.0120747	0.729071
ENSG00000125207.7	14.9718	-2.99064	1.19155	-2.50988	0.0120772	0.729071
ENSG00000244625.7	348.193	0.633495	0.252416	2.50973	0.0120825	0.729071
ENSG00000181585.7	134.315	1.09405	0.435988	2.50937	0.0120948	0.729071
ENSG00000105202.9	479.782	0.677875	0.27018	2.50898	0.0121082	0.729071
ENSG00000260551.1	42.0005	-1.48193	0.590908	-2.50788	0.0121457	0.730144
ENSG00000197085.11	25.8913	-2.0174	0.804869	-2.5065	0.0121934	0.731823
ENSG00000163536.13	1534.1	-1.29983	0.518815	-2.50538	0.0122322	0.732581
ENSG00000117114.21	1946.74	-0.843891	0.336885	-2.50499	0.0122456	0.732581
ENSG00000186310.10	1066.6	-1.13423	0.45297	-2.50399	0.0122802	0.733335
ENSG00000144619.15	378.479	-1.10457	0.441212	-2.50348	0.0122978	0.733335
ENSG00000204140.10	23.2091	-2.30078	0.91951	-2.50218	0.0123431	0.733441
ENSG00000186918.14	1138.25	0.962355	0.384775	2.50108	0.0123814	0.733441
ENSG00000261787.2	21.4032	1.68725	0.674755	2.50053	0.0124006	0.733441
ENSG00000260174.1	3.27987	-3.9263	1.57058	-2.49991	0.0124224	0.733441
ENSG00000229414.2	2.55147	-4.1637	1.66584	-2.49946	0.0124384	NA
ENSG00000290544.1	11.7392	-1.41696	0.566942	-2.49931	0.0124436	0.733441
ENSG00000283381.1	20.7352	-1.38607	0.554632	-2.49908	0.0124517	0.733441
ENSG00000164484.12	315.247	-1.32087	0.528648	-2.49858	0.0124692	0.733441
ENSG00000181626.12	80.9704	-1.85057	0.740905	-2.49772	0.0124995	0.733441
ENSG00000197324.9	1995.28	1.09683	0.439287	2.49683	0.0125308	0.733441
ENSG00000288037.1	2.07213	-4.51859	1.81	-2.49646	0.0125439	NA
ENSG00000160712.13	679.479	0.913071	0.365923	2.49526	0.0125866	0.733441
ENSG00000235387.5	251.96	1.24868	0.500542	2.49466	0.0126077	0.733441
ENSG00000053328.9	174.65	0.647055	0.259394	2.49448	0.012614	0.733441
ENSG00000179348.13	272.173	1.4368	0.57618	2.49366	0.0126434	0.733441
ENSG00000100097.12	603.839	0.906022	0.363397	2.4932	0.0126597	0.733441
ENSG00000234060.1	19.751	1.25863	0.504892	2.49288	0.0126713	0.733441
ENSG00000278035.1	5.19177	-3.07224	1.23244	-2.49281	0.0126735	0.733441
ENSG00000261192.1	3.5994	2.98534	1.19768	2.4926	0.0126812	0.733441
ENSG00000177425.11	577.702	0.888145	0.356428	2.4918	0.0127099	0.733441
ENSG00000156097.13	332.349	-0.821414	0.329662	-2.49169	0.0127138	0.733441
ENSG00000130635.17	360.301	0.956983	0.384075	2.49166	0.0127148	0.733441
ENSG00000105939.14	1232.19	0.95045	0.381456	2.49164	0.0127155	0.733441
ENSG00000250107.1	24.3498	1.6877	0.677631	2.49059	0.0127533	0.733808
ENSG00000175868.14	12.8575	2.72594	1.09501	2.48943	0.0127947	0.733808
ENSG00000274370.1	17.7166	1.67553	0.673094	2.48929	0.0127999	0.733808
ENSG00000198142.5	226.55	0.567687	0.228055	2.48925	0.0128012	0.733808
ENSG00000280025.1	2.76998	4.30565	1.73025	2.48845	0.01283	NA
ENSG00000272512.1	94.0767	1.01964	0.409774	2.4883	0.0128354	0.734635
ENSG00000287801.1	3.27068	-3.90504	1.57062	-2.48631	0.0129075	0.737619
ENSG00000140332.18	1343.19	0.890265	0.358564	2.48286	0.0130332	0.738231
ENSG00000173548.9	1286.2	0.977007	0.393598	2.48225	0.0130557	0.738231
ENSG00000130589.16	647.856	1.11491	0.449294	2.48148	0.0130839	0.738231
ENSG00000101493.11	1672.01	0.75684	0.305072	2.48086	0.0131067	0.738231
ENSG00000220494.4	7.98709	-2.51431	1.01352	-2.48077	0.0131099	0.738231
ENSG00000254793.1	4.33652	2.82904	1.14086	2.47973	0.0131481	0.738231
ENSG00000198876.13	599.624	0.559073	0.225458	2.47972	0.0131485	0.738231
ENSG00000142541.18	4769.21	0.906932	0.365846	2.479	0.0131752	0.738231
ENSG00000287632.1	33.3043	1.69734	0.684837	2.47846	0.0131952	0.738231
ENSG00000183908.7	517.904	1.23757	0.499387	2.47818	0.0132055	0.738231
ENSG00000125046.16	91.7262	1.70668	0.688754	2.47792	0.013215	0.738231
ENSG00000137693.14	1055.99	1.01106	0.408057	2.47774	0.0132219	0.738231
ENSG00000121621.7	24.9847	1.53254	0.618647	2.47724	0.0132403	0.738231
ENSG00000066135.13	456.212	-0.437574	0.176643	-2.47716	0.0132431	0.738231
ENSG00000284873.1	6.51254	4.11861	1.66281	2.47691	0.0132527	0.738231
ENSG00000120889.13	799.227	0.921822	0.372327	2.47584	0.0132924	0.738231
ENSG00000158813.18	104.309	0.736577	0.297534	2.47561	0.013301	0.738231
ENSG00000273196.1	3.4616	4.63313	1.87192	2.47506	0.0133213	0.738231
ENSG00000136546.17	146.381	-1.08514	0.438443	-2.47499	0.013324	0.738231
ENSG00000133256.13	1353.53	-0.893422	0.361062	-2.47442	0.0133451	0.738231
ENSG00000143512.13	8.6683	1.68198	0.679867	2.47398	0.0133617	0.738231
ENSG00000145087.14	4564.81	-1.1553	0.467013	-2.4738	0.0133685	0.738231
ENSG00000117411.18	1440.55	0.806378	0.325996	2.47358	0.0133767	0.738231
ENSG00000249193.1	21.077	-1.60068	0.647268	-2.47298	0.0133993	0.738379
ENSG00000168028.15	4071.28	0.819412	0.331805	2.46956	0.0135279	0.744355
ENSG00000116670.16	328.415	0.999958	0.405127	2.46826	0.0135772	0.745959
ENSG00000110492.17	72.481	1.15412	0.468174	2.46514	0.0136959	0.751366
ENSG00000282851.2	30.5818	1.47158	0.597243	2.46396	0.0137412	0.752698
ENSG00000177182.11	306.056	-0.792753	0.321806	-2.46345	0.0137608	0.752698
ENSG00000229455.2	16.9963	-1.28965	0.523794	-2.46214	0.0138112	0.752871
ENSG00000203883.7	134.557	1.4993	0.608978	2.462	0.0138164	0.752871
ENSG00000233337.1	55.4552	-1.15689	0.470019	-2.46136	0.0138413	0.752871
ENSG00000111912.20	3273.91	-0.796987	0.323942	-2.46028	0.013883	0.752871
ENSG00000242111.1	12.2007	-2.08962	0.849371	-2.4602	0.0138861	0.752871
ENSG00000233646.1	9.25079	2.34358	0.952712	2.4599	0.0138976	0.752871
ENSG00000158457.6	404.664	0.925158	0.37632	2.45844	0.0139543	0.752871
ENSG00000157510.14	249.152	1.06402	0.432837	2.45825	0.0139614	0.752871
ENSG00000102119.12	294.19	0.864058	0.351547	2.45788	0.0139761	0.752871
ENSG00000115844.11	18.0916	-1.30802	0.532193	-2.45779	0.0139793	0.752871
ENSG00000264736.1	12.5515	1.29127	0.525588	2.45682	0.0140172	0.752871
ENSG00000157240.4	524.092	1.22216	0.497458	2.45682	0.0140173	0.752871
ENSG00000112576.13	1257.76	0.834011	0.339506	2.45654	0.0140283	0.752871
ENSG00000109171.15	1268.43	0.546971	0.222727	2.45579	0.0140575	0.753075
ENSG00000166851.15	135.881	0.555272	0.226171	2.4551	0.0140845	0.753075
ENSG00000253910.3	416.663	0.655664	0.267086	2.45488	0.0140931	0.753075
ENSG00000153071.15	676.899	0.718905	0.292955	2.45398	0.0141284	0.753873
ENSG00000183298.5	41.9494	0.923093	0.376365	2.45266	0.0141806	0.755572
ENSG00000154553.17	372.114	0.828052	0.33779	2.45138	0.0142309	0.75716
ENSG00000143631.11	300.635	1.46232	0.59692	2.44977	0.0142947	0.758613
ENSG00000175793.12	119.265	3.06268	1.25093	2.44832	0.0143523	0.758613
ENSG00000156697.13	235.828	-0.706878	0.288727	-2.44826	0.0143547	0.758613
ENSG00000042781.14	102.964	-0.829185	0.338833	-2.44718	0.014398	0.758613
ENSG00000139910.20	1712.03	-0.609604	0.249177	-2.44647	0.0144262	0.758613
ENSG00000085117.12	824.719	0.759445	0.310428	2.44645	0.0144272	0.758613
ENSG00000211892.4	4.80282	2.23472	0.913903	2.44524	0.0144754	0.758613
ENSG00000167526.14	4451.91	0.820515	0.335838	2.44318	0.0145583	0.758613
ENSG00000272435.1	1.98639	-4.45547	1.8243	-2.44229	0.0145946	NA
ENSG00000156508.19	34231.4	0.733758	0.300544	2.44144	0.014629	0.758613
ENSG00000129757.15	452.149	-0.882953	0.361663	-2.44137	0.0146318	0.758613
ENSG00000143554.14	290.197	0.911824	0.373584	2.44074	0.014657	0.758613
ENSG00000288105.1	39.024	-1.30495	0.534667	-2.44068	0.0146595	0.758613
ENSG00000225640.1	3.21918	3.90295	1.59925	2.44049	0.0146672	0.758613
ENSG00000257839.1	40.2208	-0.835611	0.342422	-2.4403	0.0146751	0.758613
ENSG00000160282.15	286.973	-0.841735	0.344959	-2.4401	0.0146833	0.758613
ENSG00000264643.1	26.8312	-0.963773	0.395054	-2.4396	0.0147036	0.758613
ENSG00000286904.1	15.5343	1.79927	0.737528	2.43959	0.0147039	0.758613
ENSG00000177181.15	886.842	-0.829375	0.340025	-2.43916	0.0147215	0.758613
ENSG00000253286.6	2.86177	4.98156	2.04249	2.43896	0.0147295	0.758613
ENSG00000227081.5	66.1116	1.19794	0.491189	2.43886	0.0147338	0.758613
ENSG00000100351.17	23.2424	1.83178	0.751196	2.43848	0.0147492	0.758613
ENSG00000169432.19	470.167	-0.951039	0.390017	-2.43846	0.0147501	0.758613
ENSG00000008517.19	78.5912	1.37216	0.562737	2.43836	0.0147539	0.758613
ENSG00000174021.12	137.11	0.716492	0.293875	2.43809	0.0147652	0.758613
ENSG00000104689.10	119.613	1.30004	0.533247	2.43796	0.0147703	0.758613
ENSG00000067182.9	873.35	0.986165	0.404614	2.4373	0.0147974	0.758953
ENSG00000266648.1	2.82835	-3.6948	1.51606	-2.43711	0.0148051	NA
ENSG00000186943.1	2.40066	-3.45937	1.42039	-2.4355	0.0148711	NA
ENSG00000255666.7	65.0997	-1.12252	0.461118	-2.43435	0.0149184	0.759064
ENSG00000230997.5	9.42928	1.76632	0.725615	2.43423	0.0149234	0.759064
ENSG00000226982.4	45.3932	1.25768	0.516703	2.43405	0.014931	0.759064
ENSG00000290462.1	9.12935	-2.25553	0.926743	-2.43383	0.0149401	0.759064
ENSG00000224043.9	231.26	0.85631	0.35188	2.43353	0.0149524	0.759064
ENSG00000143546.10	31.3081	1.7276	0.709929	2.43349	0.0149542	0.759064
ENSG00000246790.2	15.2342	-1.4097	0.57946	-2.43278	0.0149836	0.759064
ENSG00000206587.1	1.91499	-4.41908	1.81664	-2.43255	0.0149928	NA
ENSG00000108821.14	145.373	1.17866	0.484566	2.4324	0.014999	0.759064
ENSG00000115758.14	567.445	0.926899	0.381274	2.43106	0.0150549	0.759064
ENSG00000228440.1	4.68128	-2.77685	1.14226	-2.43103	0.0150562	0.759064
ENSG00000210196.2	1299.68	1.56851	0.645236	2.43092	0.0150606	0.759064
ENSG00000183837.10	656.487	-1.14488	0.470999	-2.43075	0.0150677	0.759064
ENSG00000258719.1	15.3764	-1.70584	0.701925	-2.43023	0.015089	0.759064
ENSG00000126005.17	395.369	0.611643	0.251688	2.43016	0.0150922	0.759064
ENSG00000086991.13	64.3519	1.34805	0.554851	2.42957	0.0151167	0.759064
ENSG00000168309.18	53141.9	1.19909	0.493591	2.42931	0.0151276	0.759064
ENSG00000111424.12	49.0899	2.15063	0.885473	2.42879	0.0151492	0.75912
ENSG00000266217.2	8.24324	-2.04025	0.840827	-2.42648	0.015246	0.761518
ENSG00000122584.13	256.603	-1.02495	0.422452	-2.4262	0.0152579	0.761518
ENSG00000287509.1	9.00524	-1.96038	0.80811	-2.42589	0.0152709	0.761518
ENSG00000230056.1	6.69587	3.9653	1.63471	2.42569	0.0152793	0.761518
ENSG00000258581.2	25.794	1.82075	0.751308	2.42345	0.015374	0.764369
ENSG00000102007.11	62.4121	1.2833	0.529553	2.42336	0.0153778	0.764369
ENSG00000271503.7	52.8486	1.36605	0.56418	2.4213	0.0154651	0.765872
ENSG00000160408.16	100.358	1.0033	0.414452	2.42079	0.0154868	0.765872
ENSG00000129038.16	38.8008	1.05873	0.4375	2.41996	0.0155224	0.765872
ENSG00000207258.1	48.021	1.18158	0.488272	2.41993	0.0155236	0.765872
ENSG00000290995.1	14.7985	-1.95384	0.807457	-2.41974	0.0155317	0.765872
ENSG00000158292.7	573.786	1.36843	0.565529	2.41973	0.0155321	0.765872
ENSG00000290907.1	490.049	-1.22774	0.507651	-2.41848	0.0155855	0.766925
ENSG00000287942.1	1.86936	-4.37423	1.80903	-2.418	0.0156062	NA
ENSG00000182326.17	923.878	1.20674	0.499202	2.41734	0.0156343	0.766925
ENSG00000044524.11	205.863	0.614033	0.254016	2.4173	0.0156361	0.766925
ENSG00000253642.6	30.3815	1.23639	0.511646	2.41651	0.0156703	0.766925
ENSG00000142534.7	2022.42	0.718606	0.297387	2.4164	0.0156747	0.766925
ENSG00000228799.6	3.00275	-3.44796	1.42733	-2.41568	0.0157058	0.766925
ENSG00000136153.20	1887.42	-0.887138	0.367329	-2.41511	0.0157307	0.766925
ENSG00000254114.1	7.06111	-1.784	0.738761	-2.41486	0.0157412	0.766925
ENSG00000243715.1	201.191	-0.747993	0.309844	-2.4141	0.0157743	0.766925
ENSG00000265043.1	33.2353	-1.27953	0.530223	-2.4132	0.0158132	0.766925
ENSG00000205424.2	64.9265	1.06921	0.443072	2.41319	0.0158137	0.766925
ENSG00000140320.12	693.568	0.821693	0.340528	2.413	0.0158219	0.766925
ENSG00000123989.15	1304.81	1.16012	0.480858	2.41259	0.0158394	0.766925
ENSG00000278771.1	6598.63	1.49172	0.618382	2.4123	0.0158523	0.766925
ENSG00000189127.8	79.1803	-1.88984	0.783785	-2.41117	0.0159016	0.766925
ENSG00000266097.1	20.1561	1.5812	0.655881	2.4108	0.0159178	0.766925
ENSG00000286685.3	236.215	-0.797775	0.330929	-2.41071	0.0159214	0.766925
ENSG00000184828.10	234.966	1.00228	0.415833	2.41029	0.0159399	0.766925
ENSG00000182405.6	227.304	-0.617339	0.256144	-2.41013	0.015947	0.766925
ENSG00000163349.22	5910.29	0.661193	0.274468	2.409	0.0159965	0.767743
ENSG00000197558.13	977.132	-0.893504	0.371053	-2.40802	0.0160392	0.767743
ENSG00000254101.8	184.454	-2.43001	1.00928	-2.40767	0.0160546	0.767743
ENSG00000290397.1	16.4439	-1.40784	0.584747	-2.4076	0.0160577	0.767743
ENSG00000180662.8	30.3294	-1.26835	0.526909	-2.40715	0.0160776	0.767743
ENSG00000231254.2	11.9044	1.57383	0.653881	2.4069	0.0160884	0.767743
ENSG00000099864.18	6302.54	0.809198	0.336485	2.40486	0.0161787	0.7685
ENSG00000212420.1	7.57824	2.17837	0.905876	2.40471	0.0161853	0.7685
ENSG00000102678.7	129.536	-1.44349	0.600421	-2.40413	0.0162111	0.7685
ENSG00000134463.15	47.4614	1.22374	0.509039	2.40402	0.0162157	0.7685
ENSG00000198816.7	495.055	1.01854	0.423712	2.40385	0.0162234	0.7685
ENSG00000147065.18	3528.4	0.755543	0.314321	2.40373	0.0162287	0.7685
ENSG00000173960.14	802.045	0.717009	0.298447	2.40247	0.0162849	0.76866
ENSG00000289204.1	10.8752	-1.80083	0.749712	-2.40203	0.0163044	0.76866
ENSG00000186073.14	232.133	-0.555207	0.231168	-2.40175	0.016317	0.76866
ENSG00000267304.1	68.7048	1.1347	0.472482	2.40158	0.0163246	0.76866
ENSG00000150656.15	2187.34	-1.00439	0.418388	-2.40063	0.0163668	0.76866
ENSG00000233005.2	3.68436	-2.71976	1.13304	-2.40042	0.0163763	0.76866
ENSG00000125414.19	8.98773	1.86257	0.775944	2.40039	0.0163774	0.76866
ENSG00000234869.1	11.4199	3.2997	1.37506	2.39968	0.0164095	0.76901
ENSG00000198759.12	6.59682	-3.08044	1.2841	-2.39891	0.0164438	0.76901
ENSG00000273123.1	11.9285	-1.35378	0.564363	-2.39877	0.0164501	0.76901
ENSG00000163702.21	109.566	0.648932	0.270649	2.39769	0.0164988	0.76901
ENSG00000167693.17	661.019	1.00984	0.421179	2.39765	0.0165006	0.76901
ENSG00000167105.8	26.3646	1.30013	0.54236	2.39716	0.0165226	0.76901
ENSG00000233820.2	92.5166	-0.800732	0.3341	-2.39668	0.0165442	0.76901
ENSG00000244184.1	2.08194	-4.53573	1.89262	-2.39653	0.0165511	NA
ENSG00000214814.7	46.9339	1.54148	0.643246	2.3964	0.0165569	0.76901
ENSG00000249066.2	2.62951	4.86134	2.02884	2.39612	0.0165696	NA
ENSG00000238181.2	5.66348	-2.1385	0.892854	-2.39512	0.0166147	0.76901
ENSG00000123080.12	124.123	0.752054	0.314028	2.39486	0.0166268	0.76901
ENSG00000176761.7	22.7348	-1.03492	0.432194	-2.39457	0.0166397	0.76901
ENSG00000276917.1	7.23859	1.79547	0.749819	2.39453	0.0166417	0.76901
ENSG00000107249.24	1217.07	1.05374	0.440123	2.3942	0.0166569	0.76901
ENSG00000233417.2	1.87416	-4.38534	1.83191	-2.39387	0.0166716	NA
ENSG00000160862.13	258.567	-1.21335	0.506876	-2.39378	0.0166756	0.76901
ENSG00000067955.15	1182.49	0.755539	0.315913	2.3916	0.0167749	0.772034
ENSG00000213943.3	2.08312	-4.52946	1.89456	-2.39077	0.016813	NA
ENSG00000077150.21	590.619	1.36287	0.570409	2.38928	0.0168813	0.772034
ENSG00000280169.1	11.1662	-2.03649	0.852413	-2.38909	0.01689	0.772034
ENSG00000130158.14	1814.18	1.10386	0.46209	2.38884	0.0169018	0.772034
ENSG00000187987.10	214.795	-0.617835	0.258715	-2.38809	0.0169361	0.772034
ENSG00000177363.5	7.05085	2.61173	1.09369	2.388	0.0169405	0.772034
ENSG00000237009.2	7.73838	1.92275	0.805196	2.38793	0.0169435	0.772034
ENSG00000267646.1	11.7097	1.9032	0.797677	2.38594	0.0170357	0.772034
ENSG00000207583.1	7.14622	2.00683	0.841147	2.38583	0.0170408	0.772034
ENSG00000230596.3	2.55346	3.53147	1.48041	2.38546	0.0170578	NA
ENSG00000149809.17	440.391	-0.58457	0.245337	-2.38273	0.0171849	0.772034
ENSG00000186466.5	56.2325	1.58514	0.665317	2.38254	0.0171938	0.772034
ENSG00000175718.10	28.7474	0.968561	0.406984	2.37985	0.0173196	0.772034
ENSG00000255320.2	47.8296	1.15103	0.483691	2.37968	0.0173279	0.772034
ENSG00000147403.18	2792.37	0.764378	0.321215	2.37965	0.0173293	0.772034
ENSG00000149596.7	98.2068	1.4968	0.629078	2.37936	0.0173429	0.772034
ENSG00000165801.10	1889.5	0.66496	0.279509	2.37903	0.0173582	0.772034
ENSG00000225725.4	38.813	-1.11637	0.469307	-2.37877	0.0173705	0.772034
ENSG00000221634.1	6.3042	2.2378	0.940895	2.37837	0.0173892	0.772034
ENSG00000198092.6	33.0737	-1.34361	0.565043	-2.37789	0.0174118	0.772034
ENSG00000115109.14	1779.83	0.461097	0.193966	2.37721	0.0174441	0.772034
ENSG00000008988.11	5269.72	0.608103	0.256094	2.37453	0.0175712	0.772034
ENSG00000037280.16	300.582	1.3737	0.578574	2.37429	0.0175827	0.772034
ENSG00000141858.12	1074.16	0.812486	0.342226	2.37412	0.0175906	0.772034
ENSG00000205885.8	178.44	0.911279	0.383953	2.37341	0.0176247	0.772034
ENSG00000227200.1	35.7976	1.27596	0.537748	2.37278	0.0176549	0.772034
ENSG00000064300.9	248.56	1.74411	0.735068	2.37272	0.0176574	0.772034
ENSG00000126861.5	1085.95	-0.845805	0.356552	-2.37218	0.0176836	0.772034
ENSG00000136449.16	139.606	0.871847	0.367539	2.37212	0.0176864	0.772034
ENSG00000285918.1	43.7473	-1.18598	0.499972	-2.37209	0.0176879	0.772034
ENSG00000269707.2	183.492	-0.876113	0.369353	-2.37202	0.0176912	0.772034
ENSG00000133477.17	31.6197	1.06221	0.447886	2.3716	0.017711	0.772034
ENSG00000113300.13	1533.86	0.547182	0.230795	2.37086	0.0177466	0.772034
ENSG00000104856.15	156.906	1.41809	0.59824	2.37043	0.0177672	0.772034
ENSG00000268941.2	22.1966	2.4788	1.04576	2.37033	0.0177724	0.772034
ENSG00000125144.14	349.159	1.6591	0.69995	2.37031	0.017773	0.772034
ENSG00000102935.12	1046.33	1.15811	0.48863	2.37011	0.0177826	0.772034
ENSG00000034152.20	267.62	1.05283	0.444226	2.37003	0.0177869	0.772034
ENSG00000264790.1	4.43044	-2.62804	1.10902	-2.36969	0.0178029	0.772034
ENSG00000207769.1	2.04344	-3.83616	1.61918	-2.3692	0.0178268	NA
ENSG00000236213.4	3.83598	2.92258	1.23371	2.36894	0.0178391	0.772034
ENSG00000152284.5	194.392	0.870178	0.367435	2.36825	0.0178725	0.772034
ENSG00000105559.13	249.98	1.32504	0.559642	2.36766	0.0179011	0.772034
ENSG00000229238.3	16.3495	-1.72298	0.727804	-2.36737	0.0179151	0.772034
ENSG00000185650.10	3565.99	0.941447	0.397796	2.36666	0.0179496	0.772034
ENSG00000252214.1	5.25695	2.15511	0.910957	2.36576	0.017993	0.772034
ENSG00000271904.1	24.6286	-1.21344	0.512979	-2.36547	0.0180071	0.772034
ENSG00000283380.1	39.2577	-1.23757	0.523253	-2.36515	0.0180229	0.772034
ENSG00000162383.13	92.6749	1.62378	0.686613	2.36491	0.0180342	0.772034
ENSG00000232716.2	7.90595	-2.28265	0.965278	-2.36476	0.0180417	0.772034
ENSG00000270604.5	11.1694	-1.55482	0.657502	-2.36473	0.0180432	0.772034
ENSG00000280515.1	21.2427	1.81174	0.766221	2.36452	0.0180537	0.772034
ENSG00000287094.1	51.0655	-1.07517	0.454739	-2.36436	0.0180611	0.772034
ENSG00000270159.1	7.26438	-1.69556	0.717339	-2.36369	0.0180941	0.772034
ENSG00000177106.17	491.354	0.784731	0.332035	2.3634	0.0181081	0.772034
ENSG00000203907.10	2.93692	3.78205	1.60045	2.36312	0.0181218	0.772034
ENSG00000130522.6	1945	0.84272	0.356818	2.36176	0.0181882	0.772034
ENSG00000242068.1	1.9368	-3.80052	1.60938	-2.36149	0.0182019	NA
ENSG00000105329.11	512.715	0.870655	0.368697	2.36144	0.0182043	0.772034
ENSG00000116786.13	4219.66	0.612521	0.259403	2.36128	0.0182122	0.772034
ENSG00000230823.3	16.46	-2.46175	1.04329	-2.35961	0.0182943	0.772034
ENSG00000162889.11	1161.84	0.904736	0.383439	2.35953	0.0182981	0.772034
ENSG00000214027.3	3.14427	-3.86674	1.63899	-2.35923	0.0183129	0.772034
ENSG00000166800.11	33.3322	-1.04014	0.440958	-2.35881	0.0183336	0.772034
ENSG00000250643.1	11.4253	1.94239	0.823632	2.35833	0.0183574	0.772034
ENSG00000263017.1	29.7742	1.8259	0.774541	2.35739	0.0184039	0.772034
ENSG00000198034.11	4320.28	0.604794	0.2566	2.35695	0.0184255	0.772034
ENSG00000250981.3	16.852	-2.34509	0.995418	-2.35588	0.0184787	0.772034
ENSG00000254333.1	5.24065	2.13739	0.907368	2.3556	0.018493	0.772034
ENSG00000215808.4	21.4521	1.35543	0.575417	2.35557	0.0184945	0.772034
ENSG00000144119.4	387.37	1.62449	0.689724	2.35528	0.0185089	0.772034
ENSG00000203795.3	1.94493	-3.75822	1.59597	-2.35482	0.0185317	NA
ENSG00000159388.6	995.178	0.778757	0.330879	2.3536	0.0185926	0.772034
ENSG00000213107.2	14.572	2.8376	1.20585	2.35319	0.0186129	0.772034
ENSG00000167470.14	1558.7	1.04219	0.4429	2.35311	0.0186173	0.772034
ENSG00000175183.10	360.37	1.07501	0.456853	2.35307	0.0186189	0.772034
ENSG00000108774.15	162.244	0.627313	0.266654	2.35253	0.0186459	0.772034
ENSG00000051128.19	188.069	0.727574	0.309321	2.35217	0.0186645	0.772034
ENSG00000198879.13	2015.02	0.565775	0.240557	2.35193	0.018676	0.772034
ENSG00000254929.6	4.75205	-2.5498	1.08416	-2.35187	0.0186794	0.772034
ENSG00000215875.4	10.6206	-2.4242	1.03078	-2.3518	0.0186829	0.772034
ENSG00000250543.1	2.67702	-3.67686	1.56344	-2.35178	0.0186841	NA
ENSG00000212246.1	5.44618	2.21427	0.941682	2.3514	0.0187031	0.772034
ENSG00000258477.1	5.4753	1.99612	0.848926	2.35135	0.0187054	0.772034
ENSG00000198242.14	380.263	0.794259	0.337818	2.35114	0.0187158	0.772034
ENSG00000163002.13	188.186	-0.676467	0.287762	-2.35079	0.0187336	0.772034
ENSG00000220557.1	10.4554	3.40265	1.44774	2.35031	0.0187576	0.772034
ENSG00000153048.11	642.236	0.801571	0.341082	2.35008	0.0187694	0.772034
ENSG00000213412.3	9.40785	-2.02442	0.861477	-2.34994	0.0187764	0.772034
ENSG00000172889.16	1532.72	1.24107	0.528153	2.34983	0.018782	0.772034
ENSG00000236380.5	4.61419	-3.42375	1.45734	-2.34932	0.018808	0.772034
ENSG00000106128.19	24.105	1.32634	0.564595	2.3492	0.018814	0.772034
ENSG00000138434.17	8625.16	0.685331	0.291822	2.34846	0.0188513	0.772034
ENSG00000188991.3	19.633	-1.74254	0.742167	-2.34791	0.0188792	0.772034
ENSG00000161638.11	761.25	1.18788	0.506086	2.34718	0.018916	0.772034
ENSG00000213654.10	163.66	1.10338	0.470103	2.34711	0.0189198	0.772034
ENSG00000233902.1	2.91089	4.38512	1.86846	2.34692	0.0189295	0.772034
ENSG00000143384.14	4579.27	0.798974	0.340496	2.3465	0.0189508	0.772034
ENSG00000232768.1	8.75189	1.60293	0.683177	2.34629	0.0189614	0.772034
ENSG00000198840.2	21044.6	1.62044	0.690703	2.34607	0.0189725	0.772034
ENSG00000196182.11	1082.93	0.793962	0.338439	2.34595	0.0189784	0.772034
ENSG00000276390.1	10.5572	-1.40846	0.600744	-2.34452	0.0190515	0.772034
ENSG00000125851.10	1440.13	-1.25263	0.534311	-2.34439	0.0190582	0.772034
ENSG00000047188.16	1700.78	-0.610125	0.260299	-2.34394	0.0190813	0.772034
ENSG00000196876.19	5352.29	-0.987552	0.421393	-2.34354	0.0191015	0.772034
ENSG00000279555.1	253.378	0.781873	0.33367	2.34325	0.0191166	0.772034
ENSG00000213467.4	5.11281	-2.46198	1.05073	-2.34312	0.0191234	0.772034
ENSG00000236882.9	128.981	1.57157	0.670771	2.34292	0.0191333	0.772034
ENSG00000115594.12	713.08	0.964803	0.411827	2.34274	0.0191428	0.772034
ENSG00000196924.19	8822.72	0.939464	0.401082	2.34233	0.019164	0.772034
ENSG00000288523.1	5.28255	3.785	1.61596	2.34226	0.0191675	0.772034
ENSG00000253457.4	33.029	-0.94784	0.404782	-2.34161	0.0192008	0.772034
ENSG00000100604.13	1112.11	-1.08392	0.462901	-2.34158	0.0192021	0.772034
ENSG00000243446.3	4.68324	-2.3328	0.996276	-2.34152	0.0192054	0.772034
ENSG00000231925.14	1621.61	0.72897	0.311385	2.34105	0.0192295	0.772034
ENSG00000155886.12	7916.94	-0.795585	0.339841	-2.34105	0.0192296	0.772034
ENSG00000183255.12	3502.44	0.866257	0.37007	2.34079	0.0192429	0.772034
ENSG00000211895.5	14.0655	2.92214	1.24847	2.34059	0.0192533	0.772034
ENSG00000214753.4	1374.32	0.658162	0.281197	2.34058	0.019254	0.772034
ENSG00000275997.1	10.3629	1.8434	0.787942	2.33951	0.019309	0.772034
ENSG00000281560.1	2.84832	3.70613	1.58467	2.33874	0.019349	NA
ENSG00000223360.1	2.95442	-3.25012	1.39007	-2.3381	0.0193822	0.772034
ENSG00000101977.22	202.294	-0.963121	0.411935	-2.33804	0.019385	0.772034
ENSG00000238813.1	16.1495	-1.5984	0.683683	-2.33792	0.0193914	0.772034
ENSG00000271161.1	25.9093	-1.30007	0.556097	-2.33784	0.0193954	0.772034
ENSG00000188269.10	97.8845	-1.65976	0.710253	-2.33686	0.0194464	0.772034
ENSG00000224848.4	164.283	-0.687294	0.294222	-2.33597	0.0194929	0.772034
ENSG00000133055.10	292.141	1.30896	0.560615	2.33486	0.0195507	0.772034
ENSG00000170122.6	31.6305	1.40956	0.603723	2.33478	0.0195547	0.772034
ENSG00000265735.2	1957.32	0.75435	0.323148	2.33438	0.019576	0.772034
ENSG00000205038.12	69.1364	1.8856	0.807796	2.33425	0.0195825	0.772034
ENSG00000167695.15	203.556	0.707858	0.303309	2.33379	0.0196068	0.772034
ENSG00000227057.10	302.895	-0.459723	0.196988	-2.33376	0.0196082	0.772034
ENSG00000101017.15	206.84	0.892982	0.382704	2.33335	0.01963	0.772034
ENSG00000123810.9	73.8459	1.43752	0.616144	2.3331	0.0196431	0.772034
ENSG00000151789.13	664.976	-0.891473	0.382231	-2.33229	0.0196855	0.772034
ENSG00000109163.7	200.832	-0.85643	0.367271	-2.33188	0.0197071	0.772034
ENSG00000270802.2	20.7498	1.21091	0.519366	2.33152	0.0197261	0.772034
ENSG00000272221.1	16.2596	1.57918	0.677411	2.33119	0.0197433	0.772034
ENSG00000237026.1	1.72424	-3.59562	1.54243	-2.33113	0.0197464	NA
ENSG00000213064.10	3251.21	0.624199	0.267794	2.3309	0.0197588	0.772034
ENSG00000157404.17	1102.21	-1.36437	0.585401	-2.33066	0.0197714	0.772034
ENSG00000101246.20	1194.1	0.6108	0.262117	2.33025	0.0197927	0.772034
ENSG00000142102.16	462.263	1.01063	0.43372	2.33015	0.0197982	0.772034
ENSG00000234521.2	10.5033	-1.72823	0.741811	-2.32975	0.0198194	0.772034
ENSG00000287203.1	5.1476	-2.71404	1.16507	-2.32952	0.0198317	0.772034
ENSG00000215297.3	7.56446	-1.83265	0.78672	-2.32948	0.0198336	0.772034
ENSG00000100302.7	1015.55	1.06898	0.459026	2.32881	0.0198691	0.772034
ENSG00000008513.17	1249.26	0.685731	0.294484	2.32858	0.0198812	0.772034
ENSG00000253434.8	6.20526	-2.15791	0.926856	-2.3282	0.0199014	0.772034
ENSG00000267116.1	5.01766	-3.0372	1.30479	-2.32772	0.0199268	0.772034
ENSG00000197043.15	1922.09	-0.820426	0.35253	-2.32725	0.0199517	0.772034
ENSG00000162244.12	1762.72	0.57294	0.246233	2.32682	0.0199751	0.772034
ENSG00000258107.3	6.39341	-2.77605	1.19317	-2.32663	0.0199851	0.772034
ENSG00000179632.10	647.538	0.730469	0.314033	2.32609	0.0200136	0.772034
ENSG00000254847.1	5.94053	2.62161	1.12707	2.32603	0.0200169	0.772034
ENSG00000285957.1	16.8776	2.38538	1.02573	2.32554	0.0200434	0.772034
ENSG00000232145.1	2.3686	4.0711	1.75109	2.3249	0.0200775	NA
ENSG00000265519.1	46.4202	1.20058	0.516422	2.3248	0.0200826	0.772034
ENSG00000229205.5	83.572	-0.996036	0.428655	-2.32363	0.0201454	0.772034
ENSG00000218561.1	1.86177	-4.37035	1.88141	-2.32291	0.0201838	NA
ENSG00000253643.6	13.7287	-1.96481	0.845891	-2.32277	0.0201914	0.772034
ENSG00000248529.5	197.525	-0.926399	0.39884	-2.32273	0.0201935	0.772034
ENSG00000224546.2	46.656	1.4074	0.605967	2.32256	0.0202026	0.772034
ENSG00000144655.15	726.282	1.20312	0.518083	2.32225	0.0202197	0.772034
ENSG00000283897.2	18.9257	1.43806	0.619468	2.32145	0.0202628	0.772034
ENSG00000273387.1	49.2837	1.2858	0.554	2.32093	0.0202905	0.772034
ENSG00000132510.11	1332.86	1.12741	0.485843	2.32053	0.0203124	0.772034
ENSG00000164830.19	2678.22	-0.960012	0.413705	-2.32053	0.0203125	0.772034
ENSG00000240891.8	503.828	-0.929101	0.400387	-2.32051	0.0203133	0.772034
ENSG00000267879.2	12.9498	-1.53495	0.661528	-2.32031	0.020324	0.772034
ENSG00000289161.2	7.09684	1.79073	0.771785	2.32024	0.020328	0.772034
ENSG00000224969.1	3.9842	2.82168	1.21627	2.31994	0.020344	0.772034
ENSG00000290791.1	100.643	0.859624	0.370629	2.31936	0.0203754	0.772034
ENSG00000169871.13	1994.58	0.941037	0.405821	2.31885	0.0204033	0.772034
ENSG00000288079.1	206.246	0.955753	0.412189	2.31872	0.02041	0.772034
ENSG00000142173.17	662.648	0.884159	0.381427	2.31803	0.0204479	0.772034
ENSG00000279687.1	2.63355	4.86606	2.09924	2.31801	0.0204487	NA
ENSG00000100221.11	1304.63	0.581594	0.250924	2.31781	0.0204597	0.772034
ENSG00000197905.10	82.1046	1.58144	0.682354	2.31763	0.0204697	0.772034
ENSG00000070601.10	147.873	-0.782229	0.337605	-2.317	0.020504	0.772034
ENSG00000187288.12	8.51888	2.61128	1.12705	2.31692	0.0205082	0.772034
ENSG00000146535.14	5706.84	0.866091	0.373919	2.31625	0.0205445	0.772034
ENSG00000140264.22	402.161	0.590627	0.255026	2.31595	0.0205612	0.772034
ENSG00000261581.1	2.65938	4.23819	1.83009	2.31584	0.0205668	NA
ENSG00000230769.1	24.1669	1.25678	0.542803	2.31536	0.0205933	0.772034
ENSG00000252723.2	2.97117	-3.03858	1.31237	-2.31533	0.0205947	0.772034
ENSG00000059378.13	506.123	0.836729	0.361456	2.31489	0.0206192	0.772034
ENSG00000020633.19	65.796	1.39209	0.601363	2.31489	0.0206192	0.772034
ENSG00000111799.22	1020.07	-1.05488	0.455841	-2.31415	0.0206594	0.772034
ENSG00000086062.13	501.823	0.946426	0.408985	2.31408	0.0206633	0.772034
ENSG00000174099.12	689.646	0.964458	0.416781	2.31406	0.0206642	0.772034
ENSG00000149257.16	879.37	1.54367	0.667108	2.31397	0.0206694	0.772034
ENSG00000230207.1	6.54137	2.19805	0.950173	2.31332	0.020705	0.772034
ENSG00000188730.5	216.719	-1.15119	0.497727	-2.3129	0.0207282	0.772034
ENSG00000248846.3	7.03714	-1.9492	0.84285	-2.31263	0.020743	0.772034
ENSG00000166228.9	421.317	0.778521	0.336662	2.31247	0.0207519	0.772034
ENSG00000239713.9	96.8476	0.956137	0.413527	2.31215	0.0207693	0.772034
ENSG00000166589.13	12.147	2.74482	1.18719	2.31202	0.0207763	0.772034
ENSG00000201348.1	12.8076	-1.41518	0.612155	-2.3118	0.0207885	0.772034
ENSG00000105701.16	5616.03	0.568315	0.245835	2.31177	0.0207901	0.772034
ENSG00000285744.1	46.0072	1.61776	0.699915	2.31137	0.0208126	0.772034
ENSG00000167987.11	479.976	0.711243	0.30772	2.31133	0.0208145	0.772034
ENSG00000127526.15	914.463	0.768794	0.332639	2.31119	0.0208222	0.772034
ENSG00000272236.1	4.45533	2.00541	0.86809	2.31014	0.0208806	0.772034
ENSG00000288945.1	37.6553	-1.11234	0.481669	-2.30935	0.0209244	0.772034
ENSG00000196205.8	1771.63	0.791061	0.342587	2.30908	0.0209393	0.772034
ENSG00000133874.2	98.3857	1.23443	0.534708	2.3086	0.020966	0.772034
ENSG00000147852.17	850.415	-0.741833	0.321365	-2.30838	0.020978	0.772034
ENSG00000164574.16	1373.42	0.690279	0.299089	2.30794	0.0210025	0.772034
ENSG00000272274.4	49.4372	-1.22263	0.529767	-2.30786	0.0210069	0.772034
ENSG00000243517.1	5.2433	2.40371	1.04154	2.30783	0.0210084	0.772034
ENSG00000205364.4	321.224	1.1527	0.499479	2.30781	0.0210098	0.772034
ENSG00000042304.14	4.05824	4.2661	1.84856	2.3078	0.0210101	0.772034
ENSG00000225767.1	131.423	-0.720129	0.312048	-2.30775	0.0210128	0.772034
ENSG00000290937.1	61.1568	-1.05586	0.457801	-2.30637	0.0210899	0.772034
ENSG00000170419.11	589.082	-1.20344	0.52208	-2.30509	0.0211613	0.772034
ENSG00000288679.1	1.85258	-4.36428	1.89368	-2.30465	0.0211862	NA
ENSG00000048342.18	1682.45	0.534187	0.231812	2.3044	0.0212004	0.772034
ENSG00000280443.1	2.22359	3.95456	1.7161	2.30439	0.0212006	NA
ENSG00000280721.1	21.4407	1.5317	0.664755	2.30415	0.0212141	0.772034
ENSG00000229196.4	8.07014	2.66956	1.15871	2.30391	0.0212279	0.772034
ENSG00000254186.3	53.5493	-0.937907	0.407099	-2.30388	0.0212292	0.772034
ENSG00000081842.18	101.769	-0.670335	0.291012	-2.30346	0.0212529	0.772034
ENSG00000126603.9	276.006	1.00091	0.434528	2.30343	0.0212545	0.772034
ENSG00000138685.18	1708.27	1.08023	0.469085	2.30283	0.0212882	0.772034
ENSG00000148136.5	7.40298	-2.1669	0.940995	-2.30278	0.0212913	0.772034
ENSG00000240616.1	69.1704	-0.810206	0.352042	-2.30145	0.0213665	0.772034
ENSG00000214039.9	9.34938	-1.92	0.834502	-2.30077	0.0214046	0.772034
ENSG00000188916.9	547.87	0.700686	0.304545	2.30076	0.0214049	0.772034
ENSG00000200917.1	14.5697	-1.33204	0.579091	-2.30023	0.0214352	0.772034
ENSG00000075275.18	133.385	1.62167	0.705096	2.29993	0.0214522	0.772034
ENSG00000131435.13	357.318	1.21479	0.528237	2.2997	0.0214651	0.772034
ENSG00000177119.17	1320.93	0.841345	0.365973	2.29892	0.0215092	0.772034
ENSG00000272895.1	12.1375	1.26673	0.551079	2.29863	0.0215261	0.772034
ENSG00000223269.1	13.4151	-1.90838	0.830313	-2.29839	0.0215397	0.772034
ENSG00000185803.12	169.034	0.881641	0.383594	2.29837	0.0215408	0.772034
ENSG00000060566.14	4.69517	-3.21399	1.3984	-2.29833	0.0215433	0.772034
ENSG00000162630.6	711.234	-0.802986	0.349474	-2.2977	0.0215788	0.772034
ENSG00000241061.3	56.1307	-1.22489	0.533125	-2.29757	0.0215865	0.772034
ENSG00000138758.12	5121.19	0.527197	0.22946	2.29755	0.0215874	0.772034
ENSG00000289979.1	2.83064	-3.69003	1.60626	-2.29727	0.0216031	NA
ENSG00000183208.13	125.281	-0.677714	0.295127	-2.29635	0.0216559	0.772034
ENSG00000286471.1	4.42585	2.86165	1.24622	2.29626	0.0216608	0.772034
ENSG00000287831.1	29.1028	-1.1593	0.505102	-2.29518	0.0217229	0.772034
ENSG00000179057.14	159.73	0.748261	0.326031	2.29506	0.0217295	0.772034
ENSG00000273204.1	4.26213	-2.73027	1.18965	-2.29502	0.0217323	0.772034
ENSG00000159423.17	1240.72	0.983308	0.428486	2.29484	0.0217422	0.772034
ENSG00000291094.2	94.3292	-0.815185	0.355317	-2.29425	0.0217763	0.772034
ENSG00000157884.11	5.11546	2.06565	0.9004	2.29415	0.0217821	0.772034
ENSG00000167286.11	5.75006	3.91876	1.70848	2.29371	0.021807	0.772034
ENSG00000241943.2	3.81572	-3.44792	1.50332	-2.29353	0.0218175	0.772034
ENSG00000183762.13	1791.96	0.890301	0.388204	2.29339	0.0218258	0.772034
ENSG00000173486.14	2.26005	-3.36816	1.46875	-2.29321	0.021836	NA
ENSG00000250007.8	15.9731	-1.47944	0.645249	-2.29283	0.0218581	0.772034
ENSG00000288808.1	32.6385	0.967643	0.422066	2.29264	0.021869	0.772034
ENSG00000103855.18	532.899	0.628455	0.27412	2.29263	0.0218693	0.772034
ENSG00000224458.4	2.22622	3.31682	1.44694	2.29229	0.0218888	NA
ENSG00000167384.11	216.396	-0.54249	0.23667	-2.29218	0.0218952	0.772034
ENSG00000249635.1	14.6047	1.30046	0.567375	2.29207	0.0219019	0.772034
ENSG00000100034.14	1563.9	0.730695	0.318822	2.29186	0.0219137	0.772034
ENSG00000129009.13	144.28	0.861026	0.376078	2.28949	0.022051	0.772034
ENSG00000141574.8	39.6445	1.73312	0.757243	2.28872	0.0220955	0.772034
ENSG00000267162.1	3.55736	-3.11814	1.36276	-2.28811	0.022131	0.772034
ENSG00000065970.9	914.013	0.617242	0.269777	2.28797	0.022139	0.772034
ENSG00000167419.11	31.7226	-1.9687	0.860518	-2.28781	0.0221485	0.772034
ENSG00000225561.2	2.70799	-3.72256	1.6273	-2.28757	0.0221625	NA
ENSG00000177045.11	38.4037	1.51715	0.663251	2.28744	0.0221699	0.772034
ENSG00000243759.1	34.6665	-0.958894	0.419237	-2.28724	0.022182	0.772034
ENSG00000229917.2	67.9304	-0.819877	0.358515	-2.28687	0.0222033	0.772034
ENSG00000199276.1	12.0062	2.69655	1.17967	2.28584	0.0222633	0.772034
ENSG00000205696.5	137.757	-0.891017	0.389869	-2.28542	0.0222879	0.772034
ENSG00000231528.3	38.7675	1.22855	0.5376	2.28526	0.0222977	0.772034
ENSG00000026025.16	1612.26	0.935342	0.409428	2.28451	0.0223415	0.772034
ENSG00000188070.9	1455.55	0.808754	0.35404	2.28436	0.0223503	0.772034
ENSG00000148483.9	15.616	1.38451	0.60618	2.28399	0.0223724	0.772034
ENSG00000287025.1	43.474	-1.37007	0.599878	-2.28391	0.0223767	0.772034
ENSG00000225280.7	4.71455	-2.8471	1.24667	-2.28376	0.0223858	0.772034
ENSG00000268401.2	111.255	-0.935026	0.409522	-2.28321	0.0224178	0.772034
ENSG00000173812.11	4495.42	0.571166	0.250171	2.2831	0.0224246	0.772034
ENSG00000265544.1	63.7888	-1.17704	0.515637	-2.28269	0.0224488	0.772034
ENSG00000181826.10	697.572	0.878047	0.384673	2.28258	0.0224553	0.772034
ENSG00000140488.16	17.7774	1.17628	0.515373	2.28239	0.0224663	0.772034
ENSG00000243023.2	1.41812	-3.9701	1.73962	-2.28217	0.0224796	NA
ENSG00000281162.4	8.99341	2.15118	0.942679	2.28199	0.0224902	0.772034
ENSG00000250835.1	9.4448	-2.02016	0.88541	-2.28161	0.0225123	0.772034
ENSG00000073910.23	4890.05	-0.704085	0.308593	-2.28159	0.0225133	0.772034
ENSG00000239215.1	8.71981	-1.69145	0.741436	-2.28131	0.0225302	0.772034
ENSG00000112333.12	539.998	1.15848	0.507839	2.28119	0.0225373	0.772034
ENSG00000151150.22	13925.6	-0.749999	0.328986	-2.27973	0.0226236	0.772034
ENSG00000135272.13	340.254	1.0886	0.477612	2.27925	0.0226523	0.772034
ENSG00000254913.1	10.8847	-1.61205	0.707291	-2.27919	0.0226558	0.772034
ENSG00000259299.1	21.6594	-1.47597	0.647725	-2.27869	0.0226853	0.772034
ENSG00000266490.1	100.457	-0.702618	0.308351	-2.27863	0.0226892	0.772034
ENSG00000173809.18	34.51	1.02114	0.448158	2.27852	0.0226956	0.772034
ENSG00000200685.1	2.13314	-3.89863	1.7113	-2.27817	0.0227164	NA
ENSG00000213293.4	10.911	-1.43049	0.627944	-2.27805	0.0227238	0.772034
ENSG00000256237.1	6.21701	-2.08479	0.915227	-2.2779	0.0227328	0.772034
ENSG00000291228.1	133.489	0.707158	0.310454	2.27782	0.0227372	0.772034
ENSG00000127578.7	241.046	0.928944	0.407848	2.27767	0.0227461	0.772034
ENSG00000240775.1	28.9564	1.73202	0.760458	2.27761	0.0227501	0.772034
ENSG00000252172.1	21.0137	-1.2291	0.539716	-2.2773	0.0227682	0.772034
ENSG00000177674.16	223.969	0.901036	0.395743	2.27682	0.0227968	0.772034
ENSG00000260693.1	20.8511	1.07246	0.471131	2.27635	0.0228253	0.772034
ENSG00000234402.1	2.96977	4.40945	1.9374	2.27597	0.022848	0.772034
ENSG00000229184.2	2.92555	-3.75349	1.64953	-2.27549	0.0228768	0.772034
ENSG00000289574.1	105.981	-0.80057	0.351947	-2.27469	0.0229244	0.772034
ENSG00000234352.9	34.0683	-1.72864	0.759984	-2.27458	0.0229313	0.772034
ENSG00000231739.2	12.3955	2.10313	0.924856	2.27401	0.0229653	0.772034
ENSG00000167377.19	56.2447	-0.800404	0.35202	-2.27374	0.0229813	0.772034
ENSG00000237276.10	30.5885	-1.39509	0.613687	-2.27329	0.0230085	0.772034
ENSG00000292348.1	97.0536	1.34476	0.591594	2.27311	0.0230195	0.772034
ENSG00000172380.6	1155.29	0.867517	0.381726	2.27262	0.0230492	0.772034
ENSG00000261757.1	10.5989	-2.03649	0.896142	-2.2725	0.0230562	0.772034
ENSG00000250899.3	59.1473	1.39559	0.614127	2.27247	0.023058	0.772034
ENSG00000115268.10	2092.9	0.809601	0.356285	2.27234	0.0230659	0.772034
ENSG00000090932.11	67.2714	0.715997	0.315118	2.27215	0.0230772	0.772034
ENSG00000156886.12	14.5136	2.47642	1.09036	2.27119	0.0231357	0.772034
ENSG00000229582.3	4.24412	3.30648	1.45612	2.27074	0.0231625	0.772034
ENSG00000007402.12	306.986	-0.681087	0.300004	-2.27026	0.0231917	0.772034
ENSG00000148604.15	256.297	2.34713	1.03403	2.26989	0.0232142	0.772034
ENSG00000150457.9	451.635	0.855791	0.377054	2.26968	0.023227	0.772034
ENSG00000156587.16	471.195	0.79714	0.351239	2.26951	0.0232374	0.772034
ENSG00000145020.16	58.9855	0.893035	0.39351	2.26941	0.0232434	0.772034
ENSG00000140557.12	148.987	-1.77211	0.780955	-2.26915	0.0232589	0.772034
ENSG00000289092.1	72.2882	-0.742442	0.32721	-2.26901	0.023268	0.772034
ENSG00000269821.2	9764.82	-0.620126	0.273305	-2.26899	0.023269	0.772034
ENSG00000152763.17	610.664	0.694304	0.306003	2.26895	0.0232716	0.772034
ENSG00000259609.1	28.9226	-1.76399	0.777544	-2.26867	0.0232887	0.772034
ENSG00000271380.1	3.55092	2.71599	1.19738	2.26829	0.0233118	0.772034
ENSG00000250371.1	26.4573	-1.12436	0.495721	-2.26814	0.0233207	0.772034
ENSG00000253726.1	57.1261	-1.10446	0.487138	-2.26725	0.023375	0.772034
ENSG00000164713.10	377.077	0.643866	0.28399	2.26721	0.0233772	0.772034
ENSG00000140464.20	999.662	0.741714	0.327158	2.26715	0.0233813	0.772034
ENSG00000229670.2	3.98889	-2.88756	1.2741	-2.26636	0.0234294	0.772034
ENSG00000153283.13	13.4503	1.37531	0.606863	2.26627	0.0234351	0.772034
ENSG00000249915.9	595.267	0.480195	0.211925	2.26587	0.0234596	0.772034
ENSG00000110721.12	1205.82	-0.569752	0.251466	-2.26572	0.0234684	0.772034
ENSG00000106100.11	389.938	0.782767	0.345557	2.26523	0.0234983	0.772034
ENSG00000287876.1	6.16387	2.44093	1.07779	2.26476	0.0235272	0.772034
ENSG00000132294.15	4908.6	-0.849195	0.374961	-2.26475	0.0235278	0.772034
ENSG00000198934.5	759.896	-1.00078	0.441899	-2.26472	0.02353	0.772034
ENSG00000275345.1	9.81739	-1.8092	0.798905	-2.2646	0.0235375	0.772034
ENSG00000144233.12	683.543	0.42468	0.187563	2.2642	0.023562	0.772034
ENSG00000172232.10	15.1382	-1.3096	0.578648	-2.26321	0.0236229	0.772034
ENSG00000224396.1	7.71177	1.95389	0.863816	2.26192	0.0237021	0.772034
ENSG00000289318.2	50.4043	-1.07523	0.475375	-2.26187	0.0237057	0.772034
ENSG00000156381.9	1375	1.04245	0.460977	2.26139	0.0237349	0.772034
ENSG00000172893.18	1044.9	-0.735881	0.325483	-2.26089	0.0237662	0.772034
ENSG00000229656.9	15.5269	1.68006	0.743126	2.2608	0.0237715	0.772034
ENSG00000125675.20	3838.71	-1.04558	0.462532	-2.26055	0.0237871	0.772034
ENSG00000011028.14	531.224	0.846459	0.374518	2.26013	0.0238131	0.772034
ENSG00000291077.1	3.79227	2.81501	1.24552	2.26011	0.0238146	0.772034
ENSG00000142627.13	283.306	1.13684	0.503048	2.25989	0.023828	0.772034
ENSG00000286947.1	26.1244	-1.11894	0.495258	-2.25931	0.023864	0.772034
ENSG00000074416.16	4819.06	0.770324	0.341082	2.25847	0.0239164	0.772034
ENSG00000157227.14	436.521	1.09292	0.483948	2.25833	0.0239249	0.772034
ENSG00000241839.10	912.625	0.90938	0.402679	2.25832	0.0239255	0.772034
ENSG00000255031.5	13.6347	1.52667	0.676025	2.2583	0.0239267	0.772034
ENSG00000116016.14	7080.79	0.917452	0.406344	2.25782	0.0239568	0.772034
ENSG00000280423.1	17.8459	1.54082	0.682588	2.25732	0.0239881	0.772034
ENSG00000066739.12	3634.3	-0.483983	0.214471	-2.25664	0.0240308	0.772034
ENSG00000230561.7	54.1367	-1.16669	0.517008	-2.25662	0.0240316	0.772034
ENSG00000286789.1	3.46942	-2.60107	1.15267	-2.25656	0.0240357	0.772034
ENSG00000146112.12	817.992	0.837143	0.37105	2.25614	0.0240617	0.772034
ENSG00000137154.13	4545.22	0.697875	0.309372	2.25578	0.0240845	0.772034
ENSG00000251046.2	4.84154	3.65649	1.62114	2.25551	0.0241015	0.772034
ENSG00000233476.3	269.383	1.03764	0.460136	2.25508	0.0241283	0.772034
ENSG00000274523.5	482.408	0.668761	0.296568	2.255	0.0241334	0.772034
ENSG00000140564.13	1589.3	0.824408	0.36567	2.25452	0.0241637	0.772034
ENSG00000103994.18	8241.27	0.542634	0.240695	2.25445	0.0241682	0.772034
ENSG00000286650.2	11.2066	-1.34194	0.595292	-2.25426	0.0241798	0.772034
ENSG00000273100.1	89.4895	1.24948	0.5543	2.25416	0.0241858	0.772034
ENSG00000015520.15	19.913	1.78079	0.79013	2.2538	0.0242089	0.772034
ENSG00000212342.1	32.8676	1.05395	0.467682	2.25356	0.0242238	0.772034
ENSG00000243574.2	25.366	-1.3887	0.616243	-2.2535	0.0242275	0.772034
ENSG00000131686.15	2.46035	4.76236	2.11336	2.25345	0.0242308	NA
ENSG00000271499.1	11.2545	1.34495	0.596869	2.25334	0.0242379	0.772034
ENSG00000084734.9	50.6313	1.05306	0.467547	2.2523	0.0243031	0.772034
ENSG00000129993.15	380.775	0.983901	0.436853	2.25225	0.0243065	0.772034
ENSG00000125637.16	580.562	0.778848	0.345868	2.25186	0.0243308	0.772034
ENSG00000114698.15	1459.78	1.12384	0.499088	2.25178	0.0243359	0.772034
ENSG00000179344.17	47.6347	1.82165	0.809049	2.25159	0.024348	0.772034
ENSG00000227678.8	27.5188	-1.24816	0.554405	-2.25135	0.0243635	0.772034
ENSG00000114770.17	3184.66	-0.5727	0.254387	-2.25129	0.0243669	0.772034
ENSG00000204961.7	131.132	-0.687382	0.305394	-2.25081	0.0243978	0.772034
ENSG00000236478.2	58.351	0.753837	0.334923	2.25078	0.0243996	0.772034
ENSG00000179981.11	1260.98	0.689494	0.306483	2.24969	0.0244684	0.772034
ENSG00000234146.1	4.29649	-3.41809	1.51936	-2.24968	0.0244692	0.772034
ENSG00000291246.1	2.50534	-3.48283	1.54826	-2.24951	0.0244803	NA
ENSG00000237667.7	78.6349	-1.28512	0.571307	-2.24945	0.0244842	0.772034
ENSG00000204380.4	321.453	-0.702277	0.312206	-2.24941	0.0244867	0.772034
ENSG00000243244.7	327.008	1.27812	0.568321	2.24895	0.024516	0.772034
ENSG00000177426.22	231.742	0.911592	0.405401	2.24862	0.0245367	0.772034
ENSG00000143947.15	1751.48	0.746323	0.331968	2.24818	0.024565	0.772034
ENSG00000287842.1	133.539	-0.888641	0.395327	-2.24787	0.0245848	0.772034
ENSG00000253226.1	25.281	-1.33129	0.592311	-2.24761	0.024601	0.772034
ENSG00000164008.17	358.022	0.618983	0.275396	2.24761	0.024601	0.772034
ENSG00000112245.13	11.9792	1.8504	0.823699	2.24645	0.0246752	0.773707
ENSG00000229276.1	8.15994	-1.37005	0.610007	-2.24595	0.0247069	0.774046
ENSG00000177479.20	1801.06	-0.391588	0.174412	-2.24519	0.0247559	0.774515
ENSG00000272862.1	3.78398	2.66017	1.1849	2.24507	0.0247637	0.774515
ENSG00000284914.1	3.18953	-2.86799	1.27787	-2.24435	0.0248096	0.774662
ENSG00000256128.7	5.64851	2.00818	0.894795	2.24429	0.0248136	0.774662
ENSG00000205488.9	10.9487	-1.96502	0.875783	-2.24373	0.0248496	0.774662
ENSG00000250033.5	327.152	1.18396	0.527744	2.24344	0.0248681	0.774662
ENSG00000185641.6	61.4611	0.883171	0.393686	2.24334	0.0248748	0.774662
ENSG00000128482.16	580.604	-0.744021	0.331723	-2.2429	0.0249032	0.774662
ENSG00000289256.2	30.0554	2.25623	1.00606	2.24265	0.0249194	0.774662
ENSG00000115840.14	1353.44	-0.916872	0.409183	-2.24074	0.025043	0.774662
ENSG00000161835.11	615.537	0.968294	0.432155	2.24062	0.0250508	0.774662
ENSG00000257943.2	7.03487	-1.55653	0.69478	-2.24032	0.0250702	0.774662
ENSG00000272325.2	100.452	1.13779	0.50794	2.24001	0.0250905	0.774662
ENSG00000164651.18	19.8499	-1.7637	0.78766	-2.23916	0.0251456	0.774662
ENSG00000100311.17	884.172	0.9532	0.425778	2.23873	0.0251737	0.774662
ENSG00000073464.13	2481.57	-0.733206	0.327532	-2.23858	0.0251834	0.774662
ENSG00000197301.7	22.2355	1.44526	0.645646	2.23847	0.0251907	0.774662
ENSG00000171791.14	2294.74	0.633021	0.282808	2.23834	0.0251989	0.774662
ENSG00000223695.1	10.4041	1.38192	0.617565	2.23769	0.025241	0.774662
ENSG00000072041.18	1395.11	-0.917301	0.409949	-2.2376	0.0252474	0.774662
ENSG00000120913.24	240.065	0.95094	0.425021	2.2374	0.0252604	0.774662
ENSG00000200737.1	9.08259	1.59395	0.712435	2.23732	0.0252654	0.774662
ENSG00000288859.1	27.8887	1.41389	0.631989	2.23721	0.0252728	0.774662
ENSG00000235597.3	163.427	-1.06856	0.477684	-2.23696	0.0252889	0.774662
ENSG00000130766.5	377.845	1.10155	0.492466	2.23681	0.025299	0.774662
ENSG00000285938.1	138.046	1.25827	0.562587	2.23658	0.0253136	0.774662
ENSG00000186994.12	350.723	1.0971	0.490598	2.23624	0.025336	0.774662
ENSG00000156860.16	1953.75	0.630368	0.282001	2.23534	0.0253948	0.774662
ENSG00000204291.11	86.5316	0.905214	0.405009	2.23505	0.0254144	0.774662
ENSG00000266202.1	2.12375	-3.26532	1.46125	-2.2346	0.0254436	NA
ENSG00000215244.4	564.471	1.05544	0.472441	2.23402	0.025482	0.774662
ENSG00000142910.16	595.888	1.23645	0.553591	2.23351	0.0255152	0.774662
ENSG00000081059.20	580.479	0.611753	0.273901	2.23348	0.0255171	0.774662
ENSG00000242498.8	1075.92	0.766212	0.343125	2.23304	0.0255464	0.774662
ENSG00000170776.22	3304.79	0.612831	0.274483	2.23267	0.0255706	0.774662
ENSG00000068323.17	1840.5	0.658923	0.295154	2.23247	0.0255838	0.774662
ENSG00000123143.13	1588.2	0.69185	0.309925	2.23232	0.025594	0.774662
ENSG00000116133.13	3155.73	-0.661233	0.296237	-2.23211	0.025608	0.774662
ENSG00000237609.1	24.9959	-1.03253	0.462591	-2.23207	0.0256104	0.774662
ENSG00000129460.17	279.759	-0.47207	0.211517	-2.23183	0.0256259	0.774662
ENSG00000254697.1	2.59104	-3.55999	1.59537	-2.23145	0.0256511	NA
ENSG00000162302.13	579.965	0.606655	0.271872	2.2314	0.0256547	0.774662
ENSG00000164949.8	363.516	1.61035	0.721682	2.23138	0.025656	0.774662
ENSG00000266906.1	3.21048	-2.88223	1.29174	-2.23128	0.0256627	0.774662
ENSG00000287133.1	5.4726	-2.32414	1.04162	-2.23127	0.0256629	0.774662
ENSG00000260911.2	43.3503	-0.872016	0.390916	-2.2307	0.0257012	0.774662
ENSG00000286292.2	55.3548	0.873966	0.391942	2.22984	0.0257584	0.774662
ENSG00000204429.4	3.67767	-4.08736	1.83304	-2.22983	0.0257588	0.774662
ENSG00000137309.21	805.644	0.82108	0.368247	2.2297	0.0257673	0.774662
ENSG00000264357.1	2.53022	3.01174	1.35081	2.22959	0.0257747	NA
ENSG00000255050.1	14.2493	1.31454	0.589724	2.22908	0.0258087	0.774662
ENSG00000279181.1	5.29352	3.12659	1.40295	2.22858	0.0258417	0.774662
ENSG00000244198.7	101.869	1.11429	0.500044	2.22837	0.0258557	0.774662
ENSG00000184194.6	704.504	0.545922	0.245146	2.22692	0.0259524	0.774662
ENSG00000275064.1	61.1043	-1.22926	0.552072	-2.22662	0.0259724	0.774662
ENSG00000137040.10	696.238	-0.708035	0.317987	-2.22662	0.0259729	0.774662
ENSG00000092330.19	555.448	0.550069	0.247057	2.22648	0.025982	0.774662
ENSG00000162618.15	390.421	0.894262	0.401757	2.22588	0.0260223	0.774662
ENSG00000103966.11	319.805	0.731023	0.328444	2.22572	0.0260331	0.774662
ENSG00000163389.12	425.497	-0.533777	0.239827	-2.22568	0.0260357	0.774662
ENSG00000167323.13	1740.19	0.476344	0.214059	2.22529	0.0260617	0.774662
ENSG00000230606.11	368.924	-1.01725	0.457152	-2.22518	0.0260692	0.774662
ENSG00000157600.12	1170.15	0.854716	0.38412	2.22513	0.0260727	0.774662
ENSG00000182674.6	176.854	-1.04293	0.468729	-2.22503	0.0260794	0.774662
ENSG00000270889.1	2.36328	4.69912	2.11239	2.22455	0.0261116	NA
ENSG00000242880.2	73.6637	0.795825	0.357803	2.2242	0.0261348	0.774662
ENSG00000236501.6	22.7351	-0.983749	0.442481	-2.22326	0.0261984	0.774662
ENSG00000110422.12	7920.65	0.629959	0.283361	2.22316	0.0262047	0.774662
ENSG00000255547.1	11.6845	-2.4517	1.10286	-2.22303	0.0262137	0.774662
ENSG00000178445.10	430.087	1.01783	0.457984	2.2224	0.026256	0.774662
ENSG00000225218.1	10.5242	-1.54832	0.696691	-2.22239	0.026257	0.774662
ENSG00000212186.1	8.99759	-1.62633	0.731817	-2.22231	0.0262621	0.774662
ENSG00000177954.14	393.881	1.0419	0.468843	2.22228	0.0262642	0.774662
ENSG00000273557.1	23.903	0.990839	0.445872	2.22225	0.0262664	0.774662
ENSG00000248712.8	17.0456	1.47673	0.664575	2.22207	0.0262786	0.774662
ENSG00000273454.1	37.2187	0.795912	0.358206	2.22194	0.0262874	0.774662
ENSG00000207399.1	3.882	-2.60463	1.17227	-2.22186	0.0262926	0.774662
ENSG00000133112.17	5758.35	0.550693	0.24793	2.22116	0.0263399	0.774662
ENSG00000003096.15	215.642	-0.988446	0.445025	-2.2211	0.0263439	0.774662
ENSG00000104886.12	278.32	0.670042	0.301675	2.22107	0.0263462	0.774662
ENSG00000063177.13	3156.26	0.714883	0.321872	2.22102	0.0263498	0.774662
ENSG00000240747.9	6.89668	1.61724	0.728196	2.22089	0.0263583	0.774662
ENSG00000226055.2	39.8123	-0.966483	0.435422	-2.21965	0.0264427	0.775953
ENSG00000254454.2	36.7387	0.854221	0.384849	2.21963	0.0264441	0.775953
ENSG00000223795.2	7.06365	-2.81049	1.26726	-2.21777	0.0265708	0.776453
ENSG00000278463.2	8.95852	1.42117	0.640845	2.21765	0.0265788	0.776453
ENSG00000126003.7	622.963	0.688668	0.310546	2.2176	0.0265818	0.776453
ENSG00000183770.7	26.5533	1.50557	0.679108	2.21699	0.0266238	0.776453
ENSG00000228672.4	182.792	0.994518	0.44869	2.21649	0.0266579	0.776453
ENSG00000178235.8	1594.39	-0.71577	0.323051	-2.21566	0.0267149	0.776453
ENSG00000241048.1	3.91677	-2.78033	1.25499	-2.21542	0.026731	0.776453
ENSG00000261765.1	5.49373	2.6573	1.19953	2.21529	0.0267405	0.776453
ENSG00000287652.1	90.5198	1.59824	0.72156	2.21498	0.0267612	0.776453
ENSG00000128274.17	324.621	1.23833	0.559072	2.21497	0.0267623	0.776453
ENSG00000286300.1	19.5169	-1.41188	0.637462	-2.21484	0.0267707	0.776453
ENSG00000280109.3	719.357	1.03265	0.466258	2.21475	0.026777	0.776453
ENSG00000171606.18	763.731	0.508018	0.229412	2.21443	0.026799	0.776453
ENSG00000236999.1	16.3399	-1.58161	0.714296	-2.21423	0.0268132	0.776453
ENSG00000186451.2	47.3118	1.36212	0.615235	2.21398	0.02683	0.776453
ENSG00000077782.23	2470.19	0.695466	0.314129	2.21395	0.026832	0.776453
ENSG00000232237.5	28.3987	0.983377	0.444184	2.2139	0.0268359	0.776453
ENSG00000157927.17	253.861	0.793969	0.35864	2.21383	0.0268403	0.776453
ENSG00000251609.2	6.39011	1.842	0.832148	2.21355	0.0268596	0.776453
ENSG00000110660.15	141.937	0.643952	0.291085	2.21225	0.0269494	0.777414
ENSG00000085063.18	5405.45	0.853904	0.386073	2.21177	0.0269827	0.777414
ENSG00000111490.15	411.527	-0.909354	0.411144	-2.21177	0.0269828	0.777414
ENSG00000272416.1	16.2579	-1.26894	0.573745	-2.21167	0.0269892	0.777414
ENSG00000126767.18	1874.24	0.983366	0.44465	2.21155	0.0269978	0.777414
ENSG00000099875.16	1805.86	0.865096	0.391228	2.21123	0.02702	0.777449
ENSG00000136802.12	4566.57	0.989536	0.44792	2.20918	0.0271621	0.778568
ENSG00000285244.1	3.33197	2.57636	1.16629	2.20901	0.0271738	0.778568
ENSG00000285683.2	6.99687	-2.52239	1.14195	-2.20885	0.0271853	0.778568
ENSG00000231744.1	21.5977	-1.13921	0.515814	-2.20856	0.0272052	0.778568
ENSG00000064218.5	15.8251	2.7761	1.25724	2.2081	0.0272376	0.778568
ENSG00000142798.20	2030.81	1.11304	0.504257	2.20729	0.027294	0.778568
ENSG00000177103.15	2017.08	-0.632689	0.286649	-2.2072	0.0273004	0.778568
ENSG00000204160.12	717.398	0.676406	0.306473	2.20706	0.0273097	0.778568
ENSG00000204261.9	31.2949	1.18699	0.537851	2.20692	0.0273198	0.778568
ENSG00000238133.6	48.3485	1.23023	0.557559	2.20645	0.0273522	0.778568
ENSG00000183281.15	180.532	-0.916121	0.415234	-2.20628	0.0273646	0.778568
ENSG00000111412.6	2055.46	0.670604	0.303964	2.20619	0.0273705	0.778568
ENSG00000223770.5	163.739	-0.718178	0.325534	-2.20615	0.0273732	0.778568
ENSG00000231769.4	38.1185	-0.817663	0.370815	-2.20504	0.027451	0.778568
ENSG00000188986.9	1200.18	0.706799	0.32055	2.20496	0.0274568	0.778568
ENSG00000288858.2	11.9684	1.41269	0.64077	2.20467	0.0274771	0.778568
ENSG00000290021.1	178.703	1.09641	0.497412	2.20424	0.0275076	0.778568
ENSG00000241129.3	5.25552	2.57657	1.169	2.20408	0.027519	0.778568
ENSG00000249513.2	11.6505	-1.64162	0.745531	-2.20194	0.0276694	0.778568
ENSG00000233901.8	125.049	0.850442	0.386314	2.20143	0.0277058	0.778568
ENSG00000189114.8	159.671	0.536558	0.243751	2.20125	0.0277181	0.778568
ENSG00000229809.9	148.903	0.804487	0.365526	2.2009	0.0277428	0.778568
ENSG00000266916.9	35.5923	-1.103	0.50116	-2.20089	0.0277436	0.778568
ENSG00000270506.1	2.3025	4.66176	2.11822	2.2008	0.0277505	NA
ENSG00000226807.7	15.8981	1.77988	0.808941	2.20026	0.0277886	0.778568
ENSG00000100023.20	1223.06	0.58318	0.265069	2.20011	0.0277993	0.778568
ENSG00000289178.2	229.364	-1.68759	0.767073	-2.20004	0.0278041	0.778568
ENSG00000161055.4	1.66112	-4.21299	1.91498	-2.20001	0.0278059	NA
ENSG00000256571.1	26.5793	-0.941733	0.428062	-2.19999	0.0278074	0.778568
ENSG00000103415.12	791.202	-0.688186	0.312824	-2.19992	0.0278127	0.778568
ENSG00000177283.8	143.933	1.36857	0.622121	2.19985	0.0278176	0.778568
ENSG00000233045.1	2.04262	-3.85501	1.75247	-2.19976	0.0278238	NA
ENSG00000120896.14	1116.32	0.940093	0.427379	2.19967	0.0278304	0.778568
ENSG00000269053.1	9.99299	1.92792	0.87697	2.19838	0.0279218	0.778568
ENSG00000260430.2	4.87198	2.11597	0.962525	2.19836	0.0279238	0.778568
ENSG00000261402.1	148.659	-1.02641	0.466968	-2.19803	0.0279466	0.778568
ENSG00000198342.10	143.818	0.977616	0.444876	2.1975	0.0279845	0.778568
ENSG00000227225.1	4.14556	-3.36752	1.53271	-2.1971	0.0280131	0.778568
ENSG00000258521.1	31.4505	1.3016	0.59247	2.1969	0.0280275	0.778568
ENSG00000177600.9	1223.56	0.696022	0.316956	2.19596	0.0280949	0.778568
ENSG00000153885.15	1198.54	0.899415	0.409605	2.19581	0.0281054	0.778568
ENSG00000280208.1	15.9486	-2.22944	1.01534	-2.19576	0.0281091	0.778568
ENSG00000254533.1	9.0278	1.63943	0.746646	2.19573	0.0281112	0.778568
ENSG00000010404.18	4112.38	0.938424	0.427395	2.19568	0.0281146	0.778568
ENSG00000129810.15	24.182	-1.31114	0.597179	-2.19555	0.0281241	0.778568
ENSG00000201806.1	1.94261	-3.79493	1.72858	-2.19541	0.0281344	NA
ENSG00000261748.1	9.1005	6.65195	3.02996	2.1954	0.0281352	0.778568
ENSG00000135723.14	538.67	0.605451	0.275796	2.19529	0.0281431	0.778568
ENSG00000168060.16	35.6933	1.38146	0.629401	2.19488	0.028172	0.778568
ENSG00000164591.14	53.3518	-0.886922	0.404095	-2.19484	0.0281754	0.778568
ENSG00000233585.2	18.9641	1.23104	0.560925	2.19466	0.0281877	0.778568
ENSG00000148841.17	421.305	0.867628	0.395368	2.19448	0.0282006	0.778568
ENSG00000166523.8	23.907	2.29954	1.04793	2.19437	0.0282091	0.778568
ENSG00000270809.1	11.2759	1.94838	0.888069	2.19395	0.0282391	0.778568
ENSG00000261019.1	48.8434	-1.10438	0.503393	-2.19387	0.0282448	0.778568
ENSG00000268297.1	25.5195	-1.14465	0.52184	-2.19348	0.0282725	0.778568
ENSG00000262296.1	2.92616	-2.72407	1.24198	-2.19334	0.0282832	0.778568
ENSG00000055070.17	1004.49	0.845998	0.385729	2.19324	0.0282899	0.778568
ENSG00000176358.16	73.0915	0.800003	0.364771	2.19317	0.0282953	0.778568
ENSG00000224384.1	16.3381	-1.5645	0.713504	-2.1927	0.0283287	0.778568
ENSG00000204392.11	98.4407	0.533128	0.24315	2.19259	0.0283369	0.778568
ENSG00000131408.15	1091.88	0.604628	0.275771	2.1925	0.0283432	0.778568
ENSG00000105971.15	558.229	0.825528	0.376557	2.1923	0.0283575	0.778568
ENSG00000141655.18	163.989	-1.13955	0.519805	-2.19227	0.0283601	0.778568
ENSG00000170523.3	3.76977	3.11675	1.42171	2.19225	0.0283611	0.778568
ENSG00000287338.1	792.702	1.56566	0.714227	2.1921	0.0283722	0.778568
ENSG00000108219.16	2400.27	0.718722	0.327907	2.19185	0.0283906	0.778568
ENSG00000186377.8	232.193	-0.891878	0.406966	-2.19153	0.0284137	0.778568
ENSG00000225217.1	181.808	1.60883	0.734198	2.19128	0.0284317	0.778568
ENSG00000229089.9	36.0292	-1.6691	0.761773	-2.19107	0.0284465	0.778568
ENSG00000225924.2	70.912	1.66483	0.759971	2.19065	0.0284775	0.77884
ENSG00000240707.3	85.0922	1.23288	0.563327	2.18857	0.028628	0.779694
ENSG00000166822.13	998.196	0.638476	0.291775	2.18825	0.0286518	0.779694
ENSG00000225063.1	41.9258	-1.15746	0.528999	-2.18803	0.0286677	0.779694
ENSG00000260260.3	29.68	0.969089	0.442927	2.18792	0.0286754	0.779694
ENSG00000266668.1	8.2618	-1.95105	0.891874	-2.18759	0.0286998	0.779694
ENSG00000149968.12	16.1413	2.5674	1.17393	2.18701	0.0287416	0.779694
ENSG00000162430.18	2214.36	0.934451	0.427281	2.18697	0.0287448	0.779694
ENSG00000274308.1	23.8487	-0.970968	0.44401	-2.18681	0.0287561	0.779694
ENSG00000285398.1	3.2956	-2.80883	1.28449	-2.18673	0.0287625	0.779694
ENSG00000023902.14	818.561	0.586783	0.268376	2.18642	0.0287848	0.779694
ENSG00000189134.4	26.1726	0.98683	0.451363	2.18633	0.0287914	0.779694
ENSG00000287759.1	60.2493	1.08516	0.496399	2.18606	0.0288112	0.779694
ENSG00000267680.6	442.684	-0.465779	0.213079	-2.18595	0.0288195	0.779694
ENSG00000158747.15	1653.72	0.838873	0.383765	2.1859	0.0288226	0.779694
ENSG00000188163.8	4.65254	-2.2047	1.00861	-2.18588	0.0288245	0.779694
ENSG00000230169.1	5.65521	-2.9311	1.34166	-2.18468	0.0289124	0.780653
ENSG00000224223.1	162.381	-0.854845	0.391314	-2.18455	0.0289217	0.780653
ENSG00000283001.2	8.50549	-2.14297	0.981033	-2.1844	0.0289326	0.780653
ENSG00000287247.1	12.6102	2.17688	0.996627	2.18424	0.0289443	0.780653
ENSG00000084207.18	975.666	0.471265	0.215844	2.18336	0.0290093	0.781835
ENSG00000198691.14	58.1288	1.41052	0.646175	2.18287	0.0290454	0.782241
ENSG00000138400.13	103.865	-0.976796	0.447695	-2.18183	0.0291218	0.783729
ENSG00000270755.1	4.68955	2.68509	1.231	2.18123	0.0291663	0.784161
ENSG00000164054.17	1765.36	0.607515	0.278543	2.18104	0.0291802	0.784161
ENSG00000108242.13	1.89301	-3.74937	1.7193	-2.18075	0.0292019	NA
ENSG00000147883.12	128.519	0.892829	0.409482	2.18039	0.0292288	0.784897
ENSG00000198723.11	26.1422	-1.14147	0.523653	-2.17981	0.0292713	0.784985
ENSG00000266017.1	142.214	-1.00218	0.459832	-2.17944	0.029299	0.784985
ENSG00000240376.1	82.4674	0.795231	0.364941	2.17907	0.0293267	0.784985
ENSG00000250295.6	46.9363	1.18187	0.542406	2.17895	0.0293356	0.784985
ENSG00000290823.1	111.214	-0.491232	0.225461	-2.17879	0.0293474	0.784985
ENSG00000182541.18	1969.47	0.950437	0.436311	2.17835	0.0293801	0.784985
ENSG00000253166.2	9.23269	2.27061	1.04241	2.17824	0.029388	0.784985
ENSG00000123009.4	2.47163	3.49674	1.6054	2.17811	0.0293978	NA
ENSG00000056487.16	376.583	0.760016	0.348962	2.17793	0.029411	0.784985
ENSG00000114391.14	1453.82	0.539971	0.247946	2.17777	0.0294229	0.784985
ENSG00000253485.3	342.832	0.698235	0.320728	2.17703	0.0294785	0.785865
ENSG00000100060.18	187.632	1.13062	0.519482	2.17643	0.0295229	0.785865
ENSG00000253931.1	2.13943	4.56977	2.09972	2.17638	0.0295271	NA
ENSG00000178662.16	4326.41	-0.99796	0.458551	-2.17634	0.0295302	0.785865
ENSG00000215045.9	140.397	0.835649	0.383995	2.17619	0.0295408	0.785865
ENSG00000107562.18	308.096	1.27741	0.587174	2.17551	0.0295916	0.786651
ENSG00000122477.14	115.003	-0.787175	0.361963	-2.17474	0.0296497	0.786951
ENSG00000197696.10	50.9036	1.23937	0.569913	2.17467	0.0296548	0.786951
ENSG00000129194.8	27.259	1.13378	0.521395	2.17451	0.0296669	0.786951
ENSG00000175826.12	457.767	0.735477	0.33827	2.17423	0.0296878	0.786951
ENSG00000244256.3	5.9469	-2.94639	1.35677	-2.17161	0.0298848	0.791605
ENSG00000153029.16	413.927	0.760193	0.350269	2.17031	0.0299832	0.793495
ENSG00000176204.14	720.885	-0.906433	0.417695	-2.17009	0.0300004	0.793495
ENSG00000149547.15	941.82	0.609969	0.281115	2.16982	0.0300204	0.793495
ENSG00000226292.1	1.59325	-4.14275	1.90943	-2.16962	0.0300355	NA
ENSG00000225913.2	1.80844	-3.70482	1.70793	-2.16919	0.0300683	NA
ENSG00000213859.8	141.149	0.843343	0.388894	2.16857	0.0301157	0.793944
ENSG00000115998.8	382.702	0.542113	0.250041	2.16809	0.0301516	0.793944
ENSG00000186090.11	2.35783	-3.4161	1.57606	-2.1675	0.030197	NA
ENSG00000162552.15	114.503	0.698504	0.322401	2.16657	0.030268	0.793944
ENSG00000216866.5	2.46113	2.78242	1.28427	2.16653	0.0302707	NA
ENSG00000063245.15	2765.11	0.600599	0.277233	2.16641	0.0302799	0.793944
ENSG00000271918.2	43.0405	-0.827433	0.381941	-2.16639	0.0302812	0.793944
ENSG00000252370.1	26.7286	-1.30622	0.603013	-2.16616	0.0302987	0.793944
ENSG00000261397.1	7.94235	-1.70053	0.78506	-2.16612	0.0303024	0.793944
ENSG00000240097.1	15.7377	-1.28426	0.592919	-2.166	0.0303111	0.793944
ENSG00000284391.1	22.417	1.11605	0.515292	2.16586	0.0303215	0.793944
ENSG00000154975.14	293.709	-0.732276	0.338126	-2.16569	0.0303351	0.793944
ENSG00000120498.14	3.92748	3.31157	1.52911	2.16569	0.0303352	0.793944
ENSG00000275553.4	30.4655	1.47579	0.681506	2.16548	0.0303509	0.793944
ENSG00000259931.2	26.3243	0.877193	0.405132	2.1652	0.0303721	0.793944
ENSG00000221066.1	8.77233	1.94638	0.899136	2.16472	0.0304093	0.793944
ENSG00000287662.1	3.71081	-3.10975	1.43659	-2.16467	0.0304131	0.793944
ENSG00000154511.12	850.927	-0.793194	0.366435	-2.16462	0.0304165	0.793944
ENSG00000286710.1	35.39	1.43752	0.664104	2.16461	0.0304179	0.793944
ENSG00000011451.21	2119.62	0.727977	0.33632	2.16453	0.0304233	0.793944
ENSG00000254083.6	4.07829	-3.33452	1.54139	-2.16332	0.0305166	0.794041
ENSG00000196184.10	2.37242	4.7122	2.1784	2.16314	0.0305302	NA
ENSG00000229847.9	3494.91	0.99144	0.458358	2.16302	0.0305393	0.794041
ENSG00000122986.14	133.06	0.825094	0.381466	2.16296	0.0305445	0.794041
ENSG00000291050.1	61.3123	1.22664	0.567123	2.16291	0.0305479	0.794041
ENSG00000144366.17	160.619	0.782743	0.36198	2.16239	0.030588	0.794041
ENSG00000140443.15	6085.15	0.565059	0.261319	2.16233	0.0305928	0.794041
ENSG00000130940.15	55.2213	1.17768	0.544649	2.16227	0.0305976	0.794041
ENSG00000128340.16	60.5685	0.81605	0.377426	2.16215	0.0306069	0.794041
ENSG00000101230.6	57.3914	-1.13744	0.526176	-2.16171	0.0306408	0.794041
ENSG00000228477.1	97.6154	1.28295	0.593492	2.1617	0.0306415	0.794041
ENSG00000184785.6	58.3821	0.825831	0.382178	2.16086	0.0307064	0.794213
ENSG00000048540.16	3446.76	-0.727536	0.336732	-2.16058	0.0307281	0.794213
ENSG00000236140.1	6.22249	3.50306	1.62136	2.16056	0.0307291	0.794213
ENSG00000233508.4	83.2178	-1.40026	0.648181	-2.16029	0.0307505	0.794213
ENSG00000231649.3	28.1108	1.98754	0.920063	2.16022	0.0307554	0.794213
ENSG00000109738.11	725.654	-1.1203	0.518682	-2.15991	0.03078	0.794295
ENSG00000103335.22	1674.59	0.641776	0.297208	2.15935	0.0308228	0.79472
ENSG00000279206.1	4.44365	3.9661	1.837	2.15901	0.0308494	0.79472
ENSG00000186564.6	6.82442	3.01358	1.39591	2.15886	0.0308608	0.79472
ENSG00000183018.9	2652.52	1.00209	0.464253	2.15851	0.0308883	0.794791
ENSG00000104435.14	2474.48	-1.34259	0.622099	-2.15816	0.0309153	0.794791
ENSG00000201423.1	3.45664	-4.01063	1.85865	-2.15782	0.0309418	0.794791
ENSG00000091592.17	555.429	0.926973	0.429607	2.15772	0.0309494	0.794791
ENSG00000124145.6	2470.53	0.991123	0.459442	2.15723	0.0309875	0.795065
ENSG00000189280.3	35.3644	1.52514	0.70712	2.15683	0.031019	0.795065
ENSG00000135097.7	420.259	0.82762	0.38377	2.15655	0.0310408	0.795065
ENSG00000159200.18	1055.41	0.761506	0.353124	2.15648	0.031046	0.795065
ENSG00000163421.9	15.0848	2.75303	1.2768	2.1562	0.0310683	0.795086
ENSG00000290541.1	27.4571	-1.48214	0.68755	-2.15568	0.0311086	0.79527
ENSG00000105438.9	746.024	0.426271	0.197754	2.15556	0.0311184	0.79527
ENSG00000243364.8	25.7585	1.17254	0.544308	2.15418	0.0312261	0.797013
ENSG00000166527.8	3.33275	2.67198	1.24051	2.15393	0.0312453	0.797013
ENSG00000291068.1	222.567	-0.566416	0.262991	-2.15375	0.0312597	0.797013
ENSG00000125691.14	1570.14	0.569969	0.264661	2.15359	0.0312727	0.797013
ENSG00000214485.6	461.844	0.638229	0.296473	2.15274	0.0313394	0.798071
ENSG00000136237.20	9930.68	-0.51953	0.24136	-2.15251	0.0313573	0.798071
ENSG00000162413.17	2281.5	0.778396	0.36172	2.15193	0.0314028	0.798321
ENSG00000279648.1	2.07594	-4.53385	2.10689	-2.15192	0.0314037	NA
ENSG00000131095.14	256956	1.19618	0.555887	2.15184	0.0314103	0.798321
ENSG00000259868.3	35.6077	-1.3319	0.619282	-2.15071	0.0314987	0.799835
ENSG00000258887.3	1.28875	-3.83766	1.78469	-2.15033	0.0315294	NA
ENSG00000287957.1	95.9165	-0.597592	0.277945	-2.15004	0.0315524	0.799835
ENSG00000177752.15	50.2244	1.00865	0.46921	2.14968	0.0315806	0.799835
ENSG00000125652.8	199.463	0.481936	0.224193	2.14965	0.0315827	0.799835
ENSG00000289185.1	4.54151	4.42728	2.06019	2.14897	0.0316369	0.799835
ENSG00000255396.2	52.4975	-0.611077	0.28445	-2.14827	0.0316921	0.799835
ENSG00000262294.1	3.39124	3.95696	1.84193	2.14827	0.0316922	0.799835
ENSG00000177469.13	1864.48	1.14032	0.530827	2.1482	0.0316982	0.799835
ENSG00000125731.13	26.9256	1.74844	0.81392	2.14818	0.0316997	0.799835
ENSG00000253421.1	2.2744	4.64893	2.16441	2.1479	0.0317215	NA
ENSG00000204694.13	6.83994	3.51346	1.63581	2.14784	0.0317266	0.799835
ENSG00000287661.1	55.8501	-0.958462	0.446259	-2.14777	0.0317319	0.799835
ENSG00000105835.13	5212.71	1.30651	0.608371	2.14756	0.0317485	0.799835
ENSG00000235568.7	133.416	0.925979	0.431276	2.14707	0.0317878	0.799835
ENSG00000234083.1	8.48198	-1.66171	0.773996	-2.14693	0.031799	0.799835
ENSG00000198755.11	1795.76	0.559211	0.260561	2.14618	0.0318584	0.799835
ENSG00000228474.6	254.322	0.600616	0.27987	2.14605	0.0318689	0.799835
ENSG00000143028.9	65.9226	1.23668	0.576294	2.14591	0.0318798	0.799835
ENSG00000163682.17	1237.54	0.672769	0.313548	2.14567	0.0318994	0.799835
ENSG00000100342.22	237.159	1.10983	0.517525	2.1445	0.0319929	0.799835
ENSG00000256810.2	23.6875	1.23521	0.576055	2.14425	0.0320127	0.799835
ENSG00000229613.3	5.03774	-2.38609	1.11289	-2.14405	0.0320285	0.799835
ENSG00000030110.14	180.477	0.638242	0.297691	2.14398	0.0320349	0.799835
ENSG00000266579.1	6.57533	-2.19987	1.02645	-2.14319	0.0320977	0.799835
ENSG00000276063.1	3.95253	2.41916	1.12881	2.1431	0.0321047	0.799835
ENSG00000198502.6	46.8235	1.95935	0.91434	2.14291	0.0321201	0.799835
ENSG00000147246.10	309.524	-1.42559	0.665284	-2.14283	0.0321265	0.799835
ENSG00000234139.6	28.1566	1.02269	0.47732	2.14256	0.0321485	0.799835
ENSG00000167588.13	268.359	-0.841091	0.392588	-2.14243	0.032159	0.799835
ENSG00000145012.15	4377.15	0.611729	0.285536	2.14239	0.0321619	0.799835
ENSG00000160447.7	197.698	1.17844	0.55009	2.14227	0.0321719	0.799835
ENSG00000248296.1	3.4418	-2.71776	1.26869	-2.14218	0.0321794	0.799835
ENSG00000138600.11	1272.16	0.673826	0.314558	2.14213	0.0321827	0.799835
ENSG00000286084.3	61.7914	-1.2334	0.575805	-2.14205	0.0321895	0.799835
ENSG00000250020.1	7.35274	2.658	1.24124	2.1414	0.032242	0.799835
ENSG00000287633.1	10.1933	-1.67222	0.780933	-2.14131	0.0322487	0.799835
ENSG00000165568.18	243.685	0.521837	0.24371	2.14122	0.0322559	0.799835
ENSG00000143772.11	17857.9	1.14757	0.536104	2.14058	0.0323081	0.799835
ENSG00000160606.11	56.2043	0.825955	0.385887	2.14041	0.032322	0.799835
ENSG00000000938.13	368.984	1.10949	0.51844	2.14006	0.0323502	0.799835
ENSG00000215372.6	2.09279	-3.23194	1.51026	-2.13998	0.032356	NA
ENSG00000222378.1	29.0583	1.01744	0.475465	2.13989	0.0323636	0.799835
ENSG00000168610.16	4411.8	0.735295	0.343628	2.1398	0.0323708	0.799835
ENSG00000205018.2	56.0248	1.3562	0.634159	2.13858	0.03247	0.799835
ENSG00000090554.13	11.6063	1.68264	0.786862	2.13842	0.032483	0.799835
ENSG00000132326.13	845.566	0.61242	0.286402	2.13832	0.0324907	0.799835
ENSG00000180071.21	2106.24	-1.13481	0.530706	-2.1383	0.0324923	0.799835
ENSG00000149806.11	841.255	0.542898	0.253916	2.1381	0.032509	0.799835
ENSG00000182718.18	619.631	0.984799	0.4606	2.13808	0.0325105	0.799835
ENSG00000182240.16	638.085	0.941689	0.440464	2.13795	0.0325212	0.799835
ENSG00000136048.14	145.037	0.800519	0.374449	2.13786	0.0325282	0.799835
ENSG00000241313.3	11.9699	1.37304	0.642955	2.13551	0.0327193	0.803815
ENSG00000270547.6	10.7047	1.66053	0.777712	2.13514	0.0327492	0.803815
ENSG00000286843.1	15.5061	1.57724	0.73873	2.13507	0.0327552	0.803815
ENSG00000251293.1	16.2161	-1.61311	0.755978	-2.1338	0.0328588	0.804031
ENSG00000289102.1	160.879	0.909373	0.426209	2.13363	0.0328731	0.804031
ENSG00000232752.1	1.60093	-4.15747	1.94859	-2.13359	0.0328767	NA
ENSG00000149357.10	840.628	0.597406	0.280029	2.13337	0.0328943	0.804031
ENSG00000254812.3	22.8627	1.2555	0.58864	2.13289	0.0329342	0.804031
ENSG00000111641.13	22.1787	-0.847353	0.397311	-2.13272	0.0329478	0.804031
ENSG00000248758.1	14.019	-1.60451	0.752394	-2.13254	0.0329627	0.804031
ENSG00000213332.4	4.12484	3.02158	1.41689	2.13253	0.0329629	0.804031
ENSG00000280106.1	48.7749	-0.826999	0.387854	-2.13224	0.0329869	0.804031
ENSG00000134769.23	16877.4	0.852957	0.400093	2.13189	0.0330155	0.804031
ENSG00000177374.13	286.521	1.14959	0.539251	2.13182	0.0330213	0.804031
ENSG00000178607.17	542.367	0.552587	0.25921	2.13181	0.0330221	0.804031
ENSG00000287293.1	12.4116	-1.50801	0.707405	-2.13175	0.033027	0.804031
ENSG00000286351.2	3.937	2.87918	1.35076	2.13152	0.0330463	0.804031
ENSG00000238941.1	2.52991	-3.53625	1.65941	-2.13103	0.0330866	NA
ENSG00000253099.1	1.57502	-4.12853	1.93753	-2.13082	0.0331037	NA
ENSG00000286565.1	12.3555	1.32587	0.622368	2.13036	0.0331421	0.804535
ENSG00000196576.16	3368.32	0.622293	0.292115	2.1303	0.0331469	0.804535
ENSG00000167658.16	19605.3	0.474753	0.222884	2.13004	0.0331682	0.804535
ENSG00000168306.13	185.07	0.795606	0.373529	2.12997	0.033174	0.804535
ENSG00000123609.11	95.6343	0.914489	0.429347	2.12995	0.0331756	0.804535
ENSG00000248925.3	25.6253	-0.936507	0.43982	-2.1293	0.0332298	0.805047
ENSG00000279030.1	3.56215	2.42515	1.13901	2.12917	0.0332402	0.805047
ENSG00000232158.1	90.0565	-0.887071	0.416896	-2.1278	0.0333539	0.805624
ENSG00000274180.1	566.685	0.698461	0.32826	2.12777	0.0333563	0.805624
ENSG00000250148.1	82.8768	1.00954	0.474512	2.12753	0.0333761	0.805624
ENSG00000140022.14	8964.99	0.903989	0.42493	2.12738	0.0333882	0.805624
ENSG00000229117.9	713.549	0.856805	0.4028	2.12712	0.0334102	0.805624
ENSG00000290579.1	2.5614	3.5716	1.67911	2.12707	0.033414	NA
ENSG00000242952.1	9.49152	1.87401	0.881175	2.12672	0.0334436	0.805624
ENSG00000170175.11	177.919	0.638452	0.30022	2.12661	0.0334524	0.805624
ENSG00000250292.1	2.00782	-4.48153	2.10743	-2.12654	0.0334586	NA
ENSG00000240533.3	15.6207	1.59711	0.751142	2.12624	0.033483	0.805624
ENSG00000185823.5	85.6493	-1.24613	0.586078	-2.12622	0.0334848	0.805624
ENSG00000230683.1	17.1617	1.10159	0.518208	2.12576	0.0335232	0.805624
ENSG00000131941.8	259.744	0.820348	0.38591	2.12575	0.0335241	0.805624
ENSG00000128849.11	2678.26	0.903592	0.425072	2.12574	0.0335251	0.805624
ENSG00000274026.2	171.759	1.01416	0.477388	2.12439	0.0336377	0.807806
ENSG00000197756.10	2138.59	0.721144	0.339527	2.12397	0.0336729	0.807812
ENSG00000148730.7	5462.68	0.903236	0.42528	2.12386	0.0336815	0.807812
ENSG00000177570.15	2438.09	-0.608752	0.2867	-2.1233	0.0337283	0.807871
ENSG00000071564.19	646.179	0.766888	0.361202	2.12315	0.0337411	0.807871
ENSG00000196090.14	2120.08	-1.16502	0.548748	-2.12305	0.0337495	0.807871
ENSG00000231903.1	3.45923	-3.36619	1.58606	-2.12237	0.0338068	0.808419
ENSG00000178473.7	2.25426	4.65391	2.19305	2.12212	0.0338277	NA
ENSG00000198844.12	258.972	1.17049	0.551686	2.12166	0.033866	0.808419
ENSG00000226363.4	9.77206	-2.37956	1.12157	-2.12162	0.0338694	0.808419
ENSG00000271963.1	2.24537	3.33797	1.57361	2.12122	0.0339036	NA
ENSG00000175395.16	1447.48	-0.649918	0.30639	-2.12121	0.0339038	0.808419
ENSG00000223592.2	6.692	2.47475	1.16681	2.12094	0.0339265	0.808419
ENSG00000151233.11	909.566	0.592674	0.279469	2.12072	0.0339457	0.808419
ENSG00000260600.1	53.8177	-1.29802	0.612127	-2.12051	0.0339635	0.808419
ENSG00000149294.18	13425.7	-0.487662	0.230053	-2.11978	0.0340248	0.808419
ENSG00000239677.6	19.6469	1.47438	0.695568	2.11968	0.0340333	0.808419
ENSG00000231806.4	10.5479	2.4383	1.15035	2.1196	0.0340396	0.808419
ENSG00000092969.12	785.828	1.09335	0.515883	2.11937	0.0340588	0.808419
ENSG00000266160.2	2.56777	-3.53732	1.66904	-2.11937	0.0340591	NA
ENSG00000291024.1	5.42346	-2.2496	1.06146	-2.11934	0.0340616	0.808419
ENSG00000289264.1	73.422	-0.888991	0.41952	-2.11907	0.0340847	0.808419
ENSG00000082781.12	1167.84	0.91876	0.433607	2.11888	0.0341008	0.808419
ENSG00000274666.1	16.3652	1.15621	0.545807	2.11834	0.034146	0.808419
ENSG00000271913.9	266.299	-0.593665	0.280263	-2.11824	0.0341543	0.808419
ENSG00000211695.2	10.5238	1.91228	0.902786	2.1182	0.0341579	0.808419
ENSG00000136352.20	2.35784	-3.51469	1.65936	-2.1181	0.0341665	NA
ENSG00000290691.1	1.55466	-4.10193	1.93676	-2.11793	0.0341807	NA
ENSG00000287703.1	9.56166	2.75942	1.30293	2.11787	0.0341864	0.808419
ENSG00000188015.10	12.1163	2.49681	1.17893	2.11786	0.0341871	0.808419
ENSG00000256314.1	4.33556	2.09063	0.987278	2.11757	0.0342116	0.80848
ENSG00000148411.8	8640.89	0.886144	0.418739	2.11622	0.034326	0.810074
ENSG00000142871.18	1200.6	1.50457	0.711102	2.11583	0.0343591	0.810074
ENSG00000131446.17	1592.83	0.698573	0.330171	2.11579	0.0343626	0.810074
ENSG00000111261.14	253.15	-0.69772	0.329805	-2.11555	0.034383	0.810074
ENSG00000157933.11	4323.79	0.581428	0.27486	2.11536	0.0343994	0.810074
ENSG00000185338.7	11.2527	2.13098	1.00745	2.11523	0.0344102	0.810074
ENSG00000144199.12	376.996	-0.564984	0.267167	-2.11472	0.034454	0.810589
ENSG00000162512.16	7948.33	0.820418	0.388136	2.11374	0.0345377	0.812042
ENSG00000263952.5	16.2409	-1.41748	0.670784	-2.11317	0.0345866	0.812676
ENSG00000158113.13	103.271	0.703334	0.333055	2.11176	0.0347067	0.813658
ENSG00000130669.17	563.659	0.78046	0.369589	2.1117	0.0347124	0.813658
ENSG00000204055.5	13.9036	1.17209	0.555097	2.11151	0.0347286	0.813658
ENSG00000256597.3	14.5038	2.37981	1.1271	2.11145	0.034734	0.813658
ENSG00000243910.8	9.68027	2.59534	1.22929	2.11124	0.0347514	0.813658
ENSG00000257446.4	15.3846	1.52098	0.72068	2.11048	0.0348174	0.813658
ENSG00000231453.1	4.92662	-2.17029	1.02837	-2.11042	0.034822	0.813658
ENSG00000241345.1	74.4181	-1.74421	0.826515	-2.11032	0.0348311	0.813658
ENSG00000186897.5	8.19204	2.59614	1.23024	2.11027	0.0348347	0.813658
ENSG00000043591.6	269.197	0.716999	0.339834	2.10985	0.0348714	0.813658
ENSG00000270734.1	9.67362	-1.53895	0.729514	-2.10956	0.0348962	0.813658
ENSG00000185246.18	1082.84	-0.53415	0.253222	-2.10941	0.0349088	0.813658
ENSG00000223298.1	2.02867	3.80087	1.80188	2.1094	0.0349105	NA
ENSG00000255928.1	50.1503	-0.944188	0.44762	-2.10935	0.0349141	0.813658
ENSG00000177675.9	85.3821	-0.947827	0.44946	-2.10881	0.0349606	0.81366
ENSG00000257346.1	1.5712	4.10804	1.94819	2.10864	0.0349754	NA
ENSG00000026652.15	4147.88	-0.641262	0.304129	-2.10852	0.034986	0.81366
ENSG00000271361.1	56.5045	-1.06467	0.504978	-2.10835	0.035001	0.81366
ENSG00000280118.3	72.6202	-0.872089	0.413688	-2.10809	0.0350236	0.81366
ENSG00000223911.1	14.6223	-1.17774	0.558692	-2.10803	0.0350282	0.81366
ENSG00000170381.15	286.257	-1.15109	0.546103	-2.10783	0.035046	0.81366
ENSG00000137818.12	2070.9	0.693558	0.329171	2.10699	0.0351188	0.814386
ENSG00000113916.18	2423.28	0.939876	0.446082	2.10696	0.0351212	0.814386
ENSG00000213699.9	851.093	0.52679	0.250067	2.10659	0.0351528	0.814483
ENSG00000256400.1	6.62777	-1.82998	0.868805	-2.10632	0.0351769	0.814483
ENSG00000277987.3	9.57485	-1.87818	0.89176	-2.10615	0.0351914	0.814483
ENSG00000237930.1	13.0028	-1.71434	0.814115	-2.10578	0.0352237	0.814721
ENSG00000070366.14	1728.64	0.508683	0.24162	2.1053	0.0352649	0.815165
ENSG00000251413.1	10.6977	-1.29985	0.617544	-2.10487	0.0353024	0.815437
ENSG00000172361.6	105.2	0.658193	0.312779	2.10434	0.0353491	0.815437
ENSG00000224079.1	21.0852	0.882937	0.419582	2.10433	0.0353499	0.815437
ENSG00000048052.25	1081.29	-0.594791	0.282702	-2.10395	0.0353825	0.815437
ENSG00000256682.2	72.7846	-0.84488	0.401601	-2.10378	0.0353975	0.815437
ENSG00000250827.1	3.25388	-3.90862	1.85801	-2.10365	0.0354088	0.815437
ENSG00000227972.1	2.31128	-3.40097	1.6168	-2.10352	0.0354203	NA
ENSG00000267373.1	4.08538	2.77501	1.31976	2.10266	0.0354958	0.815579
ENSG00000242703.1	2.04369	-3.19045	1.5175	-2.10243	0.0355156	NA
ENSG00000289953.1	3.77928	-2.26069	1.07553	-2.10194	0.035559	0.815579
ENSG00000118432.13	1898.65	-1.18568	0.564115	-2.10185	0.0355666	0.815579
ENSG00000187601.5	428.341	-0.868989	0.413495	-2.10157	0.0355909	0.815579
ENSG00000290877.1	63.1411	-1.01621	0.483623	-2.10124	0.03562	0.815579
ENSG00000222831.1	2.21775	-3.37632	1.60689	-2.10115	0.0356279	NA
ENSG00000128602.11	436.913	1.06956	0.509057	2.10106	0.0356361	0.815579
ENSG00000151882.11	55.5176	1.00763	0.47973	2.1004	0.0356935	0.815579
ENSG00000121440.15	555.363	0.517007	0.246182	2.1001	0.0357203	0.815579
ENSG00000132437.18	4.8304	-2.26642	1.0792	-2.10008	0.0357214	0.815579
ENSG00000256234.1	23.3648	1.32686	0.631846	2.09998	0.0357305	0.815579
ENSG00000081148.12	90.8512	-0.697049	0.331952	-2.09985	0.0357423	0.815579
ENSG00000200176.1	3.41116	2.60337	1.23982	2.0998	0.0357467	0.815579
ENSG00000250116.2	153.376	0.847703	0.403724	2.09971	0.0357547	0.815579
ENSG00000265241.8	1264.27	0.458539	0.218395	2.09959	0.0357652	0.815579
ENSG00000207401.1	23.2363	-1.268	0.603932	-2.09957	0.0357669	0.815579
ENSG00000238040.1	15.8702	-1.87865	0.894782	-2.09956	0.0357674	0.815579
ENSG00000163380.16	19.5045	-1.50413	0.716551	-2.09913	0.0358054	0.815945
ENSG00000196979.1	11.4096	1.7357	0.827411	2.09774	0.0359279	0.816208
ENSG00000173068.19	147.665	0.798475	0.380635	2.09774	0.035928	0.816208
ENSG00000101346.15	869.676	0.579037	0.27606	2.0975	0.0359489	0.816208
ENSG00000236136.1	12.105	-1.71863	0.819405	-2.09741	0.0359574	0.816208
ENSG00000175787.17	293.181	-0.536347	0.255726	-2.09735	0.0359625	0.816208
ENSG00000251442.8	918.606	1.03558	0.493816	2.0971	0.0359845	0.816208
ENSG00000234630.1	61.4245	-0.77981	0.371859	-2.09706	0.0359885	0.816208
ENSG00000187513.9	159.412	0.92333	0.440309	2.097	0.0359933	0.816208
ENSG00000089163.4	36.7663	-0.962371	0.459	-2.09667	0.0360229	0.816379
ENSG00000197540.8	17.075	1.29277	0.616677	2.09635	0.036051	0.816516
ENSG00000166401.15	143.68	0.764483	0.364911	2.09498	0.0361723	0.8179
ENSG00000134086.9	605.769	0.451921	0.215719	2.09495	0.0361754	0.8179
ENSG00000015133.20	386.45	0.803611	0.3836	2.09492	0.0361783	0.8179
ENSG00000257611.1	2.36014	-4.07173	1.94376	-2.09478	0.0361908	NA
ENSG00000279384.1	55.0751	0.943476	0.450586	2.09389	0.03627	0.818374
ENSG00000072952.21	6335.13	1.00994	0.482349	2.0938	0.0362782	0.818374
ENSG00000198398.3	1.65413	4.17682	1.99498	2.09366	0.0362901	NA
ENSG00000257467.6	195.974	-0.903969	0.431842	-2.09329	0.0363236	0.818374
ENSG00000186907.8	400.364	1.4342	0.685166	2.09321	0.0363301	0.818374
ENSG00000283518.1	4.5834	-2.55995	1.22355	-2.09223	0.0364181	0.818374
ENSG00000112855.17	478.02	-0.437437	0.209087	-2.09212	0.0364274	0.818374
ENSG00000225174.2	42.3813	1.25519	0.600057	2.09178	0.0364583	0.818374
ENSG00000225385.3	3.99116	-2.41656	1.15546	-2.09142	0.0364906	0.818374
ENSG00000287496.1	12.9573	-1.07209	0.512637	-2.09132	0.0364992	0.818374
ENSG00000111731.13	2100.66	-0.541578	0.259004	-2.091	0.036528	0.818374
ENSG00000084093.19	945.11	0.595149	0.284625	2.09099	0.0365287	0.818374
ENSG00000274949.1	4.24118	2.72521	1.30378	2.09024	0.036596	0.818374
ENSG00000176105.14	928.896	0.532222	0.254627	2.0902	0.0365994	0.818374
ENSG00000136159.4	134.675	0.747599	0.357707	2.08998	0.0366198	0.818374
ENSG00000105520.11	2632.12	0.995502	0.476355	2.08983	0.0366329	0.818374
ENSG00000260573.4	4.9456	2.675	1.28009	2.0897	0.0366451	0.818374
ENSG00000289591.2	361.146	1.25477	0.600513	2.0895	0.0366632	0.818374
ENSG00000234141.1	12.2348	1.32234	0.632989	2.08904	0.0367043	0.818374
ENSG00000283159.1	4.8812	-1.97354	0.944825	-2.08879	0.036727	0.818374
ENSG00000005981.13	144.102	1.23358	0.590617	2.08862	0.0367418	0.818374
ENSG00000259124.1	23.0344	1.13253	0.542277	2.08848	0.0367548	0.818374
ENSG00000273259.3	36.9508	1.717	0.822163	2.08839	0.0367624	0.818374
ENSG00000286957.1	28.9666	0.990165	0.474142	2.08833	0.0367679	0.818374
ENSG00000240857.2	121.665	-0.579993	0.277731	-2.08833	0.0367681	0.818374
ENSG00000207312.1	10.8996	-1.59951	0.765967	-2.08823	0.0367774	0.818374
ENSG00000168495.13	844.065	0.595428	0.28521	2.08769	0.0368262	0.818374
ENSG00000290453.1	6.02941	-2.8325	1.35682	-2.0876	0.0368342	0.818374
ENSG00000144713.13	3582.21	0.656763	0.314615	2.08751	0.036842	0.818374
ENSG00000184557.4	824.804	1.22936	0.588932	2.08744	0.0368485	0.818374
ENSG00000230398.1	23.0541	-1.56315	0.748892	-2.08729	0.0368623	0.818374
ENSG00000173947.14	166.7	1.10766	0.53086	2.08654	0.0369293	0.81937
ENSG00000234796.1	3.11758	-3.00604	1.44091	-2.08621	0.0369599	0.819558
ENSG00000265452.1	27.3631	1.14562	0.549264	2.08573	0.0370033	0.82003
ENSG00000114450.11	1285.05	0.484532	0.232396	2.08494	0.0370747	0.82112
ENSG00000173511.10	902.499	0.921188	0.441929	2.08447	0.0371174	0.821575
ENSG00000249094.2	1.82394	-3.68446	1.76791	-2.08408	0.037153	NA
ENSG00000256196.2	37.6972	0.739423	0.354982	2.08299	0.0372524	0.821943
ENSG00000168016.15	2330.14	-0.674483	0.323833	-2.08281	0.0372684	0.821943
ENSG00000289355.2	6.02048	2.63542	1.26532	2.0828	0.0372692	0.821943
ENSG00000189120.5	7.02969	2.15766	1.03594	2.0828	0.0372693	0.821943
ENSG00000258601.1	1.45494	4.02248	1.93129	2.08279	0.03727	NA
ENSG00000271959.1	57.1322	1.30298	0.625633	2.08266	0.0372824	0.821943
ENSG00000231763.1	2.63311	-3.55494	1.70698	-2.08259	0.0372884	NA
ENSG00000116032.5	31.8686	0.942683	0.452652	2.08258	0.0372896	0.821943
ENSG00000277701.5	115.525	-1.02176	0.490676	-2.08234	0.0373111	0.821943
ENSG00000213214.6	14.5773	1.31074	0.629457	2.08234	0.0373118	0.821943
ENSG00000197747.9	230.366	0.754906	0.36257	2.08209	0.0373338	0.821943
ENSG00000165195.16	519.671	0.750016	0.360291	2.0817	0.0373701	0.822254
ENSG00000069206.15	52.8441	-1.4698	0.70634	-2.08086	0.0374467	0.823449
ENSG00000274317.2	100.418	1.15264	0.554318	2.07938	0.037582	0.824824
ENSG00000290862.1	7.09915	1.93573	0.930951	2.0793	0.0375898	0.824824
ENSG00000200325.1	3.30376	-4.02162	1.93413	-2.07929	0.0375911	0.824824
ENSG00000137691.13	37.3747	1.06936	0.514339	2.07909	0.037609	0.824824
ENSG00000179195.16	5961.51	0.628924	0.302518	2.07896	0.0376206	0.824824
ENSG00000179240.13	805.922	-0.72276	0.347704	-2.07866	0.0376483	0.824923
ENSG00000015532.10	720.78	0.44278	0.213035	2.07843	0.0376696	0.824923
ENSG00000183963.19	1289.82	1.02172	0.491699	2.07795	0.0377144	0.825172
ENSG00000158865.13	612.551	-1.2662	0.609533	-2.07733	0.0377712	0.825172
ENSG00000257910.1	9.44506	2.01726	0.971162	2.07716	0.0377867	0.825172
ENSG00000272428.1	1.65517	-4.19578	2.02004	-2.07708	0.037794	NA
ENSG00000187134.14	311.111	0.778832	0.374979	2.077	0.0378013	0.825172
ENSG00000087245.13	103.302	1.09006	0.524825	2.07699	0.0378027	0.825172
ENSG00000179776.20	892.302	0.977255	0.470545	2.07686	0.0378147	0.825172
ENSG00000181817.6	183.477	0.648724	0.312412	2.0765	0.0378474	0.8254
ENSG00000131355.15	2.49885	3.52341	1.69705	2.07619	0.0378761	NA
ENSG00000160213.9	190.28	0.646968	0.311639	2.07602	0.0378921	0.825729
ENSG00000185467.8	4.40649	2.93635	1.41489	2.07532	0.0379571	0.825729
ENSG00000170837.3	648.334	0.617207	0.297425	2.07517	0.037971	0.825729
ENSG00000225684.4	47.5975	1.1671	0.562452	2.07503	0.0379842	0.825729
ENSG00000255794.11	150.269	1.04577	0.50412	2.07445	0.0380371	0.825729
ENSG00000198466.12	1054.01	0.446142	0.215142	2.07371	0.0381061	0.825729
ENSG00000204271.13	788.406	-0.532298	0.256692	-2.07368	0.0381088	0.825729
ENSG00000200326.1	2.40231	-3.42489	1.65171	-2.07354	0.0381223	NA
ENSG00000091262.17	108.077	0.981356	0.47337	2.07313	0.0381604	0.825729
ENSG00000179588.9	299.289	0.762968	0.36803	2.07311	0.0381618	0.825729
ENSG00000286733.1	17.1453	-1.54449	0.745018	-2.07309	0.0381643	0.825729
ENSG00000280194.1	3.48953	-2.63916	1.27327	-2.07275	0.0381953	0.825729
ENSG00000205625.2	1.99573	4.45411	2.14896	2.07268	0.0382018	NA
ENSG00000131981.16	411.938	0.88319	0.426165	2.07241	0.0382272	0.825729
ENSG00000173402.13	2526.25	0.747106	0.360506	2.07238	0.0382297	0.825729
ENSG00000130513.7	18.2206	1.73249	0.83602	2.0723	0.0382372	0.825729
ENSG00000287467.1	230.989	1.13294	0.546721	2.07225	0.0382422	0.825729
ENSG00000277073.1	1.63407	-3.50106	1.6895	-2.07224	0.038243	NA
ENSG00000261646.1	49.6393	-0.941476	0.454331	-2.07223	0.0382444	0.825729
ENSG00000227540.1	30.1544	-1.07357	0.518123	-2.07204	0.0382618	0.825729
ENSG00000257950.3	37.3762	0.77881	0.37592	2.07175	0.0382891	0.825729
ENSG00000165023.7	3503.44	-0.921693	0.444891	-2.07173	0.038291	0.825729
ENSG00000148219.18	1501.85	-0.489049	0.236109	-2.07129	0.0383321	0.825729
ENSG00000184612.8	29.5307	-0.991871	0.478999	-2.07072	0.0383852	0.825729
ENSG00000243797.6	3.0999	3.38031	1.63245	2.0707	0.0383864	0.825729
ENSG00000145022.5	736.27	0.549903	0.265593	2.07047	0.0384085	0.825729
ENSG00000183856.11	85.0652	-1.2127	0.585797	-2.07017	0.0384364	0.825729
ENSG00000291168.1	89.5526	-0.640049	0.309185	-2.07012	0.0384414	0.825729
ENSG00000290418.1	554.903	-0.880809	0.425561	-2.06976	0.0384748	0.825729
ENSG00000239119.1	9.90178	1.42832	0.690157	2.06956	0.0384935	0.825729
ENSG00000183397.6	214.754	0.74041	0.357786	2.06942	0.0385067	0.825729
ENSG00000174938.15	1648.91	-0.889264	0.4298	-2.06902	0.0385444	0.825729
ENSG00000255423.1	122.972	-0.526793	0.254646	-2.06873	0.0385718	0.825729
ENSG00000130811.12	743.404	0.370008	0.178944	2.06774	0.0386646	0.825729
ENSG00000287494.1	17.8038	1.40415	0.679236	2.06726	0.03871	0.825729
ENSG00000136997.22	109.764	0.941487	0.455464	2.06709	0.0387253	0.825729
ENSG00000130052.14	795.915	1.02869	0.497703	2.06687	0.0387467	0.825729
ENSG00000204469.13	8350.52	0.540641	0.261593	2.06672	0.0387604	0.825729
ENSG00000137648.19	2.53654	3.06931	1.48535	2.06639	0.0387913	NA
ENSG00000184055.4	4.75238	-2.97004	1.4374	-2.06627	0.0388034	0.825729
ENSG00000225937.3	1098.06	-0.876219	0.424084	-2.06614	0.0388149	0.825729
ENSG00000279805.1	14.8534	1.91881	0.928752	2.06601	0.0388278	0.825729
ENSG00000266604.1	1.68041	-3.57389	1.73001	-2.06582	0.0388457	NA
ENSG00000104695.13	2173.82	0.548281	0.265408	2.0658	0.0388469	0.825729
ENSG00000230863.3	8.12312	-2.00469	0.970417	-2.0658	0.0388475	0.825729
ENSG00000235552.6	82.6668	0.654456	0.316832	2.06563	0.0388638	0.825729
ENSG00000280916.4	16.6521	1.7938	0.868483	2.06544	0.0388811	0.825729
ENSG00000165124.19	886.567	-0.663712	0.321387	-2.06515	0.038909	0.825729
ENSG00000273077.1	2.28785	3.39934	1.64609	2.0651	0.0389135	NA
ENSG00000267506.7	211.692	1.16066	0.562039	2.06508	0.0389153	0.825729
ENSG00000264539.1	4.30808	-2.14805	1.04021	-2.06502	0.038921	0.825729
ENSG00000178464.6	127.364	0.672359	0.325604	2.06496	0.0389269	0.825729
ENSG00000175336.10	5.05173	1.85406	0.897887	2.06491	0.0389313	0.825729
ENSG00000163915.7	23.4924	1.69792	0.82237	2.06467	0.0389545	0.825729
ENSG00000224387.1	56.1454	-1.10031	0.532955	-2.06455	0.0389657	0.825729
ENSG00000131669.10	465.935	0.744048	0.360488	2.064	0.0390175	0.825729
ENSG00000288991.2	8.73446	1.64369	0.796417	2.06385	0.0390317	0.825729
ENSG00000173653.8	181.326	0.465204	0.225416	2.06376	0.0390408	0.825729
ENSG00000173530.6	230.85	0.96198	0.466282	2.06309	0.0391045	0.825729
ENSG00000112787.14	1744.33	0.574469	0.278511	2.06265	0.0391463	0.825729
ENSG00000154217.16	2859.41	0.717753	0.348011	2.06244	0.0391658	0.825729
ENSG00000244227.9	15.837	1.83789	0.891236	2.06218	0.0391902	0.825729
ENSG00000260182.1	10.8657	-1.79646	0.871344	-2.06171	0.0392351	0.825729
ENSG00000254730.1	17.9024	-1.03593	0.502466	-2.06169	0.0392374	0.825729
ENSG00000135972.9	175.141	-0.862751	0.418541	-2.06133	0.0392715	0.825729
ENSG00000145526.12	1040.97	-0.864936	0.419606	-2.06131	0.0392739	0.825729
ENSG00000022355.18	1945.49	-1.28986	0.625798	-2.06114	0.0392897	0.825729
ENSG00000196917.6	17.2247	1.40898	0.683663	2.06093	0.0393096	0.825729
ENSG00000233785.1	9.97179	1.87153	0.908186	2.06073	0.0393285	0.825729
ENSG00000214688.6	193.647	1.43514	0.696451	2.06065	0.039336	0.825729
ENSG00000232398.1	41.3451	-0.855397	0.415119	-2.06061	0.0393406	0.825729
ENSG00000234997.3	24.9522	1.2505	0.6069	2.06047	0.0393535	0.825729
ENSG00000145365.12	145.445	1.10326	0.535465	2.06037	0.0393632	0.825729
ENSG00000117305.15	392.501	0.519069	0.25196	2.06012	0.0393866	0.825729
ENSG00000253156.1	1.68593	-3.58819	1.74185	-2.05999	0.0393994	NA
ENSG00000135124.16	361.268	0.53879	0.261572	2.05982	0.0394161	0.825729
ENSG00000201347.1	1.58558	-4.13843	2.00923	-2.05971	0.039426	NA
ENSG00000283199.3	153.992	0.612178	0.297295	2.05916	0.0394788	0.825729
ENSG00000258624.1	10.2952	-1.41074	0.685174	-2.05896	0.0394984	0.825729
ENSG00000224470.9	2388.67	0.560266	0.272178	2.05845	0.0395468	0.825729
ENSG00000120457.12	85.1684	0.847446	0.411699	2.05841	0.0395505	0.825729
ENSG00000074410.14	128.887	1.09947	0.534225	2.05806	0.0395846	0.825729
ENSG00000250799.11	3.09865	-3.28415	1.59593	-2.05783	0.0396061	0.825729
ENSG00000213390.11	409.526	0.591205	0.287297	2.05782	0.0396072	0.825729
ENSG00000259557.2	1.80963	3.681	1.78887	2.05772	0.0396166	NA
ENSG00000158769.18	255.962	0.860666	0.418354	2.05727	0.0396607	0.825729
ENSG00000197019.5	135.705	1.16005	0.56398	2.05689	0.0396964	0.825729
ENSG00000224318.6	37.7717	0.717334	0.348769	2.05676	0.0397096	0.825729
ENSG00000287454.1	58.155	0.973413	0.473371	2.05634	0.0397494	0.825729
ENSG00000286116.1	38.2957	1.22969	0.598019	2.05627	0.0397564	0.825729
ENSG00000290073.1	21.8677	1.07486	0.522725	2.05626	0.0397573	0.825729
ENSG00000155363.19	1068.44	0.58159	0.282858	2.05612	0.0397711	0.825729
ENSG00000279688.1	5.83896	2.98127	1.44995	2.05611	0.0397715	0.825729
ENSG00000198429.10	283.433	-0.463949	0.225651	-2.05605	0.0397777	0.825729
ENSG00000278743.2	10.1323	1.50526	0.732166	2.0559	0.0397917	0.825729
ENSG00000261670.1	37.9544	-0.934575	0.454605	-2.05579	0.0398025	0.825729
ENSG00000233380.1	2.1484	-4.57458	2.22554	-2.05549	0.0398318	NA
ENSG00000277288.5	10.0607	-1.4669	0.713742	-2.05522	0.0398579	0.825885
ENSG00000240874.1	10.3235	1.79675	0.874348	2.05496	0.039883	0.825885
ENSG00000286539.1	2.68074	4.89061	2.37992	2.05495	0.0398838	NA
ENSG00000125514.9	2.68074	4.89061	2.37992	2.05495	0.0398838	NA
ENSG00000215023.2	2.16704	-3.95007	1.92251	-2.05464	0.0399138	NA
ENSG00000096092.6	137.887	-0.83077	0.404389	-2.05438	0.0399386	0.825885
ENSG00000280179.2	8.65486	1.94718	0.947975	2.05404	0.0399717	0.825885
ENSG00000212260.1	1.54321	4.11022	2.00121	2.05387	0.0399885	NA
ENSG00000153162.9	293.94	1.17493	0.572131	2.05361	0.0400136	0.825885
ENSG00000229644.6	218.031	1.99838	0.973144	2.05353	0.040021	0.825885
ENSG00000159231.6	21.4714	1.07935	0.525705	2.05315	0.0400583	0.825885
ENSG00000283051.1	6.76006	-1.7685	0.861446	-2.05295	0.0400778	0.825885
ENSG00000266525.1	5.81928	-2.07586	1.01119	-2.05289	0.0400835	0.825885
ENSG00000103275.21	1229.2	0.569309	0.277335	2.05278	0.0400935	0.825885
ENSG00000164938.14	740.034	0.632186	0.308018	2.05243	0.040128	0.825885
ENSG00000181997.8	3.20634	3.93362	1.9167	2.05229	0.0401416	0.825885
ENSG00000212418.1	15.3507	1.159	0.564745	2.05226	0.0401449	0.825885
ENSG00000187762.5	67.4399	0.861206	0.419681	2.05205	0.0401647	0.825885
ENSG00000115226.10	863.447	0.759122	0.369945	2.05199	0.040171	0.825885
ENSG00000256407.2	10.3162	2.88393	1.40553	2.05185	0.0401846	0.825885
ENSG00000135378.4	72.7254	1.24845	0.608468	2.0518	0.0401892	0.825885
ENSG00000134574.12	524.644	0.65878	0.321161	2.05124	0.0402433	0.825956
ENSG00000224958.6	6.62625	1.99763	0.973889	2.05119	0.0402482	0.825956
ENSG00000249755.2	31.6821	1.85556	0.904725	2.05097	0.0402701	0.825956
ENSG00000168792.5	196.088	0.66226	0.322955	2.05063	0.0403032	0.825956
ENSG00000224723.1	4.19508	-3.10305	1.51323	-2.05062	0.0403042	0.825956
ENSG00000235537.3	1.52275	-4.08357	1.99147	-2.05053	0.0403123	NA
ENSG00000151892.16	2565.92	-1.19644	0.583577	-2.05018	0.0403466	0.826223
ENSG00000170417.16	38.9471	-1.11532	0.544197	-2.04947	0.0404161	0.826223
ENSG00000169957.10	633.677	0.709254	0.346078	2.0494	0.0404226	0.826223
ENSG00000063322.15	1893.79	0.449341	0.219269	2.04927	0.0404362	0.826223
ENSG00000160888.7	218.768	0.852991	0.416292	2.04902	0.0404603	0.826223
ENSG00000227615.1	26.0182	1.27338	0.621495	2.04889	0.0404729	0.826223
ENSG00000275180.2	50.8644	-0.695381	0.339401	-2.04884	0.0404774	0.826223
ENSG00000175294.6	12.4326	2.04589	0.998709	2.04853	0.0405078	0.826223
ENSG00000204850.4	7.26479	1.93711	0.945871	2.04796	0.0405636	0.826223
ENSG00000253947.1	14.2695	-1.05707	0.516308	-2.04735	0.0406234	0.826223
ENSG00000115524.17	5826.78	-0.435064	0.212534	-2.04704	0.0406543	0.826223
ENSG00000289934.1	90.156	1.03658	0.506449	2.04677	0.0406812	0.826223
ENSG00000223113.1	8.06896	-1.36488	0.666863	-2.04672	0.0406856	0.826223
ENSG00000230521.1	21.0335	1.39266	0.680457	2.04666	0.0406915	0.826223
ENSG00000261659.2	40.2081	0.942266	0.460466	2.04633	0.0407239	0.826223
ENSG00000205883.3	5.03076	-2.2469	1.09806	-2.04624	0.0407329	0.826223
ENSG00000128833.13	1015.52	0.809487	0.395601	2.04622	0.0407347	0.826223
ENSG00000107779.15	1386.24	0.522533	0.255371	2.04617	0.0407394	0.826223
ENSG00000162738.7	630.787	0.664092	0.324664	2.04547	0.0408084	0.826223
ENSG00000198873.12	464.023	0.742788	0.363174	2.04526	0.0408288	0.826223
ENSG00000071967.12	1879.03	0.79919	0.390794	2.04504	0.0408507	0.826223
ENSG00000280105.1	36.8668	-1.52338	0.745102	-2.04453	0.0409016	0.826223
ENSG00000136732.16	91.7952	0.850268	0.415952	2.04415	0.040939	0.826223
ENSG00000283828.1	36.3181	-0.856519	0.419136	-2.04353	0.0409996	0.826223
ENSG00000244363.3	5.11115	1.85083	0.905944	2.04298	0.041054	0.826223
ENSG00000258086.1	18.3237	1.08996	0.533519	2.04296	0.0410566	0.826223
ENSG00000064932.16	888.96	0.643606	0.315073	2.04272	0.04108	0.826223
ENSG00000178878.13	4271.35	0.907573	0.444304	2.04268	0.0410838	0.826223
ENSG00000188760.11	375.481	1.21306	0.593878	2.04261	0.0410907	0.826223
ENSG00000163093.12	328.116	0.493338	0.241524	2.0426	0.0410918	0.826223
ENSG00000251350.2	169.995	1.41173	0.691175	2.04251	0.0411005	0.826223
ENSG00000150459.13	2356.34	0.64712	0.316831	2.04248	0.0411042	0.826223
ENSG00000245680.11	790.549	-0.409257	0.200379	-2.04241	0.0411107	0.826223
ENSG00000244748.3	5.46072	-1.9741	0.966741	-2.04202	0.0411499	0.826223
ENSG00000162840.4	2.14555	3.91817	1.91894	2.04184	0.0411679	NA
ENSG00000129654.8	147.647	1.42478	0.697824	2.04174	0.041177	0.826223
ENSG00000197891.12	4.74444	3.30624	1.61936	2.04169	0.0411822	0.826223
ENSG00000287740.1	57.9281	1.80618	0.884649	2.04169	0.0411823	0.826223
ENSG00000088832.18	2491.45	0.755269	0.369958	2.0415	0.0412013	0.826223
ENSG00000139178.12	287.614	0.783319	0.383756	2.04119	0.0412319	0.826223
ENSG00000166863.13	13.5138	-1.74123	0.853084	-2.0411	0.0412405	0.826223
ENSG00000099204.22	7689.76	0.599971	0.293995	2.04075	0.0412755	0.826223
ENSG00000265697.1	46.434	-0.984732	0.482704	-2.04003	0.0413468	0.826223
ENSG00000120318.16	531.457	0.894077	0.438338	2.0397	0.0413802	0.826223
ENSG00000243225.2	2.4237	3.45126	1.69205	2.03969	0.0413815	NA
ENSG00000287562.1	326.672	0.654323	0.320803	2.03964	0.0413861	0.826223
ENSG00000163497.3	5.80289	-2.74016	1.34396	-2.03887	0.0414628	0.826223
ENSG00000206848.1	5.90757	-1.73874	0.852841	-2.03876	0.0414743	0.826223
ENSG00000185800.12	1605.75	0.524385	0.257216	2.0387	0.0414803	0.826223
ENSG00000178462.12	13.9191	2.17897	1.06885	2.03861	0.0414886	0.826223
ENSG00000159164.10	2933.13	-0.88915	0.436155	-2.03861	0.0414891	0.826223
ENSG00000271198.1	2.54254	-3.067	1.50478	-2.03817	0.0415332	NA
ENSG00000283016.1	8.32704	1.36706	0.670752	2.03809	0.0415405	0.826223
ENSG00000104313.20	241.406	0.757647	0.371743	2.03809	0.0415407	0.826223
ENSG00000204301.6	1821.58	1.17198	0.575122	2.0378	0.0415701	0.826223
ENSG00000251234.1	24.8859	1.15254	0.565597	2.03775	0.0415753	0.826223
ENSG00000186280.7	24.5403	-0.875368	0.429588	-2.03769	0.0415808	0.826223
ENSG00000197587.12	6.54693	6.17655	3.03142	2.03751	0.0415991	0.826223
ENSG00000143545.10	86.0667	1.19782	0.587977	2.03719	0.0416309	0.826223
ENSG00000165269.13	40.9555	1.71041	0.839665	2.03702	0.0416482	0.826223
ENSG00000223739.1	11.618	1.47125	0.722266	2.037	0.0416503	0.826223
ENSG00000139567.13	959.312	1.21891	0.598408	2.03693	0.0416574	0.826223
ENSG00000238259.1	26.8451	-0.828215	0.406612	-2.03687	0.0416632	0.826223
ENSG00000185615.16	406	-1.02241	0.502041	-2.03651	0.0416996	0.826223
ENSG00000277541.1	12.7868	-1.21406	0.596153	-2.0365	0.0417005	0.826223
ENSG00000235833.1	63.1247	-1.51965	0.746468	-2.03578	0.0417721	0.8272
ENSG00000137193.14	415.75	0.91895	0.451471	2.03546	0.0418048	0.827404
ENSG00000135541.22	4181.79	-0.578841	0.284444	-2.03499	0.041852	0.827896
ENSG00000184743.13	1722.68	0.563624	0.277059	2.03431	0.0419202	0.828451
ENSG00000270673.2	11.0298	1.62142	0.797056	2.03427	0.0419248	0.828451
ENSG00000218426.5	33.7648	0.771373	0.379249	2.03395	0.0419571	0.828525
ENSG00000250933.1	81.5255	-1.03791	0.5104	-2.03353	0.041999	0.828525
ENSG00000019505.8	864.612	-0.966761	0.475478	-2.03324	0.0420284	0.828525
ENSG00000105700.11	358.019	0.578759	0.284655	2.03319	0.0420329	0.828525
ENSG00000230988.3	12.847	-1.4236	0.700235	-2.03303	0.0420497	0.828525
ENSG00000173421.17	76.5566	0.999856	0.491838	2.0329	0.0420628	0.828525
ENSG00000256417.1	1.4496	-4.01132	1.97326	-2.03283	0.0420692	NA
ENSG00000142185.18	1360.66	-0.886084	0.435979	-2.0324	0.0421133	0.828607
ENSG00000258524.1	15.4253	1.29718	0.638326	2.03216	0.0421374	0.828607
ENSG00000187800.14	462.618	1.00069	0.492618	2.03137	0.042217	0.828607
ENSG00000275215.1	84.7299	1.00417	0.49444	2.03091	0.0422638	0.828607
ENSG00000267852.1	4.99999	-1.64929	0.812202	-2.03064	0.0422913	0.828607
ENSG00000252153.1	13.0311	-1.17358	0.57798	-2.03048	0.0423076	0.828607
[truncated: 41,312 more rows]

## Sheet: Table S3 - GSE173955_dataset
	baseMean	log2FoldChange	lfcSE	stat	pvalue	padj
ENSG00000143842.15	535.422	0.896313	0.0896341	9.99969	1.53e-23	4.84e-19
ENSG00000139112.11	7042.9	-1.08043	0.110854	-9.74636	1.91e-22	3.02e-18
ENSG00000270111.4	53.5588	-2.07851	0.215129	-9.66168	4.39e-22	3.61e-18
ENSG00000171314.9	2468.85	-0.976837	0.101145	-9.65775	4.56e-22	3.61e-18
ENSG00000130638.18	2717.73	-0.794661	0.08451	-9.40316	5.3e-21	3.35e-17
ENSG00000256982.3	45.4359	-1.82043	0.200099	-9.09766	9.23e-20	4.87e-16
ENSG00000178234.13	1263.97	-0.806223	0.0889296	-9.06586	1.24e-19	5.59e-16
ENSG00000213585.11	3881.85	-0.937209	0.103917	-9.01886	1.9e-19	6.09e-16
ENSG00000123545.6	694.503	-1.26106	0.139856	-9.01684	1.94e-19	6.09e-16
ENSG00000165943.5	2903.75	-1.36164	0.151126	-9.00997	2.06e-19	6.09e-16
ENSG00000197724.11	1080.44	0.667541	0.0741139	9.00695	2.12e-19	6.09e-16
ENSG00000164830.19	2378.98	-1.22686	0.137914	-8.89583	5.8e-19	1.53e-15
ENSG00000124785.9	2665.29	-1.40258	0.157869	-8.88443	6.43e-19	1.56e-15
ENSG00000197885.11	1057.22	-0.980579	0.111153	-8.82191	1.13e-18	2.3e-15
ENSG00000102144.15	4513.31	-0.871744	0.0988413	-8.81963	1.15e-18	2.3e-15
ENSG00000182568.18	2246.08	-1.00741	0.11428	-8.81534	1.19e-18	2.3e-15
ENSG00000131100.13	4432.88	-0.864642	0.0981285	-8.81132	1.24e-18	2.3e-15
ENSG00000100554.12	2401.77	-0.854806	0.0972412	-8.79058	1.49e-18	2.62e-15
ENSG00000104490.18	3065.94	-1.77111	0.202034	-8.76636	1.85e-18	2.94e-15
ENSG00000187446.12	1683.72	-0.795432	0.0907454	-8.76554	1.86e-18	2.94e-15
ENSG00000111885.7	695.266	-1.24215	0.14284	-8.69611	3.43e-18	5.17e-15
ENSG00000133398.4	570.588	-0.606762	0.0698472	-8.687	3.72e-18	5.28e-15
ENSG00000111669.15	8527.63	-1.08336	0.124761	-8.68351	3.84e-18	5.28e-15
ENSG00000286084.3	50.8218	-2.03179	0.234661	-8.65838	4.79e-18	6.31e-15
ENSG00000153823.19	1033.49	-1.24463	0.144591	-8.60791	7.44e-18	9.42e-15
ENSG00000171476.23	2782.27	-1.6621	0.19347	-8.59097	8.62e-18	1.05e-14
ENSG00000183662.12	278.781	-2.23872	0.261468	-8.56213	1.11e-17	1.29e-14
ENSG00000133872.14	10065.6	-0.628332	0.0734173	-8.55837	1.14e-17	1.29e-14
ENSG00000161021.13	604.937	0.699471	0.0818088	8.55007	1.23e-17	1.34e-14
ENSG00000106236.4	1538.7	-2.15627	0.253479	-8.5067	1.79e-17	1.89e-14
ENSG00000180644.8	16.0548	2.70391	0.318755	8.48273	2.2e-17	2.2e-14
ENSG00000069329.19	2422.65	-0.716713	0.0845172	-8.48009	2.25e-17	2.2e-14
ENSG00000165209.19	584.717	-0.919258	0.108432	-8.47774	2.3e-17	2.2e-14
ENSG00000198740.9	785.318	1.07243	0.126607	8.47061	2.44e-17	2.27e-14
ENSG00000106624.11	1893.03	1.83915	0.217555	8.4537	2.82e-17	2.55e-14
ENSG00000143499.14	793.381	-1.35397	0.160258	-8.44868	2.95e-17	2.59e-14
ENSG00000115944.15	2016.65	-0.618065	0.0733769	-8.42315	3.66e-17	3.07e-14
ENSG00000116459.11	2389.6	-0.517179	0.0614052	-8.42239	3.69e-17	3.07e-14
ENSG00000083720.13	2367.72	-1.23277	0.146663	-8.40545	4.26e-17	3.46e-14
ENSG00000133424.22	1364.16	-1.40174	0.167238	-8.38171	5.22e-17	4.1e-14
ENSG00000141367.13	7768.43	-0.772834	0.0922291	-8.3795	5.32e-17	4.1e-14
ENSG00000288658.2	283.31	-1.53051	0.182874	-8.3692	5.8e-17	4.37e-14
ENSG00000139998.16	2684.34	-1.60074	0.191401	-8.36329	6.1e-17	4.49e-14
ENSG00000151917.18	860.835	-0.874964	0.104681	-8.3584	6.36e-17	4.57e-14
ENSG00000166913.13	9904.23	-1.07067	0.128374	-8.34021	7.42e-17	5.21e-14
ENSG00000176903.5	3208.79	-0.944308	0.113301	-8.33453	7.78e-17	5.35e-14
ENSG00000138663.9	856.943	-0.855288	0.102967	-8.3064	9.86e-17	6.64e-14
ENSG00000119139.21	72.8561	2.00061	0.241004	8.30117	1.03e-16	6.8e-14
ENSG00000132341.12	3512.7	-0.633382	0.0764012	-8.2902	1.13e-16	7.3e-14
ENSG00000040341.18	1808.41	-1.12339	0.135756	-8.27502	1.28e-16	8.13e-14
ENSG00000176490.5	1408.31	-1.62744	0.19691	-8.2649	1.4e-16	8.67e-14
ENSG00000143727.16	1515.06	-0.647204	0.0784863	-8.24608	1.64e-16	9.96e-14
ENSG00000107758.16	3548.18	-1.334	0.161834	-8.24301	1.68e-16	1e-13
ENSG00000181090.21	531.845	0.515419	0.0626135	8.23175	1.84e-16	1.07e-13
ENSG00000169139.12	1881.62	-0.919683	0.111741	-8.23051	1.86e-16	1.07e-13
ENSG00000140750.17	654.339	0.809182	0.0986517	8.20241	2.36e-16	1.33e-13
ENSG00000215712.11	707.593	-0.789455	0.0964161	-8.188	2.66e-16	1.45e-13
ENSG00000154822.18	398.492	-1.21593	0.148504	-8.18784	2.66e-16	1.45e-13
ENSG00000128609.16	3547.22	-0.752922	0.092041	-8.18029	2.83e-16	1.52e-13
ENSG00000170027.7	13651.4	-1.39095	0.170862	-8.14081	3.93e-16	2.07e-13
ENSG00000151729.11	2726.85	-0.98901	0.121946	-8.11024	5.05e-16	2.62e-13
ENSG00000074211.14	5204.23	-0.98161	0.121073	-8.10761	5.16e-16	2.63e-13
ENSG00000168906.13	4554.94	0.77478	0.0958308	8.08487	6.22e-16	3.13e-13
ENSG00000203727.4	73.298	-1.38659	0.171796	-8.07116	6.96e-16	3.44e-13
ENSG00000048544.6	630.925	-0.55027	0.068402	-8.04465	8.65e-16	4.21e-13
ENSG00000138698.15	1899.21	-0.785366	0.0976538	-8.04235	8.81e-16	4.22e-13
ENSG00000185352.10	1374.58	-1.70962	0.212624	-8.04059	8.94e-16	4.22e-13
ENSG00000244062.1	37.3295	2.46593	0.307265	8.02541	1.01e-15	4.71e-13
ENSG00000070159.14	334.949	-2.0058	0.250374	-8.01121	1.14e-15	5.21e-13
ENSG00000094841.14	264.849	-0.613925	0.0767388	-8.00019	1.24e-15	5.62e-13
ENSG00000235531.11	133.533	-1.93152	0.241673	-7.99231	1.32e-15	5.9e-13
ENSG00000168672.4	347.298	1.23121	0.154161	7.98649	1.39e-15	6.1e-13
ENSG00000198729.5	228.425	-1.05141	0.131716	-7.98239	1.44e-15	6.22e-13
ENSG00000184831.14	563.34	-0.74985	0.0943099	-7.95092	1.85e-15	7.92e-13
ENSG00000147421.18	514.748	0.754786	0.0949518	7.94915	1.88e-15	7.92e-13
ENSG00000069509.6	504.125	-0.647755	0.0815266	-7.94532	1.94e-15	8.06e-13
ENSG00000109180.15	4018.9	-0.629258	0.0792722	-7.93794	2.06e-15	8.45e-13
ENSG00000147676.14	1007.45	-1.75	0.220511	-7.93611	2.09e-15	8.46e-13
ENSG00000147437.10	62.6217	1.33643	0.168629	7.92524	2.28e-15	9.03e-13
ENSG00000196542.9	196.981	-1.29088	0.162889	-7.9249	2.28e-15	9.03e-13
ENSG00000165704.15	1298.09	-1.26503	0.159874	-7.9127	2.52e-15	9.76e-13
ENSG00000119950.21	2507.85	0.795548	0.100547	7.9122	2.53e-15	9.76e-13
ENSG00000249306.7	364.666	1.85869	0.235055	7.90744	2.63e-15	1e-12
ENSG00000104881.16	139.215	1.64233	0.208136	7.89065	3.01e-15	1.13e-12
ENSG00000120265.21	2191.7	-1.22584	0.155695	-7.87337	3.45e-15	1.29e-12
ENSG00000115484.15	1266.84	-0.526289	0.0669137	-7.86519	3.69e-15	1.36e-12
ENSG00000148925.11	1184.93	-1.02352	0.130374	-7.85063	4.14e-15	1.49e-12
ENSG00000196937.11	1407.35	-1.2177	0.155117	-7.85016	4.15e-15	1.49e-12
ENSG00000142686.8	1809.95	-1.35961	0.173317	-7.84464	4.34e-15	1.53e-12
ENSG00000169490.17	691.046	-0.576559	0.0734995	-7.84439	4.35e-15	1.53e-12
ENSG00000094963.14	88.0139	1.55252	0.197962	7.84253	4.42e-15	1.54e-12
ENSG00000102181.22	3645.36	-0.65262	0.083243	-7.83993	4.51e-15	1.55e-12
ENSG00000083168.11	1095.03	0.642106	0.081968	7.83361	4.74e-15	1.61e-12
ENSG00000166226.13	1760.39	-0.46569	0.059506	-7.82592	5.04e-15	1.7e-12
ENSG00000174173.7	197.525	-0.808547	0.10341	-7.81882	5.33e-15	1.78e-12
ENSG00000134108.14	3260.48	-0.719727	0.0921762	-7.80817	5.8e-15	1.9e-12
ENSG00000140450.9	924.383	1.45446	0.186309	7.80669	5.87e-15	1.9e-12
ENSG00000173660.12	2076.58	-0.770281	0.0986725	-7.80645	5.88e-15	1.9e-12
ENSG00000186479.5	632.256	-1.83264	0.234791	-7.8054	5.93e-15	1.9e-12
ENSG00000163946.14	1244.64	0.463123	0.0593685	7.80081	6.15e-15	1.94e-12
ENSG00000258634.3	172.996	0.759366	0.0973528	7.80015	6.18e-15	1.94e-12
ENSG00000142197.13	377.065	-0.790705	0.101482	-7.79155	6.62e-15	2.05e-12
ENSG00000070087.15	8883.42	-0.968369	0.124521	-7.77672	7.44e-15	2.29e-12
ENSG00000179603.19	167.04	-1.69661	0.218397	-7.76846	7.94e-15	2.42e-12
ENSG00000135070.15	1574.01	-0.683345	0.0879771	-7.7673	8.02e-15	2.42e-12
ENSG00000135750.15	882.761	-1.4242	0.183754	-7.75054	9.15e-15	2.73e-12
ENSG00000132305.22	1392.87	-0.542992	0.0700932	-7.74672	9.43e-15	2.79e-12
ENSG00000168916.16	666.302	0.890404	0.115192	7.72977	1.08e-14	3.16e-12
ENSG00000138430.16	2326.1	-0.929523	0.12034	-7.72411	1.13e-14	3.27e-12
ENSG00000176769.9	167.585	-1.64255	0.213274	-7.70162	1.34e-14	3.85e-12
ENSG00000175426.11	508.853	-2.28753	0.297047	-7.70091	1.35e-14	3.85e-12
ENSG00000184220.12	556.955	-0.745702	0.0968486	-7.69967	1.36e-14	3.85e-12
ENSG00000117650.13	20.714	-2.17615	0.28301	-7.68931	1.48e-14	4.14e-12
ENSG00000110075.15	1163.71	0.385515	0.0501736	7.68364	1.55e-14	4.28e-12
ENSG00000168785.8	1871.35	-0.851533	0.110836	-7.6828	1.56e-14	4.28e-12
ENSG00000210135.1	101.471	2.61951	0.341492	7.67077	1.71e-14	4.66e-12
ENSG00000269896.2	53.0629	-1.23761	0.161406	-7.66766	1.75e-14	4.74e-12
ENSG00000253368.4	1028.16	-1.23978	0.16179	-7.66289	1.82e-14	4.87e-12
ENSG00000049759.20	1623.66	-1.12264	0.146624	-7.65656	1.91e-14	5.08e-12
ENSG00000145242.14	772.27	-1.78008	0.232676	-7.65048	2e-14	5.28e-12
ENSG00000179532.13	485.472	1.13643	0.148695	7.6427	2.13e-14	5.5e-12
ENSG00000149269.10	4034.33	-1.80329	0.235956	-7.64247	2.13e-14	5.5e-12
ENSG00000189159.16	1032.52	-1.19545	0.156432	-7.64199	2.14e-14	5.5e-12
ENSG00000165678.22	5528.97	-0.820989	0.107504	-7.63685	2.23e-14	5.68e-12
ENSG00000145335.17	3017.18	-1.27891	0.167504	-7.63507	2.26e-14	5.71e-12
ENSG00000109971.14	20517	-0.869006	0.113843	-7.63337	2.29e-14	5.74e-12
ENSG00000156475.19	3885.84	-0.672097	0.088098	-7.62898	2.37e-14	5.9e-12
ENSG00000104728.16	48.6143	1.26751	0.166197	7.62656	2.41e-14	5.96e-12
ENSG00000133318.14	20274.8	-1.07932	0.141702	-7.61686	2.6e-14	6.36e-12
ENSG00000257270.1	39.9485	1.24076	0.162913	7.61609	2.61e-14	6.36e-12
ENSG00000111652.10	1721.31	-0.644174	0.0845975	-7.61457	2.65e-14	6.39e-12
ENSG00000104723.21	1114.82	-0.996142	0.130884	-7.6109	2.72e-14	6.52e-12
ENSG00000182263.14	292.832	1.09217	0.143574	7.607	2.81e-14	6.67e-12
ENSG00000116106.12	1437.73	-1.75819	0.231594	-7.59167	3.16e-14	7.46e-12
ENSG00000198961.10	7994.91	-0.842036	0.111183	-7.57341	3.64e-14	8.52e-12
ENSG00000184117.12	916.65	-0.788325	0.104192	-7.56611	3.85e-14	8.95e-12
ENSG00000128285.5	211.074	-1.99664	0.26419	-7.5576	4.11e-14	9.48e-12
ENSG00000145428.15	383.576	-0.989745	0.131158	-7.54622	4.48e-14	1.03e-11
ENSG00000198612.11	1981.16	-0.709432	0.0940989	-7.53922	4.73e-14	1.08e-11
ENSG00000197043.15	3523.2	-1.06964	0.142074	-7.5288	5.12e-14	1.16e-11
ENSG00000244754.9	1749.75	0.586135	0.077902	7.52401	5.31e-14	1.19e-11
ENSG00000071553.18	3186.32	-0.671698	0.0893038	-7.52148	5.42e-14	1.21e-11
ENSG00000178752.16	83.8903	-1.90588	0.253575	-7.51604	5.65e-14	1.25e-11
ENSG00000156471.13	1163.4	-0.74916	0.0997002	-7.51413	5.73e-14	1.26e-11
ENSG00000197535.16	4474.68	-1.05034	0.140004	-7.50221	6.27e-14	1.37e-11
ENSG00000131386.20	2483.92	1.79903	0.23985	7.50065	6.35e-14	1.38e-11
ENSG00000167815.12	2707.68	-0.733905	0.097888	-7.49739	6.51e-14	1.39e-11
ENSG00000135018.14	3190.25	-0.615119	0.0820492	-7.49696	6.53e-14	1.39e-11
ENSG00000171914.17	2019.51	-0.958308	0.127833	-7.49653	6.55e-14	1.39e-11
ENSG00000157693.15	1201.24	-1.15986	0.154785	-7.49333	6.71e-14	1.41e-11
ENSG00000228486.11	157.077	1.0822	0.144431	7.4929	6.74e-14	1.41e-11
ENSG00000112130.17	405.279	-0.67022	0.0894807	-7.4901	6.88e-14	1.43e-11
ENSG00000041353.10	890.382	-1.94875	0.260254	-7.48786	7e-14	1.45e-11
ENSG00000178796.13	93.2814	-1.22295	0.163385	-7.48503	7.15e-14	1.47e-11
ENSG00000038427.16	1476.25	1.23309	0.164921	7.47682	7.61e-14	1.55e-11
ENSG00000158560.14	2354.16	-1.31863	0.176448	-7.4732	7.83e-14	1.59e-11
ENSG00000253250.3	12.787	1.66854	0.223322	7.47148	7.93e-14	1.59e-11
ENSG00000174437.18	7005.01	-0.890797	0.119232	-7.47114	7.95e-14	1.59e-11
ENSG00000175203.17	2210.52	-0.493184	0.0660164	-7.47062	7.98e-14	1.59e-11
ENSG00000009830.13	667.2	0.720723	0.0964956	7.46897	8.08e-14	1.6e-11
ENSG00000114405.11	898.355	-0.829721	0.111169	-7.4636	8.42e-14	1.65e-11
ENSG00000133247.14	186.558	1.03975	0.139377	7.46003	8.65e-14	1.69e-11
ENSG00000182253.15	1887.57	1.05172	0.141091	7.45422	9.04e-14	1.75e-11
ENSG00000146670.10	45.7794	-1.46957	0.197268	-7.44962	9.36e-14	1.8e-11
ENSG00000173227.14	573.583	-1.22465	0.164403	-7.44908	9.4e-14	1.8e-11
ENSG00000163932.16	842.202	-0.707952	0.0950888	-7.44517	9.68e-14	1.85e-11
ENSG00000133627.18	715.224	-1.20318	0.161645	-7.44334	9.82e-14	1.86e-11
ENSG00000137185.13	163.757	0.833467	0.111993	7.44214	9.91e-14	1.87e-11
ENSG00000286282.1	29.6062	-1.99393	0.268484	-7.42663	1.11e-13	2.09e-11
ENSG00000116667.15	2513.99	-0.776951	0.104727	-7.4188	1.18e-13	2.2e-11
ENSG00000137100.16	1012.72	-0.625991	0.0844434	-7.41315	1.23e-13	2.28e-11
ENSG00000256609.1	16.0066	3.82482	0.516027	7.41206	1.24e-13	2.29e-11
ENSG00000122873.12	942.408	-1.04512	0.14104	-7.41004	1.26e-13	2.31e-11
ENSG00000120805.14	1676.36	-0.561149	0.0757713	-7.40583	1.3e-13	2.37e-11
ENSG00000121769.8	1681.48	-1.45745	0.196848	-7.40394	1.32e-13	2.39e-11
ENSG00000057757.10	2475.14	-0.719994	0.0972698	-7.40204	1.34e-13	2.41e-11
ENSG00000204856.12	422.55	-0.705579	0.0954023	-7.39583	1.41e-13	2.51e-11
ENSG00000169116.11	1458.5	-1.61134	0.217918	-7.39426	1.42e-13	2.53e-11
ENSG00000153982.11	327.454	-0.83772	0.113555	-7.37721	1.62e-13	2.86e-11
ENSG00000144567.11	2980.66	-0.67322	0.0912672	-7.37636	1.63e-13	2.86e-11
ENSG00000197872.11	2749.53	-1.18788	0.161052	-7.37577	1.63e-13	2.86e-11
ENSG00000152049.7	205.462	2.16598	0.293877	7.37034	1.7e-13	2.96e-11
ENSG00000086717.19	140.326	-1.5134	0.205419	-7.36739	1.74e-13	3e-11
ENSG00000178741.12	1244.59	-0.842269	0.11433	-7.36701	1.74e-13	3e-11
ENSG00000116830.12	241.938	1.12628	0.152982	7.36216	1.81e-13	3.09e-11
ENSG00000158805.12	368.994	0.835743	0.11365	7.35365	1.93e-13	3.28e-11
ENSG00000179431.7	210.149	-0.923924	0.12565	-7.35315	1.94e-13	3.28e-11
ENSG00000164924.18	19569.7	-0.96972	0.131978	-7.34757	2.02e-13	3.4e-11
ENSG00000163956.13	1795.4	-0.78447	0.106781	-7.34654	2.03e-13	3.41e-11
ENSG00000123570.4	442.131	-1.18191	0.160916	-7.34487	2.06e-13	3.41e-11
ENSG00000185420.19	290.522	-0.821967	0.111911	-7.34484	2.06e-13	3.41e-11
ENSG00000133985.3	826.99	-1.25952	0.171642	-7.33803	2.17e-13	3.57e-11
ENSG00000156976.17	13799.7	-0.565031	0.0770104	-7.33707	2.18e-13	3.58e-11
ENSG00000120699.14	440.026	0.581959	0.0793381	7.33517	2.21e-13	3.61e-11
ENSG00000165973.19	441.662	-2.0417	0.278636	-7.32748	2.35e-13	3.79e-11
ENSG00000198301.12	781.783	-0.558607	0.0762373	-7.32721	2.35e-13	3.79e-11
ENSG00000095739.11	263.535	1.26253	0.172384	7.32397	2.41e-13	3.85e-11
ENSG00000137764.20	433.837	-0.706563	0.0964742	-7.32385	2.41e-13	3.85e-11
ENSG00000134375.11	832.814	-0.90265	0.123307	-7.32037	2.47e-13	3.93e-11
ENSG00000112149.10	532.069	-1.06261	0.145194	-7.31854	2.51e-13	3.96e-11
ENSG00000182670.14	8047.57	-0.686144	0.0937619	-7.31794	2.52e-13	3.96e-11
ENSG00000116752.6	803.365	-0.538248	0.073681	-7.30512	2.77e-13	4.34e-11
ENSG00000136950.13	1065.83	-0.960146	0.131457	-7.30389	2.8e-13	4.36e-11
ENSG00000237720.2	109.451	-2.24028	0.306934	-7.2989	2.9e-13	4.5e-11
ENSG00000006125.18	8036.86	-0.563213	0.0771824	-7.29717	2.94e-13	4.5e-11
ENSG00000257337.9	406.211	1.27662	0.17495	7.29702	2.94e-13	4.5e-11
ENSG00000151743.11	298.843	-0.695218	0.0952761	-7.29688	2.95e-13	4.5e-11
ENSG00000153310.22	1667.86	-0.597259	0.0818753	-7.29473	2.99e-13	4.55e-11
ENSG00000160221.18	74.9173	-2.02749	0.278036	-7.29219	3.05e-13	4.62e-11
ENSG00000108861.9	2950.55	-0.769296	0.105529	-7.28988	3.1e-13	4.67e-11
ENSG00000154518.10	1960.9	-0.701603	0.0962552	-7.28899	3.12e-13	4.68e-11
ENSG00000133083.15	5901.7	-1.09342	0.150064	-7.28632	3.19e-13	4.75e-11
ENSG00000135387.21	3530.81	-0.352477	0.0484032	-7.28211	3.29e-13	4.87e-11
ENSG00000160961.12	387.031	0.779812	0.107088	7.28194	3.29e-13	4.87e-11
ENSG00000166501.14	5044.94	-1.88808	0.259821	-7.26684	3.68e-13	5.42e-11
ENSG00000169021.6	1344.86	-0.755111	0.103938	-7.26499	3.73e-13	5.46e-11
ENSG00000111726.13	1664.61	-0.925139	0.12735	-7.26457	3.74e-13	5.46e-11
ENSG00000022355.18	2627.33	-1.93125	0.265986	-7.26071	3.85e-13	5.59e-11
ENSG00000132639.15	42240.1	-1.6407	0.225987	-7.26013	3.87e-13	5.59e-11
ENSG00000259319.2	100.137	-1.14637	0.158144	-7.24893	4.2e-13	6.04e-11
ENSG00000081985.14	160.982	-1.76968	0.244154	-7.24822	4.22e-13	6.05e-11
ENSG00000287784.1	10.4532	-6.15111	0.849871	-7.2377	4.56e-13	6.5e-11
ENSG00000132294.15	2802.56	-1.03282	0.142729	-7.23624	4.61e-13	6.55e-11
ENSG00000140740.11	2937.49	-0.468016	0.064829	-7.21923	5.23e-13	7.36e-11
ENSG00000185414.20	563.447	-0.479914	0.0664832	-7.21858	5.25e-13	7.36e-11
ENSG00000023734.11	2109.84	-0.524971	0.0727254	-7.21854	5.25e-13	7.36e-11
ENSG00000103316.12	1719.44	-2.00532	0.277889	-7.21628	5.34e-13	7.45e-11
ENSG00000160111.15	180.5	1.24197	0.172153	7.2143	5.42e-13	7.52e-11
ENSG00000136930.13	1907.78	-0.537964	0.0745973	-7.21157	5.53e-13	7.64e-11
ENSG00000177889.10	2285.13	-0.715928	0.099292	-7.21033	5.58e-13	7.68e-11
ENSG00000129682.16	1885.45	-1.26105	0.175027	-7.20487	5.81e-13	7.96e-11
ENSG00000164347.18	499.136	-0.595911	0.0827752	-7.19915	6.06e-13	8.26e-11
ENSG00000137040.10	694.214	-0.690111	0.095988	-7.18956	6.5e-13	8.83e-11
ENSG00000100321.15	5488.66	-1.3089	0.18233	-7.17874	7.04e-13	9.51e-11
ENSG00000165061.15	190.944	-1.43281	0.199667	-7.176	7.18e-13	9.66e-11
ENSG00000227896.2	56.3543	0.988522	0.137768	7.17527	7.22e-13	9.68e-11
ENSG00000070718.13	1361.02	-0.819434	0.114245	-7.17261	7.36e-13	9.82e-11
ENSG00000141030.13	857.035	-0.499555	0.0696819	-7.16909	7.55e-13	1e-10
ENSG00000128872.10	6764.56	-0.676402	0.0943778	-7.16696	7.67e-13	1.02e-10
ENSG00000143155.13	975.23	-0.655874	0.0915581	-7.16347	7.87e-13	1.04e-10
ENSG00000065548.18	1593.47	-0.659304	0.0922029	-7.15058	8.64e-13	1.13e-10
ENSG00000072201.14	206.063	-1.86318	0.260633	-7.14865	8.76e-13	1.15e-10
ENSG00000250584.4	33.0035	-2.76861	0.387395	-7.14673	8.89e-13	1.16e-10
ENSG00000138071.15	3967.25	-0.625692	0.087558	-7.14603	8.93e-13	1.16e-10
ENSG00000102078.16	421.048	-0.85214	0.119296	-7.14308	9.13e-13	1.18e-10
ENSG00000123562.18	6263.55	-0.594321	0.0832097	-7.14244	9.17e-13	1.18e-10
ENSG00000150457.9	141.721	1.1216	0.157047	7.1418	9.21e-13	1.18e-10
ENSG00000250634.6	200.597	-2.38152	0.333534	-7.14027	9.31e-13	1.19e-10
ENSG00000214013.10	273.773	0.683839	0.095874	7.13268	9.84e-13	1.25e-10
ENSG00000090530.10	105.514	0.995076	0.139753	7.12026	1.08e-12	1.36e-10
ENSG00000122574.12	1303.84	-1.38704	0.194907	-7.11642	1.11e-12	1.4e-10
ENSG00000169764.16	3296.22	-0.70791	0.0994971	-7.11489	1.12e-12	1.41e-10
ENSG00000100478.16	458.209	-0.776919	0.109211	-7.11394	1.13e-12	1.41e-10
ENSG00000280378.1	20.1498	1.50063	0.21097	7.11297	1.14e-12	1.41e-10
ENSG00000101079.21	3289.71	-0.91506	0.128702	-7.10991	1.16e-12	1.44e-10
ENSG00000176171.12	2477	-0.74855	0.105302	-7.10857	1.17e-12	1.45e-10
ENSG00000163412.13	1297.73	-0.557664	0.0784935	-7.10459	1.21e-12	1.49e-10
ENSG00000114573.12	3913.75	-1.29359	0.182112	-7.10323	1.22e-12	1.49e-10
ENSG00000072422.17	367.144	0.757431	0.106637	7.10287	1.22e-12	1.49e-10
ENSG00000131507.11	7963.18	-0.946587	0.133295	-7.10146	1.23e-12	1.5e-10
ENSG00000153814.13	1169.12	-0.970643	0.136713	-7.09988	1.25e-12	1.51e-10
ENSG00000115183.15	601.811	0.927354	0.130639	7.09861	1.26e-12	1.52e-10
ENSG00000159433.12	946.953	1.04876	0.147769	7.09733	1.27e-12	1.53e-10
ENSG00000019505.8	1893.24	-1.65385	0.233105	-7.09487	1.29e-12	1.55e-10
ENSG00000137497.19	2312.82	0.615211	0.0867679	7.0903	1.34e-12	1.6e-10
ENSG00000156642.17	4665.76	-1.22612	0.172966	-7.0888	1.35e-12	1.61e-10
ENSG00000186462.9	1834.11	-1.46967	0.207339	-7.08822	1.36e-12	1.61e-10
ENSG00000088986.11	6811.03	-0.616266	0.086953	-7.08735	1.37e-12	1.61e-10
ENSG00000253154.4	20.1434	2.57783	0.363783	7.08618	1.38e-12	1.62e-10
ENSG00000078304.20	3115.46	-0.431637	0.0609297	-7.08418	1.4e-12	1.63e-10
ENSG00000151366.13	822.474	-0.848148	0.119726	-7.08407	1.4e-12	1.63e-10
ENSG00000186487.21	1834.2	-1.57166	0.221882	-7.08331	1.41e-12	1.64e-10
ENSG00000145545.12	708.565	-0.737963	0.104261	-7.07801	1.46e-12	1.69e-10
ENSG00000157470.12	854.947	-1.16909	0.165179	-7.07771	1.47e-12	1.69e-10
ENSG00000075945.13	2261.41	-0.933238	0.131903	-7.07521	1.49e-12	1.72e-10
ENSG00000175874.10	2952.28	-1.82903	0.258697	-7.07015	1.55e-12	1.77e-10
ENSG00000139263.12	139.89	1.21177	0.171451	7.06774	1.57e-12	1.8e-10
ENSG00000230615.8	52.0216	1.27475	0.180397	7.06634	1.59e-12	1.81e-10
ENSG00000119421.7	1230.91	-0.609036	0.0862296	-7.06296	1.63e-12	1.85e-10
ENSG00000137996.13	658.804	-0.516833	0.0731862	-7.06189	1.64e-12	1.86e-10
ENSG00000158109.15	2790.98	-1.00136	0.141835	-7.06003	1.66e-12	1.87e-10
ENSG00000173692.14	2104.58	-0.579527	0.082099	-7.05888	1.68e-12	1.88e-10
ENSG00000205835.9	17.6292	2.9141	0.413079	7.05458	1.73e-12	1.94e-10
ENSG00000117020.19	2832.85	-0.66003	0.09362	-7.0501	1.79e-12	1.99e-10
ENSG00000138757.15	3833.01	-0.969916	0.137595	-7.04907	1.8e-12	2e-10
ENSG00000060709.17	1820.54	-1.3404	0.190235	-7.04603	1.84e-12	2.04e-10
ENSG00000185924.7	370.251	-1.76798	0.250957	-7.04496	1.86e-12	2.05e-10
ENSG00000095564.15	1332.1	0.892042	0.126696	7.04081	1.91e-12	2.1e-10
ENSG00000125814.17	9395.39	-1.4459	0.20541	-7.03911	1.93e-12	2.12e-10
ENSG00000125037.13	1038.9	-0.555881	0.0789834	-7.03795	1.95e-12	2.13e-10
ENSG00000239040.1	12.8417	2.33122	0.331307	7.03645	1.97e-12	2.14e-10
ENSG00000014641.21	5425.11	-1.22695	0.17438	-7.03608	1.98e-12	2.14e-10
ENSG00000133226.19	2298.2	0.673248	0.0956889	7.0358	1.98e-12	2.14e-10
ENSG00000081760.17	742.754	-1.25716	0.178741	-7.03342	2.02e-12	2.17e-10
ENSG00000100362.13	78.3873	-2.83186	0.402681	-7.03252	2.03e-12	2.18e-10
ENSG00000075539.15	1997.78	1.10917	0.157779	7.02987	2.07e-12	2.21e-10
ENSG00000123643.14	308.334	-0.741677	0.105519	-7.02887	2.08e-12	2.22e-10
ENSG00000155034.21	245.509	-1.05151	0.149608	-7.02838	2.09e-12	2.22e-10
ENSG00000012983.12	1531.95	0.97298	0.138582	7.02099	2.2e-12	2.33e-10
ENSG00000124209.4	1420.9	-0.452547	0.0644755	-7.0189	2.24e-12	2.35e-10
ENSG00000133703.14	1159.36	-0.816381	0.116315	-7.01872	2.24e-12	2.35e-10
ENSG00000068615.20	1133.02	-1.16468	0.166001	-7.0161	2.28e-12	2.38e-10
ENSG00000078668.14	2285.17	-0.639635	0.0911684	-7.01597	2.28e-12	2.38e-10
ENSG00000135002.12	1424	-1.14507	0.163342	-7.01031	2.38e-12	2.47e-10
ENSG00000107104.21	1926.41	0.930367	0.132714	7.0103	2.38e-12	2.47e-10
ENSG00000143164.16	1958.54	-1.15028	0.164243	-7.00357	2.5e-12	2.58e-10
ENSG00000134287.10	8806.42	-0.808912	0.11551	-7.00293	2.51e-12	2.58e-10
ENSG00000251602.7	39.9787	-0.902329	0.128907	-6.99983	2.56e-12	2.63e-10
ENSG00000171033.13	3461.82	-0.869228	0.124242	-6.99627	2.63e-12	2.69e-10
ENSG00000198315.11	883.992	0.820298	0.117269	6.99503	2.65e-12	2.71e-10
ENSG00000135932.12	2288.4	-0.512064	0.0732156	-6.99392	2.67e-12	2.72e-10
ENSG00000166681.14	4922.83	-0.714647	0.102192	-6.99321	2.69e-12	2.72e-10
ENSG00000047644.20	587.828	0.565384	0.0808667	6.99156	2.72e-12	2.75e-10
ENSG00000082458.12	1349.3	-1.15856	0.165791	-6.9881	2.79e-12	2.81e-10
ENSG00000065609.15	3711.32	-1.35918	0.194561	-6.98584	2.83e-12	2.84e-10
ENSG00000164332.8	778.482	-0.656902	0.0940354	-6.98569	2.83e-12	2.84e-10
ENSG00000279118.1	838.426	1.17345	0.168036	6.98333	2.88e-12	2.88e-10
ENSG00000164615.6	1144.61	-0.687168	0.0984492	-6.97993	2.95e-12	2.93e-10
ENSG00000109458.10	1376.05	1.18857	0.170298	6.97932	2.97e-12	2.93e-10
ENSG00000154917.11	6223.1	-1.34481	0.192695	-6.97899	2.97e-12	2.93e-10
ENSG00000124215.17	55.731	1.30892	0.187553	6.97892	2.97e-12	2.93e-10
ENSG00000164684.13	1204.37	0.677344	0.0971252	6.97393	3.08e-12	3.03e-10
ENSG00000287887.1	14.1572	-1.81483	0.260311	-6.97177	3.13e-12	3.07e-10
ENSG00000198625.14	815.507	0.784242	0.112571	6.96665	3.25e-12	3.16e-10
ENSG00000146151.14	369.941	-1.12057	0.160853	-6.96645	3.25e-12	3.16e-10
ENSG00000158270.12	623.54	1.07575	0.154447	6.96517	3.28e-12	3.18e-10
ENSG00000285755.2	16.1991	1.50253	0.215756	6.96405	3.31e-12	3.2e-10
ENSG00000102471.16	2009.12	-1.15322	0.165606	-6.96364	3.32e-12	3.2e-10
ENSG00000123472.13	2811.62	-0.592884	0.0851502	-6.9628	3.34e-12	3.21e-10
ENSG00000102172.16	1583.95	-0.745762	0.107152	-6.95986	3.41e-12	3.27e-10
ENSG00000165169.11	1553.85	-0.725885	0.104318	-6.95838	3.44e-12	3.29e-10
ENSG00000141380.14	997.291	0.607179	0.0872629	6.95804	3.45e-12	3.29e-10
ENSG00000078140.14	2094.77	-0.866396	0.124621	-6.95225	3.6e-12	3.42e-10
ENSG00000144597.14	464.473	-0.53123	0.0764481	-6.9489	3.68e-12	3.49e-10
ENSG00000039537.16	20.0083	2.94649	0.424088	6.94783	3.71e-12	3.5e-10
ENSG00000144635.9	923.259	-0.646612	0.0931556	-6.9412	3.89e-12	3.66e-10
ENSG00000188760.11	208.548	-1.03016	0.148431	-6.94035	3.91e-12	3.66e-10
ENSG00000011304.22	865.416	0.865031	0.12464	6.94025	3.91e-12	3.66e-10
ENSG00000163827.14	192.745	-1.5899	0.229158	-6.93801	3.98e-12	3.71e-10
ENSG00000122733.12	2820.56	-1.51427	0.218356	-6.93488	4.07e-12	3.78e-10
ENSG00000100916.14	456.879	-0.745831	0.107619	-6.93029	4.2e-12	3.9e-10
ENSG00000185345.25	375.856	-1.10531	0.15952	-6.92896	4.24e-12	3.92e-10
ENSG00000183454.18	2064.4	-1.42952	0.206389	-6.92634	4.32e-12	3.98e-10
ENSG00000103591.13	785.956	-0.656177	0.0947491	-6.92541	4.35e-12	4e-10
ENSG00000221890.6	9682.05	-1.41526	0.204484	-6.92111	4.48e-12	4.1e-10
ENSG00000135250.17	2699.35	-0.684509	0.0989034	-6.92099	4.49e-12	4.1e-10
ENSG00000289154.2	16.7506	1.66442	0.240751	6.91344	4.73e-12	4.31e-10
ENSG00000200879.1	21.2178	2.22675	0.322104	6.91312	4.74e-12	4.31e-10
ENSG00000119865.9	2347.96	-0.787756	0.11396	-6.91259	4.76e-12	4.31e-10
ENSG00000006715.16	1727.79	-0.531984	0.076988	-6.90996	4.85e-12	4.38e-10
ENSG00000198198.17	797.984	0.618799	0.0895548	6.90972	4.86e-12	4.38e-10
ENSG00000216863.11	243.891	-2.14939	0.311207	-6.90663	4.96e-12	4.46e-10
ENSG00000159720.13	2414.54	-0.911855	0.132034	-6.90619	4.98e-12	4.46e-10
ENSG00000119866.22	925.688	-1.48263	0.214836	-6.9012	5.16e-12	4.61e-10
ENSG00000135900.4	335.182	-0.484361	0.0701911	-6.9006	5.18e-12	4.62e-10
ENSG00000165434.8	3607.75	-1.53824	0.223005	-6.89778	5.28e-12	4.69e-10
ENSG00000182901.18	660.4	-1.4066	0.203954	-6.89665	5.32e-12	4.71e-10
ENSG00000198863.8	590.413	-0.785301	0.113869	-6.89652	5.33e-12	4.71e-10
ENSG00000240771.8	280.286	-1.20681	0.175121	-6.89127	5.53e-12	4.87e-10
ENSG00000181610.13	747.221	-0.721983	0.104792	-6.88971	5.59e-12	4.91e-10
ENSG00000165566.13	4483.94	1.24738	0.181136	6.88644	5.72e-12	5e-10
ENSG00000228878.10	180.534	0.855142	0.124179	6.88637	5.72e-12	5e-10
ENSG00000144118.14	1507.84	-0.701776	0.101958	-6.88298	5.86e-12	5.11e-10
ENSG00000178233.18	1823.8	-1.40842	0.204738	-6.87914	6.02e-12	5.23e-10
ENSG00000164611.13	116.195	-1.47118	0.213886	-6.87834	6.06e-12	5.25e-10
ENSG00000105467.9	7.60347	-2.97519	0.432995	-6.87119	6.37e-12	5.5e-10
ENSG00000109762.17	492.416	-0.62874	0.0915485	-6.86784	6.52e-12	5.62e-10
ENSG00000057935.14	1527.33	-0.750958	0.109409	-6.86374	6.71e-12	5.77e-10
ENSG00000248540.3	49.4979	-1.76731	0.257577	-6.86131	6.82e-12	5.85e-10
ENSG00000155097.12	3515.8	-1.08638	0.158389	-6.85893	6.94e-12	5.93e-10
ENSG00000112186.13	3550.52	-1.521	0.221787	-6.85791	6.99e-12	5.96e-10
ENSG00000149451.19	438.205	1.34291	0.195852	6.85676	7.04e-12	5.99e-10
ENSG00000261338.2	82.5957	-1.22996	0.179489	-6.85255	7.25e-12	6.14e-10
ENSG00000173575.24	2423.77	0.502279	0.0732995	6.85242	7.26e-12	6.14e-10
ENSG00000134851.13	1535.76	1.19174	0.173948	6.85115	7.33e-12	6.18e-10
ENSG00000145649.8	6.68744	2.55871	0.373557	6.84958	7.41e-12	6.23e-10
ENSG00000237638.3	83.3915	-0.889954	0.129981	-6.84679	7.55e-12	6.34e-10
ENSG00000106367.15	1820.06	-1.24568	0.181951	-6.84626	7.58e-12	6.35e-10
ENSG00000055130.18	1350.29	-0.43691	0.0638208	-6.84589	7.6e-12	6.35e-10
ENSG00000162735.19	1416.15	-0.352326	0.0514745	-6.84467	7.67e-12	6.38e-10
ENSG00000161203.14	9608.84	-0.775407	0.113304	-6.84363	7.72e-12	6.41e-10
ENSG00000164091.12	2473.95	-0.505782	0.0739154	-6.84271	7.77e-12	6.44e-10
ENSG00000227906.10	109.536	-1.04328	0.152493	-6.84153	7.84e-12	6.47e-10
ENSG00000128245.15	15507	-1.38071	0.201825	-6.84111	7.86e-12	6.48e-10
ENSG00000137269.15	245.825	1.21832	0.178193	6.83706	8.08e-12	6.64e-10
ENSG00000061918.14	2351.27	-1.19719	0.175108	-6.83683	8.1e-12	6.64e-10
ENSG00000138193.17	632.451	0.849367	0.124302	6.8331	8.31e-12	6.79e-10
ENSG00000074657.14	2368.57	0.593454	0.0868583	6.83244	8.35e-12	6.81e-10
ENSG00000157680.17	689.228	-1.03606	0.151738	-6.82796	8.61e-12	7.01e-10
ENSG00000125850.11	5.92776	-3.36995	0.493668	-6.82635	8.71e-12	7.07e-10
ENSG00000245648.2	37.0667	1.54966	0.22706	6.82487	8.8e-12	7.12e-10
ENSG00000213190.4	3406.79	-1.38325	0.20273	-6.82311	8.91e-12	7.17e-10
ENSG00000125779.24	470.642	-0.557071	0.0816451	-6.82308	8.91e-12	7.17e-10
ENSG00000170540.15	7511.53	-0.674825	0.0989311	-6.82116	9.03e-12	7.24e-10
ENSG00000120053.12	3421.05	-1.22046	0.178926	-6.82104	9.04e-12	7.24e-10
ENSG00000136521.13	1144.12	-0.707278	0.103746	-6.81738	9.27e-12	7.41e-10
ENSG00000004975.12	518.195	0.650137	0.0953909	6.81551	9.39e-12	7.49e-10
ENSG00000177181.15	638.612	-1.32875	0.194998	-6.81414	9.48e-12	7.54e-10
ENSG00000138069.18	2379.43	-0.517821	0.0760002	-6.81342	9.53e-12	7.54e-10
ENSG00000184925.12	239.51	1.42028	0.208455	6.81333	9.54e-12	7.54e-10
ENSG00000118276.12	979.312	-1.23361	0.181083	-6.81244	9.6e-12	7.57e-10
ENSG00000160097.21	375.252	-1.0631	0.156091	-6.81077	9.71e-12	7.64e-10
ENSG00000163536.13	3675.9	-1.39824	0.205384	-6.80796	9.9e-12	7.77e-10
ENSG00000109738.11	1144.54	-1.40422	0.206285	-6.80717	9.95e-12	7.8e-10
ENSG00000185515.16	303.253	-0.507615	0.074589	-6.80549	1.01e-11	7.85e-10
ENSG00000169045.19	4403.65	0.569113	0.0836284	6.80525	1.01e-11	7.85e-10
ENSG00000251138.7	78.6211	2.16137	0.317605	6.80519	1.01e-11	7.85e-10
ENSG00000116132.12	574.977	1.33958	0.196874	6.80428	1.02e-11	7.88e-10
ENSG00000280670.3	148.602	1.18597	0.174356	6.80199	1.03e-11	7.97e-10
ENSG00000118402.6	476.36	-1.4223	0.209104	-6.80186	1.03e-11	7.97e-10
ENSG00000137831.15	662.094	1.13889	0.167482	6.8001	1.05e-11	8.05e-10
ENSG00000135547.9	147.348	1.11276	0.163653	6.79953	1.05e-11	8.06e-10
ENSG00000170653.19	601.023	0.77457	0.113929	6.79869	1.06e-11	8.09e-10
ENSG00000101846.9	744.942	-1.10962	0.163221	-6.79828	1.06e-11	8.09e-10
ENSG00000178974.11	812.511	-0.980573	0.14428	-6.79633	1.07e-11	8.16e-10
ENSG00000108061.13	1196.17	-0.650728	0.0957515	-6.79601	1.08e-11	8.16e-10
ENSG00000091140.15	1211.79	-0.529988	0.0779853	-6.796	1.08e-11	8.16e-10
ENSG00000174516.15	623.376	-0.884873	0.130227	-6.79485	1.08e-11	8.21e-10
ENSG00000084731.15	4822.73	-1.2635	0.185991	-6.79335	1.1e-11	8.27e-10
ENSG00000123908.12	1131.92	0.583366	0.0859007	6.79117	1.11e-11	8.38e-10
ENSG00000205930.11	69.8495	1.17598	0.173206	6.78952	1.13e-11	8.46e-10
ENSG00000132932.19	1435.17	-1.42007	0.209239	-6.78681	1.15e-11	8.58e-10
ENSG00000109339.24	4416.44	-0.957733	0.141119	-6.78671	1.15e-11	8.58e-10
ENSG00000127870.17	928.275	-0.652288	0.0961493	-6.78412	1.17e-11	8.72e-10
ENSG00000105856.14	457.427	0.787418	0.116088	6.78293	1.18e-11	8.77e-10
ENSG00000165895.19	262.246	0.863896	0.127414	6.78024	1.2e-11	8.91e-10
ENSG00000173852.16	1094.23	-0.762508	0.112476	-6.77931	1.21e-11	8.95e-10
ENSG00000108395.14	2497.43	-1.07602	0.158784	-6.77663	1.23e-11	9.08e-10
ENSG00000078725.13	1622.47	-1.01852	0.150306	-6.77633	1.23e-11	9.08e-10
ENSG00000121578.13	311.277	0.54207	0.0799958	6.77623	1.23e-11	9.08e-10
ENSG00000091490.11	449.278	-1.11158	0.164225	-6.76864	1.3e-11	9.54e-10
ENSG00000132359.17	1834.77	-1.2593	0.186101	-6.76675	1.32e-11	9.65e-10
ENSG00000226833.7	53.9142	1.21166	0.179096	6.76542	1.33e-11	9.71e-10
ENSG00000149575.9	2062.11	-1.45743	0.215683	-6.75729	1.41e-11	1.02e-09
ENSG00000189079.18	404.678	0.627281	0.0928345	6.75698	1.41e-11	1.02e-09
ENSG00000154174.8	1889.66	-0.698944	0.103488	-6.75384	1.44e-11	1.04e-09
ENSG00000085433.17	2077.06	-1.07738	0.159532	-6.75334	1.44e-11	1.05e-09
ENSG00000204603.7	11.0456	-2.7236	0.40351	-6.74977	1.48e-11	1.07e-09
ENSG00000166046.11	131.315	1.25866	0.186512	6.74845	1.49e-11	1.08e-09
ENSG00000253686.2	44.9358	-1.8189	0.269635	-6.7458	1.52e-11	1.09e-09
ENSG00000184515.11	1059.24	-1.19915	0.177776	-6.74531	1.53e-11	1.1e-09
ENSG00000157895.11	439.136	-0.785052	0.116395	-6.74473	1.53e-11	1.1e-09
ENSG00000100379.18	1049.91	-0.771227	0.114348	-6.74456	1.53e-11	1.1e-09
ENSG00000113387.12	4559.75	-0.877982	0.130204	-6.74314	1.55e-11	1.1e-09
ENSG00000049323.16	394.26	1.03457	0.153466	6.74139	1.57e-11	1.11e-09
ENSG00000134684.13	1722.71	-0.658215	0.0976436	-6.74099	1.57e-11	1.11e-09
ENSG00000010438.17	266.87	-1.52495	0.226224	-6.74087	1.57e-11	1.11e-09
ENSG00000170786.13	108.967	-1.84862	0.274334	-6.7386	1.6e-11	1.13e-09
ENSG00000117298.16	1233.35	0.853433	0.126657	6.73813	1.6e-11	1.13e-09
ENSG00000147655.12	401.333	-1.77698	0.263742	-6.73754	1.61e-11	1.13e-09
ENSG00000107518.18	1535.22	-1.72398	0.255905	-6.7368	1.62e-11	1.13e-09
ENSG00000042753.12	946.491	-0.828787	0.123024	-6.73678	1.62e-11	1.13e-09
ENSG00000171224.9	331.808	-1.10631	0.164354	-6.73127	1.68e-11	1.17e-09
ENSG00000157152.17	5911.96	-1.78046	0.264518	-6.73096	1.69e-11	1.17e-09
ENSG00000109436.8	954.883	-0.915874	0.136113	-6.72878	1.71e-11	1.19e-09
ENSG00000180875.5	246.607	-1.6788	0.249505	-6.72854	1.71e-11	1.19e-09
ENSG00000122877.18	48.9076	-2.00698	0.298345	-6.72703	1.73e-11	1.2e-09
ENSG00000197860.10	1482.51	-1.10135	0.163735	-6.7264	1.74e-11	1.2e-09
ENSG00000110955.9	6903.53	-0.687826	0.102273	-6.72541	1.75e-11	1.21e-09
ENSG00000072954.7	412.674	-1.44644	0.215149	-6.72299	1.78e-11	1.22e-09
ENSG00000109270.13	902.091	-0.51389	0.0764593	-6.7211	1.8e-11	1.24e-09
ENSG00000167112.10	700.558	-0.595694	0.0886383	-6.7205	1.81e-11	1.24e-09
ENSG00000163251.4	110.533	1.31883	0.196516	6.71108	1.93e-11	1.32e-09
ENSG00000068912.15	1482.86	-0.559665	0.0834399	-6.7074	1.98e-11	1.35e-09
ENSG00000220575.8	196.13	-1.71586	0.256043	-6.70146	2.06e-11	1.4e-09
ENSG00000058091.17	2194.14	-1.28269	0.191533	-6.69699	2.13e-11	1.44e-09
ENSG00000005020.13	668.145	-0.666787	0.0996206	-6.69326	2.18e-11	1.48e-09
ENSG00000124120.11	389.638	-0.81585	0.121916	-6.69191	2.2e-11	1.49e-09
ENSG00000169567.13	3396.79	-0.653319	0.0976628	-6.68953	2.24e-11	1.51e-09
ENSG00000176396.11	375.718	-1.00883	0.15084	-6.68803	2.26e-11	1.52e-09
ENSG00000079785.16	1669.43	-0.561242	0.0839207	-6.68776	2.27e-11	1.52e-09
ENSG00000067992.17	1175.35	-0.863107	0.129113	-6.68488	2.31e-11	1.55e-09
ENSG00000224613.7	12.7378	-2.022	0.302484	-6.68466	2.31e-11	1.55e-09
ENSG00000165629.20	2322.87	-0.552632	0.0826818	-6.68384	2.33e-11	1.55e-09
ENSG00000177432.8	2656.38	-1.08368	0.162257	-6.67877	2.41e-11	1.61e-09
ENSG00000197386.14	2238.52	-0.604187	0.090501	-6.67603	2.46e-11	1.63e-09
ENSG00000155265.12	1800.51	-0.65578	0.0982587	-6.67401	2.49e-11	1.65e-09
ENSG00000089818.18	2482.09	-0.925856	0.138728	-6.67389	2.49e-11	1.65e-09
ENSG00000159871.15	285.313	-0.759147	0.113752	-6.67369	2.49e-11	1.65e-09
ENSG00000138629.16	883.352	-0.681591	0.102147	-6.67262	2.51e-11	1.66e-09
ENSG00000234456.10	1619.68	0.754478	0.113112	6.67019	2.55e-11	1.68e-09
ENSG00000077152.12	155.07	-1.16282	0.174402	-6.66749	2.6e-11	1.71e-09
ENSG00000164403.15	535.352	1.07942	0.161948	6.66523	2.64e-11	1.73e-09
ENSG00000109919.10	1307.97	-0.511864	0.0768035	-6.66458	2.65e-11	1.74e-09
ENSG00000110900.16	186.127	0.94993	0.142556	6.66354	2.67e-11	1.74e-09
ENSG00000106344.8	545.662	0.493072	0.0740061	6.66258	2.69e-11	1.75e-09
ENSG00000106823.13	302.392	2.04265	0.306667	6.66082	2.72e-11	1.77e-09
ENSG00000156298.13	7528.33	-1.01448	0.152332	-6.65965	2.74e-11	1.78e-09
ENSG00000133131.15	197.652	0.986731	0.148177	6.65914	2.75e-11	1.78e-09
ENSG00000050748.18	2814.31	-0.974427	0.146383	-6.65668	2.8e-11	1.81e-09
ENSG00000146223.16	1863.83	-0.469559	0.0705702	-6.65379	2.86e-11	1.84e-09
ENSG00000004961.15	365.849	-0.935446	0.140599	-6.65328	2.87e-11	1.84e-09
ENSG00000101474.12	2133.21	-0.499554	0.0750995	-6.65189	2.89e-11	1.86e-09
ENSG00000186297.12	3241.05	-1.33122	0.200177	-6.6502	2.93e-11	1.87e-09
ENSG00000134265.13	1632.14	-0.657135	0.0988327	-6.64896	2.95e-11	1.89e-09
ENSG00000001626.18	102.577	1.46802	0.220855	6.64696	2.99e-11	1.91e-09
ENSG00000280809.5	50.4497	2.60851	0.39276	6.6415	3.11e-11	1.98e-09
ENSG00000152492.15	1235.8	0.551498	0.0830428	6.64113	3.11e-11	1.98e-09
ENSG00000170502.13	734.981	-0.415233	0.0625308	-6.64045	3.13e-11	1.98e-09
ENSG00000119048.9	1494.94	-0.535001	0.0805867	-6.63882	3.16e-11	2e-09
ENSG00000143258.17	697.733	0.405197	0.0610659	6.6354	3.24e-11	2.04e-09
ENSG00000166446.15	567.597	-0.861646	0.129923	-6.63196	3.31e-11	2.09e-09
ENSG00000131773.15	1357.57	-0.866959	0.130733	-6.6315	3.32e-11	2.09e-09
ENSG00000172164.15	306.833	1.01653	0.153295	6.63122	3.33e-11	2.09e-09
ENSG00000165494.12	1161.35	0.555965	0.0838673	6.6291	3.38e-11	2.12e-09
ENSG00000128581.17	444.85	-0.588144	0.0887276	-6.62865	3.39e-11	2.12e-09
ENSG00000286961.2	140.905	-1.85581	0.280037	-6.62703	3.42e-11	2.14e-09
ENSG00000127423.11	44.2798	-1.60244	0.241982	-6.62214	3.54e-11	2.21e-09
ENSG00000249412.1	7.12276	1.82077	0.274973	6.62161	3.55e-11	2.21e-09
ENSG00000132386.11	938.395	-1.29287	0.195277	-6.62071	3.57e-11	2.22e-09
ENSG00000168887.11	434.177	0.925721	0.139878	6.61805	3.64e-11	2.25e-09
ENSG00000162373.13	245.83	-0.929669	0.140477	-6.61797	3.64e-11	2.25e-09
ENSG00000115762.17	3305.51	-0.673478	0.101767	-6.61784	3.64e-11	2.25e-09
ENSG00000168214.22	1924.76	0.766894	0.115967	6.61306	3.76e-11	2.32e-09
ENSG00000134744.14	897.729	0.623525	0.0943238	6.61047	3.83e-11	2.35e-09
ENSG00000286000.1	39.557	1.3502	0.204291	6.60922	3.86e-11	2.37e-09
ENSG00000172466.16	1874.55	0.729449	0.110378	6.60862	3.88e-11	2.37e-09
ENSG00000142149.9	129.346	-1.41317	0.213843	-6.60843	3.88e-11	2.37e-09
ENSG00000099954.19	408.97	1.30957	0.198176	6.60812	3.89e-11	2.37e-09
ENSG00000074590.14	1578.2	-1.05758	0.160092	-6.60606	3.95e-11	2.4e-09
ENSG00000184613.11	4350.19	-1.65667	0.250823	-6.60495	3.98e-11	2.42e-09
ENSG00000163297.18	184.916	1.00409	0.152041	6.60408	4e-11	2.42e-09
ENSG00000145743.18	957.724	-0.681146	0.103161	-6.60273	4.04e-11	2.44e-09
ENSG00000241058.4	450.082	0.509417	0.0772386	6.59537	4.24e-11	2.56e-09
ENSG00000128654.14	672.992	-0.645915	0.0979595	-6.5937	4.29e-11	2.59e-09
ENSG00000168159.15	4405.82	-0.768086	0.116532	-6.59122	4.36e-11	2.62e-09
ENSG00000111262.6	424.522	-1.47371	0.223607	-6.5906	4.38e-11	2.63e-09
ENSG00000146701.12	3002.04	-0.87302	0.132469	-6.59038	4.39e-11	2.63e-09
ENSG00000103769.10	2642.21	-0.545735	0.0828166	-6.58968	4.41e-11	2.64e-09
ENSG00000237190.4	404.202	-0.892371	0.135448	-6.58827	4.45e-11	2.65e-09
ENSG00000136143.16	1161.81	-0.821123	0.124638	-6.58809	4.46e-11	2.65e-09
ENSG00000112796.10	597.432	-1.14419	0.173691	-6.58749	4.47e-11	2.66e-09
ENSG00000165185.15	309.459	0.898008	0.136328	6.58712	4.48e-11	2.66e-09
ENSG00000047249.18	2317.36	-1.15342	0.175123	-6.58631	4.51e-11	2.67e-09
ENSG00000171617.16	15641.5	-1.9131	0.290545	-6.58453	4.56e-11	2.7e-09
ENSG00000172943.21	597.639	0.602768	0.0915513	6.58393	4.58e-11	2.7e-09
ENSG00000140403.13	2636.05	-0.815824	0.123931	-6.58286	4.61e-11	2.72e-09
ENSG00000108528.14	1118.62	-0.627993	0.0954027	-6.58255	4.62e-11	2.72e-09
ENSG00000117859.19	1286.03	0.67515	0.102576	6.58194	4.64e-11	2.73e-09
ENSG00000144711.17	4328.57	-0.690881	0.104999	-6.5799	4.71e-11	2.76e-09
ENSG00000186001.14	785.645	0.611336	0.0929173	6.57935	4.72e-11	2.76e-09
ENSG00000112851.16	3783.65	0.91647	0.139306	6.57883	4.74e-11	2.77e-09
ENSG00000186056.11	61.8982	1.51556	0.230501	6.57507	4.86e-11	2.83e-09
ENSG00000162374.18	2070.54	-1.63959	0.249389	-6.57445	4.88e-11	2.84e-09
ENSG00000067715.15	15363.1	-1.71179	0.260483	-6.5716	4.98e-11	2.89e-09
ENSG00000264522.6	929.744	0.894525	0.136132	6.57099	5e-11	2.89e-09
ENSG00000181191.12	1255.36	-0.711117	0.108222	-6.57091	5e-11	2.89e-09
ENSG00000186642.16	4186.41	-1.28122	0.195063	-6.56826	5.09e-11	2.94e-09
ENSG00000271811.1	7.87969	2.57463	0.392084	6.56653	5.15e-11	2.97e-09
ENSG00000163431.14	531.919	1.0996	0.167459	6.5664	5.15e-11	2.97e-09
ENSG00000149483.13	305.843	0.535481	0.0816706	6.5566	5.5e-11	3.16e-09
ENSG00000139726.11	795.97	-0.677434	0.103328	-6.55617	5.52e-11	3.16e-09
ENSG00000141655.18	148.528	-1.27358	0.194285	-6.55522	5.56e-11	3.18e-09
ENSG00000163947.12	1000.48	-0.967955	0.147669	-6.5549	5.57e-11	3.18e-09
ENSG00000277020.4	18.9147	1.46649	0.22379	6.55298	5.64e-11	3.22e-09
ENSG00000172572.7	206.332	0.817008	0.124692	6.55222	5.67e-11	3.23e-09
ENSG00000272143.2	78.2146	1.41182	0.215531	6.55042	5.74e-11	3.26e-09
ENSG00000047365.13	2016.74	0.877857	0.134061	6.54821	5.82e-11	3.3e-09
ENSG00000164236.12	676.627	-1.17698	0.179788	-6.54651	5.89e-11	3.33e-09
ENSG00000142230.13	1301.08	-0.67691	0.103438	-6.54409	5.99e-11	3.38e-09
ENSG00000226549.3	11.0628	1.90499	0.29121	6.54166	6.08e-11	3.43e-09
ENSG00000169032.11	2125.51	-1.23408	0.188715	-6.5394	6.18e-11	3.48e-09
ENSG00000158352.18	747.104	1.30845	0.20018	6.53634	6.3e-11	3.54e-09
ENSG00000267440.2	15.9905	2.31349	0.353951	6.53618	6.31e-11	3.54e-09
ENSG00000005810.20	2808.68	-0.822099	0.125799	-6.53503	6.36e-11	3.56e-09
ENSG00000082397.18	4577.7	-0.677271	0.10365	-6.53419	6.4e-11	3.58e-09
ENSG00000078902.16	3312.75	-1.10381	0.168998	-6.53146	6.51e-11	3.63e-09
ENSG00000115561.16	1491.47	-0.724461	0.110957	-6.52921	6.61e-11	3.68e-09
ENSG00000212694.8	442.21	0.778593	0.11926	6.52856	6.64e-11	3.69e-09
ENSG00000233393.2	97.0519	1.26463	0.193755	6.52695	6.71e-11	3.73e-09
ENSG00000103415.12	1544.67	-0.805032	0.123382	-6.52472	6.81e-11	3.78e-09
ENSG00000112981.5	360.68	-0.952048	0.145942	-6.52349	6.87e-11	3.8e-09
ENSG00000124802.12	169.543	-0.742332	0.113806	-6.52278	6.9e-11	3.81e-09
ENSG00000150768.17	482.508	-0.566631	0.0868758	-6.52231	6.92e-11	3.82e-09
ENSG00000130558.20	10057	-1.2767	0.195781	-6.52108	6.98e-11	3.84e-09
ENSG00000176871.9	4292.42	-0.968985	0.148686	-6.51701	7.17e-11	3.94e-09
ENSG00000186340.17	182.95	1.11088	0.170501	6.51539	7.25e-11	3.98e-09
ENSG00000164600.7	951.443	-1.86943	0.286949	-6.51487	7.28e-11	3.98e-09
ENSG00000143995.20	229.442	1.3095	0.201051	6.51326	7.35e-11	4.02e-09
ENSG00000286720.1	13.894	-1.56114	0.239697	-6.51299	7.37e-11	4.02e-09
ENSG00000226137.5	1154.76	-0.807412	0.123985	-6.51216	7.41e-11	4.03e-09
ENSG00000163577.8	237.667	-0.843696	0.129642	-6.50791	7.62e-11	4.14e-09
ENSG00000105887.11	4386.88	-0.799435	0.122899	-6.50484	7.78e-11	4.22e-09
ENSG00000183715.15	2456.96	-1.40981	0.216793	-6.50303	7.87e-11	4.27e-09
ENSG00000108669.18	1799.66	0.718914	0.11056	6.50247	7.9e-11	4.27e-09
ENSG00000116117.20	369.721	1.00238	0.154192	6.50083	7.99e-11	4.31e-09
ENSG00000100138.15	2643.99	-0.616102	0.0947866	-6.49988	8.04e-11	4.33e-09
ENSG00000253361.3	36.9014	-1.57248	0.241925	-6.49987	8.04e-11	4.33e-09
ENSG00000141759.15	1181.15	-0.627138	0.0964895	-6.49955	8.06e-11	4.33e-09
ENSG00000179841.8	789.943	-1.80078	0.277075	-6.49925	8.07e-11	4.33e-09
ENSG00000198673.11	595.67	-1.45929	0.224631	-6.49637	8.23e-11	4.41e-09
ENSG00000158882.15	329.986	-0.858806	0.132304	-6.49115	8.52e-11	4.55e-09
ENSG00000144218.21	824.577	-0.930304	0.143321	-6.49105	8.52e-11	4.55e-09
ENSG00000214694.13	82.0795	-0.989424	0.152457	-6.48984	8.59e-11	4.58e-09
ENSG00000185442.13	312.9	-0.761503	0.117381	-6.48747	8.73e-11	4.64e-09
ENSG00000204388.7	1572.75	1.49269	0.230114	6.48675	8.77e-11	4.66e-09
ENSG00000123091.5	4895	-0.729421	0.112461	-6.48597	8.82e-11	4.67e-09
ENSG00000185721.13	700.521	-0.495503	0.0764017	-6.48549	8.84e-11	4.68e-09
ENSG00000285667.1	18.5382	1.39524	0.215189	6.4838	8.94e-11	4.72e-09
ENSG00000143158.11	1293.1	-0.625519	0.0964865	-6.48297	8.99e-11	4.74e-09
ENSG00000157542.11	763.154	-1.29329	0.199514	-6.48221	9.04e-11	4.76e-09
ENSG00000214783.9	45.66	1.263	0.194877	6.48104	9.11e-11	4.79e-09
ENSG00000119801.13	2538.76	-0.541132	0.0835089	-6.47993	9.18e-11	4.82e-09
ENSG00000187699.10	361.531	1.1869	0.183399	6.47172	9.69e-11	5.08e-09
ENSG00000149485.19	2394.07	0.900119	0.139125	6.46988	9.81e-11	5.13e-09
ENSG00000171316.14	599.144	0.816937	0.126331	6.46664	1e-10	5.23e-09
ENSG00000104435.14	12564.8	-1.59985	0.247451	-6.46535	1.01e-10	5.27e-09
ENSG00000277586.4	8299.99	-1.82332	0.282044	-6.46468	1.02e-10	5.28e-09
ENSG00000006625.18	327.304	-0.758453	0.117349	-6.46325	1.02e-10	5.32e-09
ENSG00000108830.11	1416.88	1.04522	0.161738	6.46241	1.03e-10	5.35e-09
ENSG00000185736.16	1566.33	0.985887	0.152577	6.46159	1.04e-10	5.37e-09
ENSG00000163444.12	1211.75	-0.723424	0.111975	-6.46058	1.04e-10	5.39e-09
ENSG00000233705.9	1097.42	-1.52507	0.23607	-6.46025	1.05e-10	5.4e-09
ENSG00000254092.4	96.2971	-1.70069	0.263305	-6.45902	1.05e-10	5.43e-09
ENSG00000112769.20	599.744	0.970885	0.150356	6.45725	1.07e-10	5.49e-09
ENSG00000242779.8	79.877	-1.44386	0.223621	-6.4567	1.07e-10	5.5e-09
ENSG00000172115.9	3240.43	-0.738205	0.114432	-6.45104	1.11e-10	5.7e-09
ENSG00000291112.1	301.432	-0.993142	0.153973	-6.4501	1.12e-10	5.72e-09
ENSG00000177885.15	3535.52	-0.447211	0.0693686	-6.44688	1.14e-10	5.84e-09
ENSG00000049656.14	748.761	-0.402722	0.062487	-6.44489	1.16e-10	5.9e-09
ENSG00000092421.17	1433.1	0.878615	0.136381	6.44235	1.18e-10	5.99e-09
ENSG00000196378.13	225.369	0.576084	0.0894495	6.44033	1.19e-10	6.06e-09
ENSG00000050327.15	35.4793	1.32863	0.20631	6.43999	1.19e-10	6.07e-09
ENSG00000205133.12	835.036	-0.433034	0.0672434	-6.4398	1.2e-10	6.07e-09
ENSG00000162989.5	805.883	-1.30229	0.202342	-6.43611	1.23e-10	6.21e-09
ENSG00000073584.20	234.501	0.505546	0.0785533	6.43571	1.23e-10	6.21e-09
ENSG00000104381.14	2041.39	-0.88188	0.137064	-6.43406	1.24e-10	6.26e-09
ENSG00000163637.13	1157.23	-0.819135	0.127314	-6.43398	1.24e-10	6.26e-09
ENSG00000125885.13	56.2877	0.950763	0.147776	6.4338	1.24e-10	6.26e-09
ENSG00000285928.1	118.076	-1.23003	0.191187	-6.43367	1.25e-10	6.26e-09
ENSG00000064726.10	2008.92	-0.4532	0.0704629	-6.43175	1.26e-10	6.33e-09
ENSG00000177875.5	511.105	-1.19464	0.185804	-6.42958	1.28e-10	6.41e-09
ENSG00000101191.17	1158.66	0.313108	0.0487127	6.42764	1.3e-10	6.48e-09
ENSG00000251365.6	14.3532	-1.65546	0.257575	-6.42711	1.3e-10	6.49e-09
ENSG00000228203.8	184.256	-1.75646	0.273302	-6.42679	1.3e-10	6.49e-09
ENSG00000261959.1	18.3048	1.70247	0.26499	6.42465	1.32e-10	6.58e-09
ENSG00000174403.17	22.0207	-2.59669	0.404248	-6.42353	1.33e-10	6.61e-09
ENSG00000286523.1	19.4749	-2.68507	0.418209	-6.4204	1.36e-10	6.74e-09
ENSG00000152214.14	133.501	-1.51135	0.235444	-6.41918	1.37e-10	6.78e-09
ENSG00000147488.13	1099.29	1.56281	0.243497	6.41821	1.38e-10	6.82e-09
ENSG00000091436.17	636.196	0.906064	0.141182	6.41771	1.38e-10	6.83e-09
ENSG00000086300.17	2066.12	-1.31189	0.204433	-6.41724	1.39e-10	6.84e-09
ENSG00000120318.16	291.114	0.743222	0.115834	6.41628	1.4e-10	6.87e-09
ENSG00000105171.10	466.679	-0.44843	0.069907	-6.41466	1.41e-10	6.93e-09
ENSG00000129422.15	3057.95	1.12275	0.175048	6.41399	1.42e-10	6.95e-09
ENSG00000112237.13	626.408	-0.490343	0.07645	-6.41391	1.42e-10	6.95e-09
ENSG00000162188.6	400.049	-1.44463	0.225455	-6.40762	1.48e-10	7.23e-09
ENSG00000115419.14	4383.16	-1.14223	0.178301	-6.40622	1.49e-10	7.28e-09
ENSG00000279342.2	28.4783	1.08135	0.168832	6.40486	1.51e-10	7.34e-09
ENSG00000101004.16	316.49	0.783153	0.122297	6.40368	1.52e-10	7.38e-09
ENSG00000079308.21	3154.54	0.863144	0.13479	6.40361	1.52e-10	7.38e-09
ENSG00000247556.7	5597.59	-0.697812	0.109051	-6.39896	1.56e-10	7.59e-09
ENSG00000100697.17	2023.58	0.833776	0.130362	6.39587	1.6e-10	7.74e-09
ENSG00000253553.9	135.929	-1.69351	0.264835	-6.39461	1.61e-10	7.77e-09
ENSG00000119844.17	1020.45	-0.384393	0.0601123	-6.39458	1.61e-10	7.77e-09
ENSG00000135631.17	1033.42	-0.91718	0.143431	-6.39456	1.61e-10	7.77e-09
ENSG00000253161.7	15.3617	-2.00608	0.313758	-6.39372	1.62e-10	7.8e-09
ENSG00000289095.2	18.5189	-1.65292	0.258557	-6.39285	1.63e-10	7.82e-09
ENSG00000196169.15	597.286	2.10291	0.328954	6.39272	1.63e-10	7.82e-09
ENSG00000030066.14	407.266	0.838066	0.131158	6.38973	1.66e-10	7.97e-09
ENSG00000104957.14	464.424	0.748102	0.117083	6.38952	1.66e-10	7.97e-09
ENSG00000183918.18	11.3997	2.1988	0.344163	6.38883	1.67e-10	7.99e-09
ENSG00000133169.6	5254	-1.08336	0.169594	-6.38798	1.68e-10	8e-09
ENSG00000013293.6	960.565	-1.18063	0.184822	-6.38795	1.68e-10	8e-09
ENSG00000178607.17	211.119	0.708049	0.110843	6.38787	1.68e-10	8e-09
ENSG00000122254.7	579.998	-2.08629	0.326965	-6.38077	1.76e-10	8.37e-09
ENSG00000100442.11	1218.88	-0.523932	0.0821134	-6.3806	1.76e-10	8.37e-09
ENSG00000131943.20	765.088	-0.727033	0.113956	-6.37997	1.77e-10	8.39e-09
ENSG00000174839.13	346.141	0.5161	0.0809044	6.37913	1.78e-10	8.42e-09
ENSG00000131174.7	2185.24	-0.571166	0.0895457	-6.37849	1.79e-10	8.45e-09
ENSG00000116857.17	1506.97	-0.440265	0.0690766	-6.37358	1.85e-10	8.71e-09
ENSG00000083544.16	416.89	0.381879	0.0599217	6.37297	1.85e-10	8.73e-09
ENSG00000162377.6	415.284	-0.728977	0.114389	-6.37278	1.86e-10	8.73e-09
ENSG00000184368.16	1485.11	-1.42067	0.222938	-6.37252	1.86e-10	8.73e-09
ENSG00000113163.19	1234.49	-0.497017	0.0779976	-6.37221	1.86e-10	8.73e-09
ENSG00000146267.12	900.734	-1.27539	0.200152	-6.37209	1.86e-10	8.73e-09
ENSG00000073905.8	110.11	-0.977694	0.15346	-6.37098	1.88e-10	8.78e-09
ENSG00000176142.13	261.12	0.736345	0.115612	6.36908	1.9e-10	8.86e-09
ENSG00000014824.14	2225.89	-0.607505	0.0953838	-6.36906	1.9e-10	8.86e-09
ENSG00000164171.11	302.654	1.36661	0.214598	6.36826	1.91e-10	8.9e-09
ENSG00000120694.20	4824.35	-0.952232	0.149601	-6.36515	1.95e-10	9.06e-09
ENSG00000196878.15	87.1869	-1.10771	0.17403	-6.36503	1.95e-10	9.06e-09
ENSG00000164649.20	85.4703	1.0831	0.170173	6.36468	1.96e-10	9.07e-09
ENSG00000282164.4	99.0435	-1.42147	0.22342	-6.36232	1.99e-10	9.19e-09
ENSG00000154079.6	303.737	-0.733866	0.115348	-6.36217	1.99e-10	9.19e-09
ENSG00000101350.8	2214.34	-0.538187	0.0846085	-6.36091	2.01e-10	9.25e-09
ENSG00000070759.17	176.984	0.840802	0.132212	6.35949	2.02e-10	9.32e-09
ENSG00000144331.20	416.344	-1.35138	0.212527	-6.35861	2.04e-10	9.36e-09
ENSG00000147416.11	6714.14	-1.0277	0.161693	-6.35584	2.07e-10	9.52e-09
ENSG00000121481.11	320.615	-0.72629	0.114281	-6.35528	2.08e-10	9.54e-09
ENSG00000285796.1	122.562	0.929064	0.146252	6.3525	2.12e-10	9.7e-09
ENSG00000144031.12	15.7824	1.14331	0.179995	6.3519	2.13e-10	9.72e-09
ENSG00000261329.7	205.095	1.80798	0.284702	6.35042	2.15e-10	9.8e-09
ENSG00000104205.16	341.351	0.851646	0.13412	6.3499	2.15e-10	9.82e-09
ENSG00000170802.17	493.285	1.10008	0.173274	6.34879	2.17e-10	9.88e-09
ENSG00000106144.20	321.644	0.548347	0.0863764	6.34834	2.18e-10	9.89e-09
ENSG00000213062.5	143.836	-0.846878	0.133405	-6.34819	2.18e-10	9.89e-09
ENSG00000162636.16	846.693	-1.07266	0.168991	-6.34743	2.19e-10	9.93e-09
ENSG00000144959.11	1015.51	-1.43429	0.225992	-6.34665	2.2e-10	9.96e-09
ENSG00000182621.19	1660.25	-1.27845	0.201475	-6.34544	2.22e-10	1e-08
ENSG00000185274.13	1968.91	-1.3396	0.211117	-6.34528	2.22e-10	1e-08
ENSG00000135709.14	3920.82	-1.20887	0.190556	-6.34391	2.24e-10	1.01e-08
ENSG00000112893.10	2008.04	1.44854	0.228396	6.34223	2.26e-10	1.02e-08
ENSG00000134548.11	886.328	1.03428	0.163085	6.34196	2.27e-10	1.02e-08
ENSG00000167995.17	1066.75	1.44974	0.228599	6.34184	2.27e-10	1.02e-08
ENSG00000129636.13	1913.99	-0.868878	0.137059	-6.33945	2.31e-10	1.03e-08
ENSG00000117152.14	4353.42	-2.10954	0.332778	-6.33919	2.31e-10	1.03e-08
ENSG00000178202.14	276.43	1.09311	0.172458	6.33843	2.32e-10	1.04e-08
ENSG00000134121.10	4624.85	-1.19046	0.187878	-6.33635	2.35e-10	1.05e-08
ENSG00000176410.8	426.043	-0.878329	0.138654	-6.33467	2.38e-10	1.06e-08
ENSG00000119121.22	142.709	1.44366	0.227932	6.33373	2.39e-10	1.07e-08
ENSG00000273841.6	871.581	-0.525771	0.0830185	-6.33317	2.4e-10	1.07e-08
ENSG00000169851.16	1284.58	-1.47473	0.232926	-6.33131	2.43e-10	1.08e-08
ENSG00000271601.4	545.811	0.514697	0.0813177	6.32946	2.46e-10	1.09e-08
ENSG00000286558.1	56.2673	1.83413	0.28979	6.32919	2.46e-10	1.09e-08
ENSG00000002587.10	123.567	-1.01888	0.161	-6.32846	2.48e-10	1.09e-08
ENSG00000117906.14	2006.63	-0.519519	0.0821162	-6.32663	2.51e-10	1.11e-08
ENSG00000073969.19	6214.57	-1.55274	0.245496	-6.32488	2.53e-10	1.12e-08
ENSG00000132824.14	4824.17	-0.484767	0.0766513	-6.32432	2.54e-10	1.12e-08
ENSG00000115685.15	1547.21	-0.655441	0.103638	-6.32431	2.54e-10	1.12e-08
ENSG00000249307.8	163.98	1.93847	0.306563	6.32323	2.56e-10	1.12e-08
ENSG00000060140.9	166.894	-2.1286	0.33671	-6.32176	2.59e-10	1.13e-08
ENSG00000170606.16	1989.5	-0.526982	0.0833783	-6.32037	2.61e-10	1.14e-08
ENSG00000198668.14	44338.6	-0.826433	0.130766	-6.31993	2.62e-10	1.14e-08
ENSG00000138442.11	431.392	-0.648468	0.102633	-6.31832	2.64e-10	1.15e-08
ENSG00000185904.12	231.848	-1.02898	0.162873	-6.31766	2.66e-10	1.16e-08
ENSG00000131711.15	18955.8	-0.880628	0.1394	-6.31729	2.66e-10	1.16e-08
ENSG00000270681.1	50.2107	1.25163	0.198222	6.31431	2.71e-10	1.18e-08
ENSG00000198586.14	1417.31	-0.606497	0.0960649	-6.31341	2.73e-10	1.18e-08
ENSG00000271218.1	9.35646	1.62293	0.257088	6.31273	2.74e-10	1.19e-08
ENSG00000111647.13	867.613	-0.53797	0.0852448	-6.31089	2.77e-10	1.2e-08
ENSG00000161980.6	193.693	-0.660647	0.104686	-6.31073	2.78e-10	1.2e-08
ENSG00000104067.17	3525.22	0.662245	0.104966	6.30913	2.81e-10	1.21e-08
ENSG00000125676.20	947.385	0.383489	0.0607854	6.30889	2.81e-10	1.21e-08
ENSG00000049540.19	367.381	1.27496	0.202096	6.30869	2.81e-10	1.21e-08
ENSG00000160716.6	787.326	-1.42601	0.226076	-6.30764	2.83e-10	1.22e-08
ENSG00000117153.16	927.289	-0.460051	0.0729509	-6.30631	2.86e-10	1.23e-08
ENSG00000160991.17	852.957	-0.845966	0.134176	-6.30489	2.88e-10	1.24e-08
ENSG00000185278.16	648.301	0.85118	0.135044	6.30298	2.92e-10	1.25e-08
ENSG00000278195.2	121.449	-1.49231	0.236904	-6.29923	2.99e-10	1.28e-08
ENSG00000134014.18	635.892	-0.368779	0.0585588	-6.29757	3.02e-10	1.29e-08
ENSG00000120162.10	638.955	1.11839	0.177608	6.29694	3.04e-10	1.29e-08
ENSG00000278845.5	438.325	-0.471686	0.0749232	-6.2956	3.06e-10	1.3e-08
ENSG00000105402.8	955.798	-0.657341	0.104422	-6.29506	3.07e-10	1.31e-08
ENSG00000108960.9	2639.16	-0.836933	0.132974	-6.29397	3.09e-10	1.31e-08
ENSG00000272894.5	133.404	0.980328	0.155782	6.29293	3.12e-10	1.32e-08
ENSG00000109618.13	248.034	0.833215	0.132442	6.29119	3.15e-10	1.33e-08
ENSG00000145012.15	939.88	0.791137	0.125775	6.29009	3.17e-10	1.34e-08
ENSG00000167550.11	56.6973	-1.43168	0.227775	-6.28551	3.27e-10	1.38e-08
ENSG00000105429.13	2702.58	-0.629016	0.100076	-6.2854	3.27e-10	1.38e-08
ENSG00000165512.5	289.12	0.678546	0.107981	6.28392	3.3e-10	1.39e-08
ENSG00000112137.19	1568.38	-1.21186	0.192902	-6.28225	3.34e-10	1.4e-08
ENSG00000145864.14	2596.52	-1.68884	0.268857	-6.28157	3.35e-10	1.41e-08
ENSG00000173757.11	1435.8	0.425059	0.0677073	6.27789	3.43e-10	1.44e-08
ENSG00000198542.15	11.9041	1.89	0.301144	6.27606	3.47e-10	1.46e-08
ENSG00000084710.14	2119.22	-0.812319	0.129498	-6.27286	3.54e-10	1.48e-08
ENSG00000152527.14	296.362	1.08151	0.17242	6.27255	3.55e-10	1.48e-08
ENSG00000106261.17	2016.75	0.488886	0.0779448	6.27222	3.56e-10	1.49e-08
ENSG00000139970.18	12583.9	-1.24994	0.199306	-6.27149	3.58e-10	1.49e-08
ENSG00000228956.9	77.106	-1.12135	0.178814	-6.27107	3.59e-10	1.49e-08
ENSG00000135437.10	14.6678	1.61935	0.258254	6.27039	3.6e-10	1.5e-08
ENSG00000174442.12	144.177	-0.632012	0.100801	-6.26988	3.61e-10	1.5e-08
ENSG00000239911.4	308.19	-1.14481	0.182628	-6.26852	3.64e-10	1.51e-08
ENSG00000234147.4	13.8951	2.61843	0.417794	6.26726	3.67e-10	1.52e-08
ENSG00000149054.16	39.3448	-1.02965	0.164293	-6.2672	3.68e-10	1.52e-08
ENSG00000116750.14	858.013	-0.637137	0.101674	-6.26647	3.69e-10	1.53e-08
ENSG00000233913.7	185.978	1.86757	0.298098	6.26498	3.73e-10	1.54e-08
ENSG00000166111.10	1949.81	-1.60412	0.256065	-6.26452	3.74e-10	1.54e-08
ENSG00000166348.20	1928.54	1.10175	0.175916	6.26291	3.78e-10	1.55e-08
ENSG00000105221.18	1689.27	0.422433	0.0674751	6.26058	3.84e-10	1.58e-08
ENSG00000145087.14	957.778	-1.53567	0.245337	-6.25942	3.86e-10	1.59e-08
ENSG00000135968.22	1321.26	-0.563808	0.0901006	-6.25754	3.91e-10	1.6e-08
ENSG00000096384.20	22245.3	-0.649104	0.103763	-6.25562	3.96e-10	1.62e-08
ENSG00000164742.16	4081.98	-1.38089	0.220755	-6.25531	3.97e-10	1.62e-08
ENSG00000281186.2	43.2675	1.50377	0.240477	6.25328	4.02e-10	1.64e-08
ENSG00000115282.21	330.832	0.707338	0.113148	6.25146	4.07e-10	1.66e-08
ENSG00000120756.13	76.4206	-0.86869	0.139017	-6.2488	4.14e-10	1.68e-08
ENSG00000112996.11	651.886	-0.632639	0.101248	-6.24841	4.15e-10	1.68e-08
ENSG00000182389.20	1149.39	-1.13644	0.181877	-6.24839	4.15e-10	1.68e-08
ENSG00000101955.15	149.476	1.71013	0.273747	6.24713	4.18e-10	1.69e-08
ENSG00000010818.11	2000.6	-0.809371	0.12956	-6.24708	4.18e-10	1.69e-08
ENSG00000065559.15	2541.75	-1.08735	0.174058	-6.24702	4.18e-10	1.69e-08
ENSG00000184634.17	795.93	0.531862	0.0851466	6.24642	4.2e-10	1.7e-08
ENSG00000178802.18	976.308	-0.412087	0.0659957	-6.24415	4.26e-10	1.72e-08
ENSG00000186288.5	103.573	-1.11119	0.177964	-6.24392	4.27e-10	1.72e-08
ENSG00000113073.15	14.8329	1.74471	0.279533	6.24153	4.33e-10	1.74e-08
ENSG00000135622.13	559.662	-0.896353	0.143632	-6.24064	4.36e-10	1.75e-08
ENSG00000152402.11	713.416	-0.921306	0.147642	-6.24013	4.37e-10	1.76e-08
ENSG00000236675.1	35.0947	-1.17763	0.18877	-6.23843	4.42e-10	1.77e-08
ENSG00000197256.11	647.019	1.1538	0.184957	6.23817	4.43e-10	1.77e-08
ENSG00000198420.10	879.578	-0.664139	0.106491	-6.23658	4.47e-10	1.79e-08
ENSG00000205629.12	725.574	-0.614759	0.0985784	-6.23624	4.48e-10	1.79e-08
ENSG00000143013.13	3947.26	-1.10073	0.176536	-6.23515	4.51e-10	1.8e-08
ENSG00000013016.16	2427.09	-1.01201	0.162316	-6.23482	4.52e-10	1.8e-08
ENSG00000091164.13	1965.43	-0.543076	0.0871104	-6.23435	4.54e-10	1.81e-08
ENSG00000289279.1	166.369	1.8598	0.298369	6.23322	4.57e-10	1.82e-08
ENSG00000144810.16	168.081	1.58119	0.253719	6.23204	4.6e-10	1.83e-08
ENSG00000163975.14	242.544	-0.830957	0.133423	-6.22799	4.72e-10	1.87e-08
ENSG00000174963.18	120.18	1.35204	0.217105	6.22759	4.74e-10	1.87e-08
ENSG00000110107.9	2455.81	-0.727109	0.116756	-6.22757	4.74e-10	1.87e-08
ENSG00000163590.14	1452.74	-0.931499	0.149614	-6.22601	4.78e-10	1.89e-08
ENSG00000182220.15	3202.37	-0.667971	0.10733	-6.22355	4.86e-10	1.92e-08
ENSG00000155269.12	29.5654	-2.18929	0.351778	-6.22351	4.86e-10	1.92e-08
ENSG00000214078.13	1009.71	0.533046	0.0857097	6.2192	5e-10	1.97e-08
ENSG00000088179.9	1083.35	-0.891855	0.143417	-6.21862	5.02e-10	1.97e-08
ENSG00000187672.15	940.726	-1.37174	0.220615	-6.21781	5.04e-10	1.98e-08
ENSG00000171126.8	32.6992	-1.78728	0.287451	-6.21768	5.05e-10	1.98e-08
ENSG00000196072.12	1088.39	-0.557142	0.089657	-6.21415	5.16e-10	2.02e-08
ENSG00000115840.14	1236.46	-0.83736	0.134811	-6.21136	5.25e-10	2.05e-08
ENSG00000076604.16	363.119	0.982651	0.158277	6.20841	5.35e-10	2.09e-08
ENSG00000117155.17	1128.56	-1.10966	0.178741	-6.20823	5.36e-10	2.09e-08
ENSG00000154898.16	70.4699	1.24683	0.200849	6.2078	5.37e-10	2.09e-08
ENSG00000267365.2	71.6352	1.54697	0.249208	6.20757	5.38e-10	2.09e-08
ENSG00000107295.10	3869.65	-1.51733	0.244442	-6.20733	5.39e-10	2.09e-08
ENSG00000223959.11	435.511	0.65209	0.105054	6.20719	5.39e-10	2.09e-08
ENSG00000228649.11	19.4636	1.51348	0.243828	6.20715	5.4e-10	2.09e-08
ENSG00000256293.2	25.0407	-1.19288	0.192204	-6.20634	5.42e-10	2.1e-08
ENSG00000165731.21	106.041	-1.19671	0.192879	-6.20446	5.49e-10	2.12e-08
ENSG00000277075.3	15.1477	1.89835	0.305993	6.20389	5.51e-10	2.13e-08
ENSG00000269553.1	35.9237	1.68629	0.271879	6.20234	5.56e-10	2.15e-08
ENSG00000267909.3	80.6718	-1.24099	0.200148	-6.20037	5.63e-10	2.17e-08
ENSG00000187189.11	4436.93	-0.935738	0.150994	-6.19719	5.75e-10	2.21e-08
ENSG00000224568.3	17.6521	-2.59255	0.418462	-6.19543	5.81e-10	2.23e-08
ENSG00000183155.5	403.955	-0.693483	0.11197	-6.19347	5.89e-10	2.26e-08
ENSG00000129625.13	6038.26	-0.737029	0.119019	-6.19255	5.92e-10	2.27e-08
ENSG00000154767.15	363.426	0.621567	0.100395	6.19124	5.97e-10	2.29e-08
ENSG00000159082.18	2750.51	-1.1605	0.187506	-6.18916	6.05e-10	2.31e-08
ENSG00000104093.14	1370.2	-0.88434	0.142889	-6.189	6.05e-10	2.31e-08
ENSG00000125868.16	5396.66	-0.615822	0.0995383	-6.18678	6.14e-10	2.34e-08
ENSG00000126822.18	1407.6	1.44624	0.233855	6.18435	6.24e-10	2.38e-08
ENSG00000243024.7	39.5625	1.1102	0.179534	6.18377	6.26e-10	2.38e-08
ENSG00000172379.22	8168.78	-0.586999	0.0949467	-6.18241	6.31e-10	2.4e-08
ENSG00000245164.10	8.63139	2.57294	0.416181	6.18227	6.32e-10	2.4e-08
ENSG00000247627.2	1887.88	2.65858	0.43005	6.18201	6.33e-10	2.4e-08
ENSG00000111674.9	10602.5	-1.03778	0.167935	-6.17964	6.42e-10	2.43e-08
ENSG00000232104.5	64.1259	1.15145	0.186386	6.1778	6.5e-10	2.46e-08
ENSG00000019144.20	4564.23	1.26181	0.204292	6.17651	6.55e-10	2.48e-08
ENSG00000177098.9	850.089	-1.20213	0.194708	-6.17405	6.66e-10	2.51e-08
ENSG00000187231.14	1583.3	0.566453	0.0917835	6.17162	6.76e-10	2.55e-08
ENSG00000139977.14	660.221	-0.529251	0.085762	-6.17117	6.78e-10	2.55e-08
ENSG00000163624.6	761.639	-1.17725	0.190811	-6.16973	6.84e-10	2.57e-08
ENSG00000054690.14	5127.97	1.4019	0.227263	6.16861	6.89e-10	2.58e-08
ENSG00000101868.13	278.299	0.595637	0.0965601	6.16856	6.89e-10	2.58e-08
ENSG00000040933.16	1656.7	-0.902439	0.146301	-6.16839	6.9e-10	2.58e-08
ENSG00000257497.2	24.4038	1.79248	0.290594	6.16831	6.9e-10	2.58e-08
ENSG00000139292.13	216.216	1.62633	0.263724	6.16681	6.97e-10	2.6e-08
ENSG00000131437.16	2286.62	-0.969139	0.157156	-6.16673	6.97e-10	2.6e-08
ENSG00000213398.8	203.797	1.06377	0.172519	6.16611	7e-10	2.61e-08
ENSG00000182870.13	546.294	-1.38376	0.224428	-6.16571	7.02e-10	2.62e-08
ENSG00000139116.19	2461.3	-0.739175	0.119899	-6.16499	7.05e-10	2.62e-08
ENSG00000107816.17	995.583	0.703792	0.114169	6.16448	7.07e-10	2.63e-08
ENSG00000258733.7	61.7053	1.02257	0.16592	6.16304	7.14e-10	2.65e-08
ENSG00000265972.6	5318.28	1.48496	0.240955	6.16282	7.15e-10	2.65e-08
ENSG00000165637.14	1280.8	-0.48586	0.0788591	-6.16111	7.22e-10	2.68e-08
ENSG00000274330.1	13.4471	-1.78934	0.290478	-6.15997	7.28e-10	2.69e-08
ENSG00000274925.1	95.058	0.882028	0.143245	6.15748	7.39e-10	2.73e-08
ENSG00000221823.11	2452.83	-1.26851	0.206022	-6.15716	7.41e-10	2.73e-08
ENSG00000231999.8	309.772	0.954158	0.154984	6.1565	7.44e-10	2.74e-08
ENSG00000285530.1	6.56656	1.80794	0.293667	6.15645	7.44e-10	2.74e-08
ENSG00000101152.12	3142.79	-0.807307	0.131153	-6.15545	7.49e-10	2.75e-08
ENSG00000148019.14	557.312	0.562382	0.0913681	6.15513	7.5e-10	2.76e-08
ENSG00000157259.8	935.735	0.531466	0.0863691	6.15343	7.58e-10	2.78e-08
ENSG00000145349.20	3909.01	-0.999056	0.16238	-6.15259	7.62e-10	2.79e-08
ENSG00000101473.17	449.958	-0.531196	0.0863373	-6.15257	7.62e-10	2.79e-08
ENSG00000143420.19	4303.57	-0.683524	0.111098	-6.15244	7.63e-10	2.79e-08
ENSG00000150995.21	1938.73	-1.40217	0.227922	-6.15198	7.65e-10	2.79e-08
ENSG00000152503.10	769.148	-1.34586	0.218773	-6.15187	7.66e-10	2.79e-08
ENSG00000096717.12	423.414	0.539843	0.0877931	6.14904	7.8e-10	2.84e-08
ENSG00000146067.17	950.985	0.610654	0.0993166	6.14856	7.82e-10	2.85e-08
ENSG00000186094.18	197.996	-1.40223	0.228064	-6.1484	7.83e-10	2.85e-08
ENSG00000173726.11	6139.26	-0.772984	0.125766	-6.1462	7.94e-10	2.88e-08
ENSG00000170579.19	3569.38	-1.44943	0.235829	-6.1461	7.94e-10	2.88e-08
ENSG00000064763.12	429.746	-0.669872	0.109001	-6.14554	7.97e-10	2.89e-08
ENSG00000248469.1	90.8879	-1.47194	0.239613	-6.14297	8.1e-10	2.93e-08
ENSG00000135905.21	1511.43	0.995493	0.162086	6.14178	8.16e-10	2.95e-08
ENSG00000073670.14	1245.22	-1.2193	0.198534	-6.14153	8.17e-10	2.95e-08
ENSG00000186522.15	524.621	1.14698	0.186787	6.14059	8.22e-10	2.97e-08
ENSG00000069966.19	1166.38	-1.05871	0.172437	-6.13965	8.27e-10	2.98e-08
ENSG00000233508.4	263.898	-1.77368	0.288894	-6.13955	8.28e-10	2.98e-08
ENSG00000179918.19	699.732	-0.529877	0.0863173	-6.13872	8.32e-10	2.99e-08
ENSG00000186204.15	79.5904	2.42995	0.395903	6.13775	8.37e-10	3.01e-08
ENSG00000184378.3	16.4669	-1.22948	0.200339	-6.13702	8.41e-10	3.02e-08
ENSG00000290418.1	270.837	1.15433	0.188202	6.13344	8.6e-10	3.08e-08
ENSG00000166167.18	1595.65	-0.734394	0.119757	-6.13235	8.66e-10	3.1e-08
ENSG00000183960.9	994.825	1.56903	0.255928	6.13073	8.75e-10	3.13e-08
ENSG00000139370.12	391.483	0.634604	0.103514	6.1306	8.75e-10	3.13e-08
ENSG00000116771.6	49.4183	-1.26061	0.205745	-6.12706	8.95e-10	3.19e-08
ENSG00000139180.11	432.459	-0.637016	0.103968	-6.12703	8.95e-10	3.19e-08
ENSG00000162975.5	680.308	-1.27671	0.2084	-6.12624	9e-10	3.2e-08
ENSG00000135749.20	830.995	-0.771267	0.125915	-6.12528	9.05e-10	3.22e-08
ENSG00000139697.14	1193.98	-0.536569	0.0875994	-6.12526	9.05e-10	3.22e-08
ENSG00000073464.13	2181.31	-0.743413	0.121398	-6.12378	9.14e-10	3.24e-08
ENSG00000270012.1	56.8551	1.2324	0.201297	6.1223	9.22e-10	3.27e-08
ENSG00000136522.14	415.497	-0.447529	0.0730988	-6.12225	9.23e-10	3.27e-08
ENSG00000091157.15	1438.02	-0.836428	0.136662	-6.12043	9.33e-10	3.3e-08
ENSG00000145247.12	378.774	-0.712692	0.116526	-6.11615	9.59e-10	3.39e-08
ENSG00000067606.17	1656.91	-1.12834	0.184499	-6.11569	9.61e-10	3.39e-08
ENSG00000145063.15	71.1687	-1.76068	0.287959	-6.11434	9.7e-10	3.42e-08
ENSG00000138175.9	1499.44	-0.478494	0.0782605	-6.11412	9.71e-10	3.42e-08
ENSG00000177238.15	26.2957	-1.41074	0.230793	-6.11257	9.8e-10	3.45e-08
ENSG00000261617.2	66.7973	1.51081	0.247222	6.11116	9.89e-10	3.47e-08
ENSG00000167114.13	643.948	-0.764521	0.125135	-6.10958	9.99e-10	3.5e-08
ENSG00000096654.16	298.981	-1.00426	0.164375	-6.10954	9.99e-10	3.5e-08
ENSG00000274828.2	166.42	0.701721	0.114858	6.10947	1e-09	3.5e-08
ENSG00000115598.10	29.8334	-1.42548	0.233373	-6.10819	1.01e-09	3.52e-08
ENSG00000158296.14	490.884	0.71006	0.11625	6.10804	1.01e-09	3.52e-08
ENSG00000289313.1	34.9792	-2.20606	0.36123	-6.1071	1.01e-09	3.54e-08
ENSG00000066382.17	335.87	-0.961388	0.157426	-6.10693	1.02e-09	3.54e-08
ENSG00000177301.16	1478.7	-1.2	0.196561	-6.10498	1.03e-09	3.58e-08
ENSG00000171603.18	9625.3	-0.949362	0.155556	-6.10302	1.04e-09	3.62e-08
ENSG00000254013.1	15.6293	-1.69631	0.27796	-6.10273	1.04e-09	3.62e-08
ENSG00000281026.1	109.692	1.22159	0.200173	6.10268	1.04e-09	3.62e-08
ENSG00000233237.9	233.66	0.797483	0.130687	6.10226	1.05e-09	3.62e-08
ENSG00000111640.15	24225.1	-0.576354	0.0944577	-6.10171	1.05e-09	3.63e-08
ENSG00000198887.9	591.249	0.723932	0.11865	6.10142	1.05e-09	3.63e-08
ENSG00000168781.24	730.524	-0.643821	0.105521	-6.10133	1.05e-09	3.63e-08
ENSG00000119318.13	2245.36	-0.457247	0.0749635	-6.0996	1.06e-09	3.67e-08
ENSG00000140479.18	496.889	1.56793	0.257058	6.09949	1.06e-09	3.67e-08
ENSG00000116161.18	2763.99	-0.750317	0.123035	-6.09841	1.07e-09	3.69e-08
ENSG00000172731.15	686.101	-0.923879	0.151591	-6.09457	1.1e-09	3.77e-08
ENSG00000134343.14	609.358	-1.78939	0.293634	-6.09394	1.1e-09	3.78e-08
ENSG00000112559.15	84.5467	1.71902	0.282111	6.09342	1.11e-09	3.79e-08
ENSG00000143486.16	728.3	0.485151	0.0796424	6.09162	1.12e-09	3.83e-08
ENSG00000152642.11	1256.98	-0.552417	0.0906902	-6.09125	1.12e-09	3.84e-08
ENSG00000159176.14	11955.5	0.757704	0.124395	6.0911	1.12e-09	3.84e-08
ENSG00000225434.5	94.1194	2.04032	0.335031	6.08993	1.13e-09	3.86e-08
ENSG00000236255.2	85.777	0.738218	0.121221	6.08985	1.13e-09	3.86e-08
ENSG00000163618.18	2364.47	-1.34595	0.221036	-6.08928	1.13e-09	3.87e-08
ENSG00000121905.10	3565.27	-1.47662	0.242534	-6.08829	1.14e-09	3.89e-08
ENSG00000185753.13	296.195	0.683917	0.112336	6.08815	1.14e-09	3.89e-08
ENSG00000102178.13	751.25	-0.593558	0.0975054	-6.08744	1.15e-09	3.9e-08
ENSG00000135111.16	130.15	1.34633	0.221221	6.08592	1.16e-09	3.93e-08
ENSG00000138138.14	1363.61	-0.439585	0.0722438	-6.08473	1.17e-09	3.96e-08
ENSG00000005194.15	527.396	-0.531378	0.0873324	-6.08455	1.17e-09	3.96e-08
ENSG00000167210.17	22.1362	-1.90586	0.313252	-6.0841	1.17e-09	3.96e-08
ENSG00000084444.14	1649.92	-1.10898	0.182281	-6.08389	1.17e-09	3.97e-08
ENSG00000130449.6	830.333	0.69924	0.11496	6.08245	1.18e-09	4e-08
ENSG00000184371.14	579.884	1.03989	0.171023	6.0804	1.2e-09	4.04e-08
ENSG00000285367.3	39.8638	1.18599	0.195067	6.07992	1.2e-09	4.05e-08
ENSG00000092529.26	855.03	1.50533	0.247698	6.0773	1.22e-09	4.11e-08
ENSG00000264364.3	5670.15	-0.48602	0.0799764	-6.07704	1.22e-09	4.12e-08
ENSG00000246705.5	228.381	1.08478	0.17854	6.07581	1.23e-09	4.14e-08
ENSG00000196517.13	508.416	1.12401	0.185043	6.07434	1.24e-09	4.17e-08
ENSG00000204217.16	2557.95	-0.670756	0.110425	-6.07433	1.25e-09	4.17e-08
ENSG00000171533.12	2401.27	-0.576064	0.0948402	-6.07405	1.25e-09	4.18e-08
ENSG00000104388.15	3991.4	-0.596808	0.0982804	-6.0725	1.26e-09	4.21e-08
ENSG00000196159.14	301.206	0.8415	0.138584	6.07212	1.26e-09	4.22e-08
ENSG00000124216.4	55.3254	1.27612	0.210183	6.07146	1.27e-09	4.23e-08
ENSG00000108176.15	719.606	-0.860461	0.141842	-6.06633	1.31e-09	4.36e-08
ENSG00000156515.25	4378.98	-0.918881	0.151485	-6.06581	1.31e-09	4.37e-08
ENSG00000233670.7	226.945	1.9909	0.328303	6.0642	1.33e-09	4.41e-08
ENSG00000145990.11	1451.59	-1.11427	0.183756	-6.06385	1.33e-09	4.42e-08
ENSG00000168264.11	1367.1	0.51574	0.0850568	6.06348	1.33e-09	4.42e-08
ENSG00000051382.9	924.002	-0.636329	0.104957	-6.06277	1.34e-09	4.44e-08
ENSG00000130540.14	3848.78	-1.48576	0.245098	-6.0619	1.35e-09	4.46e-08
ENSG00000168763.16	576.772	0.576367	0.095098	6.06077	1.35e-09	4.48e-08
ENSG00000198356.12	1115.13	-0.584728	0.0964835	-6.06039	1.36e-09	4.49e-08
ENSG00000112640.16	663.22	-0.832842	0.137431	-6.06009	1.36e-09	4.49e-08
ENSG00000135046.14	944.769	1.8744	0.309399	6.0582	1.38e-09	4.54e-08
ENSG00000154277.13	14311.8	-1.26581	0.208951	-6.05794	1.38e-09	4.54e-08
ENSG00000150394.14	1158.45	-1.28936	0.212876	-6.05685	1.39e-09	4.57e-08
ENSG00000138617.16	144.212	0.464583	0.0767297	6.05479	1.41e-09	4.62e-08
ENSG00000146731.11	1899.6	-0.374714	0.0619046	-6.05309	1.42e-09	4.67e-08
ENSG00000181061.14	2381.95	-0.610465	0.100856	-6.05281	1.42e-09	4.67e-08
ENSG00000197586.13	2149.29	-0.73155	0.120884	-6.05169	1.43e-09	4.7e-08
ENSG00000020922.13	450.307	0.551297	0.0911148	6.05058	1.44e-09	4.73e-08
ENSG00000203668.3	318.601	-0.92726	0.153316	-6.04802	1.47e-09	4.8e-08
ENSG00000159199.14	1356.49	-0.636069	0.105214	-6.04547	1.49e-09	4.86e-08
ENSG00000273015.3	420.3	0.71372	0.118059	6.04544	1.49e-09	4.86e-08
ENSG00000151948.12	555.032	-1.31449	0.217438	-6.04535	1.49e-09	4.86e-08
ENSG00000112773.16	100.259	1.06086	0.175485	6.04529	1.49e-09	4.86e-08
ENSG00000073417.15	1377.04	1.10997	0.183656	6.04375	1.51e-09	4.9e-08
ENSG00000185933.7	45.8194	-1.79297	0.296836	-6.04028	1.54e-09	5e-08
ENSG00000165868.16	2824.08	-0.977865	0.161891	-6.04025	1.54e-09	5e-08
ENSG00000174132.9	499.283	-0.628505	0.10407	-6.03927	1.55e-09	5.02e-08
ENSG00000101210.14	6207.31	-1.33698	0.221391	-6.039	1.55e-09	5.03e-08
ENSG00000175215.11	2514.02	0.674725	0.11174	6.03835	1.56e-09	5.04e-08
ENSG00000170836.13	265.759	0.623173	0.103211	6.03785	1.56e-09	5.05e-08
ENSG00000149488.14	48.39	0.961527	0.159329	6.03486	1.59e-09	5.14e-08
ENSG00000182481.10	632.154	-0.734342	0.121693	-6.0344	1.6e-09	5.15e-08
ENSG00000170275.15	3342.97	0.866255	0.143569	6.03372	1.6e-09	5.16e-08
ENSG00000272899.4	170.269	-0.941562	0.156051	-6.0337	1.6e-09	5.16e-08
ENSG00000166845.15	122.803	1.08866	0.180501	6.03133	1.63e-09	5.23e-08
ENSG00000250366.4	417.577	-1.36492	0.226433	-6.02789	1.66e-09	5.34e-08
ENSG00000282024.1	60.1524	2.40083	0.398298	6.02773	1.66e-09	5.34e-08
ENSG00000137168.8	576.555	-0.529656	0.087876	-6.02731	1.67e-09	5.35e-08
ENSG00000285908.1	18.2823	1.87432	0.311134	6.02414	1.7e-09	5.45e-08
ENSG00000163818.20	593.95	-0.890061	0.147821	-6.02122	1.73e-09	5.54e-08
ENSG00000249109.1	41.0685	-1.60082	0.265997	-6.0182	1.76e-09	5.64e-08
ENSG00000184867.14	1197.04	-0.470863	0.0782558	-6.01697	1.78e-09	5.68e-08
ENSG00000170876.8	807.191	0.40339	0.0670443	6.01677	1.78e-09	5.68e-08
ENSG00000289043.1	23.0925	1.1083	0.184208	6.01657	1.78e-09	5.68e-08
ENSG00000196482.18	182.095	-1.12357	0.18677	-6.01581	1.79e-09	5.7e-08
ENSG00000177614.11	2306.55	-1.0588	0.176007	-6.01569	1.79e-09	5.7e-08
ENSG00000172348.16	2871.64	-1.15939	0.19274	-6.01529	1.8e-09	5.71e-08
ENSG00000134575.13	550.377	-0.573426	0.0953399	-6.01454	1.8e-09	5.73e-08
ENSG00000152782.19	192.176	-0.776177	0.129073	-6.01348	1.82e-09	5.76e-08
ENSG00000146352.13	1101.67	-1.10245	0.183346	-6.01294	1.82e-09	5.78e-08
ENSG00000124767.7	2309.31	-0.429769	0.0714834	-6.01216	1.83e-09	5.8e-08
ENSG00000108924.14	2182.63	-1.08841	0.181086	-6.01046	1.85e-09	5.85e-08
ENSG00000166557.14	519.216	-0.527214	0.0877211	-6.01011	1.85e-09	5.86e-08
ENSG00000156711.17	293.373	-1.03691	0.172532	-6.00994	1.86e-09	5.86e-08
ENSG00000065029.15	675.905	0.438896	0.0730398	6.00899	1.87e-09	5.89e-08
ENSG00000134490.14	138.689	-1.01979	0.169732	-6.00823	1.88e-09	5.91e-08
ENSG00000125166.13	2130.98	-0.873265	0.145366	-6.00737	1.89e-09	5.94e-08
ENSG00000227825.4	39.2807	-1.25543	0.209057	-6.00521	1.91e-09	6.01e-08
ENSG00000285883.1	10.6614	-2.18509	0.363891	-6.00479	1.92e-09	6.02e-08
ENSG00000172301.11	1191.77	-0.614721	0.102387	-6.00392	1.93e-09	6.04e-08
ENSG00000116030.17	1649.95	-0.502894	0.0837642	-6.00369	1.93e-09	6.04e-08
ENSG00000251442.8	740.683	1.95683	0.32594	6.00365	1.93e-09	6.04e-08
ENSG00000240694.9	5074.93	-1.08641	0.181021	-6.00158	1.95e-09	6.12e-08
ENSG00000114023.16	1123.64	-0.468671	0.0781019	-6.00076	1.96e-09	6.14e-08
ENSG00000078018.22	18752.2	-1.16826	0.194719	-5.99973	1.98e-09	6.17e-08
ENSG00000182013.18	3168.04	-1.15286	0.192155	-5.99962	1.98e-09	6.17e-08
ENSG00000162378.13	1437.34	-0.735273	0.122589	-5.99787	2e-09	6.23e-08
ENSG00000184900.16	2651	-0.6567	0.109506	-5.99691	2.01e-09	6.26e-08
ENSG00000128656.15	17608.7	-1.49482	0.249276	-5.99666	2.01e-09	6.27e-08
ENSG00000128596.17	806.765	-0.707805	0.118054	-5.99559	2.03e-09	6.3e-08
ENSG00000101146.13	573.513	-0.51834	0.0864794	-5.9938	2.05e-09	6.37e-08
ENSG00000169744.13	1280.9	-1.3989	0.233405	-5.99343	2.05e-09	6.37e-08
ENSG00000113621.15	1245.96	-0.335906	0.0560589	-5.99201	2.07e-09	6.42e-08
ENSG00000204396.11	99.786	-1.57975	0.263649	-5.99188	2.07e-09	6.42e-08
ENSG00000151090.20	1608.78	-1.39459	0.23283	-5.98972	2.1e-09	6.5e-08
ENSG00000272455.1	93.3018	0.583723	0.0974579	5.98949	2.1e-09	6.5e-08
ENSG00000153347.10	40.1391	2.44005	0.407449	5.9886	2.12e-09	6.53e-08
ENSG00000165959.12	1537.01	1.16856	0.195139	5.98833	2.12e-09	6.54e-08
ENSG00000155729.13	286.341	0.618313	0.10327	5.98735	2.13e-09	6.57e-08
ENSG00000204843.13	4881.8	-0.589739	0.0985012	-5.98712	2.14e-09	6.57e-08
ENSG00000169504.15	3521.34	1.08509	0.181255	5.98656	2.14e-09	6.59e-08
ENSG00000168546.11	361.36	-1.35822	0.226895	-5.98611	2.15e-09	6.6e-08
ENSG00000136451.9	824.015	0.92365	0.154332	5.98482	2.17e-09	6.65e-08
ENSG00000138658.16	137.165	1.13897	0.190336	5.98401	2.18e-09	6.68e-08
ENSG00000111596.14	1048.54	0.337479	0.0564153	5.98205	2.2e-09	6.75e-08
ENSG00000128645.15	4.48046	2.55501	0.427125	5.98189	2.21e-09	6.75e-08
ENSG00000123352.18	558.042	-0.797066	0.133248	-5.98183	2.21e-09	6.75e-08
ENSG00000111077.18	2237.38	1.00017	0.167214	5.98138	2.21e-09	6.76e-08
ENSG00000255176.1	51.1658	1.56628	0.261886	5.9808	2.22e-09	6.78e-08
ENSG00000233532.6	55.1522	-1.68441	0.281655	-5.98041	2.23e-09	6.79e-08
ENSG00000105976.16	500.712	-1.61655	0.270324	-5.98005	2.23e-09	6.79e-08
ENSG00000246363.4	73.6361	-1.97864	0.330977	-5.97819	2.26e-09	6.86e-08
ENSG00000129933.21	1229.1	0.594232	0.0994015	5.9781	2.26e-09	6.86e-08
ENSG00000061676.16	4922.49	-0.716098	0.119818	-5.97657	2.28e-09	6.92e-08
ENSG00000286230.1	14.3024	-1.51281	0.253127	-5.97652	2.28e-09	6.92e-08
ENSG00000165175.17	1971.6	1.26392	0.211536	5.97495	2.3e-09	6.98e-08
ENSG00000105983.23	1060.29	-0.459146	0.0768478	-5.97474	2.3e-09	6.98e-08
ENSG00000009844.16	858.969	-0.547537	0.0916542	-5.97394	2.32e-09	7.01e-08
ENSG00000080503.25	3269.97	-0.434345	0.0727094	-5.9737	2.32e-09	7.01e-08
ENSG00000145730.21	2638.19	-0.640797	0.107283	-5.97296	2.33e-09	7.03e-08
ENSG00000149972.12	440.296	-1.66723	0.2792	-5.97144	2.35e-09	7.09e-08
ENSG00000185361.9	351.391	-1.14747	0.192201	-5.97018	2.37e-09	7.14e-08
ENSG00000101972.20	1416.01	0.643496	0.107787	5.97004	2.37e-09	7.14e-08
ENSG00000269821.2	277.401	1.19847	0.200755	5.96979	2.38e-09	7.15e-08
ENSG00000076108.12	1520.99	0.502572	0.0841993	5.96884	2.39e-09	7.18e-08
ENSG00000260578.1	50.6489	1.01622	0.170255	5.9688	2.39e-09	7.18e-08
ENSG00000286635.1	5.3556	-2.07425	0.347599	-5.96737	2.41e-09	7.23e-08
ENSG00000132475.10	6765.96	0.842684	0.141269	5.96512	2.44e-09	7.32e-08
ENSG00000172893.18	984.333	0.847109	0.142011	5.96507	2.45e-09	7.32e-08
ENSG00000266573.6	18.2052	-2.85769	0.479308	-5.96211	2.49e-09	7.45e-08
ENSG00000178764.8	698.721	0.716911	0.120261	5.96131	2.5e-09	7.47e-08
ENSG00000165288.11	330.191	0.611064	0.102509	5.9611	2.51e-09	7.47e-08
ENSG00000179456.12	2810.82	-1.01704	0.170613	-5.96108	2.51e-09	7.47e-08
ENSG00000112232.10	100.534	-1.18859	0.199394	-5.96103	2.51e-09	7.47e-08
ENSG00000079387.15	227.573	0.504815	0.0847253	5.95826	2.55e-09	7.59e-08
ENSG00000165914.15	2069.75	-0.748509	0.125675	-5.95591	2.59e-09	7.69e-08
ENSG00000015153.15	650.708	-0.492575	0.0827051	-5.9558	2.59e-09	7.69e-08
ENSG00000143473.14	75.5911	-1.60921	0.270217	-5.95523	2.6e-09	7.71e-08
ENSG00000140299.14	732.214	0.557953	0.0937104	5.95402	2.62e-09	7.76e-08
ENSG00000272841.1	125.366	-1.01375	0.170307	-5.95249	2.64e-09	7.82e-08
ENSG00000279811.1	47.9515	1.87144	0.314403	5.95236	2.64e-09	7.82e-08
ENSG00000100030.15	6411.77	-0.897663	0.150808	-5.95236	2.64e-09	7.82e-08
ENSG00000184203.8	1382.44	-0.525969	0.0883705	-5.95186	2.65e-09	7.83e-08
ENSG00000204323.5	52.36	1.61506	0.271405	5.95074	2.67e-09	7.87e-08
ENSG00000138190.17	403.543	-0.704966	0.118468	-5.95068	2.67e-09	7.87e-08
ENSG00000163964.18	662.786	-0.45821	0.0770191	-5.94931	2.69e-09	7.93e-08
ENSG00000172264.19	387.317	-1.25141	0.210354	-5.9491	2.7e-09	7.94e-08
ENSG00000169933.17	701.245	-1.45853	0.245189	-5.94861	2.7e-09	7.95e-08
ENSG00000171497.5	458.531	-0.698873	0.117511	-5.94728	2.73e-09	8.01e-08
ENSG00000116199.12	1952.92	-0.583069	0.0980425	-5.94711	2.73e-09	8.01e-08
ENSG00000132563.17	2670.5	-0.827374	0.13918	-5.94463	2.77e-09	8.13e-08
ENSG00000213694.7	420.378	1.298	0.218405	5.94307	2.8e-09	8.19e-08
ENSG00000183621.15	238.067	0.536053	0.0901984	5.94305	2.8e-09	8.19e-08
ENSG00000072310.18	1650.85	1.19961	0.201876	5.94231	2.81e-09	8.22e-08
ENSG00000124688.14	179.961	-0.613311	0.103223	-5.94163	2.82e-09	8.24e-08
ENSG00000120458.13	370.939	0.571809	0.0962441	5.94124	2.83e-09	8.26e-08
ENSG00000154727.11	524.633	0.583893	0.0982938	5.94029	2.85e-09	8.29e-08
ENSG00000101019.22	1128.19	-0.397512	0.0669202	-5.94009	2.85e-09	8.29e-08
ENSG00000198732.11	1531.5	1.13632	0.191298	5.94006	2.85e-09	8.29e-08
ENSG00000117707.17	414.519	1.02522	0.172595	5.94005	2.85e-09	8.29e-08
ENSG00000169306.11	65.5307	1.36939	0.230651	5.93709	2.9e-09	8.43e-08
ENSG00000185189.18	2579.97	0.665517	0.112118	5.93586	2.92e-09	8.48e-08
ENSG00000100600.15	875.269	-0.711354	0.119842	-5.93575	2.93e-09	8.48e-08
ENSG00000154262.13	120.878	1.62555	0.273861	5.93569	2.93e-09	8.48e-08
ENSG00000176105.14	606.585	0.814628	0.137319	5.93236	2.99e-09	8.64e-08
ENSG00000254510.3	22.7593	-1.85012	0.311878	-5.9322	2.99e-09	8.64e-08
ENSG00000260917.1	448.034	-0.596938	0.100627	-5.93218	2.99e-09	8.64e-08
ENSG00000197381.18	960.674	-0.962323	0.162225	-5.93203	2.99e-09	8.64e-08
ENSG00000156219.18	203.761	1.53314	0.258484	5.93125	3.01e-09	8.67e-08
ENSG00000185559.16	18.7608	3.68918	0.622074	5.93045	3.02e-09	8.71e-08
ENSG00000139131.13	160.537	-0.514688	0.0867963	-5.92984	3.03e-09	8.73e-08
ENSG00000234072.1	76.512	0.872301	0.147148	5.92805	3.07e-09	8.82e-08
ENSG00000174514.13	1565.79	-1.28708	0.217126	-5.92778	3.07e-09	8.82e-08
ENSG00000158301.20	1431.14	-0.962126	0.162329	-5.92701	3.09e-09	8.86e-08
ENSG00000258986.7	584.029	-0.948175	0.160061	-5.92384	3.15e-09	9.02e-08
ENSG00000159086.15	779.538	0.751263	0.126853	5.92233	3.17e-09	9.1e-08
ENSG00000162692.12	288.05	1.26	0.212773	5.92183	3.18e-09	9.12e-08
ENSG00000183196.10	425.48	1.26459	0.213558	5.92155	3.19e-09	9.12e-08
ENSG00000067057.19	2787.44	-1.03728	0.17518	-5.92123	3.2e-09	9.13e-08
ENSG00000197779.15	264.303	0.625189	0.105604	5.92014	3.22e-09	9.18e-08
ENSG00000134072.11	101.512	-1.0058	0.169895	-5.9201	3.22e-09	9.18e-08
ENSG00000205037.2	37.982	-1.783	0.301295	-5.91779	3.26e-09	9.3e-08
ENSG00000227051.7	4845.28	-0.720431	0.121747	-5.91742	3.27e-09	9.31e-08
ENSG00000112319.21	63.5575	1.63491	0.276293	5.91731	3.27e-09	9.31e-08
ENSG00000169641.15	908.743	-0.86154	0.145614	-5.91659	3.29e-09	9.34e-08
ENSG00000104888.10	21048.2	-1.57451	0.266245	-5.91378	3.34e-09	9.5e-08
ENSG00000104722.14	6887.89	-1.7956	0.303728	-5.91189	3.38e-09	9.6e-08
ENSG00000184672.12	858.255	-1.28884	0.218038	-5.91109	3.4e-09	9.63e-08
ENSG00000166147.15	522.78	0.705367	0.119331	5.911	3.4e-09	9.63e-08
ENSG00000253719.4	2860.64	-0.505545	0.0855277	-5.91089	3.4e-09	9.63e-08
ENSG00000179241.13	570.005	0.816306	0.138147	5.90895	3.44e-09	9.74e-08
ENSG00000114423.23	337.581	0.667897	0.113041	5.90845	3.45e-09	9.76e-08
ENSG00000164070.12	870.347	-0.84835	0.143592	-5.90807	3.46e-09	9.77e-08
ENSG00000169379.17	189.631	0.590574	0.0999826	5.90677	3.49e-09	9.84e-08
ENSG00000003137.9	504.262	-1.47812	0.250305	-5.9053	3.52e-09	9.92e-08
ENSG00000157219.5	355.32	-1.46403	0.247939	-5.90479	3.53e-09	9.94e-08
ENSG00000168124.3	41.3485	-1.42888	0.242013	-5.90412	3.55e-09	9.96e-08
ENSG00000162817.7	2143.74	-1.25806	0.213085	-5.90406	3.55e-09	9.96e-08
ENSG00000103034.15	11498.5	-0.996816	0.168837	-5.90402	3.55e-09	9.96e-08
ENSG00000245694.12	86.1393	2.07199	0.350996	5.90317	3.57e-09	1e-07
ENSG00000119280.17	2768.67	0.884088	0.14978	5.90258	3.58e-09	1e-07
ENSG00000165023.7	3070.95	-1.55413	0.263346	-5.90147	3.6e-09	1.01e-07
ENSG00000164050.13	3303.38	0.927343	0.157152	5.90094	3.61e-09	1.01e-07
ENSG00000104419.17	5218.97	1.0941	0.185436	5.90014	3.63e-09	1.02e-07
ENSG00000143815.15	468.792	0.850525	0.144204	5.89809	3.68e-09	1.03e-07
ENSG00000250786.4	54.2821	1.29873	0.220208	5.89773	3.69e-09	1.03e-07
ENSG00000135931.19	441.518	-0.846201	0.143486	-5.89746	3.69e-09	1.03e-07
ENSG00000114279.15	2030.18	-1.29504	0.219608	-5.89703	3.7e-09	1.03e-07
ENSG00000158859.10	627.386	1.63558	0.277399	5.89612	3.72e-09	1.04e-07
ENSG00000116478.12	670.343	0.808168	0.137069	5.89608	3.72e-09	1.04e-07
ENSG00000136813.15	2890.64	-0.385441	0.0653792	-5.89546	3.74e-09	1.04e-07
ENSG00000176788.9	7385.9	-1.16658	0.197881	-5.89534	3.74e-09	1.04e-07
ENSG00000108848.16	5597.26	0.515717	0.0874826	5.89508	3.74e-09	1.04e-07
ENSG00000176383.9	99.8314	-1.20231	0.203981	-5.89422	3.76e-09	1.04e-07
ENSG00000236268.6	38.1243	-1.96388	0.333234	-5.89339	3.78e-09	1.05e-07
ENSG00000116983.13	8375.45	-1.21542	0.206248	-5.89302	3.79e-09	1.05e-07
ENSG00000149474.15	578.612	-0.532439	0.0903712	-5.89169	3.82e-09	1.06e-07
ENSG00000259712.1	5.18234	2.3552	0.399754	5.89161	3.82e-09	1.06e-07
ENSG00000188674.11	662.455	-1.26167	0.214161	-5.89123	3.83e-09	1.06e-07
ENSG00000106443.17	1090.23	-0.663508	0.112642	-5.89041	3.85e-09	1.06e-07
ENSG00000119125.17	4161.93	-1.56909	0.266406	-5.88983	3.87e-09	1.06e-07
ENSG00000179388.9	865.284	-1.86754	0.31708	-5.88979	3.87e-09	1.06e-07
ENSG00000159685.11	432.751	-0.879228	0.149322	-5.88813	3.91e-09	1.07e-07
ENSG00000261195.2	63.6817	1.30119	0.220986	5.88811	3.91e-09	1.07e-07
ENSG00000181722.18	70.1183	1.22536	0.208142	5.88714	3.93e-09	1.08e-07
ENSG00000076053.12	181.682	0.655665	0.111393	5.88603	3.96e-09	1.08e-07
ENSG00000140992.19	1055.35	-0.722697	0.122793	-5.88551	3.97e-09	1.09e-07
ENSG00000198108.4	91.3558	-1.11343	0.189257	-5.88314	4.03e-09	1.1e-07
ENSG00000141338.15	1100.02	1.59034	0.27052	5.87881	4.13e-09	1.13e-07
ENSG00000127526.15	649.506	-0.536432	0.0912747	-5.87712	4.17e-09	1.14e-07
ENSG00000156486.8	102.965	-1.71162	0.291252	-5.87676	4.18e-09	1.14e-07
ENSG00000204520.14	196.84	1.04152	0.177295	5.87451	4.24e-09	1.16e-07
ENSG00000115468.13	3368.08	0.966169	0.164496	5.8735	4.27e-09	1.16e-07
ENSG00000136636.13	1247.9	0.593978	0.101142	5.87269	4.29e-09	1.17e-07
ENSG00000149633.12	711.098	1.04614	0.178142	5.87249	4.29e-09	1.17e-07
ENSG00000165195.16	282.576	0.845575	0.143998	5.87214	4.3e-09	1.17e-07
ENSG00000267534.4	40.6542	1.06791	0.18188	5.87151	4.32e-09	1.17e-07
ENSG00000278540.5	2078.05	-0.396475	0.0675262	-5.87143	4.32e-09	1.17e-07
ENSG00000203865.13	163.478	0.741959	0.126397	5.87006	4.36e-09	1.18e-07
ENSG00000100934.15	850.877	-0.541143	0.0921965	-5.86945	4.37e-09	1.18e-07
ENSG00000148082.10	3827.84	-1.03113	0.175711	-5.86835	4.4e-09	1.19e-07
ENSG00000154001.14	954.29	-0.573028	0.0976476	-5.86832	4.4e-09	1.19e-07
ENSG00000102100.16	232.07	-0.468431	0.0798379	-5.86727	4.43e-09	1.2e-07
ENSG00000265206.6	6.7959	1.92918	0.328807	5.8672	4.43e-09	1.2e-07
ENSG00000180398.13	2745.7	-0.550887	0.0939003	-5.86672	4.44e-09	1.2e-07
ENSG00000140254.13	6.48	1.59056	0.271119	5.86666	4.45e-09	1.2e-07
ENSG00000167615.18	4564.75	0.721723	0.123037	5.86593	4.47e-09	1.2e-07
ENSG00000187122.17	2658.52	-1.15931	0.197668	-5.86495	4.49e-09	1.21e-07
ENSG00000169247.14	889.188	1.60022	0.272874	5.86432	4.51e-09	1.21e-07
ENSG00000138030.14	110.895	-0.633628	0.108049	-5.86427	4.51e-09	1.21e-07
ENSG00000125863.20	697.087	-0.560923	0.0956706	-5.86307	4.54e-09	1.22e-07
ENSG00000108349.17	3285.17	0.610142	0.104069	5.86288	4.55e-09	1.22e-07
ENSG00000167074.15	1805.26	-0.771299	0.131591	-5.86135	4.59e-09	1.23e-07
ENSG00000158470.5	1232.95	-0.664627	0.1134	-5.86091	4.6e-09	1.23e-07
ENSG00000184156.18	2358.48	-1.02986	0.175738	-5.86019	4.62e-09	1.24e-07
ENSG00000152558.15	2366.04	1.03252	0.176195	5.8601	4.63e-09	1.24e-07
ENSG00000119401.11	197.09	-0.656328	0.112003	-5.85993	4.63e-09	1.24e-07
ENSG00000152413.15	834.505	-1.42948	0.243959	-5.85952	4.64e-09	1.24e-07
ENSG00000277159.1	55.2308	-1.34493	0.229533	-5.85944	4.64e-09	1.24e-07
ENSG00000175287.19	567.431	1.28732	0.219736	5.85848	4.67e-09	1.24e-07
ENSG00000177694.16	64.5278	0.85061	0.145208	5.85789	4.69e-09	1.25e-07
ENSG00000164283.13	8.64519	2.1285	0.363357	5.85788	4.69e-09	1.25e-07
ENSG00000061273.18	863.153	0.711593	0.121495	5.85696	4.71e-09	1.25e-07
ENSG00000100226.16	1041.61	0.371186	0.0633801	5.8565	4.73e-09	1.25e-07
ENSG00000171735.21	1928.8	-0.59328	0.101334	-5.85472	4.78e-09	1.27e-07
ENSG00000287558.1	65.7824	-1.45101	0.247856	-5.85422	4.79e-09	1.27e-07
ENSG00000273599.1	42.415	0.878691	0.150124	5.8531	4.83e-09	1.28e-07
ENSG00000132313.15	960.653	-0.466111	0.0796388	-5.85281	4.83e-09	1.28e-07
ENSG00000173598.14	1346.57	-0.8565	0.146344	-5.85266	4.84e-09	1.28e-07
ENSG00000288802.1	411.671	-1.0778	0.18417	-5.85221	4.85e-09	1.28e-07
ENSG00000160014.17	24514.4	-1.23748	0.211517	-5.8505	4.9e-09	1.29e-07
ENSG00000100987.15	85.7104	1.06936	0.182784	5.85038	4.9e-09	1.29e-07
ENSG00000287844.1	10.3836	-2.8362	0.484827	-5.84991	4.92e-09	1.3e-07
ENSG00000174453.10	179.55	-1.33002	0.227411	-5.84855	4.96e-09	1.31e-07
ENSG00000188786.10	385.011	0.580849	0.0993198	5.84827	4.97e-09	1.31e-07
ENSG00000204138.13	600.26	0.808062	0.138175	5.84811	4.97e-09	1.31e-07
ENSG00000131089.17	3869.06	-0.96639	0.165262	-5.84764	4.99e-09	1.31e-07
ENSG00000237515.10	867.383	-1.22506	0.209501	-5.84754	4.99e-09	1.31e-07
ENSG00000240204.3	70.6517	-1.03268	0.176607	-5.84732	5e-09	1.31e-07
ENSG00000103710.11	481.111	1.43479	0.24539	5.84698	5.01e-09	1.31e-07
ENSG00000127561.16	1774.93	-1.10229	0.18854	-5.84646	5.02e-09	1.31e-07
ENSG00000155111.15	1578.87	0.934025	0.159772	5.84597	5.04e-09	1.32e-07
ENSG00000260328.1	241.716	-1.70381	0.291531	-5.84435	5.09e-09	1.33e-07
ENSG00000078369.19	10471.8	-0.53737	0.091966	-5.84314	5.12e-09	1.34e-07
ENSG00000005981.13	70.6599	1.03828	0.177705	5.84275	5.13e-09	1.34e-07
ENSG00000222044.1	35.4028	1.85613	0.317756	5.84138	5.18e-09	1.35e-07
ENSG00000237232.9	13.1443	1.80477	0.308991	5.84085	5.19e-09	1.35e-07
ENSG00000183049.14	2793.63	-1.3102	0.224378	-5.83926	5.24e-09	1.36e-07
ENSG00000109046.15	5680.86	0.794422	0.136057	5.8389	5.25e-09	1.37e-07
ENSG00000188958.10	18.6314	-2.17708	0.372862	-5.83884	5.26e-09	1.37e-07
ENSG00000198794.12	6750.41	-1.04006	0.178147	-5.83819	5.28e-09	1.37e-07
ENSG00000085415.16	618.09	-0.750721	0.128628	-5.83636	5.34e-09	1.38e-07
ENSG00000198785.7	329.315	-1.25252	0.214614	-5.83614	5.34e-09	1.38e-07
ENSG00000196865.4	587.734	0.608458	0.104301	5.8337	5.42e-09	1.4e-07
ENSG00000170153.11	757.851	-1.02809	0.176249	-5.83313	5.44e-09	1.41e-07
ENSG00000150625.17	19914.6	-0.804111	0.137867	-5.83253	5.46e-09	1.41e-07
ENSG00000112812.16	36.0612	-1.57494	0.270056	-5.83188	5.48e-09	1.42e-07
ENSG00000166908.18	1133	-0.755211	0.12951	-5.83128	5.5e-09	1.42e-07
ENSG00000154027.19	8029.38	-1.1023	0.189075	-5.82997	5.54e-09	1.43e-07
ENSG00000158636.17	460.109	0.516746	0.0886537	5.82881	5.58e-09	1.44e-07
ENSG00000133816.19	2652.49	-1.29931	0.222972	-5.82725	5.63e-09	1.45e-07
ENSG00000160908.15	201.277	0.437532	0.0750956	5.82634	5.67e-09	1.46e-07
ENSG00000161896.12	156.271	1.78776	0.30685	5.82616	5.67e-09	1.46e-07
ENSG00000097021.21	1988.38	-1.25603	0.215618	-5.82523	5.7e-09	1.46e-07
ENSG00000132561.14	982.563	0.951365	0.163328	5.82489	5.72e-09	1.47e-07
ENSG00000177946.7	198.472	-0.57574	0.0988429	-5.8248	5.72e-09	1.47e-07
ENSG00000110427.17	2839.71	-1.55018	0.26615	-5.82446	5.73e-09	1.47e-07
ENSG00000152556.17	2549.98	-0.76271	0.130959	-5.82405	5.74e-09	1.47e-07
ENSG00000150873.12	165.798	-1.0854	0.186382	-5.82355	5.76e-09	1.47e-07
ENSG00000152465.18	450.094	-0.455686	0.0782694	-5.82202	5.81e-09	1.49e-07
ENSG00000221866.10	1200.83	-1.02389	0.175915	-5.82035	5.87e-09	1.5e-07
ENSG00000108384.16	429.309	-0.617426	0.106084	-5.82015	5.88e-09	1.5e-07
ENSG00000066032.19	3615.7	-0.641708	0.110259	-5.81999	5.89e-09	1.5e-07
ENSG00000108784.10	203.638	0.812448	0.139673	5.81679	6e-09	1.53e-07
ENSG00000103356.18	489.643	-0.564089	0.0969857	-5.81621	6.02e-09	1.53e-07
ENSG00000138381.10	416.57	-0.459891	0.0790709	-5.81619	6.02e-09	1.53e-07
ENSG00000113966.11	343.216	-0.876273	0.150663	-5.8161	6.02e-09	1.53e-07
ENSG00000117318.9	782.731	1.55538	0.267518	5.81411	6.1e-09	1.55e-07
ENSG00000141098.13	565.164	-0.680643	0.11709	-5.813	6.14e-09	1.56e-07
ENSG00000172671.20	134.13	0.735546	0.126541	5.8127	6.15e-09	1.56e-07
ENSG00000183199.6	71.5035	-0.796187	0.137003	-5.81148	6.19e-09	1.57e-07
ENSG00000255302.5	4748.58	-0.469663	0.0808433	-5.80955	6.26e-09	1.59e-07
ENSG00000188191.16	4838.76	-1.35671	0.233581	-5.80829	6.31e-09	1.6e-07
ENSG00000122435.11	290.077	0.78977	0.13599	5.80755	6.34e-09	1.6e-07
ENSG00000135324.6	400.829	-1.242	0.213864	-5.8074	6.35e-09	1.6e-07
ENSG00000149201.10	32.6799	1.50854	0.259867	5.80504	6.44e-09	1.62e-07
ENSG00000067221.14	620.48	-0.837835	0.14435	-5.80417	6.47e-09	1.63e-07
ENSG00000066468.24	2041.79	0.962749	0.165929	5.80218	6.55e-09	1.65e-07
ENSG00000070961.17	4339.64	-1.22677	0.211575	-5.79829	6.7e-09	1.69e-07
ENSG00000160789.24	723.478	0.938336	0.16183	5.79828	6.7e-09	1.69e-07
ENSG00000139352.4	306.087	0.958756	0.16536	5.798	6.71e-09	1.69e-07
ENSG00000185742.7	926.857	-1.78931	0.308613	-5.79789	6.72e-09	1.69e-07
ENSG00000136935.14	614.776	0.339346	0.0585393	5.79689	6.76e-09	1.7e-07
ENSG00000182674.6	105.923	-1.55996	0.269118	-5.79654	6.77e-09	1.7e-07
ENSG00000204052.5	143.1	-1.32369	0.228384	-5.79589	6.8e-09	1.7e-07
ENSG00000141622.14	527.378	-1.13215	0.19536	-5.79519	6.82e-09	1.71e-07
ENSG00000106537.8	1306.03	-1.15384	0.199116	-5.79479	6.84e-09	1.71e-07
ENSG00000100294.13	213.272	-0.833258	0.143831	-5.79329	6.9e-09	1.73e-07
ENSG00000179915.25	3709.02	-1.35266	0.233528	-5.79229	6.94e-09	1.73e-07
ENSG00000008283.16	862.697	-1.01253	0.174823	-5.79176	6.97e-09	1.74e-07
ENSG00000089220.5	16764.5	-0.366993	0.0633663	-5.79161	6.97e-09	1.74e-07
ENSG00000139946.11	316.491	0.722483	0.124752	5.79135	6.98e-09	1.74e-07
ENSG00000187730.9	415.156	-1.44158	0.249017	-5.78908	7.08e-09	1.76e-07
ENSG00000131459.13	601.337	0.866312	0.149652	5.78884	7.09e-09	1.76e-07
ENSG00000046651.16	887.922	0.725776	0.125396	5.78787	7.13e-09	1.77e-07
ENSG00000143153.14	9993.71	-0.98174	0.16964	-5.7872	7.16e-09	1.78e-07
ENSG00000021826.18	162.542	0.826245	0.142786	5.7866	7.18e-09	1.78e-07
ENSG00000158747.15	1505.86	-0.718473	0.124174	-5.78603	7.21e-09	1.79e-07
ENSG00000142185.18	509.428	-0.816838	0.141193	-5.78526	7.24e-09	1.79e-07
ENSG00000152137.8	4014.79	1.14738	0.198355	5.78447	7.27e-09	1.8e-07
ENSG00000197815.4	76.7466	1.18173	0.204295	5.78446	7.27e-09	1.8e-07
ENSG00000130226.18	3092.55	-0.991248	0.171367	-5.78435	7.28e-09	1.8e-07
ENSG00000110514.20	2655.62	-0.693535	0.119905	-5.78406	7.29e-09	1.8e-07
ENSG00000115828.17	226.559	-0.985359	0.170363	-5.78388	7.3e-09	1.8e-07
ENSG00000175182.15	1861.84	-0.939023	0.162356	-5.78371	7.31e-09	1.8e-07
ENSG00000113327.17	2448.46	-1.60054	0.276841	-5.78144	7.41e-09	1.83e-07
ENSG00000156273.16	320.807	0.782333	0.135335	5.78072	7.44e-09	1.83e-07
ENSG00000119698.12	758.337	-1.35161	0.233814	-5.78071	7.44e-09	1.83e-07
ENSG00000128594.8	1130.27	-1.03163	0.178474	-5.78029	7.46e-09	1.83e-07
ENSG00000097007.20	1257.03	0.554954	0.0960175	5.77972	7.48e-09	1.84e-07
ENSG00000269439.7	69.8628	0.779762	0.134997	5.77615	7.64e-09	1.88e-07
ENSG00000154642.11	494.613	1.58828	0.275106	5.77335	7.77e-09	1.91e-07
ENSG00000258859.1	5.51389	-4.6221	0.800806	-5.77181	7.84e-09	1.92e-07
ENSG00000115310.19	17643.5	-0.783496	0.135773	-5.77062	7.9e-09	1.93e-07
ENSG00000154678.18	1467.18	1.05511	0.182896	5.7689	7.98e-09	1.95e-07
ENSG00000131127.14	435.218	0.51174	0.0887247	5.76772	8.03e-09	1.96e-07
ENSG00000106483.12	80.785	1.75723	0.304714	5.76683	8.08e-09	1.97e-07
ENSG00000170846.17	587.19	-0.533072	0.0924591	-5.7655	8.14e-09	1.99e-07
ENSG00000183943.6	636.448	1.27304	0.220855	5.76415	8.21e-09	2e-07
ENSG00000008311.16	1436.87	1.00535	0.174423	5.76386	8.22e-09	2e-07
ENSG00000143409.17	441.312	0.975039	0.169188	5.76304	8.26e-09	2.01e-07
ENSG00000023330.15	741.977	-0.666775	0.115709	-5.76253	8.29e-09	2.02e-07
ENSG00000131828.14	1440.29	-0.520572	0.0903581	-5.76121	8.35e-09	2.03e-07
ENSG00000163785.14	538.677	0.393613	0.0683232	5.76105	8.36e-09	2.03e-07
ENSG00000126803.10	2455.92	1.30025	0.225776	5.75904	8.46e-09	2.05e-07
ENSG00000163328.14	1197.94	-0.761941	0.132315	-5.75852	8.49e-09	2.06e-07
ENSG00000116885.18	316.711	-0.613345	0.106514	-5.75834	8.49e-09	2.06e-07
ENSG00000143772.11	4811.96	0.943251	0.163822	5.7578	8.52e-09	2.06e-07
ENSG00000164949.8	286.085	1.4273	0.247915	5.75719	8.55e-09	2.07e-07
ENSG00000215067.12	208.443	0.533616	0.0926985	5.75647	8.59e-09	2.08e-07
ENSG00000235026.8	173.318	-1.12858	0.196059	-5.75632	8.6e-09	2.08e-07
ENSG00000272927.1	35.4261	1.07525	0.186797	5.75625	8.6e-09	2.08e-07
ENSG00000169220.18	594.595	-1.08372	0.188334	-5.75422	8.7e-09	2.1e-07
ENSG00000155858.6	426.663	-0.90733	0.157687	-5.754	8.72e-09	2.1e-07
ENSG00000174238.16	2840.97	-0.588753	0.102328	-5.75361	8.74e-09	2.11e-07
ENSG00000104290.11	1117.86	-0.862924	0.149983	-5.75348	8.74e-09	2.11e-07
ENSG00000011523.15	1104.71	-0.426665	0.0741667	-5.75279	8.78e-09	2.11e-07
ENSG00000109920.13	1429.38	0.652605	0.113452	5.75227	8.81e-09	2.12e-07
ENSG00000104312.8	247.449	0.652232	0.113396	5.75179	8.83e-09	2.12e-07
ENSG00000156218.13	120.189	1.17625	0.204504	5.75174	8.83e-09	2.12e-07
ENSG00000181450.18	160.769	0.643415	0.111868	5.75156	8.84e-09	2.12e-07
ENSG00000172888.12	859.842	0.765025	0.133025	5.75099	8.87e-09	2.13e-07
ENSG00000058335.16	2460.36	-1.39532	0.242664	-5.75	8.92e-09	2.14e-07
ENSG00000122986.14	159.825	1.40458	0.244332	5.74864	9e-09	2.15e-07
ENSG00000011347.10	3605.96	-1.38801	0.241476	-5.74802	9.03e-09	2.16e-07
ENSG00000146950.13	347.495	-0.863563	0.150256	-5.74727	9.07e-09	2.17e-07
ENSG00000166206.16	3181.89	-1.3699	0.23837	-5.74695	9.09e-09	2.17e-07
ENSG00000140284.11	94.4267	-1.15528	0.201037	-5.74662	9.1e-09	2.17e-07
ENSG00000100201.23	15125.9	0.603561	0.105048	5.74557	9.16e-09	2.18e-07
ENSG00000125826.22	1113.52	0.528654	0.0920115	5.74552	9.16e-09	2.18e-07
ENSG00000101049.18	124.346	1.26095	0.219479	5.74522	9.18e-09	2.19e-07
ENSG00000273611.5	644.839	-0.429584	0.074777	-5.74486	9.2e-09	2.19e-07
ENSG00000235703.7	167.278	0.963085	0.167656	5.7444	9.22e-09	2.19e-07
ENSG00000101098.13	1204.07	-1.02464	0.178441	-5.74216	9.35e-09	2.22e-07
ENSG00000004779.10	792.837	-0.697159	0.121412	-5.7421	9.35e-09	2.22e-07
ENSG00000163634.12	990.62	-0.684052	0.119133	-5.74194	9.36e-09	2.22e-07
ENSG00000140955.11	13.793	-2.44278	0.425465	-5.74144	9.39e-09	2.22e-07
ENSG00000139437.18	533.824	0.492498	0.0857804	5.74138	9.39e-09	2.22e-07
ENSG00000290865.1	76.2276	-1.06668	0.185802	-5.74093	9.42e-09	2.23e-07
ENSG00000198513.14	1276.04	-0.888578	0.15478	-5.74091	9.42e-09	2.23e-07
ENSG00000250056.8	151.004	-0.823358	0.143526	-5.73665	9.66e-09	2.28e-07
ENSG00000010256.11	1998.91	-0.516435	0.0900315	-5.73616	9.68e-09	2.29e-07
ENSG00000131899.12	1277.36	0.992445	0.173056	5.73483	9.76e-09	2.3e-07
ENSG00000185518.12	5215.78	-1.62978	0.284227	-5.73408	9.8e-09	2.31e-07
ENSG00000169604.21	1545.27	0.929527	0.16212	5.73358	9.83e-09	2.32e-07
ENSG00000095319.14	700.66	0.603256	0.105235	5.73248	9.9e-09	2.33e-07
ENSG00000074706.14	995.666	-1.43371	0.25012	-5.73208	9.92e-09	2.33e-07
ENSG00000154478.4	282.964	-1.5118	0.26379	-5.73106	9.98e-09	2.35e-07
ENSG00000186369.11	362.38	-1.02497	0.178896	-5.72942	1.01e-08	2.37e-07
ENSG00000154447.15	719.326	-0.635048	0.110858	-5.72851	1.01e-08	2.38e-07
ENSG00000179104.9	1093.62	1.25951	0.219868	5.72846	1.01e-08	2.38e-07
ENSG00000065413.20	560.067	0.819951	0.143173	5.72698	1.02e-08	2.4e-07
ENSG00000135119.15	466.958	-0.85373	0.149079	-5.72669	1.02e-08	2.4e-07
ENSG00000087152.16	2576.12	-0.766128	0.133787	-5.72647	1.03e-08	2.4e-07
ENSG00000115652.15	671.662	-0.466902	0.0815438	-5.72578	1.03e-08	2.41e-07
ENSG00000151576.10	191.175	0.555467	0.0970142	5.72563	1.03e-08	2.41e-07
ENSG00000163879.11	580.918	0.838599	0.146465	5.72561	1.03e-08	2.41e-07
ENSG00000108094.17	697.866	-0.529363	0.092493	-5.72327	1.04e-08	2.44e-07
ENSG00000172548.15	112.227	1.76573	0.30855	5.72268	1.05e-08	2.44e-07
ENSG00000166503.9	2774.76	-0.506243	0.0884646	-5.72255	1.05e-08	2.44e-07
ENSG00000152767.17	1830.79	-0.686632	0.119988	-5.72252	1.05e-08	2.44e-07
ENSG00000183783.7	229.855	-1.05451	0.184274	-5.7225	1.05e-08	2.44e-07
ENSG00000166171.13	425.735	-0.549025	0.0959521	-5.72186	1.05e-08	2.45e-07
ENSG00000105519.18	442.282	1.95355	0.341493	5.72062	1.06e-08	2.47e-07
ENSG00000115514.12	273.384	-0.50739	0.0886972	-5.72048	1.06e-08	2.47e-07
ENSG00000251364.9	79.9276	1.14248	0.19973	5.72012	1.06e-08	2.47e-07
ENSG00000163399.16	2026.67	-0.737462	0.128928	-5.71997	1.07e-08	2.47e-07
ENSG00000196405.13	3022.5	-0.503536	0.0880453	-5.71906	1.07e-08	2.48e-07
ENSG00000213139.8	83.0821	0.795345	0.139084	5.71845	1.07e-08	2.49e-07
ENSG00000167283.9	966.068	-0.458363	0.0801694	-5.71744	1.08e-08	2.5e-07
ENSG00000184307.17	604.356	-1.26876	0.221916	-5.71732	1.08e-08	2.5e-07
ENSG00000100897.18	1546.92	-0.429596	0.0751427	-5.71707	1.08e-08	2.5e-07
ENSG00000143093.15	884.738	-0.435335	0.0761466	-5.71706	1.08e-08	2.5e-07
ENSG00000196407.12	64.3236	-1.07009	0.187188	-5.71666	1.09e-08	2.51e-07
ENSG00000155052.15	716.189	-1.18944	0.20807	-5.71652	1.09e-08	2.51e-07
ENSG00000198932.13	3444.1	-0.76763	0.134305	-5.71557	1.09e-08	2.52e-07
ENSG00000162997.15	43.336	0.81111	0.141925	5.71507	1.1e-08	2.52e-07
ENSG00000152954.12	2861.48	-1.40633	0.246124	-5.71393	1.1e-08	2.54e-07
ENSG00000245532.11	5927.78	1.34233	0.234932	5.71369	1.11e-08	2.54e-07
ENSG00000119782.14	272.385	-0.956387	0.167388	-5.71359	1.11e-08	2.54e-07
ENSG00000163235.16	411.207	1.11762	0.195654	5.71221	1.12e-08	2.56e-07
ENSG00000156804.7	754.859	0.939763	0.164521	5.71211	1.12e-08	2.56e-07
ENSG00000120875.9	167.918	-1.31326	0.229908	-5.71211	1.12e-08	2.56e-07
ENSG00000186153.19	433.034	0.619	0.108372	5.7118	1.12e-08	2.56e-07
ENSG00000138686.10	641.034	-0.633793	0.110985	-5.71062	1.13e-08	2.58e-07
ENSG00000110675.13	1328.38	-1.40962	0.246848	-5.71048	1.13e-08	2.58e-07
ENSG00000272079.2	49.9605	-1.16973	0.204844	-5.71035	1.13e-08	2.58e-07
ENSG00000172766.19	329.892	0.586077	0.102671	5.70829	1.14e-08	2.61e-07
ENSG00000164951.16	1598.69	-1.24284	0.217747	-5.70772	1.14e-08	2.61e-07
ENSG00000185774.17	193.506	-1.13965	0.199744	-5.70556	1.16e-08	2.64e-07
ENSG00000165233.18	419.811	0.620847	0.108895	5.70133	1.19e-08	2.71e-07
ENSG00000169083.18	71.2514	1.39264	0.244267	5.70128	1.19e-08	2.71e-07
ENSG00000198836.11	2060.15	-0.613573	0.107653	-5.69955	1.2e-08	2.73e-07
ENSG00000180155.20	3017.11	-0.750676	0.131724	-5.69885	1.21e-08	2.74e-07
ENSG00000159202.18	1671.84	-0.370414	0.0650161	-5.69727	1.22e-08	2.76e-07
ENSG00000174007.9	231.934	-0.794089	0.139382	-5.6972	1.22e-08	2.76e-07
ENSG00000254921.2	43.368	-2.09461	0.367704	-5.69646	1.22e-08	2.77e-07
ENSG00000047230.15	290.286	0.656216	0.115202	5.69625	1.22e-08	2.78e-07
ENSG00000111490.15	213.666	-1.01484	0.178167	-5.696	1.23e-08	2.78e-07
ENSG00000250198.5	36.9295	1.59581	0.280164	5.69596	1.23e-08	2.78e-07
ENSG00000135205.15	241.561	0.702978	0.123428	5.69547	1.23e-08	2.78e-07
ENSG00000089041.17	502.79	1.10359	0.193861	5.69269	1.25e-08	2.83e-07
ENSG00000255837.2	31.6974	1.27957	0.224777	5.69263	1.25e-08	2.83e-07
ENSG00000230989.8	1814.93	-0.425366	0.0747325	-5.69185	1.26e-08	2.84e-07
ENSG00000138814.17	5519.3	-1.10209	0.193631	-5.6917	1.26e-08	2.84e-07
ENSG00000136867.11	25.6107	1.70322	0.299376	5.68925	1.28e-08	2.87e-07
ENSG00000175352.12	1261.6	-1.07001	0.188076	-5.68925	1.28e-08	2.87e-07
ENSG00000012232.10	1321.22	-0.577467	0.101516	-5.68845	1.28e-08	2.88e-07
ENSG00000231154.1	19.8389	1.17299	0.206206	5.68844	1.28e-08	2.88e-07
ENSG00000269834.8	277.146	0.779009	0.136969	5.68747	1.29e-08	2.9e-07
ENSG00000081803.17	560.98	-1.04054	0.182993	-5.68625	1.3e-08	2.92e-07
ENSG00000125744.12	585.11	-1.12869	0.198515	-5.68566	1.3e-08	2.92e-07
ENSG00000198793.14	1335.07	-0.308945	0.0543388	-5.68554	1.3e-08	2.92e-07
ENSG00000171132.14	2242.7	-1.17138	0.206033	-5.68541	1.3e-08	2.92e-07
ENSG00000196616.15	178.276	1.9197	0.337655	5.6854	1.31e-08	2.92e-07
ENSG00000137409.21	6846.85	-0.508303	0.0894062	-5.68532	1.31e-08	2.92e-07
ENSG00000160326.14	250.929	-0.779033	0.137064	-5.68372	1.32e-08	2.95e-07
ENSG00000153233.13	500.4	-1.52142	0.267708	-5.68312	1.32e-08	2.96e-07
ENSG00000145354.12	622.936	-0.592015	0.104179	-5.6827	1.33e-08	2.96e-07
ENSG00000280047.1	97.6582	-0.813433	0.143145	-5.68258	1.33e-08	2.96e-07
ENSG00000164715.6	1389.24	-1.0162	0.178832	-5.68242	1.33e-08	2.96e-07
ENSG00000151025.11	973.385	-1.40548	0.247366	-5.68176	1.33e-08	2.97e-07
ENSG00000104921.15	13.778	-4.33206	0.762498	-5.68141	1.34e-08	2.97e-07
ENSG00000176402.6	13.8783	1.85466	0.326508	5.68027	1.34e-08	2.99e-07
ENSG00000166342.19	621.365	-1.18224	0.208148	-5.67982	1.35e-08	3e-07
ENSG00000125355.16	316.141	0.908279	0.159915	5.67975	1.35e-08	3e-07
ENSG00000002746.15	626.164	-1.55003	0.272941	-5.67899	1.35e-08	3.01e-07
ENSG00000277270.2	40.4386	-1.2338	0.217269	-5.67871	1.36e-08	3.01e-07
ENSG00000154222.15	629.64	0.51204	0.0901773	5.67814	1.36e-08	3.02e-07
ENSG00000235954.9	371.424	0.373344	0.0657708	5.67643	1.38e-08	3.05e-07
ENSG00000069424.16	6553.55	-1.06152	0.187024	-5.67587	1.38e-08	3.06e-07
ENSG00000173898.15	3141.09	-1.13347	0.199705	-5.67572	1.38e-08	3.06e-07
ENSG00000055609.21	2168.1	0.437714	0.0771306	5.67498	1.39e-08	3.07e-07
ENSG00000157077.16	1035.3	-0.483394	0.0851829	-5.67478	1.39e-08	3.07e-07
ENSG00000115540.15	698.522	-0.770341	0.13575	-5.6747	1.39e-08	3.07e-07
ENSG00000104343.21	758.414	-0.628439	0.110758	-5.67399	1.4e-08	3.08e-07
ENSG00000283633.1	76.0053	1.44249	0.254278	5.67288	1.4e-08	3.1e-07
ENSG00000196872.12	1189.19	-1.16485	0.205361	-5.6722	1.41e-08	3.11e-07
ENSG00000133134.12	2638.45	-0.766715	0.13518	-5.67182	1.41e-08	3.11e-07
ENSG00000100441.10	454.346	0.838477	0.147833	5.67179	1.41e-08	3.11e-07
ENSG00000268895.6	34.6241	-0.960134	0.169295	-5.67137	1.42e-08	3.11e-07
ENSG00000169715.15	1691.56	1.11186	0.196159	5.66814	1.44e-08	3.17e-07
ENSG00000181754.7	1058.36	-0.959884	0.169353	-5.66796	1.45e-08	3.17e-07
ENSG00000197892.13	913.611	1.08245	0.190995	5.66742	1.45e-08	3.18e-07
ENSG00000287225.1	82.1731	-1.23125	0.217297	-5.66621	1.46e-08	3.2e-07
ENSG00000113643.9	499.565	-0.376297	0.0664528	-5.66262	1.49e-08	3.27e-07
ENSG00000048140.18	577.67	-0.701309	0.123857	-5.66223	1.49e-08	3.27e-07
ENSG00000075043.21	4118.02	-1.08015	0.190767	-5.66213	1.5e-08	3.27e-07
ENSG00000171456.22	1189.27	0.34246	0.0604864	5.66177	1.5e-08	3.28e-07
ENSG00000145423.5	387.211	1.86465	0.329434	5.66017	1.51e-08	3.3e-07
ENSG00000287527.1	62.3896	-1.50216	0.265401	-5.65997	1.51e-08	3.31e-07
ENSG00000224389.9	288.847	1.70727	0.301694	5.65894	1.52e-08	3.32e-07
ENSG00000157110.16	320.109	1.17155	0.207029	5.65889	1.52e-08	3.32e-07
ENSG00000108055.11	793.552	0.520646	0.092025	5.65765	1.53e-08	3.34e-07
ENSG00000112039.6	77.8704	0.720515	0.127354	5.65758	1.54e-08	3.34e-07
ENSG00000197385.6	22.5988	-1.30983	0.231531	-5.65723	1.54e-08	3.35e-07
ENSG00000047597.7	323.791	-1.13146	0.200103	-5.65438	1.56e-08	3.4e-07
ENSG00000149654.11	401.158	-1.63854	0.289801	-5.654	1.57e-08	3.41e-07
ENSG00000177963.15	1130.78	-0.359225	0.063542	-5.65334	1.57e-08	3.42e-07
ENSG00000072958.9	1105.55	-0.565868	0.100108	-5.65256	1.58e-08	3.43e-07
ENSG00000131016.17	2958.44	-0.779133	0.137884	-5.65063	1.6e-08	3.47e-07
ENSG00000147459.18	1401.3	1.27498	0.225692	5.6492	1.61e-08	3.49e-07
ENSG00000109881.17	183.982	-0.919948	0.162894	-5.64754	1.63e-08	3.52e-07
ENSG00000164588.8	815.516	-1.63381	0.289295	-5.64754	1.63e-08	3.52e-07
ENSG00000100813.15	2573.79	0.339905	0.0601883	5.64736	1.63e-08	3.52e-07
ENSG00000153721.19	173.369	1.21889	0.215836	5.6473	1.63e-08	3.52e-07
ENSG00000069345.12	1671.55	-0.501922	0.0889189	-5.64471	1.65e-08	3.57e-07
ENSG00000155093.20	3663.92	-0.903778	0.16012	-5.64437	1.66e-08	3.58e-07
ENSG00000127054.22	1231.4	0.365524	0.0647627	5.64404	1.66e-08	3.58e-07
ENSG00000041515.16	307.205	-1.17431	0.208076	-5.64366	1.66e-08	3.59e-07
ENSG00000067900.9	813.996	0.629595	0.111576	5.64272	1.67e-08	3.6e-07
ENSG00000163053.11	488.023	-0.723185	0.128167	-5.64253	1.68e-08	3.6e-07
ENSG00000184261.5	342.249	-1.05514	0.186997	-5.64252	1.68e-08	3.6e-07
ENSG00000111877.18	162.059	0.64797	0.114874	5.6407	1.69e-08	3.64e-07
ENSG00000122786.20	2251.24	0.986607	0.174976	5.63853	1.72e-08	3.68e-07
ENSG00000172995.17	2195.8	-1.18654	0.210461	-5.6378	1.72e-08	3.7e-07
ENSG00000273802.3	15.7028	2.17392	0.385625	5.63739	1.73e-08	3.7e-07
ENSG00000006831.10	2684.21	1.02524	0.181899	5.63635	1.74e-08	3.72e-07
ENSG00000291015.1	50.2817	0.994297	0.176411	5.63625	1.74e-08	3.72e-07
ENSG00000196793.14	104.132	-0.609609	0.108169	-5.63569	1.74e-08	3.73e-07
ENSG00000102678.7	138.653	-1.22198	0.216867	-5.63469	1.75e-08	3.75e-07
ENSG00000215218.4	2063.55	-1.22279	0.217018	-5.63451	1.76e-08	3.75e-07
ENSG00000140987.21	287.843	0.542716	0.0963546	5.63248	1.78e-08	3.8e-07
ENSG00000176438.13	355.662	1.0947	0.194398	5.6312	1.79e-08	3.82e-07
ENSG00000164329.15	706.826	0.436125	0.0774605	5.63029	1.8e-08	3.84e-07
ENSG00000157353.17	330.312	0.508403	0.0903056	5.6298	1.8e-08	3.85e-07
ENSG00000260230.5	2230.64	-1.04948	0.186447	-5.62887	1.81e-08	3.87e-07
ENSG00000166704.13	286.647	0.559547	0.0994517	5.62632	1.84e-08	3.92e-07
ENSG00000174684.7	3541.47	-0.956765	0.170058	-5.62612	1.84e-08	3.92e-07
ENSG00000156411.10	2739.88	-0.652362	0.115958	-5.62584	1.85e-08	3.92e-07
ENSG00000133026.14	2364.08	-0.862362	0.153287	-5.62579	1.85e-08	3.92e-07
ENSG00000236901.6	441.405	-0.990829	0.176201	-5.62328	1.87e-08	3.98e-07
ENSG00000100744.15	542.372	-0.813895	0.144739	-5.62319	1.87e-08	3.98e-07
ENSG00000171160.18	876.648	-0.549864	0.0977933	-5.62272	1.88e-08	3.99e-07
ENSG00000113068.10	1096.59	-0.434275	0.0772767	-5.61974	1.91e-08	4.05e-07
ENSG00000144290.17	1927.94	-1.60498	0.285631	-5.61906	1.92e-08	4.07e-07
ENSG00000130699.20	304.098	0.417186	0.0742658	5.61746	1.94e-08	4.1e-07
ENSG00000198156.11	23.5003	1.21153	0.215684	5.61712	1.94e-08	4.11e-07
ENSG00000164815.11	375.696	-0.626535	0.111592	-5.61452	1.97e-08	4.17e-07
ENSG00000171246.7	6197.35	-1.57323	0.280261	-5.61344	1.98e-08	4.19e-07
ENSG00000138434.17	3635.7	0.691922	0.123276	5.6128	1.99e-08	4.2e-07
ENSG00000155961.5	464.98	-0.67017	0.119431	-5.61136	2.01e-08	4.23e-07
ENSG00000145908.14	134.142	0.858468	0.153006	5.61068	2.02e-08	4.25e-07
ENSG00000169783.13	2793.28	-1.43012	0.254943	-5.60959	2.03e-08	4.27e-07
ENSG00000117419.16	1633.23	-0.527271	0.0940046	-5.60899	2.04e-08	4.28e-07
ENSG00000138311.18	1852.08	-0.951225	0.169613	-5.60819	2.04e-08	4.3e-07
ENSG00000198898.16	1743.76	-0.536249	0.0956429	-5.60679	2.06e-08	4.33e-07
ENSG00000290999.1	47.123	1.12018	0.199846	5.60523	2.08e-08	4.37e-07
ENSG00000288924.1	281.857	0.794929	0.141875	5.60303	2.11e-08	4.42e-07
ENSG00000118733.17	632.922	-1.77938	0.317588	-5.6028	2.11e-08	4.43e-07
ENSG00000146592.17	1040.31	1.12027	0.199959	5.60249	2.11e-08	4.43e-07
ENSG00000090316.16	799.668	-0.509736	0.0909884	-5.60221	2.12e-08	4.43e-07
ENSG00000283213.1	20.5048	-1.96342	0.350484	-5.60202	2.12e-08	4.44e-07
ENSG00000251333.3	414.18	-1.15416	0.206056	-5.6012	2.13e-08	4.45e-07
ENSG00000164627.18	250.684	1.29062	0.230499	5.59925	2.15e-08	4.5e-07
ENSG00000241973.11	4260.52	-0.982152	0.175459	-5.59761	2.17e-08	4.54e-07
ENSG00000132478.10	384.694	0.597367	0.106723	5.59734	2.18e-08	4.55e-07
ENSG00000123427.17	91.025	0.781954	0.139737	5.5959	2.19e-08	4.58e-07
ENSG00000117602.13	132.538	1.05866	0.189192	5.5957	2.2e-08	4.58e-07
ENSG00000140280.14	459.355	-0.818782	0.146344	-5.5949	2.21e-08	4.6e-07
ENSG00000107331.18	11959.4	1.15577	0.206588	5.59458	2.21e-08	4.61e-07
ENSG00000101977.22	251.144	-0.950821	0.169971	-5.59402	2.22e-08	4.62e-07
ENSG00000198492.16	683.408	-0.462108	0.0826107	-5.59381	2.22e-08	4.62e-07
ENSG00000186300.12	115.999	0.699567	0.125082	5.59286	2.23e-08	4.64e-07
ENSG00000223704.2	38.1732	1.22002	0.218159	5.59233	2.24e-08	4.65e-07
ENSG00000196262.15	13607.7	-0.511768	0.0915594	-5.58946	2.28e-08	4.73e-07
ENSG00000111341.10	535.868	1.93084	0.345457	5.58922	2.28e-08	4.73e-07
ENSG00000181852.18	1310.66	-0.593038	0.106104	-5.5892	2.28e-08	4.73e-07
ENSG00000286198.3	41.001	-2.05079	0.366953	-5.58871	2.29e-08	4.74e-07
ENSG00000124164.16	2250.65	-0.369991	0.0662038	-5.58867	2.29e-08	4.74e-07
ENSG00000198689.13	2391.66	-0.885193	0.158404	-5.5882	2.29e-08	4.75e-07
ENSG00000113119.13	158.077	0.671377	0.120146	5.588	2.3e-08	4.75e-07
ENSG00000105058.12	1201.41	-0.493512	0.0883197	-5.58779	2.3e-08	4.75e-07
ENSG00000008086.13	1773.02	-0.98391	0.176093	-5.58745	2.3e-08	4.76e-07
ENSG00000273540.5	174.404	-1.77254	0.317275	-5.58677	2.31e-08	4.77e-07
ENSG00000256196.2	34.7817	-1.82137	0.326086	-5.58554	2.33e-08	4.81e-07
ENSG00000128284.20	238.322	0.867023	0.15523	5.58539	2.33e-08	4.81e-07
ENSG00000135930.15	936.114	-0.357812	0.0640699	-5.58472	2.34e-08	4.82e-07
ENSG00000122705.18	2277.47	-0.530903	0.0950714	-5.58426	2.35e-08	4.83e-07
ENSG00000126945.9	2252.61	-0.441631	0.0791162	-5.58205	2.38e-08	4.89e-07
ENSG00000140577.17	781.546	0.620322	0.11113	5.58197	2.38e-08	4.89e-07
ENSG00000213424.9	286.019	-1.4699	0.263368	-5.58116	2.39e-08	4.91e-07
ENSG00000108946.17	7242.56	-0.42423	0.0760197	-5.58052	2.4e-08	4.92e-07
ENSG00000287679.1	17.8101	-2.21135	0.396308	-5.57987	2.41e-08	4.94e-07
ENSG00000151923.18	1632.93	0.423888	0.0759825	5.57876	2.42e-08	4.97e-07
ENSG00000138758.12	2612.19	-0.48054	0.0861512	-5.57787	2.43e-08	4.99e-07
ENSG00000031003.11	1253.43	-0.660179	0.118367	-5.57738	2.44e-08	5e-07
ENSG00000131051.24	3831.5	0.499276	0.0895228	5.57708	2.45e-08	5.01e-07
ENSG00000107165.13	15.5172	-2.98482	0.535206	-5.57696	2.45e-08	5.01e-07
ENSG00000059378.13	215.828	0.853819	0.153106	5.57665	2.45e-08	5.01e-07
ENSG00000286015.1	23.7195	-2.21106	0.396514	-5.57626	2.46e-08	5.02e-07
ENSG00000117385.16	298.114	0.616852	0.110627	5.57598	2.46e-08	5.02e-07
ENSG00000144834.14	6289.23	-1.15771	0.207643	-5.5755	2.47e-08	5.04e-07
ENSG00000146966.13	726.583	0.709939	0.127342	5.57506	2.47e-08	5.04e-07
ENSG00000140873.16	149.681	1.77419	0.318277	5.57437	2.48e-08	5.06e-07
ENSG00000140465.15	26.5214	-2.06662	0.370753	-5.57412	2.49e-08	5.07e-07
ENSG00000004660.15	1654.61	-1.31745	0.236373	-5.57361	2.5e-08	5.08e-07
ENSG00000101363.13	1218.04	-0.438189	0.0786225	-5.57333	2.5e-08	5.08e-07
ENSG00000158715.6	452.595	1.57214	0.282097	5.57305	2.5e-08	5.09e-07
ENSG00000281189.1	13.1661	-1.55863	0.279701	-5.57247	2.51e-08	5.1e-07
ENSG00000043591.6	139.136	-1.09549	0.196596	-5.57228	2.51e-08	5.1e-07
ENSG00000228408.6	929.332	1.48015	0.265767	5.56935	2.56e-08	5.19e-07
ENSG00000151502.11	2206.06	-0.574978	0.103242	-5.56924	2.56e-08	5.19e-07
ENSG00000135315.12	227.002	0.603981	0.108462	5.56862	2.57e-08	5.2e-07
ENSG00000114784.4	1323.92	-0.481172	0.0864135	-5.56825	2.57e-08	5.21e-07
ENSG00000085365.18	2041.68	-0.648439	0.116453	-5.56823	2.57e-08	5.21e-07
ENSG00000276148.1	17.7933	1.15388	0.207244	5.56776	2.58e-08	5.22e-07
ENSG00000103021.10	471.317	-0.729836	0.131099	-5.56707	2.59e-08	5.23e-07
ENSG00000186854.11	103.897	-1.51035	0.271328	-5.56652	2.6e-08	5.25e-07
ENSG00000106993.12	645.083	-0.440301	0.0791026	-5.5662	2.6e-08	5.25e-07
ENSG00000242428.6	41.4362	-1.63001	0.292937	-5.56437	2.63e-08	5.31e-07
ENSG00000179335.20	1003.82	0.467421	0.0840039	5.56428	2.63e-08	5.31e-07
ENSG00000112146.17	1289.29	-0.5292	0.0951124	-5.56394	2.64e-08	5.31e-07
ENSG00000229043.3	155.656	0.679001	0.122041	5.56373	2.64e-08	5.31e-07
ENSG00000168795.5	273.451	0.650359	0.116895	5.56363	2.64e-08	5.31e-07
ENSG00000234156.3	15.617	-2.0935	0.376284	-5.56362	2.64e-08	5.31e-07
ENSG00000196419.13	2989.6	-0.323063	0.058086	-5.56181	2.67e-08	5.36e-07
ENSG00000137726.17	2497.87	-0.895187	0.160986	-5.56065	2.69e-08	5.39e-07
ENSG00000189043.10	6471.1	-0.666848	0.119923	-5.56063	2.69e-08	5.39e-07
ENSG00000172663.9	325.025	0.56231	0.101145	5.55944	2.71e-08	5.42e-07
ENSG00000162298.19	868.752	0.370685	0.0666772	5.5594	2.71e-08	5.42e-07
ENSG00000146386.8	198.055	-0.840239	0.151165	-5.55843	2.72e-08	5.45e-07
ENSG00000180611.7	113.73	-0.904578	0.162754	-5.55793	2.73e-08	5.46e-07
ENSG00000080824.19	27544.5	-0.447402	0.0805168	-5.55663	2.75e-08	5.5e-07
ENSG00000244055.2	297.469	0.896326	0.161334	5.5557	2.76e-08	5.53e-07
ENSG00000154781.17	277.191	0.498505	0.0897341	5.55536	2.77e-08	5.53e-07
ENSG00000177879.17	1728.73	-0.592824	0.106726	-5.55462	2.78e-08	5.55e-07
ENSG00000106299.8	1947.23	-0.633732	0.114117	-5.55334	2.8e-08	5.59e-07
ENSG00000140795.13	38.6774	2.34415	0.422178	5.5525	2.82e-08	5.61e-07
ENSG00000100216.6	814.914	-0.585808	0.105513	-5.55197	2.82e-08	5.63e-07
ENSG00000278376.2	118.358	1.096	0.19743	5.55133	2.84e-08	5.65e-07
ENSG00000065923.10	1291.1	-0.848723	0.152916	-5.55025	2.85e-08	5.67e-07
ENSG00000253807.6	57.5716	1.48953	0.268374	5.55023	2.85e-08	5.67e-07
ENSG00000121068.14	256.029	1.67091	0.301059	5.5501	2.86e-08	5.67e-07
ENSG00000132975.8	393.147	-1.17143	0.211066	-5.55007	2.86e-08	5.67e-07
ENSG00000183580.10	534.132	0.824957	0.148657	5.54941	2.87e-08	5.69e-07
ENSG00000143437.21	723.559	0.469826	0.0846737	5.54866	2.88e-08	5.71e-07
ENSG00000284602.1	33.5807	0.692271	0.12482	5.54615	2.92e-08	5.79e-07
ENSG00000108100.18	2045.42	-0.440649	0.079453	-5.54603	2.92e-08	5.79e-07
ENSG00000099194.6	23709.6	0.995438	0.179496	5.54575	2.93e-08	5.8e-07
ENSG00000205562.5	142.87	-1.42976	0.257873	-5.54445	2.95e-08	5.84e-07
ENSG00000010017.13	1256.34	-0.652747	0.117737	-5.5441	2.95e-08	5.84e-07
ENSG00000135116.9	368.255	-1.11487	0.201113	-5.54352	2.96e-08	5.86e-07
ENSG00000219607.4	56.2226	-0.786434	0.141874	-5.54319	2.97e-08	5.87e-07
ENSG00000291142.1	152.278	-0.876665	0.158171	-5.5425	2.98e-08	5.89e-07
ENSG00000169169.15	1166.57	-0.699247	0.126195	-5.54099	3.01e-08	5.93e-07
ENSG00000251136.11	293.309	0.532649	0.0961367	5.54054	3.02e-08	5.94e-07
ENSG00000159147.18	250.466	0.583288	0.105319	5.5383	3.05e-08	6.02e-07
ENSG00000114439.19	1435.76	0.82321	0.148665	5.53737	3.07e-08	6.05e-07
ENSG00000113296.14	539.009	0.908666	0.164124	5.53647	3.09e-08	6.07e-07
ENSG00000196277.17	293.243	-1.05965	0.19152	-5.53287	3.15e-08	6.19e-07
ENSG00000102003.12	15290.7	-1.39166	0.25153	-5.53279	3.15e-08	6.19e-07
ENSG00000166398.14	493.835	0.595104	0.107579	5.53178	3.17e-08	6.23e-07
ENSG00000197712.12	303.26	0.929381	0.168021	5.53134	3.18e-08	6.23e-07
ENSG00000144191.12	64.1922	2.07438	0.375024	5.53132	3.18e-08	6.23e-07
ENSG00000214552.4	19.6888	-1.05261	0.190308	-5.53107	3.18e-08	6.24e-07
ENSG00000196689.13	262.718	0.745568	0.13481	5.53051	3.19e-08	6.26e-07
ENSG00000127445.14	1701.47	-0.83978	0.15185	-5.53032	3.2e-08	6.26e-07
ENSG00000226415.1	170.283	-1.00153	0.181101	-5.53025	3.2e-08	6.26e-07
ENSG00000075429.9	163.036	1.32059	0.238818	5.52969	3.21e-08	6.27e-07
ENSG00000172782.13	62.9284	-1.39382	0.252085	-5.52917	3.22e-08	6.29e-07
ENSG00000182866.18	7.56714	2.29205	0.414547	5.52905	3.22e-08	6.29e-07
ENSG00000143740.15	734.308	-0.688718	0.124571	-5.52872	3.23e-08	6.3e-07
ENSG00000276966.3	9.38944	1.98551	0.35922	5.52729	3.25e-08	6.34e-07
ENSG00000144460.13	179.749	-1.17441	0.212512	-5.52632	3.27e-08	6.38e-07
ENSG00000106052.14	2505.11	-0.386091	0.0698794	-5.5251	3.29e-08	6.42e-07
ENSG00000032389.13	552.58	-0.678255	0.122767	-5.52472	3.3e-08	6.43e-07
ENSG00000152495.11	1311.76	-1.28416	0.232457	-5.52429	3.31e-08	6.44e-07
ENSG00000104112.9	4343.97	-0.848233	0.153593	-5.52262	3.34e-08	6.49e-07
ENSG00000131779.11	862.916	-0.554248	0.100361	-5.52253	3.34e-08	6.49e-07
ENSG00000213790.2	74.6549	-1.19805	0.216964	-5.52191	3.35e-08	6.51e-07
ENSG00000234614.1	51.8685	-1.08522	0.196539	-5.52165	3.36e-08	6.52e-07
ENSG00000060982.15	743.198	-0.573881	0.103939	-5.52133	3.36e-08	6.53e-07
ENSG00000186792.17	102.473	-1.1178	0.202458	-5.52115	3.37e-08	6.53e-07
ENSG00000196586.17	2088.66	0.659239	0.119439	5.51947	3.4e-08	6.59e-07
ENSG00000073614.13	507.103	0.59838	0.108416	5.51928	3.4e-08	6.59e-07
ENSG00000233384.3	67.725	-1.32604	0.240295	-5.51839	3.42e-08	6.62e-07
ENSG00000022567.10	494.384	-1.00734	0.182555	-5.51803	3.43e-08	6.63e-07
ENSG00000182022.18	853.817	-0.557333	0.101002	-5.51802	3.43e-08	6.63e-07
ENSG00000163884.4	558.398	0.851529	0.15435	5.51689	3.45e-08	6.67e-07
ENSG00000157657.15	201.748	0.649135	0.117698	5.51526	3.48e-08	6.72e-07
ENSG00000248738.6	68.314	-2.52829	0.458467	-5.51467	3.49e-08	6.74e-07
ENSG00000127325.19	104.464	1.42815	0.258989	5.51434	3.5e-08	6.75e-07
ENSG00000101856.10	3692.45	-0.636208	0.115378	-5.51413	3.51e-08	6.75e-07
ENSG00000276043.5	47.4859	1.39833	0.253609	5.51373	3.51e-08	6.77e-07
ENSG00000116497.18	610.393	0.557297	0.101077	5.51361	3.52e-08	6.77e-07
ENSG00000198719.9	137.744	1.04581	0.189701	5.51296	3.53e-08	6.79e-07
ENSG00000108091.11	1650.29	-0.713432	0.129418	-5.51263	3.54e-08	6.79e-07
ENSG00000171385.11	1738.89	-0.887861	0.161061	-5.51256	3.54e-08	6.79e-07
ENSG00000141873.11	188.109	-0.944924	0.171423	-5.51224	3.54e-08	6.8e-07
ENSG00000072864.16	314.174	1.14832	0.208349	5.51152	3.56e-08	6.83e-07
ENSG00000130363.13	295.506	-0.573493	0.104076	-5.51033	3.58e-08	6.87e-07
ENSG00000128534.8	733.365	0.385977	0.0700617	5.5091	3.61e-08	6.91e-07
ENSG00000290803.1	267.967	-1.09405	0.198591	-5.50908	3.61e-08	6.91e-07
ENSG00000179542.16	626.974	-1.00394	0.182269	-5.50805	3.63e-08	6.94e-07
ENSG00000185267.10	34.5402	1.38808	0.252014	5.50797	3.63e-08	6.94e-07
ENSG00000245970.2	26.7008	0.807025	0.146554	5.50668	3.66e-08	6.99e-07
ENSG00000188394.8	18.3745	-1.40768	0.255634	-5.50665	3.66e-08	6.99e-07
ENSG00000184388.6	105.976	-1.19562	0.21713	-5.50644	3.66e-08	6.99e-07
ENSG00000197119.13	1266.94	0.58016	0.105382	5.50533	3.68e-08	7.03e-07
ENSG00000162642.14	741.721	-0.53278	0.0967835	-5.50487	3.69e-08	7.05e-07
ENSG00000260838.3	71.0774	-1.32908	0.241443	-5.50473	3.7e-08	7.05e-07
ENSG00000187713.7	432.038	-0.481225	0.0874326	-5.50395	3.71e-08	7.07e-07
ENSG00000225156.2	5.70537	3.75445	0.682324	5.50245	3.75e-08	7.13e-07
ENSG00000230852.2	33.8626	-1.62999	0.296257	-5.50194	3.76e-08	7.15e-07
ENSG00000155363.19	687.739	0.836712	0.152083	5.50166	3.76e-08	7.15e-07
ENSG00000220205.10	12253.5	-0.936433	0.170228	-5.50106	3.78e-08	7.17e-07
ENSG00000123700.5	217.599	1.0628	0.19321	5.50073	3.78e-08	7.18e-07
ENSG00000259964.7	62.5311	-1.25921	0.228924	-5.50056	3.79e-08	7.18e-07
ENSG00000176444.19	776.651	0.453828	0.0825058	5.50056	3.79e-08	7.18e-07
ENSG00000177469.13	1073.56	1.24227	0.225846	5.50052	3.79e-08	7.18e-07
ENSG00000143303.12	318.196	0.69156	0.12573	5.50037	3.79e-08	7.18e-07
ENSG00000258072.2	40.6047	-1.34996	0.245525	-5.49825	3.84e-08	7.26e-07
ENSG00000204442.4	956.762	-0.870113	0.158253	-5.49823	3.84e-08	7.26e-07
ENSG00000100276.10	446.517	-0.966367	0.175775	-5.49774	3.85e-08	7.28e-07
ENSG00000143786.8	408.519	-0.857314	0.155982	-5.49622	3.88e-08	7.33e-07
ENSG00000135624.17	2427.02	-0.38194	0.0694929	-5.4961	3.88e-08	7.33e-07
ENSG00000114383.10	1313.66	-0.580446	0.105614	-5.4959	3.89e-08	7.33e-07
ENSG00000162639.16	221.085	-0.884365	0.160915	-5.49585	3.89e-08	7.33e-07
ENSG00000166073.12	610.731	-0.767722	0.139691	-5.49584	3.89e-08	7.33e-07
ENSG00000258342.4	29.5417	1.75598	0.31953	5.49551	3.9e-08	7.34e-07
ENSG00000011258.16	450.041	0.533553	0.097093	5.49528	3.9e-08	7.35e-07
ENSG00000179611.3	808.854	-1.16479	0.21198	-5.49479	3.91e-08	7.36e-07
ENSG00000196503.5	44.7497	-1.51791	0.276268	-5.49436	3.92e-08	7.38e-07
ENSG00000006740.18	945.967	-0.949387	0.172801	-5.49412	3.93e-08	7.38e-07
ENSG00000120733.15	1593.88	0.290226	0.0528293	5.49365	3.94e-08	7.4e-07
ENSG00000198597.10	531.456	1.14	0.20752	5.49343	3.94e-08	7.4e-07
ENSG00000111218.12	400.99	-1.44295	0.262719	-5.49237	3.97e-08	7.44e-07
ENSG00000145911.6	139.765	-0.999205	0.182019	-5.48957	4.03e-08	7.56e-07
ENSG00000034053.15	3141.35	-0.790766	0.144072	-5.48871	4.05e-08	7.59e-07
ENSG00000182134.17	328.592	-0.526241	0.095885	-5.48825	4.06e-08	7.6e-07
ENSG00000253320.7	193.829	0.628683	0.114571	5.48728	4.08e-08	7.64e-07
ENSG00000104140.7	37.9006	-1.366	0.248945	-5.48718	4.08e-08	7.64e-07
ENSG00000225828.2	61.7419	1.01851	0.185634	5.48666	4.1e-08	7.66e-07
ENSG00000287766.1	42.2553	0.930985	0.169706	5.48586	4.11e-08	7.69e-07
ENSG00000101974.15	216.149	0.907047	0.165382	5.48455	4.15e-08	7.74e-07
ENSG00000118762.8	839.363	0.629758	0.114828	5.48434	4.15e-08	7.75e-07
ENSG00000273312.2	22.0673	-1.59157	0.29028	-5.48289	4.18e-08	7.81e-07
ENSG00000160271.16	765.294	0.607956	0.110904	5.4818	4.21e-08	7.85e-07
ENSG00000144120.13	157.646	-0.731366	0.13344	-5.48087	4.23e-08	7.89e-07
ENSG00000175175.6	868.137	-1.29847	0.236969	-5.4795	4.27e-08	7.94e-07
ENSG00000165609.14	539.593	0.437402	0.079841	5.47841	4.29e-08	7.99e-07
ENSG00000141232.5	968.458	0.892952	0.163026	5.47735	4.32e-08	8.03e-07
ENSG00000214706.12	159.779	0.66923	0.122197	5.47667	4.33e-08	8.06e-07
ENSG00000014123.10	907.638	0.515902	0.0942199	5.47551	4.36e-08	8.11e-07
ENSG00000196368.5	790.202	-1.13261	0.206858	-5.47532	4.37e-08	8.11e-07
ENSG00000196090.14	1853.17	-1.36585	0.249457	-5.4753	4.37e-08	8.11e-07
ENSG00000106804.10	245.908	0.908085	0.165888	5.47408	4.4e-08	8.16e-07
ENSG00000086061.16	4043.19	-0.579817	0.105928	-5.47368	4.41e-08	8.17e-07
ENSG00000176749.9	3292.49	-1.12398	0.205346	-5.47357	4.41e-08	8.17e-07
ENSG00000116852.15	2072.83	-0.925277	0.169057	-5.47316	4.42e-08	8.18e-07
ENSG00000290870.1	26.1419	1.50337	0.274726	5.47225	4.44e-08	8.22e-07
ENSG00000286818.2	7.07642	-2.37284	0.433632	-5.47201	4.45e-08	8.23e-07
ENSG00000081818.4	204.088	0.916543	0.167505	5.47173	4.46e-08	8.23e-07
ENSG00000141068.16	838.608	0.531482	0.0971342	5.47163	4.46e-08	8.23e-07
ENSG00000055211.14	538.77	0.530582	0.0969697	5.47163	4.46e-08	8.23e-07
ENSG00000157368.12	318.866	-0.996623	0.182193	-5.47014	4.5e-08	8.3e-07
ENSG00000177182.11	217.373	-0.879704	0.160824	-5.46999	4.5e-08	8.3e-07
ENSG00000175866.16	1373.55	-1.02372	0.187245	-5.46727	4.57e-08	8.42e-07
ENSG00000170043.12	824.104	-0.393965	0.0720608	-5.46712	4.57e-08	8.42e-07
ENSG00000106477.20	440.396	-0.556998	0.101888	-5.46678	4.58e-08	8.44e-07
ENSG00000204054.14	482.721	0.665403	0.121742	5.46569	4.61e-08	8.48e-07
ENSG00000282564.3	39.497	-1.00112	0.183169	-5.46558	4.61e-08	8.48e-07
ENSG00000189280.3	19.4919	-1.6851	0.308396	-5.46407	4.65e-08	8.55e-07
ENSG00000166411.14	609.136	-0.5357	0.0980468	-5.46372	4.66e-08	8.56e-07
ENSG00000086504.18	884.223	-0.73286	0.134169	-5.4622	4.7e-08	8.63e-07
ENSG00000160285.15	1628.78	0.751799	0.137643	5.46193	4.71e-08	8.64e-07
ENSG00000152977.10	375.317	1.16233	0.21285	5.46079	4.74e-08	8.69e-07
ENSG00000286269.1	29.4256	-2.46651	0.451706	-5.46043	4.75e-08	8.7e-07
ENSG00000178860.9	71.0334	-1.5262	0.279562	-5.45924	4.78e-08	8.76e-07
ENSG00000253877.6	175.064	1.31541	0.241047	5.4571	4.84e-08	8.86e-07
ENSG00000131558.15	1225.89	-0.321868	0.0590009	-5.45531	4.89e-08	8.94e-07
ENSG00000134369.16	2242.98	0.49241	0.0902637	5.45524	4.89e-08	8.94e-07
ENSG00000113312.12	1499.31	-0.435354	0.0798069	-5.45509	4.89e-08	8.94e-07
ENSG00000135778.12	878.279	-0.345019	0.0632605	-5.45395	4.93e-08	8.99e-07
ENSG00000176473.14	150.93	-0.46625	0.0854939	-5.4536	4.94e-08	9.01e-07
ENSG00000186106.11	1247.7	-0.719802	0.131994	-5.45328	4.94e-08	9.02e-07
ENSG00000127603.32	10464.1	0.41534	0.0761741	5.45251	4.97e-08	9.05e-07
ENSG00000134779.15	2202.96	-0.51942	0.0952795	-5.45154	4.99e-08	9.1e-07
ENSG00000110442.12	835.533	-0.379251	0.0695722	-5.45119	5e-08	9.11e-07
ENSG00000118197.14	287.864	0.518489	0.0951178	5.45101	5.01e-08	9.11e-07
ENSG00000186416.18	378.001	-0.780017	0.143102	-5.45078	5.01e-08	9.12e-07
ENSG00000090263.16	545.93	-0.51302	0.0941231	-5.45052	5.02e-08	9.13e-07
ENSG00000132952.12	537.455	0.326383	0.0598906	5.44965	5.05e-08	9.16e-07
ENSG00000160593.20	34.2754	1.70572	0.313001	5.44957	5.05e-08	9.16e-07
ENSG00000283341.4	99.5621	0.721467	0.132391	5.44954	5.05e-08	9.16e-07
ENSG00000238279.3	6.4785	2.07087	0.380041	5.44907	5.06e-08	9.18e-07
ENSG00000169031.21	127.688	1.63277	0.299654	5.44887	5.07e-08	9.19e-07
ENSG00000112290.13	3826.78	-1.23295	0.226287	-5.44859	5.08e-08	9.2e-07
ENSG00000168275.16	270.175	-0.672585	0.123446	-5.44841	5.08e-08	9.2e-07
ENSG00000128578.10	287.593	-1.25001	0.229441	-5.44809	5.09e-08	9.21e-07
ENSG00000065809.14	2303.2	1.36814	0.251176	5.44693	5.12e-08	9.27e-07
ENSG00000184992.13	631.762	-0.702541	0.129004	-5.44587	5.16e-08	9.32e-07
ENSG00000142233.14	42.6911	0.821911	0.150937	5.4454	5.17e-08	9.34e-07
ENSG00000155744.10	924.546	-0.764867	0.140483	-5.44455	5.19e-08	9.37e-07
ENSG00000278727.1	96.0518	-1.52137	0.279462	-5.44394	5.21e-08	9.4e-07
ENSG00000182575.8	372.624	-1.04252	0.191528	-5.44314	5.23e-08	9.44e-07
ENSG00000164114.19	797.109	-0.739359	0.135845	-5.44266	5.25e-08	9.46e-07
ENSG00000214279.13	64.1124	1.35177	0.248368	5.44262	5.25e-08	9.46e-07
ENSG00000140262.18	1288.65	0.747479	0.137359	5.44179	5.27e-08	9.49e-07
ENSG00000119688.21	797.168	0.613203	0.112687	5.44167	5.28e-08	9.49e-07
ENSG00000150867.14	6945.58	1.11132	0.204265	5.44057	5.31e-08	9.55e-07
ENSG00000050405.14	620.806	0.840161	0.154427	5.44051	5.31e-08	9.55e-07
ENSG00000065361.17	1912	1.30309	0.239607	5.43846	5.37e-08	9.65e-07
ENSG00000265354.4	927.392	-0.489854	0.0900819	-5.43788	5.39e-08	9.68e-07
ENSG00000088992.18	324.208	-1.11061	0.204242	-5.43769	5.4e-08	9.68e-07
ENSG00000131966.14	1197.47	-0.638901	0.117508	-5.4371	5.42e-08	9.71e-07
ENSG00000136014.12	28.4739	1.10724	0.203681	5.43613	5.44e-08	9.76e-07
ENSG00000254793.1	4.68376	-2.37682	0.437338	-5.43475	5.49e-08	9.83e-07
ENSG00000160963.14	292.445	-1.50862	0.277626	-5.434	5.51e-08	9.86e-07
ENSG00000115977.21	2863.29	-0.832506	0.153214	-5.43361	5.52e-08	9.88e-07
ENSG00000122550.18	797.285	-0.449117	0.0826598	-5.43332	5.53e-08	9.89e-07
ENSG00000158258.16	2816.34	-1.42994	0.263234	-5.4322	5.57e-08	9.94e-07
ENSG00000249119.1	107.433	1.5472	0.284823	5.43214	5.57e-08	9.94e-07
ENSG00000167378.10	1133.81	-0.513164	0.0944739	-5.4318	5.58e-08	9.96e-07
ENSG00000112715.26	1025.06	-1.21233	0.223214	-5.43126	5.6e-08	9.98e-07
ENSG00000100604.13	2475.47	-1.39563	0.256985	-5.43077	5.61e-08	1e-06
ENSG00000164187.7	1072.1	-0.867365	0.159724	-5.4304	5.62e-08	1e-06
ENSG00000069493.15	153.035	1.03195	0.190034	5.43037	5.62e-08	1e-06
ENSG00000168135.4	453.384	-1.29647	0.238777	-5.42964	5.65e-08	1e-06
ENSG00000134440.12	3077.87	-0.415797	0.076585	-5.42922	5.66e-08	1.01e-06
ENSG00000180613.11	11.7631	1.97758	0.364251	5.42917	5.66e-08	1.01e-06
ENSG00000171532.5	865.348	-1.20951	0.2228	-5.42869	5.68e-08	1.01e-06
ENSG00000235513.2	73.5672	1.21414	0.223685	5.42788	5.7e-08	1.01e-06
ENSG00000071626.17	1087.23	0.530568	0.097749	5.42787	5.7e-08	1.01e-06
ENSG00000163950.13	1006.64	-0.589031	0.108523	-5.4277	5.71e-08	1.01e-06
ENSG00000144645.16	215.398	-1.04065	0.191737	-5.42751	5.71e-08	1.01e-06
ENSG00000142168.15	5715.23	-0.438925	0.0808783	-5.42698	5.73e-08	1.02e-06
ENSG00000261090.2	6.66653	-2.49726	0.460179	-5.4267	5.74e-08	1.02e-06
ENSG00000117600.14	2557.53	-1.30569	0.240646	-5.42577	5.77e-08	1.02e-06
ENSG00000114541.15	635.15	1.20554	0.222205	5.42532	5.78e-08	1.02e-06
ENSG00000100246.13	662.208	-0.866446	0.159752	-5.42371	5.84e-08	1.03e-06
ENSG00000120693.15	656.043	0.868687	0.160188	5.42291	5.86e-08	1.04e-06
ENSG00000165752.17	564.437	-0.909905	0.167837	-5.42135	5.91e-08	1.04e-06
ENSG00000005893.17	5319.11	1.04654	0.193062	5.42077	5.93e-08	1.05e-06
ENSG00000091513.16	11284.5	1.45951	0.269305	5.41952	5.98e-08	1.05e-06
ENSG00000141384.13	167.018	-0.782602	0.14444	-5.41819	6.02e-08	1.06e-06
ENSG00000283462.3	84.7822	1.67443	0.309089	5.41732	6.05e-08	1.07e-06
ENSG00000229447.2	6.74572	2.02564	0.374055	5.41537	6.12e-08	1.08e-06
ENSG00000081913.14	2042.81	0.719234	0.132822	5.41502	6.13e-08	1.08e-06
ENSG00000206262.9	22.776	1.36587	0.252278	5.41414	6.16e-08	1.08e-06
ENSG00000185305.12	492.938	-0.712037	0.131516	-5.41407	6.16e-08	1.08e-06
ENSG00000133101.10	178.556	-0.854862	0.157898	-5.414	6.16e-08	1.08e-06
ENSG00000279495.1	30.27	1.04093	0.192272	5.41386	6.17e-08	1.08e-06
ENSG00000116668.13	152.05	0.541064	0.099943	5.41373	6.17e-08	1.08e-06
ENSG00000139350.12	163.79	0.909404	0.167982	5.4137	6.17e-08	1.08e-06
ENSG00000104375.17	215.146	0.752525	0.139008	5.41355	6.18e-08	1.08e-06
ENSG00000163564.15	7.0171	2.3239	0.429329	5.41286	6.2e-08	1.09e-06
ENSG00000143198.13	2793.59	-0.397922	0.073517	-5.41266	6.21e-08	1.09e-06
ENSG00000137142.5	125.859	-1.02196	0.188844	-5.41167	6.24e-08	1.09e-06
ENSG00000164172.20	1799.2	-0.487825	0.0901433	-5.41166	6.24e-08	1.09e-06
ENSG00000109519.14	556.648	-0.414789	0.0766612	-5.41068	6.28e-08	1.1e-06
ENSG00000236052.2	16.3135	-3.53397	0.653153	-5.41064	6.28e-08	1.1e-06
ENSG00000165832.6	599.017	-0.874062	0.161549	-5.4105	6.28e-08	1.1e-06
ENSG00000100146.20	2119.13	1.16618	0.215652	5.40772	6.38e-08	1.11e-06
ENSG00000183864.5	1432.14	0.762554	0.141016	5.40756	6.39e-08	1.11e-06
ENSG00000235706.9	240.697	0.738907	0.136659	5.40694	6.41e-08	1.12e-06
ENSG00000179222.18	3413.69	-0.74307	0.137434	-5.40673	6.42e-08	1.12e-06
ENSG00000198478.8	1760.13	-0.660619	0.122191	-5.40645	6.43e-08	1.12e-06
ENSG00000125843.11	173.524	-0.509588	0.0942706	-5.40559	6.46e-08	1.12e-06
ENSG00000171388.12	764.72	0.790418	0.146229	5.40535	6.47e-08	1.12e-06
ENSG00000226622.7	7.92448	2.02422	0.374485	5.40535	6.47e-08	1.12e-06
ENSG00000196876.19	1831.74	-1.26035	0.233168	-5.40533	6.47e-08	1.12e-06
ENSG00000235033.7	117.372	1.30478	0.241428	5.40442	6.5e-08	1.13e-06
ENSG00000065325.13	85.1882	-2.1636	0.400457	-5.40282	6.56e-08	1.14e-06
ENSG00000039319.17	1344.19	0.961484	0.17796	5.40281	6.56e-08	1.14e-06
ENSG00000164885.13	897.521	-0.957681	0.177279	-5.40212	6.59e-08	1.14e-06
ENSG00000124140.15	3179.82	-1.2209	0.226004	-5.40212	6.59e-08	1.14e-06
ENSG00000176204.14	290.614	-1.10655	0.204858	-5.40155	6.61e-08	1.14e-06
ENSG00000198934.5	1035.04	-1.16509	0.215727	-5.40076	6.64e-08	1.15e-06
ENSG00000259234.8	170.383	-1.2777	0.236621	-5.39978	6.67e-08	1.15e-06
ENSG00000100591.8	2075.3	-0.46469	0.08607	-5.39897	6.7e-08	1.16e-06
ENSG00000170242.19	1064.63	0.544388	0.100839	5.39858	6.72e-08	1.16e-06
ENSG00000188690.15	1172.46	-0.597626	0.110705	-5.39836	6.73e-08	1.16e-06
ENSG00000186732.14	1421.66	-1.25756	0.232959	-5.39823	6.73e-08	1.16e-06
ENSG00000107731.12	807.853	0.894544	0.165742	5.3972	6.77e-08	1.17e-06
ENSG00000163660.12	2078	0.855857	0.158581	5.39698	6.78e-08	1.17e-06
ENSG00000196932.12	44.308	1.38731	0.257063	5.39678	6.78e-08	1.17e-06
ENSG00000164080.14	513.605	0.55353	0.10259	5.39557	6.83e-08	1.18e-06
ENSG00000074356.17	985.967	0.665429	0.123333	5.39537	6.84e-08	1.18e-06
ENSG00000247077.8	425.262	-0.652226	0.120907	-5.39446	6.87e-08	1.18e-06
ENSG00000118322.14	384.974	1.2671	0.234904	5.39412	6.89e-08	1.18e-06
ENSG00000137504.15	1883.79	0.613033	0.113661	5.39353	6.91e-08	1.19e-06
ENSG00000167191.12	10614.4	0.89975	0.166853	5.39247	6.95e-08	1.19e-06
ENSG00000197444.10	1024.52	-0.910356	0.168821	-5.39243	6.95e-08	1.19e-06
ENSG00000236668.3	37.6894	-1.2499	0.231792	-5.39233	6.95e-08	1.19e-06
ENSG00000013561.18	1128.51	-0.359851	0.0667582	-5.39037	7.03e-08	1.21e-06
ENSG00000164190.19	1076.11	0.4048	0.0751017	5.39002	7.04e-08	1.21e-06
ENSG00000165275.10	199.046	0.484675	0.0899546	5.388	7.12e-08	1.22e-06
ENSG00000086289.13	1637.09	-0.988541	0.183529	-5.38628	7.19e-08	1.23e-06
ENSG00000104824.18	1317.27	0.305884	0.0567907	5.38617	7.2e-08	1.23e-06
ENSG00000170456.16	792.354	-0.710095	0.131839	-5.38607	7.2e-08	1.23e-06
ENSG00000092621.13	1898.29	0.804145	0.149312	5.38567	7.22e-08	1.23e-06
ENSG00000096092.6	772.32	-0.71392	0.132629	-5.38284	7.33e-08	1.25e-06
ENSG00000132872.12	2489.16	-1.63483	0.303715	-5.38276	7.34e-08	1.25e-06
ENSG00000233954.7	361.316	-0.677601	0.125895	-5.38225	7.36e-08	1.26e-06
ENSG00000171867.18	13255.9	-0.711243	0.132163	-5.38156	7.38e-08	1.26e-06
ENSG00000137871.21	715.846	0.70677	0.131356	5.38059	7.42e-08	1.27e-06
ENSG00000173376.14	57.9471	1.03314	0.192035	5.37996	7.45e-08	1.27e-06
ENSG00000163995.22	1101.41	-1.13714	0.211367	-5.37994	7.45e-08	1.27e-06
ENSG00000172915.20	1443.63	-0.894124	0.166218	-5.37922	7.48e-08	1.27e-06
ENSG00000156030.14	630.984	0.487969	0.0907172	5.37901	7.49e-08	1.27e-06
ENSG00000246022.4	74.1122	0.888524	0.165197	5.37856	7.51e-08	1.28e-06
ENSG00000241404.7	37.0138	0.903564	0.167996	5.37849	7.51e-08	1.28e-06
ENSG00000109686.20	659.464	0.741939	0.13795	5.37831	7.52e-08	1.28e-06
ENSG00000236772.1	11.8991	1.62828	0.30275	5.37831	7.52e-08	1.28e-06
ENSG00000226964.1	147.652	-0.535923	0.0996824	-5.3763	7.6e-08	1.29e-06
ENSG00000242086.8	550.06	0.797376	0.148337	5.37545	7.64e-08	1.3e-06
ENSG00000003402.21	1693.63	0.723778	0.134659	5.3749	7.66e-08	1.3e-06
ENSG00000228541.3	10.9789	1.92229	0.357657	5.37467	7.67e-08	1.3e-06
ENSG00000196639.7	274.237	-0.828052	0.154093	-5.37373	7.71e-08	1.31e-06
ENSG00000087095.13	1843.32	-0.967817	0.180131	-5.37286	7.75e-08	1.31e-06
ENSG00000106341.11	23.5591	-1.49656	0.278566	-5.37238	7.77e-08	1.31e-06
ENSG00000182255.7	132.858	-1.2274	0.228467	-5.37234	7.77e-08	1.31e-06
ENSG00000080224.18	281.847	-1.40847	0.26233	-5.36906	7.91e-08	1.34e-06
ENSG00000182247.11	938.567	-0.767648	0.143016	-5.36757	7.98e-08	1.35e-06
ENSG00000102287.19	303.024	2.26612	0.42224	5.36691	8.01e-08	1.35e-06
ENSG00000130147.16	690.041	0.716223	0.133457	5.36668	8.02e-08	1.35e-06
ENSG00000089199.10	3524.07	-1.44338	0.269015	-5.36541	8.08e-08	1.36e-06
ENSG00000205268.11	430.744	0.513242	0.0956636	5.36507	8.09e-08	1.36e-06
ENSG00000273032.3	821.421	-1.07209	0.199905	-5.363	8.18e-08	1.38e-06
ENSG00000143379.13	343.582	0.415357	0.077451	5.36283	8.19e-08	1.38e-06
ENSG00000260804.3	1313.42	-0.809319	0.150963	-5.36106	8.27e-08	1.39e-06
ENSG00000186439.15	76.4891	1.37337	0.256317	5.35809	8.41e-08	1.41e-06
ENSG00000183978.8	899.706	-0.489772	0.0914084	-5.35807	8.41e-08	1.41e-06
ENSG00000248714.7	39.5456	1.0751	0.200695	5.35687	8.47e-08	1.42e-06
ENSG00000251448.2	26.5694	1.58726	0.296339	5.35622	8.5e-08	1.43e-06
ENSG00000111802.14	800.655	-0.280051	0.0522929	-5.35544	8.53e-08	1.43e-06
ENSG00000185591.10	1110.1	0.742605	0.138673	5.35508	8.55e-08	1.43e-06
ENSG00000154655.16	184.963	0.632772	0.118169	5.3548	8.56e-08	1.44e-06
ENSG00000267506.7	41.0073	-1.75007	0.326903	-5.35348	8.63e-08	1.45e-06
ENSG00000105223.21	5988.12	-0.954497	0.178299	-5.35334	8.63e-08	1.45e-06
ENSG00000169105.8	114.895	0.901279	0.168374	5.35285	8.66e-08	1.45e-06
ENSG00000279663.3	13.9506	-1.60349	0.299589	-5.3523	8.68e-08	1.45e-06
ENSG00000168487.20	311.608	1.19792	0.22382	5.35217	8.69e-08	1.45e-06
ENSG00000279019.1	24.9496	1.53055	0.285973	5.35207	8.7e-08	1.45e-06
ENSG00000286040.1	3.34579	-2.7207	0.508478	-5.35067	8.76e-08	1.46e-06
ENSG00000171448.9	249.491	0.657666	0.122919	5.3504	8.78e-08	1.46e-06
ENSG00000214978.8	7.37088	-3.63396	0.679346	-5.3492	8.83e-08	1.47e-06
ENSG00000154640.15	316.062	0.664857	0.124294	5.34907	8.84e-08	1.47e-06
ENSG00000182197.13	338.382	-0.393727	0.0736151	-5.34845	8.87e-08	1.48e-06
ENSG00000104164.12	1299.81	-0.465332	0.0870081	-5.34814	8.89e-08	1.48e-06
ENSG00000180616.9	892.291	-1.15811	0.216584	-5.34715	8.93e-08	1.49e-06
ENSG00000147256.12	256.575	2.19187	0.410035	5.34557	9.01e-08	1.5e-06
ENSG00000113552.16	736.939	-0.45573	0.0852538	-5.34556	9.01e-08	1.5e-06
ENSG00000291132.1	48.1503	1.06232	0.19883	5.34285	9.15e-08	1.52e-06
ENSG00000055163.21	6922.55	-0.892404	0.167072	-5.34143	9.22e-08	1.53e-06
ENSG00000136854.25	10782	-1.21795	0.228033	-5.34109	9.24e-08	1.53e-06
ENSG00000134982.18	5286.82	-0.714058	0.133696	-5.3409	9.25e-08	1.53e-06
ENSG00000170315.14	3811.19	-0.303097	0.0567512	-5.3408	9.25e-08	1.53e-06
ENSG00000274460.2	104.59	0.654349	0.122526	5.34051	9.27e-08	1.54e-06
ENSG00000286001.1	17.036	-1.05795	0.198107	-5.34031	9.28e-08	1.54e-06
ENSG00000134986.14	101.423	-0.896262	0.167855	-5.3395	9.32e-08	1.54e-06
ENSG00000108947.5	1674.53	-1.20568	0.225805	-5.33946	9.32e-08	1.54e-06
ENSG00000120370.14	213.309	0.456	0.0854128	5.33878	9.36e-08	1.55e-06
ENSG00000289913.1	191.096	1.28933	0.241575	5.33718	9.44e-08	1.56e-06
ENSG00000106153.13	2517.57	-0.389197	0.072922	-5.33716	9.44e-08	1.56e-06
ENSG00000100105.18	568.776	0.507305	0.0950536	5.33704	9.45e-08	1.56e-06
ENSG00000082701.17	1698.48	-0.611184	0.114556	-5.33524	9.54e-08	1.57e-06
ENSG00000182310.16	196.009	0.919447	0.172342	5.33502	9.55e-08	1.58e-06
ENSG00000149927.18	1058.13	-1.39436	0.261416	-5.33387	9.61e-08	1.58e-06
ENSG00000213760.11	5175.14	-1.07136	0.200861	-5.33386	9.61e-08	1.58e-06
ENSG00000162852.14	837.559	-0.823887	0.154467	-5.33372	9.62e-08	1.58e-06
ENSG00000157064.11	2970.21	-1.26623	0.237408	-5.33357	9.63e-08	1.59e-06
ENSG00000183780.13	213.386	-1.09573	0.205448	-5.33338	9.64e-08	1.59e-06
ENSG00000115091.12	2098.29	-0.316287	0.0593137	-5.33244	9.69e-08	1.59e-06
ENSG00000185787.15	6055.22	-0.328178	0.0615523	-5.3317	9.73e-08	1.6e-06
ENSG00000198825.15	4343.69	-0.994095	0.186454	-5.3316	9.74e-08	1.6e-06
ENSG00000143847.16	1560.84	-1.04409	0.195847	-5.33118	9.76e-08	1.6e-06
ENSG00000257522.7	60.2517	-1.32096	0.247812	-5.3305	9.79e-08	1.61e-06
ENSG00000184787.19	1676.05	0.233156	0.0437418	5.33029	9.81e-08	1.61e-06
ENSG00000189184.12	184.805	1.01286	0.19003	5.33002	9.82e-08	1.61e-06
ENSG00000279700.1	20.9558	1.06327	0.199488	5.33001	9.82e-08	1.61e-06
ENSG00000253868.4	35.2504	-1.89354	0.355294	-5.32952	9.85e-08	1.61e-06
ENSG00000100526.21	47.89	-0.928226	0.1742	-5.32852	9.9e-08	1.62e-06
ENSG00000257815.9	102.14	0.608862	0.114272	5.32819	9.92e-08	1.62e-06
ENSG00000125249.7	2892.16	-0.514611	0.0965913	-5.32772	9.95e-08	1.63e-06
ENSG00000225439.4	274.241	-0.639522	0.120043	-5.32743	9.96e-08	1.63e-06
ENSG00000141458.13	1289.2	1.02337	0.192105	5.32713	9.98e-08	1.63e-06
ENSG00000142530.11	77.7358	-0.836702	0.157075	-5.32675	1e-07	1.63e-06
ENSG00000144583.5	318.131	-1.30837	0.24568	-5.3255	1.01e-07	1.64e-06
ENSG00000132196.16	188.948	0.679943	0.127683	5.32522	1.01e-07	1.64e-06
ENSG00000124126.14	3373.62	0.822426	0.154444	5.32509	1.01e-07	1.64e-06
ENSG00000175806.15	455.907	-0.676536	0.12705	-5.32495	1.01e-07	1.65e-06
ENSG00000008256.17	875.921	-0.525755	0.098738	-5.32475	1.01e-07	1.65e-06
ENSG00000134333.15	7869.13	-0.914458	0.171746	-5.32448	1.01e-07	1.65e-06
ENSG00000155287.12	1460.39	0.462815	0.0869268	5.32419	1.01e-07	1.65e-06
ENSG00000109381.21	585.432	0.569616	0.107005	5.32325	1.02e-07	1.66e-06
ENSG00000178394.5	588.329	-1.86579	0.350575	-5.32209	1.03e-07	1.67e-06
ENSG00000085377.15	503.875	-0.676869	0.127188	-5.32179	1.03e-07	1.67e-06
ENSG00000187239.19	2302.67	0.629206	0.118237	5.32159	1.03e-07	1.67e-06
ENSG00000179958.10	164.582	-0.68528	0.128806	-5.32025	1.04e-07	1.68e-06
ENSG00000101654.18	1272.3	-0.480848	0.0904154	-5.31821	1.05e-07	1.7e-06
ENSG00000175161.14	3959.11	-0.920289	0.173047	-5.31813	1.05e-07	1.7e-06
ENSG00000261824.8	645.755	-0.462983	0.0870681	-5.31748	1.05e-07	1.7e-06
ENSG00000197102.14	8628.82	-0.387636	0.0729342	-5.31487	1.07e-07	1.73e-06
ENSG00000177370.5	415.21	-0.668341	0.125768	-5.31407	1.07e-07	1.73e-06
ENSG00000174197.19	667.301	0.469194	0.0882931	5.31405	1.07e-07	1.73e-06
ENSG00000227115.10	117.892	1.42554	0.268262	5.31397	1.07e-07	1.73e-06
ENSG00000005249.14	1614.47	-0.933459	0.175669	-5.31375	1.07e-07	1.74e-06
ENSG00000161992.6	3.11986	-3.7409	0.704064	-5.3133	1.08e-07	1.74e-06
ENSG00000076928.20	1218.04	0.88929	0.167408	5.31211	1.08e-07	1.75e-06
ENSG00000089723.10	55.1065	-1.44769	0.27257	-5.31125	1.09e-07	1.76e-06
ENSG00000288826.1	52.0253	1.06716	0.200928	5.31115	1.09e-07	1.76e-06
ENSG00000135253.16	61.4337	-0.754179	0.142016	-5.31054	1.09e-07	1.76e-06
ENSG00000203710.12	39.4818	1.69885	0.319929	5.31008	1.1e-07	1.77e-06
ENSG00000113658.18	661.609	0.648949	0.122212	5.31002	1.1e-07	1.77e-06
ENSG00000166483.12	78.6119	1.02131	0.192385	5.3087	1.1e-07	1.78e-06
ENSG00000119778.15	273.47	0.726725	0.136909	5.3081	1.11e-07	1.78e-06
ENSG00000116824.5	8.19863	2.11151	0.397892	5.30674	1.12e-07	1.79e-06
ENSG00000233928.7	54.4555	-1.60275	0.302053	-5.3062	1.12e-07	1.8e-06
ENSG00000120727.13	1405.73	-0.422844	0.0796907	-5.30607	1.12e-07	1.8e-06
ENSG00000198753.12	1292.47	1.50552	0.283787	5.3051	1.13e-07	1.81e-06
ENSG00000104643.10	1041.64	-0.55048	0.103769	-5.30488	1.13e-07	1.81e-06
ENSG00000287830.1	9.17601	1.84684	0.348167	5.30445	1.13e-07	1.81e-06
ENSG00000105220.17	6242.13	-0.749071	0.14123	-5.30392	1.13e-07	1.82e-06
ENSG00000070018.9	880.588	0.637794	0.120266	5.30321	1.14e-07	1.82e-06
ENSG00000146830.11	1228.89	0.601509	0.113452	5.30187	1.15e-07	1.84e-06
ENSG00000279138.1	91.5272	-1.14033	0.215107	-5.30125	1.15e-07	1.84e-06
ENSG00000188064.10	193.165	-1.33259	0.251391	-5.30085	1.15e-07	1.84e-06
ENSG00000167654.18	4086.02	-0.999835	0.18865	-5.29995	1.16e-07	1.85e-06
ENSG00000167778.9	4136.54	-0.872389	0.164623	-5.2993	1.16e-07	1.86e-06
ENSG00000164024.12	487.628	-0.429889	0.0811271	-5.29896	1.16e-07	1.86e-06
ENSG00000166847.10	1860.68	-0.449328	0.0848008	-5.29863	1.17e-07	1.86e-06
ENSG00000115607.10	23.3045	2.23466	0.42179	5.29804	1.17e-07	1.87e-06
ENSG00000145526.12	621.023	-1.36644	0.257959	-5.29711	1.18e-07	1.88e-06
ENSG00000135482.7	113.129	0.459533	0.0868207	5.29289	1.2e-07	1.92e-06
ENSG00000168758.11	818.921	0.752935	0.142287	5.29167	1.21e-07	1.93e-06
ENSG00000156261.13	1649.06	-0.448762	0.0848115	-5.29129	1.21e-07	1.93e-06
ENSG00000218739.10	1100.87	-0.47833	0.0904096	-5.2907	1.22e-07	1.94e-06
ENSG00000102401.20	1795	-0.390827	0.0738845	-5.2897	1.23e-07	1.95e-06
ENSG00000121753.13	2694.88	-0.917075	0.173426	-5.288	1.24e-07	1.97e-06
ENSG00000254101.8	36.2187	-2.23681	0.423201	-5.28546	1.25e-07	1.99e-06
ENSG00000113575.12	654.044	-0.679684	0.128641	-5.28357	1.27e-07	2.01e-06
ENSG00000186812.13	755.059	0.517671	0.0979812	5.28337	1.27e-07	2.01e-06
ENSG00000138443.17	4465.41	-0.561409	0.106264	-5.28317	1.27e-07	2.01e-06
ENSG00000239922.2	60.6235	1.36748	0.258846	5.28297	1.27e-07	2.02e-06
ENSG00000078401.7	474.038	1.41036	0.266974	5.28276	1.27e-07	2.02e-06
ENSG00000280486.2	73.716	1.45233	0.274927	5.28261	1.27e-07	2.02e-06
ENSG00000167178.17	310.723	-1.44946	0.274437	-5.28158	1.28e-07	2.03e-06
ENSG00000156052.11	4428.98	-0.479604	0.0908096	-5.28143	1.28e-07	2.03e-06
[truncated: 35,455 more rows]

## Sheet: Table S4 - GSE184942_sig
	baseMean	log2FoldChange	lfcSE	stat	pvalue	padj
ENSG00000138653.10	94.152	-3.82437	0.58293	-6.5606	5.36e-11	1.98e-06
ENSG00000108846.16	51.9411	2.15698	0.385554	5.59449	2.21e-08	0.000409696
ENSG00000171189.18	1335.14	-2.02302	0.376321	-5.37579	7.62e-08	0.000759264
ENSG00000286523.1	31.1721	-3.20031	0.599112	-5.34175	9.21e-08	0.000759264
ENSG00000204175.6	204.125	-2.26292	0.425184	-5.3222	1.03e-07	0.000759264
ENSG00000174680.10	192.053	-1.49613	0.283362	-5.27992	1.29e-07	0.000797663
ENSG00000133110.15	53.4579	-2.52852	0.495485	-5.10313	3.34e-07	0.00176738
ENSG00000183508.5	157.827	2.21383	0.460103	4.81159	1.5e-06	0.00693105
ENSG00000206172.8	103.904	2.53837	0.551922	4.59915	4.24e-06	0.0163597
ENSG00000240342.3	424.181	1.60035	0.348607	4.59069	4.42e-06	0.0163597
ENSG00000286132.1	19.6126	2.92984	0.641815	4.56493	5e-06	0.0167423
ENSG00000171502.15	3108.68	-2.70824	0.596556	-4.53978	5.63e-06	0.0167423
ENSG00000134115.13	114.301	-1.80657	0.398735	-4.53075	5.88e-06	0.0167423
ENSG00000174885.13	11.1583	3.13063	0.699398	4.47617	7.6e-06	0.0201007
ENSG00000183036.11	132.092	-2.32801	0.526509	-4.42159	9.8e-06	0.0233133
ENSG00000064886.14	1678.08	5.43796	1.23515	4.40269	1.07e-05	0.0233133
ENSG00000174403.17	73.4604	-3.34219	0.759163	-4.40247	1.07e-05	0.0233133
ENSG00000073282.14	34.4765	3.02772	0.711294	4.25663	2.08e-05	0.0426943
ENSG00000283175.1	16.165	-2.28719	0.539425	-4.24004	2.23e-05	0.0435556
ENSG00000189343.7	571.823	1.41947	0.337593	4.20468	2.61e-05	0.0478195
ENSG00000073861.3	14.4819	3.65107	0.870047	4.19641	2.71e-05	0.0478195
ENSG00000104490.18	1898.09	-1.85982	0.45025	-4.13064	3.62e-05	0.0608917
ENSG00000263485.1	34.9426	-1.84616	0.450593	-4.09718	4.18e-05	0.0656111
ENSG00000279965.1	18.727	3.46762	0.847139	4.09333	4.25e-05	0.0656111
ENSG00000250305.9	1722.83	-1.29277	0.317719	-4.06892	4.72e-05	0.0698664
ENSG00000265775.1	56.0675	-1.84166	0.4536	-4.06009	4.91e-05	0.0698664
ENSG00000247982.7	82.8514	-1.3937	0.345459	-4.03435	5.48e-05	0.074375
ENSG00000265253.1	5.15815	-5.22942	1.29824	-4.02807	5.62e-05	0.074375
ENSG00000263435.1	72.2364	-1.31222	0.327887	-4.00205	6.28e-05	0.0771863
ENSG00000244734.4	1354.35	2.82123	0.705555	3.9986	6.37e-05	0.0771863
ENSG00000285724.2	10.2172	-3.0377	0.760321	-3.99529	6.46e-05	0.0771863
ENSG00000075891.24	27.8851	3.1327	0.789664	3.96713	7.27e-05	0.0841805
ENSG00000290673.1	56.7153	-1.87212	0.476471	-3.92914	8.52e-05	0.0937093
ENSG00000227827.3	355.941	-2.3819	0.606556	-3.92692	8.6e-05	0.0937093
ENSG00000100285.10	700.487	-2.47498	0.633339	-3.90783	9.31e-05	0.0983734
ENSG00000270639.1	12.4659	4.33674	1.11158	3.90141	9.56e-05	0.0983734
ENSG00000074370.18	171.354	1.59641	0.410248	3.89133	9.97e-05	0.0997801
ENSG00000143882.12	96.681	-1.29681	0.334139	-3.88107	0.000103999	0.101347
ENSG00000267287.1	133.888	-1.58209	0.414101	-3.82055	0.000133155	0.126433
ENSG00000163735.7	54.9491	2.89178	0.758148	3.81427	0.000136585	0.126447
ENSG00000181072.12	113.255	-2.54808	0.67055	-3.79999	0.0001447	0.130692
ENSG00000122188.13	7.79603	3.42074	0.902613	3.78982	0.000150759	0.132922
ENSG00000251365.6	87.2366	-1.77263	0.468959	-3.77992	0.00015688	0.135103
ENSG00000266215.1	18.0506	-1.61786	0.431392	-3.75033	0.000176605	0.147066
ENSG00000115290.11	180.962	-1.7854	0.476443	-3.74735	0.000178715	0.147066
ENSG00000263571.3	66.8335	-1.54578	0.414728	-3.72721	0.000193615	0.155864
ENSG00000264791.1	43.8967	-1.63608	0.441337	-3.70711	0.000209641	0.165175
ENSG00000185652.12	6.05213	-4.4305	1.19854	-3.69658	0.000218525	0.168587
ENSG00000221562.1	26.5284	-2.37534	0.648294	-3.66398	0.000248323	0.187082
ENSG00000210082.2	98.233	2.15469	0.589504	3.65509	0.000257095	0.187082
ENSG00000196482.18	562.382	-1.40938	0.386043	-3.65084	0.000261381	0.187082
ENSG00000233420.2	48.6752	-2.02651	0.555673	-3.64695	0.000265372	0.187082
ENSG00000189056.15	2137.68	-1.86273	0.511087	-3.64465	0.000267758	0.187082
ENSG00000161992.6	18.6752	4.2578	1.1707	3.63696	0.000275875	0.18905
ENSG00000266501.1	22.1822	-2.01027	0.553426	-3.63241	0.000280784	0.18905
ENSG00000196951.13	76.5228	-1.38567	0.382226	-3.62526	0.000288668	0.190007
ENSG00000103316.12	848.133	-2.44109	0.673999	-3.62181	0.000292554	0.190007
ENSG00000180871.8	19.5652	3.10448	0.858213	3.61738	0.0002976	0.190007
ENSG00000260366.1	11.7346	2.25878	0.625306	3.61227	0.000303527	0.190507
ENSG00000136378.15	173.632	1.7072	0.473887	3.60255	0.000315109	0.192768
ENSG00000144285.23	2034.48	-1.52942	0.424773	-3.60055	0.00031754	0.192768
ENSG00000188290.11	203.84	1.50633	0.418907	3.59586	0.00032332	0.19311
ENSG00000196735.13	98.0288	2.89902	0.809289	3.58219	0.000340732	0.20028
ENSG00000087086.15	16699.8	1.41478	0.39654	3.56781	0.000359972	0.208283
ENSG00000070729.14	348.953	-1.72643	0.48476	-3.56142	0.000368857	0.210141
ENSG00000245954.10	6.02626	6.05428	1.70297	3.55513	0.000377797	0.211973
ENSG00000279668.4	658.378	-1.477	0.416618	-3.54522	0.00039229	0.216819
ENSG00000289970.1	7.02439	3.45218	0.975877	3.53751	0.000403917	0.219962
ENSG00000183688.4	409.159	1.45534	0.413791	3.51708	0.00043632	0.234165
ENSG00000181019.13	630.047	1.95139	0.555598	3.51223	0.000444363	0.235074
ENSG00000006016.12	201.678	1.00304	0.286308	3.50336	0.000459436	0.239625
ENSG00000018408.15	1917.61	1.38009	0.395158	3.49249	0.000478533	0.24557
ENSG00000288920.1	255.052	0.818739	0.234636	3.4894	0.000484097	0.24557
ENSG00000226608.3	39.0653	2.05522	0.59019	3.4823	0.000497129	0.248773
ENSG00000275810.1	12.0493	-2.22909	0.642888	-3.46731	0.000525688	0.25817
ENSG00000231764.11	800.648	-1.67945	0.485053	-3.4624	0.000535386	0.25817
ENSG00000089157.16	3502.6	0.904211	0.261206	3.46168	0.000536823	0.25817
ENSG00000231107.2	7.903	-3.64325	1.06007	-3.4368	0.000588635	0.275536
ENSG00000006468.15	1391.43	-1.32565	0.385808	-3.43603	0.000590307	0.275536
ENSG00000162631.20	371.567	-1.24325	0.362762	-3.42718	0.000609885	0.275536
ENSG00000168807.17	1189.4	0.795578	0.232268	3.42525	0.000614233	0.275536
ENSG00000282390.1	110.382	-1.16632	0.340643	-3.42387	0.000617356	0.275536
ENSG00000110887.8	58.6515	-1.16786	0.341295	-3.42185	0.000621972	0.275536
ENSG00000283384.1	21.0191	-2.53797	0.742657	-3.41742	0.000632183	0.275536
ENSG00000168685.15	127.546	3.75248	1.09863	3.41559	0.000636432	0.275536
ENSG00000104755.16	7.22808	-5.11442	1.49802	-3.41411	0.000639899	0.275536
ENSG00000161016.18	2132.12	0.896101	0.262771	3.4102	0.000649159	0.275659
ENSG00000121039.10	337.302	1.69205	0.496535	3.40772	0.000655073	0.275659
ENSG00000270815.1	13.2776	-2.23456	0.656403	-3.40425	0.000663455	0.276049
ENSG00000116745.7	25.3174	2.93994	0.864412	3.40108	0.000671198	0.276168
ENSG00000238002.3	2.94335	-5.02532	1.47924	-3.39724	0.000680693	0.276997
ENSG00000168899.5	111.718	1.43113	0.42165	3.39412	0.000688506	0.277131
ENSG00000206034.2	33.7511	-1.89792	0.560973	-3.38327	0.000716276	0.282189
ENSG00000288919.1	25.6932	1.71166	0.505921	3.38326	0.000716312	0.282189
ENSG00000235467.1	7.322	-3.26191	0.966466	-3.37509	0.000737924	0.287643
ENSG00000257335.8	110.544	1.42205	0.421871	3.37082	0.000749445	0.287695
ENSG00000117090.16	4.66296	4.48353	1.33125	3.3679	0.000757438	0.287695
ENSG00000228305.2	56.1544	1.61836	0.48073	3.36647	0.000761365	0.287695
ENSG00000285979.1	141.749	-0.822367	0.246048	-3.34231	0.000830847	0.308275
ENSG00000236714.3	41.2853	-1.63619	0.489619	-3.34176	0.000832479	0.308275
ENSG00000150594.7	108.307	2.10665	0.631189	3.3376	0.000845064	0.308605
ENSG00000251624.1	4.65226	-4.4399	1.33092	-3.33597	0.000850036	0.308605
ENSG00000117226.12	345.18	1.36263	0.409105	3.33075	0.000866127	0.310079
ENSG00000132840.10	205.607	1.08821	0.326866	3.32924	0.000870843	0.310079
ENSG00000287278.1	4.16875	-5.54156	1.66972	-3.31886	0.00090387	0.312478
ENSG00000221986.7	69.9769	-1.13433	0.342354	-3.31332	0.000921942	0.312478
ENSG00000204060.8	190.231	1.73193	0.522877	3.31231	0.000925285	0.312478
ENSG00000213553.4	197.819	1.11537	0.336787	3.31182	0.000926928	0.312478
ENSG00000168077.14	2305	1.28646	0.388516	3.31122	0.000928914	0.312478
ENSG00000206538.9	163.886	-1.5092	0.455966	-3.3099	0.00093329	0.312478
ENSG00000125520.14	386.513	1.29703	0.391982	3.3089	0.000936649	0.312478
ENSG00000288074.1	29.7453	2.0465	0.620319	3.29911	0.000969922	0.320689
ENSG00000285587.1	8.23783	-3.4288	1.04206	-3.2904	0.00100047	0.327861
ENSG00000135333.15	1172.04	-1.19781	0.36451	-3.28609	0.00101589	0.329494
ENSG00000140092.16	349.315	1.35473	0.412518	3.28406	0.00102325	0.329494
ENSG00000236477.1	4.22568	-4.38943	1.33811	-3.28033	0.00103687	0.331004
ENSG00000162777.17	129.561	1.29504	0.395841	3.27163	0.00106929	0.338435
ENSG00000182885.17	23.4693	3.1608	0.969122	3.26151	0.0011082	0.347779
ENSG00000244342.5	20.5016	5.60817	1.72545	3.25027	0.00115296	0.358004
ENSG00000180758.12	53.7573	1.48196	0.456389	3.24714	0.00116573	0.358004
ENSG00000130054.5	228.312	1.37571	0.423988	3.24468	0.00117581	0.358004
ENSG00000174948.6	18.3755	-2.67552	0.824833	-3.24371	0.00117982	0.358004
ENSG00000142279.13	331.763	1.14272	0.352564	3.24117	0.00119041	0.358004
ENSG00000175591.12	230.147	1.76853	0.546065	3.23867	0.00120087	0.358004
ENSG00000260604.3	74.1091	1.77124	0.547205	3.23688	0.00120846	0.358004
ENSG00000140988.16	2194.39	0.889039	0.274958	3.23337	0.00122341	0.359556
ENSG00000291237.1	16451	2.21736	0.687885	3.22345	0.00126658	0.361049
ENSG00000134343.14	976.484	-1.67307	0.519107	-3.22299	0.00126862	0.361049
ENSG00000185215.11	1007.67	1.53713	0.477034	3.22227	0.0012718	0.361049
ENSG00000168032.10	346.842	-0.994394	0.308701	-3.22122	0.00127644	0.361049
ENSG00000149131.17	563.802	1.02428	0.318168	3.21932	0.00128496	0.361049
ENSG00000124232.11	4.63795	4.47417	1.38998	3.21887	0.00128699	0.361049
ENSG00000207473.1	4.87081	-3.53342	1.10059	-3.21049	0.00132511	0.362084
ENSG00000286063.1	5.67248	-4.767	1.48489	-3.21035	0.00132575	0.362084
ENSG00000244313.3	177.01	0.877502	0.273529	3.20808	0.00133624	0.362084
ENSG00000188396.4	101.422	2.07403	0.646647	3.20737	0.00133957	0.362084
ENSG00000245008.4	14.7187	1.82955	0.570452	3.20719	0.0013404	0.362084
ENSG00000255256.1	18.1511	2.18626	0.682426	3.20367	0.0013569	0.362084
ENSG00000036473.8	9.97467	2.61123	0.815197	3.20319	0.00135912	0.362084
ENSG00000283417.1	263.436	-1.64933	0.515596	-3.19888	0.00137961	0.364918
ENSG00000119630.14	174.781	1.87962	0.588588	3.19344	0.00140588	0.368178
ENSG00000176454.15	1053.32	-1.02765	0.321924	-3.19222	0.00141183	0.368178
ENSG00000134668.13	165.07	2.45786	0.771217	3.18699	0.00143762	0.372284
ENSG00000100439.11	654.176	1.12352	0.352771	3.18486	0.00144827	0.372435
ENSG00000266998.2	54.528	1.48665	0.46744	3.18041	0.00147065	0.375585
ENSG00000104237.11	38.3298	2.30781	0.726955	3.17463	0.00150027	0.380525
ENSG00000276216.1	9.41458	3.93945	1.24526	3.16354	0.00155861	0.383386
ENSG00000162522.11	1198.52	1.19119	0.376539	3.16351	0.00155877	0.383386
ENSG00000278530.5	12.4967	-2.79242	0.882704	-3.16349	0.00155889	0.383386
ENSG00000252685.1	19.0884	-1.42368	0.450438	-3.16065	0.00157419	0.383386
ENSG00000242593.8	314.204	-1.33441	0.42237	-3.15934	0.00158129	0.383386
ENSG00000222009.9	257.118	1.49132	0.472199	3.15824	0.00158726	0.383386
ENSG00000260232.4	56.4202	-2.03718	0.645277	-3.15707	0.00159365	0.383386
ENSG00000253919.1	53.5598	-1.03987	0.329392	-3.15693	0.00159438	0.383386
ENSG00000289288.2	32.7064	1.25894	0.399045	3.15489	0.00160558	0.383588
ENSG00000279674.1	591.97	-1.4166	0.449487	-3.1516	0.00162379	0.384227
ENSG00000067445.22	1025.14	-0.836902	0.26572	-3.14956	0.00163517	0.384227
ENSG00000173156.7	19.1661	1.9959	0.63386	3.14881	0.00163938	0.384227
ENSG00000290461.1	50.2061	-1.23629	0.393034	-3.14551	0.001658	0.386147
ENSG00000214872.9	115.302	1.5662	0.499329	3.1366	0.00170918	0.391662
ENSG00000115252.19	1481.05	-1.37699	0.43924	-3.13493	0.00171897	0.391662
ENSG00000169418.10	106.715	1.98034	0.632244	3.13224	0.00173477	0.391662
ENSG00000276266.1	16.2181	1.84995	0.590747	3.13154	0.00173891	0.391662
ENSG00000280441.3	15.054	2.65106	0.847207	3.12918	0.00175295	0.391662
ENSG00000100336.18	97.2352	2.00815	0.641815	3.12886	0.00175484	0.391662
ENSG00000223597.3	3.88227	-4.25699	1.36062	-3.12872	0.00175571	0.391662
ENSG00000185186.10	17.0369	2.23552	0.715217	3.12565	0.00177413	0.3934
ENSG00000204628.12	2413.4	0.56647	0.181459	3.12176	0.00179774	0.396264
ENSG00000167703.15	1254.65	1.19919	0.384723	3.11701	0.00182697	0.399184
ENSG00000090776.6	212.248	1.39218	0.447002	3.11449	0.00184264	0.399184
ENSG00000214491.9	161.429	1.26238	0.40541	3.11384	0.00184667	0.399184
ENSG00000145040.4	3.75289	-5.37229	1.72595	-3.11266	0.00185411	0.399184
ENSG00000136942.15	1361.99	0.944216	0.304491	3.10097	0.00192891	0.412886
ENSG00000188386.8	49.32	-1.80633	0.583223	-3.09714	0.00195395	0.413913
ENSG00000175084.13	37.3005	2.24592	0.725372	3.09623	0.00195996	0.413913
ENSG00000165863.17	34.046	-2.12015	0.684995	-3.09513	0.00196723	0.413913
ENSG00000225072.1	2.69857	-4.91525	1.58925	-3.09282	0.00198264	NA
ENSG00000236437.2	11.3986	2.61627	0.846524	3.0906	0.00199749	0.417905
ENSG00000288840.1	61.5814	1.23367	0.399542	3.08771	0.00201704	0.419623
ENSG00000173040.13	88.4726	1.35755	0.440003	3.08533	0.00203329	0.420642
ENSG00000177706.9	950.969	1.1395	0.369879	3.08074	0.00206489	0.424806
ENSG00000144227.5	37.8031	-2.92606	0.950758	-3.0776	0.00208674	0.42501
ENSG00000204219.11	101.049	1.07059	0.347925	3.07706	0.00209055	0.42501
ENSG00000276168.1	78555.5	1.59631	0.519011	3.07567	0.00210031	0.42501
ENSG00000162542.14	154.13	1.18575	0.385742	3.07395	0.00211245	0.425142
ENSG00000244541.6	8.674	-2.79489	0.910047	-3.07114	0.0021324	0.426838
ENSG00000232947.1	4.01665	-3.67727	1.19883	-3.06739	0.00215935	0.427154
ENSG00000231756.1	5.24912	3.65304	1.19181	3.06512	0.0021758	0.427154
ENSG00000162490.7	315.533	1.7296	0.564716	3.06278	0.00219292	0.427154
ENSG00000232860.10	36.7594	1.09656	0.358231	3.06105	0.00220564	0.427154
ENSG00000277744.1	45.8017	1.29704	0.423759	3.0608	0.00220746	0.427154
ENSG00000260026.3	3.06735	5.08427	1.66112	3.06075	0.00220782	0.427154
ENSG00000228528.2	69.6124	-1.08412	0.354308	-3.05982	0.00221473	0.427154
ENSG00000137767.14	66.3683	1.30196	0.425931	3.05675	0.00223752	0.429314
ENSG00000230712.3	14.2511	2.69674	0.883379	3.05276	0.00226749	0.432822
ENSG00000227979.1	3.80157	-3.66658	1.20206	-3.05023	0.00228664	0.434238
ENSG00000137285.11	1781.63	1.24595	0.409493	3.04266	0.00234497	0.443044
ENSG00000287798.1	16.48	-1.71591	0.564694	-3.03866	0.00237631	0.446435
ENSG00000168994.14	522.79	1.26096	0.415156	3.03731	0.00238703	0.446435
ENSG00000180287.17	248.93	-1.05746	0.348448	-3.03476	0.00240727	0.447958
ENSG00000248290.1	36.4724	1.47731	0.487145	3.03259	0.00242465	0.448936
ENSG00000126010.6	25.3537	-1.659	0.547595	-3.02962	0.00244865	0.451125
ENSG00000172554.12	76.8827	1.06166	0.350609	3.02804	0.00246146	0.451239
ENSG00000139410.15	76.5745	1.86499	0.616715	3.02407	0.00249401	0.454955
ENSG00000167617.3	19.4284	2.34099	0.775683	3.01797	0.00254474	0.460654
ENSG00000279227.2	10.49	-2.60378	0.862942	-3.01733	0.00255014	0.460654
ENSG00000205946.1	48.2096	1.09542	0.363742	3.01152	0.00259942	0.467277
ENSG00000289843.1	86.5011	1.45433	0.483506	3.00789	0.00263069	0.470614
ENSG00000138449.11	306.634	0.837411	0.278773	3.00391	0.0026653	0.47385
ENSG00000254535.4	34.9384	1.52582	0.50812	3.00288	0.00267437	0.47385
ENSG00000026103.25	1053.5	1.36367	0.454343	3.00142	0.00268728	0.473869
ENSG00000089169.15	1538.63	-1.35803	0.453108	-2.99714	0.00272527	0.474395
ENSG00000155366.17	713.939	1.08707	0.362721	2.997	0.00272654	0.474395
ENSG00000263731.1	130.775	0.995431	0.332371	2.99494	0.00274502	0.474395
ENSG00000070756.17	4994.58	0.76316	0.255038	2.99235	0.00276843	0.474395
ENSG00000130255.13	446.313	0.763346	0.255102	2.99231	0.00276873	0.474395
ENSG00000198918.8	471.97	0.974957	0.325912	2.99147	0.00277638	0.474395
ENSG00000113645.15	2503.93	1.18163	0.395195	2.99	0.00278982	0.474395
ENSG00000236107.10	287.653	-1.31497	0.439975	-2.98875	0.00280125	0.474395
ENSG00000236320.4	13.9883	2.84854	0.954553	2.98416	0.00284355	0.474395
ENSG00000171631.16	143.073	1.67386	0.560991	2.98376	0.00284728	0.474395
ENSG00000165091.18	77.7216	1.50578	0.504668	2.98372	0.00284772	0.474395
ENSG00000160179.19	1240.88	-0.718762	0.240953	-2.98299	0.00285445	0.474395
ENSG00000221963.6	1124.83	1.31935	0.442443	2.98196	0.00286413	0.474395
ENSG00000158104.11	14.448	2.13073	0.714728	2.98118	0.00287143	0.474395
ENSG00000265712.1	7.98222	-3.25694	1.09293	-2.98001	0.00288242	0.474395
ENSG00000272255.1	41.1838	2.07966	0.698691	2.97651	0.00291552	0.477719
ENSG00000129116.20	2793.25	1.0155	0.341508	2.97358	0.00294343	0.480169
ENSG00000279261.2	10.8262	-2.15634	0.726049	-2.96997	0.0029783	0.482198
ENSG00000283294.2	52.5734	-1.90535	0.641965	-2.968	0.00299746	0.482198
ENSG00000257851.2	30.0131	-1.36325	0.459491	-2.96687	0.00300846	0.482198
ENSG00000181104.7	41.3665	1.14476	0.385947	2.96609	0.0030161	0.482198
ENSG00000226705.1	51.3569	1.78578	0.602166	2.96559	0.00302098	0.482198
ENSG00000275518.1	5.39019	-4.26023	1.43798	-2.96265	0.00304999	0.484739
ENSG00000261644.3	32.9754	2.72209	0.92171	2.95331	0.00314386	0.496001
ENSG00000154645.14	65.8277	-1.6256	0.550501	-2.95294	0.00314764	0.496001
ENSG00000198785.7	543.21	-1.49889	0.508149	-2.94971	0.00318077	0.497348
ENSG00000272902.2	27.4572	-1.56071	0.529145	-2.94948	0.00318305	0.497348
ENSG00000176571.13	2.08807	4.52285	1.53492	2.94664	0.00321243	NA
ENSG00000280278.1	3.12303	5.09799	1.7311	2.94494	0.0032302	0.501034
ENSG00000185122.11	1235.61	0.778128	0.264256	2.9446	0.0032337	0.501034
ENSG00000273044.1	5.76081	4.33778	1.47411	2.94264	0.00325422	0.502112
ENSG00000066405.13	85.6557	1.30646	0.444722	2.93771	0.00330648	0.503078
ENSG00000237289.10	424.283	-1.83553	0.624875	-2.93744	0.00330932	0.503078
ENSG00000077943.8	869.894	-1.21797	0.414677	-2.93714	0.00331251	0.503078
ENSG00000283131.1	9.40345	-3.18992	1.0864	-2.93623	0.00332232	0.503078
ENSG00000142449.13	62.8684	-1.15156	0.392265	-2.93566	0.0033284	0.503078
ENSG00000283563.1	101.42	1.1184	0.381395	2.93238	0.00336372	0.506046
ENSG00000158555.15	356.907	1.01523	0.346458	2.9303	0.00338632	0.506046
ENSG00000213722.10	484.878	1.11972	0.382149	2.93005	0.00338904	0.506046
ENSG00000242071.3	229.203	0.891961	0.304549	2.92879	0.00340284	0.506066
ENSG00000136830.12	1647.27	1.24974	0.427111	2.92604	0.00343307	0.506398
ENSG00000164855.16	45.8248	1.36524	0.46679	2.92474	0.00344748	0.506398
ENSG00000072840.13	505.131	1.07893	0.369017	2.92379	0.00345801	0.506398
ENSG00000237879.1	5.22879	-2.92918	1.0027	-2.92129	0.00348586	0.506398
ENSG00000166888.12	1395.6	0.952123	0.326255	2.91834	0.003519	0.506398
ENSG00000224397.9	9.68218	2.76845	0.948995	2.91725	0.00353137	0.506398
ENSG00000249930.1	21.1309	1.79665	0.615896	2.91712	0.00353276	0.506398
ENSG00000148303.17	5008.46	0.62586	0.214576	2.91673	0.00353725	0.506398
ENSG00000259905.7	674.333	-1.51413	0.519278	-2.91583	0.00354743	0.506398
ENSG00000163145.13	170.568	1.50387	0.5158	2.9156	0.00355008	0.506398
ENSG00000100362.13	14.9359	-3.12925	1.07366	-2.91457	0.00356182	0.506398
ENSG00000263990.1	26.1121	-1.16028	0.398186	-2.91392	0.00356917	0.506398
ENSG00000275005.1	15.7458	-1.797	0.617021	-2.91238	0.0035869	0.506972
ENSG00000222445.1	42.9026	-1.10474	0.379536	-2.91078	0.00360531	0.507636
ENSG00000242258.2	4.41856	-3.84899	1.32313	-2.909	0.0036259	0.508602
ENSG00000265766.3	2.64075	-4.87375	1.67793	-2.90462	0.00367695	NA
ENSG00000184640.20	4180.75	0.944507	0.32538	2.90278	0.00369867	0.512277
ENSG00000255750.6	23.8059	1.8303	0.630789	2.90161	0.00371252	0.512277
ENSG00000283041.1	334.37	0.642577	0.221475	2.90135	0.00371556	0.512277
ENSG00000225663.8	935.665	0.78866	0.271829	2.90131	0.00371601	0.512277
ENSG00000141753.7	540.01	1.23165	0.424642	2.90045	0.00372625	0.512277
ENSG00000112658.8	1387.56	1.10929	0.382711	2.89849	0.00374961	0.512277
ENSG00000174453.10	134.016	-2.05394	0.708722	-2.89808	0.0037545	0.512277
ENSG00000265356.2	47.0043	-2.02776	0.699858	-2.89739	0.00376278	0.512277
ENSG00000144730.19	904.028	1.1109	0.383848	2.89411	0.00380229	0.515761
ENSG00000237989.2	115.046	2.36253	0.816842	2.89227	0.00382471	0.516909
ENSG00000239823.2	12.2598	2.64329	0.914343	2.89092	0.00384118	0.517246
ENSG00000187479.9	362.113	2.01204	0.696264	2.88977	0.00385523	0.517257
ENSG00000252944.1	2.15504	-4.58163	1.58772	-2.88566	0.00390591	NA
ENSG00000259262.1	7.47559	2.49121	0.863333	2.88557	0.00390703	0.519566
ENSG00000116717.13	368.074	1.9422	0.673319	2.88451	0.0039202	0.519566
ENSG00000237214.3	2.60587	4.19601	1.45518	2.8835	0.00393279	NA
ENSG00000091436.17	985.069	0.913402	0.316775	2.88345	0.00393351	0.519566
ENSG00000197410.14	699.931	-0.904684	0.313816	-2.88285	0.00394101	0.519566
ENSG00000204209.13	443.305	0.915746	0.317667	2.88272	0.00394259	0.519566
ENSG00000138061.12	526.339	1.08953	0.378459	2.87886	0.00399122	0.519692
ENSG00000232573.1	221.561	0.739505	0.257041	2.877	0.00401481	0.519692
ENSG00000257522.7	167.917	-1.19889	0.416805	-2.87637	0.00402276	0.519692
ENSG00000221983.8	1640.19	0.787509	0.273874	2.87544	0.00403459	0.519692
ENSG00000163686.15	760.471	-0.781041	0.271741	-2.87421	0.00405042	0.519692
ENSG00000158270.12	615.915	0.907905	0.315942	2.87364	0.00405767	0.519692
ENSG00000260433.3	11.3131	-2.25979	0.786616	-2.8728	0.00406848	0.519692
ENSG00000165886.5	271.558	1.00585	0.350192	2.87227	0.00407538	0.519692
ENSG00000162493.17	256.638	1.55924	0.54288	2.87217	0.00407665	0.519692
ENSG00000010030.14	35.516	2.69621	0.938921	2.87161	0.00408389	0.519692
ENSG00000227466.1	254.173	-0.823561	0.286941	-2.87014	0.00410289	0.51991
ENSG00000113263.14	36.1218	2.12597	0.740934	2.86931	0.00411368	0.51991
ENSG00000282625.1	12.1078	1.88391	0.656906	2.86785	0.00413271	0.520531
ENSG00000124762.14	1591.06	1.74599	0.609201	2.86603	0.00415653	0.520531
ENSG00000288754.1	4.41506	5.60487	1.95584	2.86571	0.00416076	0.520531
ENSG00000199695.1	5.29071	-3.07991	1.07586	-2.86275	0.00419978	0.523643
ENSG00000177951.18	572.805	0.724619	0.253263	2.86114	0.00422127	0.524557
ENSG00000132854.19	105.899	-1.69603	0.593332	-2.85849	0.00425659	0.527177
ENSG00000174327.7	61.6835	1.08513	0.379969	2.85582	0.00429252	0.529765
ENSG00000137878.17	36.402	1.32893	0.465504	2.85482	0.0043061	0.529765
ENSG00000183668.18	18.9376	-1.41306	0.495202	-2.8535	0.00432412	0.53022
ENSG00000248799.1	3.48657	-4.68119	1.64606	-2.84387	0.00445692	0.544701
ENSG00000283431.1	9.31852	-2.61313	0.919756	-2.84111	0.00449568	0.54763
ENSG00000274995.1	49.1925	2.40193	0.846521	2.83742	0.00454801	0.552189
ENSG00000132970.14	2377.33	0.652112	0.230083	2.83425	0.00459333	0.555869
ENSG00000106211.10	1600.97	1.6915	0.597068	2.83301	0.00461126	0.556221
ENSG00000188522.16	102.061	1.71388	0.605497	2.83053	0.00464713	0.558377
ENSG00000172348.16	1638.44	-1.19755	0.423664	-2.82665	0.00470383	0.558377
ENSG00000226049.3	274.442	-1.27937	0.452664	-2.82631	0.00470877	0.558377
ENSG00000010282.15	1129.1	-1.37396	0.486155	-2.82618	0.00471062	0.558377
ENSG00000149972.12	518.477	-1.65996	0.587454	-2.82569	0.00471791	0.558377
ENSG00000142552.8	103.027	1.03214	0.365362	2.82498	0.00472841	0.558377
ENSG00000014914.21	516.085	0.965581	0.341853	2.82455	0.00473469	0.558377
ENSG00000101958.14	74.1897	-1.5261	0.541036	-2.8207	0.00479191	0.56014
ENSG00000211459.2	90.2286	2.13504	0.757012	2.82035	0.00479716	0.56014
ENSG00000204869.9	320.312	-0.935128	0.331738	-2.81887	0.00481924	0.56014
ENSG00000172296.13	157.512	0.784057	0.278261	2.8177	0.00483684	0.56014
ENSG00000175274.19	1110.89	1.74593	0.61965	2.81761	0.00483831	0.56014
ENSG00000107175.12	705.359	0.673919	0.239193	2.81747	0.0048404	0.56014
ENSG00000175984.16	157.821	1.04584	0.371542	2.81485	0.00487995	0.562957
ENSG00000117228.11	542.017	1.63996	0.583016	2.8129	0.00490968	0.563051
ENSG00000006327.14	64.4583	1.72543	0.61342	2.8128	0.00491117	0.563051
ENSG00000158163.15	217.168	0.948558	0.33779	2.80813	0.00498302	0.567792
ENSG00000269086.3	8.92691	2.50769	0.893014	2.80812	0.00498319	0.567792
ENSG00000257097.1	88.8352	1.23557	0.441051	2.80142	0.00508787	0.577551
ENSG00000226970.2	3.24513	-3.92982	1.40334	-2.80032	0.00510514	0.577551
ENSG00000286542.1	6.54048	-2.16665	0.773897	-2.79966	0.00511563	0.577551
ENSG00000173846.13	384.295	1.36668	0.488863	2.79564	0.00517968	0.583005
ENSG00000213371.4	2.59607	4.83708	1.73033	2.79547	0.00518249	NA
ENSG00000133321.11	171.155	1.32529	0.475	2.79008	0.00526949	0.591114
ENSG00000289217.2	2.21916	-3.98923	1.43114	-2.78746	0.00531229	NA
ENSG00000105372.8	2738.63	0.946275	0.339655	2.78599	0.0053365	0.591114
ENSG00000277399.6	361.135	-1.20536	0.432728	-2.7855	0.00534458	0.591114
ENSG00000253663.1	5.26809	-3.11781	1.11936	-2.78536	0.00534685	0.591114
ENSG00000244752.3	9.64945	-2.39731	0.861317	-2.78331	0.00538076	0.591114
ENSG00000248393.1	1.84061	-4.35434	1.56513	-2.7821	0.00540083	NA
ENSG00000108691.10	179.702	2.98096	1.0717	2.78152	0.00541042	0.591114
ENSG00000177697.19	581.384	0.913231	0.328329	2.78145	0.00541163	0.591114
ENSG00000268584.1	19.061	1.75825	0.632142	2.78142	0.00541213	0.591114
ENSG00000235776.2	14.7362	1.29394	0.465273	2.78103	0.00541871	0.591114
ENSG00000152931.9	400.769	-1.40978	0.506969	-2.78079	0.00542267	0.591114
ENSG00000174417.3	65.8235	-1.72347	0.619839	-2.78051	0.00542731	0.591114
ENSG00000141639.12	3432.47	1.33468	0.480347	2.77858	0.00545966	0.591868
ENSG00000288565.1	87.6967	-1.21823	0.438497	-2.77819	0.0054662	0.591868
ENSG00000229009.8	28.5871	-1.27114	0.45851	-2.77233	0.00556567	0.600881
ENSG00000179134.16	4790.29	0.880291	0.317847	2.76954	0.00561355	0.601677
ENSG00000226994.9	99.8378	-1.47218	0.531583	-2.76943	0.00561544	0.601677
ENSG00000283635.1	3.00203	4.4154	1.59455	2.76906	0.00562178	0.601677
ENSG00000106636.9	1577.13	0.828371	0.299361	2.76713	0.00565518	0.602266
ENSG00000229057.1	6.71029	2.69291	0.974269	2.76404	0.00570914	0.602266
ENSG00000155052.15	2851.3	-1.26568	0.458026	-2.76333	0.00572154	0.602266
ENSG00000144644.15	14.0999	3.56426	1.29014	2.76269	0.0057328	0.602266
ENSG00000250362.1	7.66139	3.27038	1.18419	2.7617	0.00575016	0.602266
ENSG00000051620.11	559.539	0.863813	0.312846	2.76114	0.00575997	0.602266
ENSG00000100739.11	3.01203	-4.44173	1.60872	-2.76103	0.00576198	0.602266
ENSG00000233426.3	96.3647	0.82944	0.300462	2.76055	0.00577037	0.602266
ENSG00000141510.18	330.303	0.992378	0.359569	2.75991	0.00578177	0.602266
ENSG00000287250.1	26.9605	3.01794	1.09367	2.75945	0.00578993	0.602266
ENSG00000251613.4	15.3682	2.03285	0.737043	2.75811	0.00581362	0.603036
ENSG00000231768.2	149.227	1.3318	0.483054	2.75704	0.0058328	0.603337
ENSG00000176845.13	278.161	1.47091	0.533727	2.75593	0.0058526	0.603698
ENSG00000262292.2	3.28453	4.57104	1.65943	2.75459	0.00587661	0.604491
ENSG00000250230.3	8.26542	2.06235	0.749683	2.75096	0.00594203	0.608507
ENSG00000287314.1	41.5094	4.41975	1.60683	2.75061	0.00594852	0.608507
ENSG00000279295.1	35.968	1.7349	0.631086	2.74907	0.0059764	0.609675
ENSG00000151360.10	10.9904	-2.33729	0.851092	-2.74622	0.00602856	0.611611
ENSG00000272945.1	7.26016	2.7852	1.01453	2.74532	0.00604521	0.611611
ENSG00000137727.13	781.818	-1.10418	0.402219	-2.74523	0.0060468	0.611611
ENSG00000166025.18	1825.05	0.73599	0.268175	2.74444	0.00606144	0.611611
ENSG00000013619.15	902.22	1.02951	0.375542	2.7414	0.00611781	0.612946
ENSG00000127377.10	81.9432	1.7052	0.622176	2.74071	0.0061307	0.612946
ENSG00000290696.1	71.0106	1.64601	0.600945	2.73904	0.0061619	0.612946
ENSG00000065600.13	508.699	-0.821039	0.299788	-2.73873	0.00616771	0.612946
ENSG00000279589.1	35.2259	-1.03451	0.377829	-2.73803	0.00618088	0.612946
ENSG00000231500.7	967.04	0.879988	0.321403	2.73796	0.00618223	0.612946
ENSG00000105640.13	1869.23	0.925712	0.338158	2.73751	0.00619053	0.612946
ENSG00000104635.15	1823.42	1.91519	0.701611	2.7297	0.00633925	0.625997
ENSG00000105193.9	1917.47	0.886789	0.325095	2.72779	0.0063761	0.627961
ENSG00000102882.12	2481	0.823901	0.302185	2.72648	0.00640132	0.628773
ENSG00000251379.1	36.4644	1.92997	0.708378	2.72449	0.00644007	0.630905
ENSG00000172164.15	581.173	0.98906	0.36332	2.72228	0.00648323	0.633394
ENSG00000215559.9	47.0482	-1.29066	0.474254	-2.72145	0.00649968	0.633394
ENSG00000167491.18	1824.68	0.981273	0.361431	2.71496	0.00662833	0.639497
ENSG00000156639.12	1984.03	0.53898	0.198655	2.71315	0.0066647	0.639497
ENSG00000132688.11	2217.29	1.26274	0.465469	2.71282	0.00667131	0.639497
ENSG00000227948.4	38.6455	1.0606	0.391356	2.71007	0.00672687	0.639497
ENSG00000083845.9	1715.88	0.906024	0.334425	2.7092	0.00674462	0.639497
ENSG00000136840.19	291.309	0.929933	0.343696	2.70569	0.00681635	0.639497
ENSG00000135926.15	3085.29	1.19306	0.441005	2.70532	0.0068239	0.639497
ENSG00000237604.1	6.48979	3.17386	1.17338	2.70489	0.00683273	0.639497
ENSG00000162734.13	15152.7	0.666869	0.246586	2.70441	0.00684263	0.639497
ENSG00000186481.17	38.7553	-1.7573	0.649886	-2.70401	0.00685076	0.639497
ENSG00000211445.13	777.56	1.55016	0.573552	2.70273	0.00687727	0.639497
ENSG00000187908.20	57.983	-1.76197	0.651957	-2.70259	0.00688015	0.639497
ENSG00000026508.21	3005.45	1.80476	0.667803	2.70253	0.00688142	0.639497
ENSG00000180875.5	101.744	-1.48245	0.548745	-2.70153	0.0069021	0.639497
ENSG00000119408.17	1667.88	0.941966	0.348724	2.70118	0.00690935	0.639497
ENSG00000257875.1	37.3913	-1.28755	0.476966	-2.69946	0.00694522	0.639497
ENSG00000138363.15	933.799	-0.598678	0.221778	-2.69945	0.00694546	0.639497
ENSG00000169562.13	397.777	-0.935656	0.346864	-2.69747	0.00698682	0.639497
ENSG00000070404.10	539.031	1.28946	0.478101	2.69704	0.00699581	0.639497
ENSG00000121101.16	89.5137	0.954293	0.353862	2.6968	0.00700098	0.639497
ENSG00000213442.5	156.459	0.967282	0.3589	2.69513	0.00703605	0.639497
ENSG00000075420.13	1162.99	0.743127	0.27574	2.69503	0.00703833	0.639497
ENSG00000181588.17	343.913	0.85954	0.318937	2.69501	0.00703856	0.639497
ENSG00000188536.13	29.6724	1.89169	0.701969	2.69483	0.00704237	0.639497
ENSG00000112773.16	245.01	1.31532	0.488342	2.69344	0.00707187	0.639497
ENSG00000108107.15	3217.02	0.899868	0.334196	2.69263	0.00708899	0.639497
ENSG00000214132.4	10.7627	-3.00606	1.1167	-2.69192	0.00710416	0.639497
ENSG00000236404.12	150.514	-0.806072	0.299566	-2.6908	0.00712808	0.639497
ENSG00000252847.1	13.8855	-2.62746	0.976558	-2.69053	0.00713378	0.639497
ENSG00000257008.7	2.82382	-4.3394	1.61339	-2.68962	0.0071534	NA
ENSG00000174599.5	136.579	-1.06357	0.395478	-2.68933	0.00715949	0.639497
ENSG00000151929.10	1714.75	1.79529	0.66794	2.6878	0.00719252	0.639497
ENSG00000235204.1	66.3985	1.12519	0.418749	2.68703	0.00720906	0.639497
ENSG00000196418.13	737.223	0.739448	0.275229	2.68666	0.00721698	0.639497
ENSG00000188282.13	143.616	-2.07654	0.77292	-2.68661	0.00721801	0.639497
ENSG00000060140.9	111.808	-1.44362	0.537639	-2.6851	0.00725074	0.639497
ENSG00000125148.7	1607.42	1.66423	0.619821	2.68501	0.00725274	0.639497
ENSG00000170684.10	23.9761	1.54621	0.575874	2.68499	0.00725327	0.639497
ENSG00000164989.17	790.587	-0.764282	0.284652	-2.68497	0.00725365	0.639497
ENSG00000142661.19	15.2475	2.39056	0.890484	2.68456	0.00726251	0.639497
ENSG00000184232.9	741.159	1.11689	0.41606	2.68444	0.00726524	0.639497
ENSG00000187258.14	7.81577	-2.41805	0.901366	-2.68265	0.00730423	0.639497
ENSG00000105255.11	564.001	-0.879267	0.327896	-2.68154	0.0073284	0.639497
ENSG00000109674.4	2.67593	-4.26015	1.58874	-2.68146	0.00733021	NA
ENSG00000253447.6	39.5956	-0.918096	0.342415	-2.68123	0.00733511	0.639497
ENSG00000276724.1	29.652	-1.67268	0.62398	-2.68066	0.00734766	0.639497
ENSG00000244300.3	132.71	1.63711	0.610759	2.68045	0.00735231	0.639497
ENSG00000145864.14	4097.87	-1.29876	0.48457	-2.68024	0.00735692	0.639497
ENSG00000198846.6	351.427	-1.07134	0.399834	-2.67947	0.00737397	0.639497
ENSG00000142178.9	199.645	1.65311	0.617716	2.67617	0.0074468	0.644305
ENSG00000143858.12	374.322	-1.28553	0.480651	-2.67456	0.00748266	0.644883
ENSG00000237852.1	21.7308	1.39711	0.52243	2.67425	0.00748972	0.644883
ENSG00000272682.1	9.17126	1.8755	0.701505	2.67353	0.00750573	0.644883
ENSG00000132819.17	326.196	0.938856	0.351421	2.6716	0.00754907	0.647105
ENSG00000266947.3	53.7827	1.21232	0.45401	2.67025	0.00757945	0.648209
ENSG00000149273.15	3490.35	0.710402	0.266253	2.66814	0.00762715	0.650785
ENSG00000229774.1	3.61124	5.31323	1.99236	2.6668	0.00765771	0.65176
ENSG00000069493.15	270.41	0.708499	0.265744	2.6661	0.00767377	0.65176
ENSG00000166444.19	1281.53	0.791912	0.297603	2.66097	0.00779164	0.660257
ENSG00000106785.15	677.228	0.776317	0.292037	2.65828	0.00785402	0.664023
ENSG00000239994.2	4.51862	2.77073	1.04341	2.65545	0.00792031	0.667407
ENSG00000287900.1	226.487	-1.08182	0.407703	-2.65345	0.00796737	0.667407
ENSG00000203506.5	120.122	1.08525	0.409218	2.65201	0.00800136	0.667407
ENSG00000167136.7	36.113	-1.17334	0.442489	-2.65169	0.00800889	0.667407
ENSG00000117036.12	1146.84	0.820542	0.309474	2.65141	0.00801571	0.667407
ENSG00000126016.17	4203.1	0.917795	0.346202	2.65104	0.00802439	0.667407
ENSG00000184659.6	22.4755	-1.55992	0.588447	-2.65091	0.00802752	0.667407
ENSG00000250884.1	3.09344	-5.10802	1.92722	-2.65046	0.00803823	0.667407
ENSG00000254131.1	23.3526	1.3326	0.503189	2.64831	0.00808944	0.669705
ENSG00000218175.2	59.4201	1.21339	0.458265	2.64779	0.00810207	0.669705
ENSG00000250511.1	22.4121	2.40371	0.908273	2.64646	0.00813389	0.670838
ENSG00000127418.15	1608.5	1.4432	0.545636	2.64499	0.00816942	0.671889
ENSG00000110446.12	292.88	1.05635	0.399461	2.64443	0.00818293	0.671889
ENSG00000287319.1	56.4546	-1.08134	0.40923	-2.64238	0.00823261	0.673624
ENSG00000145681.11	34.2377	-1.45313	0.550001	-2.64206	0.00824044	0.673624
ENSG00000263934.5	86.1142	2.02453	0.766797	2.64024	0.00828479	0.674483
ENSG00000137166.18	1173.33	1.36098	0.515562	2.6398	0.0082956	0.674483
ENSG00000235174.1	38.2156	1.03267	0.391344	2.63878	0.00832051	0.674483
ENSG00000198431.18	1420.28	1.01622	0.38513	2.63865	0.0083238	0.674483
ENSG00000186314.12	321.283	0.873207	0.33124	2.63618	0.00838463	0.677113
ENSG00000228510.2	150.154	-1.62919	0.618286	-2.63501	0.00841357	0.677113
ENSG00000158578.21	67.9839	2.07042	0.785993	2.63415	0.00843494	0.677113
ENSG00000258672.1	32.8391	-1.377	0.522975	-2.633	0.00846331	0.677113
ENSG00000109079.10	1609.36	0.840224	0.319196	2.63231	0.00848063	0.677113
ENSG00000074803.21	121.074	-1.47474	0.560362	-2.63176	0.00849444	0.677113
ENSG00000112655.16	198.786	0.719428	0.273374	2.63167	0.00849673	0.677113
ENSG00000104951.16	58.2448	1.9188	0.729183	2.63143	0.00850254	0.677113
ENSG00000167549.19	1063.6	-1.11778	0.424997	-2.6301	0.00853602	0.678321
ENSG00000262628.1	2.23706	-4.63537	1.76257	-2.62989	0.00854132	NA
ENSG00000274629.1	2.461	-4.14806	1.57741	-2.62966	0.00854696	NA
ENSG00000182704.8	131.705	1.31643	0.500838	2.62846	0.00857712	0.679074
ENSG00000110700.7	1048.89	0.757123	0.288142	2.6276	0.0085989	0.679074
ENSG00000261226.1	120.809	1.31542	0.500979	2.6257	0.00864705	0.679074
ENSG00000178078.12	84.1057	0.881334	0.335706	2.62531	0.00865689	0.679074
ENSG00000086544.4	832.509	1.28328	0.488819	2.62526	0.00865838	0.679074
ENSG00000267279.3	10.4608	2.43626	0.928179	2.62478	0.00867059	0.679074
ENSG00000114279.15	1799.71	-1.14137	0.434972	-2.62401	0.00869001	0.679074
ENSG00000263301.1	61.1344	1.78692	0.681016	2.6239	0.00869292	0.679074
ENSG00000188643.11	486.665	0.970931	0.370131	2.62321	0.00871055	0.679074
ENSG00000108854.16	1439.62	0.473142	0.180516	2.62106	0.00876565	0.681934
ENSG00000130529.16	388.28	0.937117	0.357757	2.61942	0.00880788	0.682725
ENSG00000204264.12	153.731	0.949911	0.36274	2.61871	0.00882619	0.682725
ENSG00000153446.16	210.599	0.888871	0.339478	2.61834	0.00883581	0.682725
ENSG00000261618.2	47.2814	1.78552	0.682068	2.61781	0.00884955	0.682725
ENSG00000225775.1	2.51143	-4.16868	1.59285	-2.61712	0.00886756	NA
ENSG00000253304.2	31.236	1.40796	0.538528	2.61445	0.00893703	0.68804
ENSG00000260780.1	2.65634	-4.25324	1.62728	-2.61372	0.00895629	NA
ENSG00000229505.1	6.60972	-2.84993	1.09102	-2.61218	0.00899671	0.690341
ENSG00000226604.2	14.2841	-1.49923	0.574224	-2.61088	0.00903092	0.690341
ENSG00000253414.4	4.79174	3.88613	1.48855	2.61068	0.00903632	0.690341
ENSG00000270276.3	68.1417	1.02093	0.39109	2.61048	0.00904149	0.690341
ENSG00000183148.9	17.6339	-1.56045	0.598059	-2.6092	0.00907553	0.691509
ENSG00000248697.1	5.478	2.55567	0.98005	2.6077	0.00911535	0.691509
ENSG00000159403.18	470.603	1.22894	0.471306	2.60752	0.00912	0.691509
ENSG00000105668.8	5.64319	2.37678	0.911751	2.60683	0.0091384	0.691509
ENSG00000264151.6	12.9315	-1.36756	0.524781	-2.60595	0.00916186	0.691509
ENSG00000152292.18	72.8157	-0.998183	0.383078	-2.60569	0.00916883	0.691509
ENSG00000112218.9	425.482	-1.03092	0.395885	-2.60409	0.00921184	0.69334
ENSG00000235571.1	22.7332	-1.82128	0.700202	-2.60108	0.00929302	0.695014
ENSG00000161940.11	294.074	1.55551	0.59818	2.60041	0.00931126	0.695014
ENSG00000108590.11	70.6206	-0.904206	0.347812	-2.5997	0.00933054	0.695014
ENSG00000124813.23	277.669	-0.791786	0.304607	-2.59937	0.00933951	0.695014
ENSG00000259554.1	5.62258	-2.3038	0.886382	-2.5991	0.00934678	0.695014
ENSG00000241644.2	15.9575	2.04182	0.785756	2.59855	0.00936194	0.695014
ENSG00000259039.3	11.1096	-1.7456	0.671841	-2.59823	0.00937059	0.695014
ENSG00000109670.17	2849.1	-0.895367	0.344673	-2.59773	0.00938422	0.695014
ENSG00000226312.7	380.768	0.835149	0.321805	2.5952	0.00945354	0.695469
ENSG00000253276.5	234.159	0.641232	0.247084	2.5952	0.00945357	0.695469
ENSG00000165443.12	1377.48	-0.652769	0.251551	-2.59498	0.0094596	0.695469
ENSG00000065320.9	592.45	1.04255	0.40179	2.59477	0.00946549	0.695469
ENSG00000267534.4	81.4222	0.830381	0.320269	2.59276	0.00952091	0.696045
ENSG00000144452.15	75.2567	-1.33366	0.514382	-2.59273	0.00952169	0.696045
ENSG00000290052.1	97.3108	1.20339	0.464199	2.59241	0.00953057	0.696045
ENSG00000211455.8	1128.62	0.561024	0.21654	2.59086	0.00957364	0.696045
ENSG00000248242.1	7.19335	-3.15259	1.21688	-2.59071	0.0095778	0.696045
ENSG00000135686.13	2346.98	0.878837	0.339282	2.59028	0.00958973	0.696045
ENSG00000248766.2	3.44041	-4.01471	1.55036	-2.58953	0.00961064	0.696045
ENSG00000147509.14	402.704	1.14736	0.443185	2.5889	0.00962823	0.696045
ENSG00000255545.8	199.05	-0.914244	0.353328	-2.58752	0.00966692	0.696045
ENSG00000122121.12	2.62375	4.85258	1.87563	2.58717	0.00967679	NA
ENSG00000251889.1	7.10745	-2.07177	0.800808	-2.5871	0.00967869	0.696045
ENSG00000249609.1	34.3495	1.45305	0.561661	2.58705	0.00968009	0.696045
ENSG00000121900.19	233.54	0.919526	0.355721	2.58496	0.00973895	0.698021
ENSG00000005059.16	137.65	1.05808	0.409356	2.58474	0.00974527	0.698021
ENSG00000280162.1	59.5859	1.46254	0.566237	2.58292	0.00979682	0.700359
ENSG00000283489.1	10.3325	-2.00519	0.776962	-2.58081	0.0098569	0.703297
ENSG00000113657.13	6630.01	0.891855	0.345854	2.5787	0.00991722	0.70491
ENSG00000285631.1	3.20508	5.14402	1.99482	2.57869	0.00991759	0.70491
ENSG00000259498.1	12.5996	1.46562	0.568808	2.57666	0.00997613	0.705148
ENSG00000141580.16	1830.7	0.708922	0.275164	2.57636	0.00998461	0.705148
ENSG00000286110.1	47.5896	-1.21368	0.471173	-2.57587	0.00999891	0.705148
ENSG00000244486.9	133.042	0.908257	0.352782	2.57455	0.010037	0.705148
ENSG00000211893.4	8.21059	2.15128	0.835782	2.57397	0.0100538	0.705148
ENSG00000183793.14	191.672	-1.10046	0.427541	-2.57393	0.0100551	0.705148
ENSG00000039560.14	811.891	0.734863	0.285585	2.57319	0.0100767	0.705148
ENSG00000261572.2	37.1683	1.59289	0.619231	2.57236	0.0101007	0.705148
ENSG00000243137.8	34.0536	-1.09025	0.423844	-2.57229	0.0101029	0.705148
ENSG00000115756.13	1110.46	0.76822	0.298686	2.572	0.0101114	0.705148
ENSG00000011105.14	467.961	0.96222	0.374306	2.57068	0.01015	0.706511
ENSG00000253048.1	11.9357	1.81449	0.706041	2.56994	0.0101715	0.706681
ENSG00000142937.12	2859.32	0.710271	0.276545	2.56837	0.0102177	0.707683
ENSG00000214846.4	13.433	2.31634	0.901949	2.56815	0.0102242	0.707683
ENSG00000280649.2	71.6181	0.863021	0.336222	2.56682	0.0102637	0.707878
ENSG00000236552.2	562.848	1.12836	0.43968	2.56632	0.0102785	0.707878
ENSG00000225778.5	46.623	1.61475	0.629454	2.56532	0.0103082	0.707878
ENSG00000271686.1	1.81114	-4.33343	1.68931	-2.5652	0.0103115	NA
ENSG00000267519.6	595.46	1.37584	0.53659	2.56405	0.0103459	0.707878
ENSG00000215305.10	605.559	-0.492431	0.192059	-2.56396	0.0103487	0.707878
ENSG00000253573.2	4.32413	3.88418	1.51609	2.56198	0.0104078	0.707878
ENSG00000205763.16	35.3046	1.06439	0.415502	2.56169	0.0104163	0.707878
ENSG00000271268.1	6.87237	-2.28746	0.893969	-2.55877	0.0105042	0.707878
ENSG00000103257.9	6242.99	1.34234	0.524636	2.55861	0.0105093	0.707878
ENSG00000138669.10	192.881	-0.721208	0.281931	-2.5581	0.0105245	0.707878
ENSG00000273129.3	14.0656	2.92148	1.14249	2.55712	0.0105542	0.707878
ENSG00000200475.1	6.58792	-2.62403	1.02631	-2.55676	0.0105653	0.707878
ENSG00000265110.1	3.12518	5.10066	1.99566	2.55588	0.0105921	0.707878
ENSG00000163239.12	76.1187	1.1915	0.466296	2.55524	0.0106115	0.707878
ENSG00000100316.16	8279.11	0.673723	0.263665	2.55522	0.010612	0.707878
ENSG00000170412.18	303.464	1.07445	0.420504	2.55514	0.0106145	0.707878
ENSG00000269924.1	58.8842	0.927261	0.362971	2.55464	0.0106297	0.707878
ENSG00000229567.1	24.4234	1.45392	0.569273	2.55399	0.0106497	0.707878
ENSG00000234162.3	14.8734	-1.62983	0.638203	-2.55379	0.0106559	0.707878
ENSG00000010379.16	292.845	0.963584	0.377336	2.55365	0.0106601	0.707878
ENSG00000122026.11	2283.4	0.977622	0.383088	2.55195	0.0107122	0.707878
ENSG00000275936.1	27.2409	1.4465	0.56713	2.55055	0.0107552	0.707878
ENSG00000138759.20	1238.61	-0.897097	0.351816	-2.54991	0.0107752	0.707878
ENSG00000157445.16	1177.57	-0.795416	0.31201	-2.54933	0.0107929	0.707878
ENSG00000163032.12	3786.65	-1.44164	0.565558	-2.54906	0.0108013	0.707878
ENSG00000279960.1	12.8155	2.5314	0.993212	2.54871	0.0108123	0.707878
ENSG00000289980.1	3.60145	4.71651	1.85107	2.548	0.0108343	0.707878
ENSG00000233608.5	9.44346	2.35518	0.924364	2.5479	0.0108375	0.707878
ENSG00000153944.12	6902.8	0.786237	0.308593	2.54781	0.01084	0.707878
ENSG00000108389.10	2992.47	-0.622819	0.244469	-2.54764	0.0108453	0.707878
ENSG00000112306.8	1392.65	0.971193	0.381275	2.54723	0.0108583	0.707878
ENSG00000287986.1	23.5982	1.68208	0.660427	2.54696	0.0108666	0.707878
ENSG00000241391.3	3.98328	4.24236	1.66593	2.54654	0.0108795	0.707878
ENSG00000208002.1	5.63496	-2.39371	0.940515	-2.5451	0.0109246	0.707878
ENSG00000139899.11	59.5687	1.26843	0.498459	2.54471	0.0109368	0.707878
ENSG00000182836.11	625.566	-1.1612	0.456346	-2.54455	0.0109418	0.707878
ENSG00000265125.5	136.544	-1.04939	0.412475	-2.54412	0.0109552	0.707878
ENSG00000266676.1	4.1813	-2.94092	1.15601	-2.54404	0.0109579	0.707878
ENSG00000166224.18	1431.19	0.771219	0.303303	2.54273	0.010999	0.707878
ENSG00000148803.12	61.4701	1.11533	0.43867	2.54254	0.011005	0.707878
ENSG00000164088.18	489.111	0.606818	0.238683	2.54236	0.0110107	0.707878
ENSG00000225028.1	2.36754	4.07938	1.60474	2.54208	0.0110195	NA
ENSG00000270882.3	23.0749	1.37595	0.54171	2.54001	0.0110848	0.711404
ENSG00000162374.18	1299.83	-1.12518	0.443202	-2.53875	0.0111249	0.712744
ENSG00000287022.1	103.795	-1.13244	0.446286	-2.53748	0.0111654	0.7133
ENSG00000119547.6	70.5712	1.96736	0.775471	2.53699	0.0111811	0.7133
ENSG00000233821.1	217.29	-0.702469	0.276926	-2.53667	0.0111914	0.7133
ENSG00000135045.7	100.889	0.83916	0.330992	2.53529	0.0112354	0.714879
ENSG00000152214.14	74.6175	-1.64697	0.64994	-2.53404	0.0112755	0.7162
ENSG00000233060.1	4.03506	2.84457	1.12327	2.53241	0.0113283	0.717528
ENSG00000165970.12	49.2558	2.38667	0.942555	2.53213	0.0113372	0.717528
ENSG00000253958.2	12.504	1.87916	0.742374	2.53128	0.0113646	0.717528
ENSG00000170049.10	150.118	-0.967323	0.382191	-2.53099	0.0113739	0.717528
ENSG00000196878.15	199.088	1.96658	0.777287	2.53005	0.0114045	0.717703
ENSG00000261313.2	7.50498	-1.81824	0.718914	-2.52915	0.0114338	0.717703
ENSG00000204967.13	253.289	-0.770544	0.30474	-2.52853	0.0114542	0.717703
ENSG00000271425.9	675.969	0.838673	0.331684	2.52853	0.0114543	0.717703
ENSG00000279302.3	241.696	1.13226	0.447911	2.52787	0.0114756	0.717827
ENSG00000289510.2	2.73751	-4.29217	1.69899	-2.5263	0.0115269	NA
ENSG00000205795.5	183.462	1.436	0.569033	2.52358	0.0116167	0.72411
ENSG00000287790.1	6.39634	-2.38064	0.943413	-2.52343	0.0116216	0.72411
ENSG00000138792.10	243.55	1.43179	0.567486	2.52303	0.0116347	0.72411
ENSG00000088926.15	17.6564	-1.5612	0.618994	-2.52216	0.0116638	0.724701
ENSG00000288825.1	79.446	1.16249	0.461153	2.52083	0.0117079	0.726224
ENSG00000268182.6	223.962	-1.07135	0.425318	-2.51895	0.0117706	0.726629
ENSG00000153531.15	231.847	1.64918	0.654729	2.51887	0.0117732	0.726629
ENSG00000135094.11	234.272	1.47438	0.58542	2.5185	0.0117857	0.726629
ENSG00000275029.1	38.115	-1.04399	0.414609	-2.51801	0.011802	0.726629
ENSG00000154269.15	28.5118	-1.42501	0.566044	-2.51749	0.0118195	0.726629
ENSG00000248485.2	110.67	-1.21037	0.480858	-2.51711	0.0118322	0.726629
ENSG00000272071.1	16.5572	-1.56069	0.620426	-2.51552	0.0118857	0.727236
ENSG00000141736.14	966.061	1.15996	0.461262	2.51476	0.0119113	0.727236
ENSG00000041515.16	1005.73	-1.09274	0.434619	-2.51425	0.0119287	0.727236
ENSG00000198113.3	104.941	1.37779	0.548089	2.51381	0.0119434	0.727236
ENSG00000253891.2	15.6757	-2.12956	0.847253	-2.51349	0.0119544	0.727236
ENSG00000254497.1	4.38345	-3.09441	1.2312	-2.51333	0.0119599	0.727236
ENSG00000285572.2	34.9003	1.89659	0.75516	2.51151	0.0120217	0.729071
ENSG00000231020.1	1.76283	-4.28276	1.70604	-2.51035	0.012061	NA
ENSG00000128683.14	1021.18	-1.41471	0.563638	-2.50995	0.0120747	0.729071
ENSG00000125207.7	14.9718	-2.99064	1.19155	-2.50988	0.0120772	0.729071
ENSG00000244625.7	348.193	0.633495	0.252416	2.50973	0.0120825	0.729071
ENSG00000181585.7	134.315	1.09405	0.435988	2.50937	0.0120948	0.729071
ENSG00000105202.9	479.782	0.677875	0.27018	2.50898	0.0121082	0.729071
ENSG00000260551.1	42.0005	-1.48193	0.590908	-2.50788	0.0121457	0.730144
ENSG00000197085.11	25.8913	-2.0174	0.804869	-2.5065	0.0121934	0.731823
ENSG00000163536.13	1534.1	-1.29983	0.518815	-2.50538	0.0122322	0.732581
ENSG00000117114.21	1946.74	-0.843891	0.336885	-2.50499	0.0122456	0.732581
ENSG00000186310.10	1066.6	-1.13423	0.45297	-2.50399	0.0122802	0.733335
ENSG00000144619.15	378.479	-1.10457	0.441212	-2.50348	0.0122978	0.733335
ENSG00000204140.10	23.2091	-2.30078	0.91951	-2.50218	0.0123431	0.733441
ENSG00000186918.14	1138.25	0.962355	0.384775	2.50108	0.0123814	0.733441
ENSG00000261787.2	21.4032	1.68725	0.674755	2.50053	0.0124006	0.733441
ENSG00000260174.1	3.27987	-3.9263	1.57058	-2.49991	0.0124224	0.733441
ENSG00000229414.2	2.55147	-4.1637	1.66584	-2.49946	0.0124384	NA
ENSG00000290544.1	11.7392	-1.41696	0.566942	-2.49931	0.0124436	0.733441
ENSG00000283381.1	20.7352	-1.38607	0.554632	-2.49908	0.0124517	0.733441
ENSG00000164484.12	315.247	-1.32087	0.528648	-2.49858	0.0124692	0.733441
ENSG00000181626.12	80.9704	-1.85057	0.740905	-2.49772	0.0124995	0.733441
ENSG00000197324.9	1995.28	1.09683	0.439287	2.49683	0.0125308	0.733441
ENSG00000288037.1	2.07213	-4.51859	1.81	-2.49646	0.0125439	NA
ENSG00000160712.13	679.479	0.913071	0.365923	2.49526	0.0125866	0.733441
ENSG00000235387.5	251.96	1.24868	0.500542	2.49466	0.0126077	0.733441
ENSG00000053328.9	174.65	0.647055	0.259394	2.49448	0.012614	0.733441
ENSG00000179348.13	272.173	1.4368	0.57618	2.49366	0.0126434	0.733441
ENSG00000100097.12	603.839	0.906022	0.363397	2.4932	0.0126597	0.733441
ENSG00000234060.1	19.751	1.25863	0.504892	2.49288	0.0126713	0.733441
ENSG00000278035.1	5.19177	-3.07224	1.23244	-2.49281	0.0126735	0.733441
ENSG00000261192.1	3.5994	2.98534	1.19768	2.4926	0.0126812	0.733441
ENSG00000177425.11	577.702	0.888145	0.356428	2.4918	0.0127099	0.733441
ENSG00000156097.13	332.349	-0.821414	0.329662	-2.49169	0.0127138	0.733441
ENSG00000130635.17	360.301	0.956983	0.384075	2.49166	0.0127148	0.733441
ENSG00000105939.14	1232.19	0.95045	0.381456	2.49164	0.0127155	0.733441
ENSG00000250107.1	24.3498	1.6877	0.677631	2.49059	0.0127533	0.733808
ENSG00000175868.14	12.8575	2.72594	1.09501	2.48943	0.0127947	0.733808
ENSG00000274370.1	17.7166	1.67553	0.673094	2.48929	0.0127999	0.733808
ENSG00000198142.5	226.55	0.567687	0.228055	2.48925	0.0128012	0.733808
ENSG00000280025.1	2.76998	4.30565	1.73025	2.48845	0.01283	NA
ENSG00000272512.1	94.0767	1.01964	0.409774	2.4883	0.0128354	0.734635
ENSG00000287801.1	3.27068	-3.90504	1.57062	-2.48631	0.0129075	0.737619
ENSG00000140332.18	1343.19	0.890265	0.358564	2.48286	0.0130332	0.738231
ENSG00000173548.9	1286.2	0.977007	0.393598	2.48225	0.0130557	0.738231
ENSG00000130589.16	647.856	1.11491	0.449294	2.48148	0.0130839	0.738231
ENSG00000101493.11	1672.01	0.75684	0.305072	2.48086	0.0131067	0.738231
ENSG00000220494.4	7.98709	-2.51431	1.01352	-2.48077	0.0131099	0.738231
ENSG00000254793.1	4.33652	2.82904	1.14086	2.47973	0.0131481	0.738231
ENSG00000198876.13	599.624	0.559073	0.225458	2.47972	0.0131485	0.738231
ENSG00000142541.18	4769.21	0.906932	0.365846	2.479	0.0131752	0.738231
ENSG00000287632.1	33.3043	1.69734	0.684837	2.47846	0.0131952	0.738231
ENSG00000183908.7	517.904	1.23757	0.499387	2.47818	0.0132055	0.738231
ENSG00000125046.16	91.7262	1.70668	0.688754	2.47792	0.013215	0.738231
ENSG00000137693.14	1055.99	1.01106	0.408057	2.47774	0.0132219	0.738231
ENSG00000121621.7	24.9847	1.53254	0.618647	2.47724	0.0132403	0.738231
ENSG00000066135.13	456.212	-0.437574	0.176643	-2.47716	0.0132431	0.738231
ENSG00000284873.1	6.51254	4.11861	1.66281	2.47691	0.0132527	0.738231
ENSG00000120889.13	799.227	0.921822	0.372327	2.47584	0.0132924	0.738231
ENSG00000158813.18	104.309	0.736577	0.297534	2.47561	0.013301	0.738231
ENSG00000273196.1	3.4616	4.63313	1.87192	2.47506	0.0133213	0.738231
ENSG00000136546.17	146.381	-1.08514	0.438443	-2.47499	0.013324	0.738231
ENSG00000133256.13	1353.53	-0.893422	0.361062	-2.47442	0.0133451	0.738231
ENSG00000143512.13	8.6683	1.68198	0.679867	2.47398	0.0133617	0.738231
ENSG00000145087.14	4564.81	-1.1553	0.467013	-2.4738	0.0133685	0.738231
ENSG00000117411.18	1440.55	0.806378	0.325996	2.47358	0.0133767	0.738231
ENSG00000249193.1	21.077	-1.60068	0.647268	-2.47298	0.0133993	0.738379
ENSG00000168028.15	4071.28	0.819412	0.331805	2.46956	0.0135279	0.744355
ENSG00000116670.16	328.415	0.999958	0.405127	2.46826	0.0135772	0.745959
ENSG00000110492.17	72.481	1.15412	0.468174	2.46514	0.0136959	0.751366
ENSG00000282851.2	30.5818	1.47158	0.597243	2.46396	0.0137412	0.752698
ENSG00000177182.11	306.056	-0.792753	0.321806	-2.46345	0.0137608	0.752698
ENSG00000229455.2	16.9963	-1.28965	0.523794	-2.46214	0.0138112	0.752871
ENSG00000203883.7	134.557	1.4993	0.608978	2.462	0.0138164	0.752871
ENSG00000233337.1	55.4552	-1.15689	0.470019	-2.46136	0.0138413	0.752871
ENSG00000111912.20	3273.91	-0.796987	0.323942	-2.46028	0.013883	0.752871
ENSG00000242111.1	12.2007	-2.08962	0.849371	-2.4602	0.0138861	0.752871
ENSG00000233646.1	9.25079	2.34358	0.952712	2.4599	0.0138976	0.752871
ENSG00000158457.6	404.664	0.925158	0.37632	2.45844	0.0139543	0.752871
ENSG00000157510.14	249.152	1.06402	0.432837	2.45825	0.0139614	0.752871
ENSG00000102119.12	294.19	0.864058	0.351547	2.45788	0.0139761	0.752871
ENSG00000115844.11	18.0916	-1.30802	0.532193	-2.45779	0.0139793	0.752871
ENSG00000264736.1	12.5515	1.29127	0.525588	2.45682	0.0140172	0.752871
ENSG00000157240.4	524.092	1.22216	0.497458	2.45682	0.0140173	0.752871
ENSG00000112576.13	1257.76	0.834011	0.339506	2.45654	0.0140283	0.752871
ENSG00000109171.15	1268.43	0.546971	0.222727	2.45579	0.0140575	0.753075
ENSG00000166851.15	135.881	0.555272	0.226171	2.4551	0.0140845	0.753075
ENSG00000253910.3	416.663	0.655664	0.267086	2.45488	0.0140931	0.753075
ENSG00000153071.15	676.899	0.718905	0.292955	2.45398	0.0141284	0.753873
ENSG00000183298.5	41.9494	0.923093	0.376365	2.45266	0.0141806	0.755572
ENSG00000154553.17	372.114	0.828052	0.33779	2.45138	0.0142309	0.75716
ENSG00000143631.11	300.635	1.46232	0.59692	2.44977	0.0142947	0.758613
ENSG00000175793.12	119.265	3.06268	1.25093	2.44832	0.0143523	0.758613
ENSG00000156697.13	235.828	-0.706878	0.288727	-2.44826	0.0143547	0.758613
ENSG00000042781.14	102.964	-0.829185	0.338833	-2.44718	0.014398	0.758613
ENSG00000139910.20	1712.03	-0.609604	0.249177	-2.44647	0.0144262	0.758613
ENSG00000085117.12	824.719	0.759445	0.310428	2.44645	0.0144272	0.758613
ENSG00000211892.4	4.80282	2.23472	0.913903	2.44524	0.0144754	0.758613
ENSG00000167526.14	4451.91	0.820515	0.335838	2.44318	0.0145583	0.758613
ENSG00000272435.1	1.98639	-4.45547	1.8243	-2.44229	0.0145946	NA
ENSG00000156508.19	34231.4	0.733758	0.300544	2.44144	0.014629	0.758613
ENSG00000129757.15	452.149	-0.882953	0.361663	-2.44137	0.0146318	0.758613
ENSG00000143554.14	290.197	0.911824	0.373584	2.44074	0.014657	0.758613
ENSG00000288105.1	39.024	-1.30495	0.534667	-2.44068	0.0146595	0.758613
ENSG00000225640.1	3.21918	3.90295	1.59925	2.44049	0.0146672	0.758613
ENSG00000257839.1	40.2208	-0.835611	0.342422	-2.4403	0.0146751	0.758613
ENSG00000160282.15	286.973	-0.841735	0.344959	-2.4401	0.0146833	0.758613
ENSG00000264643.1	26.8312	-0.963773	0.395054	-2.4396	0.0147036	0.758613
ENSG00000286904.1	15.5343	1.79927	0.737528	2.43959	0.0147039	0.758613
ENSG00000177181.15	886.842	-0.829375	0.340025	-2.43916	0.0147215	0.758613
ENSG00000253286.6	2.86177	4.98156	2.04249	2.43896	0.0147295	0.758613
ENSG00000227081.5	66.1116	1.19794	0.491189	2.43886	0.0147338	0.758613
ENSG00000100351.17	23.2424	1.83178	0.751196	2.43848	0.0147492	0.758613
ENSG00000169432.19	470.167	-0.951039	0.390017	-2.43846	0.0147501	0.758613
ENSG00000008517.19	78.5912	1.37216	0.562737	2.43836	0.0147539	0.758613
ENSG00000174021.12	137.11	0.716492	0.293875	2.43809	0.0147652	0.758613
ENSG00000104689.10	119.613	1.30004	0.533247	2.43796	0.0147703	0.758613
ENSG00000067182.9	873.35	0.986165	0.404614	2.4373	0.0147974	0.758953
ENSG00000266648.1	2.82835	-3.6948	1.51606	-2.43711	0.0148051	NA
ENSG00000186943.1	2.40066	-3.45937	1.42039	-2.4355	0.0148711	NA
ENSG00000255666.7	65.0997	-1.12252	0.461118	-2.43435	0.0149184	0.759064
ENSG00000230997.5	9.42928	1.76632	0.725615	2.43423	0.0149234	0.759064
ENSG00000226982.4	45.3932	1.25768	0.516703	2.43405	0.014931	0.759064
ENSG00000290462.1	9.12935	-2.25553	0.926743	-2.43383	0.0149401	0.759064
ENSG00000224043.9	231.26	0.85631	0.35188	2.43353	0.0149524	0.759064
ENSG00000143546.10	31.3081	1.7276	0.709929	2.43349	0.0149542	0.759064
ENSG00000246790.2	15.2342	-1.4097	0.57946	-2.43278	0.0149836	0.759064
ENSG00000206587.1	1.91499	-4.41908	1.81664	-2.43255	0.0149928	NA
ENSG00000108821.14	145.373	1.17866	0.484566	2.4324	0.014999	0.759064
ENSG00000115758.14	567.445	0.926899	0.381274	2.43106	0.0150549	0.759064
ENSG00000228440.1	4.68128	-2.77685	1.14226	-2.43103	0.0150562	0.759064
ENSG00000210196.2	1299.68	1.56851	0.645236	2.43092	0.0150606	0.759064
ENSG00000183837.10	656.487	-1.14488	0.470999	-2.43075	0.0150677	0.759064
ENSG00000258719.1	15.3764	-1.70584	0.701925	-2.43023	0.015089	0.759064
ENSG00000126005.17	395.369	0.611643	0.251688	2.43016	0.0150922	0.759064
ENSG00000086991.13	64.3519	1.34805	0.554851	2.42957	0.0151167	0.759064
ENSG00000168309.18	53141.9	1.19909	0.493591	2.42931	0.0151276	0.759064
ENSG00000111424.12	49.0899	2.15063	0.885473	2.42879	0.0151492	0.75912
ENSG00000266217.2	8.24324	-2.04025	0.840827	-2.42648	0.015246	0.761518
ENSG00000122584.13	256.603	-1.02495	0.422452	-2.4262	0.0152579	0.761518
ENSG00000287509.1	9.00524	-1.96038	0.80811	-2.42589	0.0152709	0.761518
ENSG00000230056.1	6.69587	3.9653	1.63471	2.42569	0.0152793	0.761518
ENSG00000258581.2	25.794	1.82075	0.751308	2.42345	0.015374	0.764369
ENSG00000102007.11	62.4121	1.2833	0.529553	2.42336	0.0153778	0.764369
ENSG00000271503.7	52.8486	1.36605	0.56418	2.4213	0.0154651	0.765872
ENSG00000160408.16	100.358	1.0033	0.414452	2.42079	0.0154868	0.765872
ENSG00000129038.16	38.8008	1.05873	0.4375	2.41996	0.0155224	0.765872
ENSG00000207258.1	48.021	1.18158	0.488272	2.41993	0.0155236	0.765872
ENSG00000290995.1	14.7985	-1.95384	0.807457	-2.41974	0.0155317	0.765872
ENSG00000158292.7	573.786	1.36843	0.565529	2.41973	0.0155321	0.765872
ENSG00000290907.1	490.049	-1.22774	0.507651	-2.41848	0.0155855	0.766925
ENSG00000287942.1	1.86936	-4.37423	1.80903	-2.418	0.0156062	NA
ENSG00000182326.17	923.878	1.20674	0.499202	2.41734	0.0156343	0.766925
ENSG00000044524.11	205.863	0.614033	0.254016	2.4173	0.0156361	0.766925
ENSG00000253642.6	30.3815	1.23639	0.511646	2.41651	0.0156703	0.766925
ENSG00000142534.7	2022.42	0.718606	0.297387	2.4164	0.0156747	0.766925
ENSG00000228799.6	3.00275	-3.44796	1.42733	-2.41568	0.0157058	0.766925
ENSG00000136153.20	1887.42	-0.887138	0.367329	-2.41511	0.0157307	0.766925
ENSG00000254114.1	7.06111	-1.784	0.738761	-2.41486	0.0157412	0.766925
ENSG00000243715.1	201.191	-0.747993	0.309844	-2.4141	0.0157743	0.766925
ENSG00000265043.1	33.2353	-1.27953	0.530223	-2.4132	0.0158132	0.766925
ENSG00000205424.2	64.9265	1.06921	0.443072	2.41319	0.0158137	0.766925
ENSG00000140320.12	693.568	0.821693	0.340528	2.413	0.0158219	0.766925
ENSG00000123989.15	1304.81	1.16012	0.480858	2.41259	0.0158394	0.766925
ENSG00000278771.1	6598.63	1.49172	0.618382	2.4123	0.0158523	0.766925
ENSG00000189127.8	79.1803	-1.88984	0.783785	-2.41117	0.0159016	0.766925
ENSG00000266097.1	20.1561	1.5812	0.655881	2.4108	0.0159178	0.766925
ENSG00000286685.3	236.215	-0.797775	0.330929	-2.41071	0.0159214	0.766925
ENSG00000184828.10	234.966	1.00228	0.415833	2.41029	0.0159399	0.766925
ENSG00000182405.6	227.304	-0.617339	0.256144	-2.41013	0.015947	0.766925
ENSG00000163349.22	5910.29	0.661193	0.274468	2.409	0.0159965	0.767743
ENSG00000197558.13	977.132	-0.893504	0.371053	-2.40802	0.0160392	0.767743
ENSG00000254101.8	184.454	-2.43001	1.00928	-2.40767	0.0160546	0.767743
ENSG00000290397.1	16.4439	-1.40784	0.584747	-2.4076	0.0160577	0.767743
ENSG00000180662.8	30.3294	-1.26835	0.526909	-2.40715	0.0160776	0.767743
ENSG00000231254.2	11.9044	1.57383	0.653881	2.4069	0.0160884	0.767743
ENSG00000099864.18	6302.54	0.809198	0.336485	2.40486	0.0161787	0.7685
ENSG00000212420.1	7.57824	2.17837	0.905876	2.40471	0.0161853	0.7685
ENSG00000102678.7	129.536	-1.44349	0.600421	-2.40413	0.0162111	0.7685
ENSG00000134463.15	47.4614	1.22374	0.509039	2.40402	0.0162157	0.7685
ENSG00000198816.7	495.055	1.01854	0.423712	2.40385	0.0162234	0.7685
ENSG00000147065.18	3528.4	0.755543	0.314321	2.40373	0.0162287	0.7685
ENSG00000173960.14	802.045	0.717009	0.298447	2.40247	0.0162849	0.76866
ENSG00000289204.1	10.8752	-1.80083	0.749712	-2.40203	0.0163044	0.76866
ENSG00000186073.14	232.133	-0.555207	0.231168	-2.40175	0.016317	0.76866
ENSG00000267304.1	68.7048	1.1347	0.472482	2.40158	0.0163246	0.76866
ENSG00000150656.15	2187.34	-1.00439	0.418388	-2.40063	0.0163668	0.76866
ENSG00000233005.2	3.68436	-2.71976	1.13304	-2.40042	0.0163763	0.76866
ENSG00000125414.19	8.98773	1.86257	0.775944	2.40039	0.0163774	0.76866
ENSG00000234869.1	11.4199	3.2997	1.37506	2.39968	0.0164095	0.76901
ENSG00000198759.12	6.59682	-3.08044	1.2841	-2.39891	0.0164438	0.76901
ENSG00000273123.1	11.9285	-1.35378	0.564363	-2.39877	0.0164501	0.76901
ENSG00000163702.21	109.566	0.648932	0.270649	2.39769	0.0164988	0.76901
ENSG00000167693.17	661.019	1.00984	0.421179	2.39765	0.0165006	0.76901
ENSG00000167105.8	26.3646	1.30013	0.54236	2.39716	0.0165226	0.76901
ENSG00000233820.2	92.5166	-0.800732	0.3341	-2.39668	0.0165442	0.76901
ENSG00000244184.1	2.08194	-4.53573	1.89262	-2.39653	0.0165511	NA
ENSG00000214814.7	46.9339	1.54148	0.643246	2.3964	0.0165569	0.76901
ENSG00000249066.2	2.62951	4.86134	2.02884	2.39612	0.0165696	NA
ENSG00000238181.2	5.66348	-2.1385	0.892854	-2.39512	0.0166147	0.76901
ENSG00000123080.12	124.123	0.752054	0.314028	2.39486	0.0166268	0.76901
ENSG00000176761.7	22.7348	-1.03492	0.432194	-2.39457	0.0166397	0.76901
ENSG00000276917.1	7.23859	1.79547	0.749819	2.39453	0.0166417	0.76901
ENSG00000107249.24	1217.07	1.05374	0.440123	2.3942	0.0166569	0.76901
ENSG00000233417.2	1.87416	-4.38534	1.83191	-2.39387	0.0166716	NA
ENSG00000160862.13	258.567	-1.21335	0.506876	-2.39378	0.0166756	0.76901
ENSG00000067955.15	1182.49	0.755539	0.315913	2.3916	0.0167749	0.772034
ENSG00000213943.3	2.08312	-4.52946	1.89456	-2.39077	0.016813	NA
ENSG00000077150.21	590.619	1.36287	0.570409	2.38928	0.0168813	0.772034
ENSG00000280169.1	11.1662	-2.03649	0.852413	-2.38909	0.01689	0.772034
ENSG00000130158.14	1814.18	1.10386	0.46209	2.38884	0.0169018	0.772034
ENSG00000187987.10	214.795	-0.617835	0.258715	-2.38809	0.0169361	0.772034
ENSG00000177363.5	7.05085	2.61173	1.09369	2.388	0.0169405	0.772034
ENSG00000237009.2	7.73838	1.92275	0.805196	2.38793	0.0169435	0.772034
ENSG00000267646.1	11.7097	1.9032	0.797677	2.38594	0.0170357	0.772034
ENSG00000207583.1	7.14622	2.00683	0.841147	2.38583	0.0170408	0.772034
ENSG00000230596.3	2.55346	3.53147	1.48041	2.38546	0.0170578	NA
ENSG00000149809.17	440.391	-0.58457	0.245337	-2.38273	0.0171849	0.772034
ENSG00000186466.5	56.2325	1.58514	0.665317	2.38254	0.0171938	0.772034
ENSG00000175718.10	28.7474	0.968561	0.406984	2.37985	0.0173196	0.772034
ENSG00000255320.2	47.8296	1.15103	0.483691	2.37968	0.0173279	0.772034
ENSG00000147403.18	2792.37	0.764378	0.321215	2.37965	0.0173293	0.772034
ENSG00000149596.7	98.2068	1.4968	0.629078	2.37936	0.0173429	0.772034
ENSG00000165801.10	1889.5	0.66496	0.279509	2.37903	0.0173582	0.772034
ENSG00000225725.4	38.813	-1.11637	0.469307	-2.37877	0.0173705	0.772034
ENSG00000221634.1	6.3042	2.2378	0.940895	2.37837	0.0173892	0.772034
ENSG00000198092.6	33.0737	-1.34361	0.565043	-2.37789	0.0174118	0.772034
ENSG00000115109.14	1779.83	0.461097	0.193966	2.37721	0.0174441	0.772034
ENSG00000008988.11	5269.72	0.608103	0.256094	2.37453	0.0175712	0.772034
ENSG00000037280.16	300.582	1.3737	0.578574	2.37429	0.0175827	0.772034
ENSG00000141858.12	1074.16	0.812486	0.342226	2.37412	0.0175906	0.772034
ENSG00000205885.8	178.44	0.911279	0.383953	2.37341	0.0176247	0.772034
ENSG00000227200.1	35.7976	1.27596	0.537748	2.37278	0.0176549	0.772034
ENSG00000064300.9	248.56	1.74411	0.735068	2.37272	0.0176574	0.772034
ENSG00000126861.5	1085.95	-0.845805	0.356552	-2.37218	0.0176836	0.772034
ENSG00000136449.16	139.606	0.871847	0.367539	2.37212	0.0176864	0.772034
ENSG00000285918.1	43.7473	-1.18598	0.499972	-2.37209	0.0176879	0.772034
ENSG00000269707.2	183.492	-0.876113	0.369353	-2.37202	0.0176912	0.772034
ENSG00000133477.17	31.6197	1.06221	0.447886	2.3716	0.017711	0.772034
ENSG00000113300.13	1533.86	0.547182	0.230795	2.37086	0.0177466	0.772034
ENSG00000104856.15	156.906	1.41809	0.59824	2.37043	0.0177672	0.772034
ENSG00000268941.2	22.1966	2.4788	1.04576	2.37033	0.0177724	0.772034
ENSG00000125144.14	349.159	1.6591	0.69995	2.37031	0.017773	0.772034
ENSG00000102935.12	1046.33	1.15811	0.48863	2.37011	0.0177826	0.772034
ENSG00000034152.20	267.62	1.05283	0.444226	2.37003	0.0177869	0.772034
ENSG00000264790.1	4.43044	-2.62804	1.10902	-2.36969	0.0178029	0.772034
ENSG00000207769.1	2.04344	-3.83616	1.61918	-2.3692	0.0178268	NA
ENSG00000236213.4	3.83598	2.92258	1.23371	2.36894	0.0178391	0.772034
ENSG00000152284.5	194.392	0.870178	0.367435	2.36825	0.0178725	0.772034
ENSG00000105559.13	249.98	1.32504	0.559642	2.36766	0.0179011	0.772034
ENSG00000229238.3	16.3495	-1.72298	0.727804	-2.36737	0.0179151	0.772034
ENSG00000185650.10	3565.99	0.941447	0.397796	2.36666	0.0179496	0.772034
ENSG00000252214.1	5.25695	2.15511	0.910957	2.36576	0.017993	0.772034
ENSG00000271904.1	24.6286	-1.21344	0.512979	-2.36547	0.0180071	0.772034
ENSG00000283380.1	39.2577	-1.23757	0.523253	-2.36515	0.0180229	0.772034
ENSG00000162383.13	92.6749	1.62378	0.686613	2.36491	0.0180342	0.772034
ENSG00000232716.2	7.90595	-2.28265	0.965278	-2.36476	0.0180417	0.772034
ENSG00000270604.5	11.1694	-1.55482	0.657502	-2.36473	0.0180432	0.772034
ENSG00000280515.1	21.2427	1.81174	0.766221	2.36452	0.0180537	0.772034
ENSG00000287094.1	51.0655	-1.07517	0.454739	-2.36436	0.0180611	0.772034
ENSG00000270159.1	7.26438	-1.69556	0.717339	-2.36369	0.0180941	0.772034
ENSG00000177106.17	491.354	0.784731	0.332035	2.3634	0.0181081	0.772034
ENSG00000203907.10	2.93692	3.78205	1.60045	2.36312	0.0181218	0.772034
ENSG00000130522.6	1945	0.84272	0.356818	2.36176	0.0181882	0.772034
ENSG00000242068.1	1.9368	-3.80052	1.60938	-2.36149	0.0182019	NA
ENSG00000105329.11	512.715	0.870655	0.368697	2.36144	0.0182043	0.772034
ENSG00000116786.13	4219.66	0.612521	0.259403	2.36128	0.0182122	0.772034
ENSG00000230823.3	16.46	-2.46175	1.04329	-2.35961	0.0182943	0.772034
ENSG00000162889.11	1161.84	0.904736	0.383439	2.35953	0.0182981	0.772034
ENSG00000214027.3	3.14427	-3.86674	1.63899	-2.35923	0.0183129	0.772034
ENSG00000166800.11	33.3322	-1.04014	0.440958	-2.35881	0.0183336	0.772034
ENSG00000250643.1	11.4253	1.94239	0.823632	2.35833	0.0183574	0.772034
ENSG00000263017.1	29.7742	1.8259	0.774541	2.35739	0.0184039	0.772034
ENSG00000198034.11	4320.28	0.604794	0.2566	2.35695	0.0184255	0.772034
ENSG00000250981.3	16.852	-2.34509	0.995418	-2.35588	0.0184787	0.772034
ENSG00000254333.1	5.24065	2.13739	0.907368	2.3556	0.018493	0.772034
ENSG00000215808.4	21.4521	1.35543	0.575417	2.35557	0.0184945	0.772034
ENSG00000144119.4	387.37	1.62449	0.689724	2.35528	0.0185089	0.772034
ENSG00000203795.3	1.94493	-3.75822	1.59597	-2.35482	0.0185317	NA
ENSG00000159388.6	995.178	0.778757	0.330879	2.3536	0.0185926	0.772034
ENSG00000213107.2	14.572	2.8376	1.20585	2.35319	0.0186129	0.772034
ENSG00000167470.14	1558.7	1.04219	0.4429	2.35311	0.0186173	0.772034
ENSG00000175183.10	360.37	1.07501	0.456853	2.35307	0.0186189	0.772034
ENSG00000108774.15	162.244	0.627313	0.266654	2.35253	0.0186459	0.772034
ENSG00000051128.19	188.069	0.727574	0.309321	2.35217	0.0186645	0.772034
ENSG00000198879.13	2015.02	0.565775	0.240557	2.35193	0.018676	0.772034
ENSG00000254929.6	4.75205	-2.5498	1.08416	-2.35187	0.0186794	0.772034
ENSG00000215875.4	10.6206	-2.4242	1.03078	-2.3518	0.0186829	0.772034
ENSG00000250543.1	2.67702	-3.67686	1.56344	-2.35178	0.0186841	NA
ENSG00000212246.1	5.44618	2.21427	0.941682	2.3514	0.0187031	0.772034
ENSG00000258477.1	5.4753	1.99612	0.848926	2.35135	0.0187054	0.772034
ENSG00000198242.14	380.263	0.794259	0.337818	2.35114	0.0187158	0.772034
ENSG00000163002.13	188.186	-0.676467	0.287762	-2.35079	0.0187336	0.772034
ENSG00000220557.1	10.4554	3.40265	1.44774	2.35031	0.0187576	0.772034
ENSG00000153048.11	642.236	0.801571	0.341082	2.35008	0.0187694	0.772034
ENSG00000213412.3	9.40785	-2.02442	0.861477	-2.34994	0.0187764	0.772034
ENSG00000172889.16	1532.72	1.24107	0.528153	2.34983	0.018782	0.772034
ENSG00000236380.5	4.61419	-3.42375	1.45734	-2.34932	0.018808	0.772034
ENSG00000106128.19	24.105	1.32634	0.564595	2.3492	0.018814	0.772034
ENSG00000138434.17	8625.16	0.685331	0.291822	2.34846	0.0188513	0.772034
ENSG00000188991.3	19.633	-1.74254	0.742167	-2.34791	0.0188792	0.772034
ENSG00000161638.11	761.25	1.18788	0.506086	2.34718	0.018916	0.772034
ENSG00000213654.10	163.66	1.10338	0.470103	2.34711	0.0189198	0.772034
ENSG00000233902.1	2.91089	4.38512	1.86846	2.34692	0.0189295	0.772034
ENSG00000143384.14	4579.27	0.798974	0.340496	2.3465	0.0189508	0.772034
ENSG00000232768.1	8.75189	1.60293	0.683177	2.34629	0.0189614	0.772034
ENSG00000198840.2	21044.6	1.62044	0.690703	2.34607	0.0189725	0.772034
ENSG00000196182.11	1082.93	0.793962	0.338439	2.34595	0.0189784	0.772034
ENSG00000276390.1	10.5572	-1.40846	0.600744	-2.34452	0.0190515	0.772034
ENSG00000125851.10	1440.13	-1.25263	0.534311	-2.34439	0.0190582	0.772034
ENSG00000047188.16	1700.78	-0.610125	0.260299	-2.34394	0.0190813	0.772034
ENSG00000196876.19	5352.29	-0.987552	0.421393	-2.34354	0.0191015	0.772034
ENSG00000279555.1	253.378	0.781873	0.33367	2.34325	0.0191166	0.772034
ENSG00000213467.4	5.11281	-2.46198	1.05073	-2.34312	0.0191234	0.772034
ENSG00000236882.9	128.981	1.57157	0.670771	2.34292	0.0191333	0.772034
ENSG00000115594.12	713.08	0.964803	0.411827	2.34274	0.0191428	0.772034
ENSG00000196924.19	8822.72	0.939464	0.401082	2.34233	0.019164	0.772034
ENSG00000288523.1	5.28255	3.785	1.61596	2.34226	0.0191675	0.772034
ENSG00000253457.4	33.029	-0.94784	0.404782	-2.34161	0.0192008	0.772034
ENSG00000100604.13	1112.11	-1.08392	0.462901	-2.34158	0.0192021	0.772034
ENSG00000243446.3	4.68324	-2.3328	0.996276	-2.34152	0.0192054	0.772034
ENSG00000231925.14	1621.61	0.72897	0.311385	2.34105	0.0192295	0.772034
ENSG00000155886.12	7916.94	-0.795585	0.339841	-2.34105	0.0192296	0.772034
ENSG00000183255.12	3502.44	0.866257	0.37007	2.34079	0.0192429	0.772034
ENSG00000211895.5	14.0655	2.92214	1.24847	2.34059	0.0192533	0.772034
ENSG00000214753.4	1374.32	0.658162	0.281197	2.34058	0.019254	0.772034
ENSG00000275997.1	10.3629	1.8434	0.787942	2.33951	0.019309	0.772034
ENSG00000281560.1	2.84832	3.70613	1.58467	2.33874	0.019349	NA
ENSG00000223360.1	2.95442	-3.25012	1.39007	-2.3381	0.0193822	0.772034
ENSG00000101977.22	202.294	-0.963121	0.411935	-2.33804	0.019385	0.772034
ENSG00000238813.1	16.1495	-1.5984	0.683683	-2.33792	0.0193914	0.772034
ENSG00000271161.1	25.9093	-1.30007	0.556097	-2.33784	0.0193954	0.772034
ENSG00000188269.10	97.8845	-1.65976	0.710253	-2.33686	0.0194464	0.772034
ENSG00000224848.4	164.283	-0.687294	0.294222	-2.33597	0.0194929	0.772034
ENSG00000133055.10	292.141	1.30896	0.560615	2.33486	0.0195507	0.772034
ENSG00000170122.6	31.6305	1.40956	0.603723	2.33478	0.0195547	0.772034
ENSG00000265735.2	1957.32	0.75435	0.323148	2.33438	0.019576	0.772034
ENSG00000205038.12	69.1364	1.8856	0.807796	2.33425	0.0195825	0.772034
ENSG00000167695.15	203.556	0.707858	0.303309	2.33379	0.0196068	0.772034
ENSG00000227057.10	302.895	-0.459723	0.196988	-2.33376	0.0196082	0.772034
ENSG00000101017.15	206.84	0.892982	0.382704	2.33335	0.01963	0.772034
ENSG00000123810.9	73.8459	1.43752	0.616144	2.3331	0.0196431	0.772034
ENSG00000151789.13	664.976	-0.891473	0.382231	-2.33229	0.0196855	0.772034
ENSG00000109163.7	200.832	-0.85643	0.367271	-2.33188	0.0197071	0.772034
ENSG00000270802.2	20.7498	1.21091	0.519366	2.33152	0.0197261	0.772034
ENSG00000272221.1	16.2596	1.57918	0.677411	2.33119	0.0197433	0.772034
ENSG00000237026.1	1.72424	-3.59562	1.54243	-2.33113	0.0197464	NA
ENSG00000213064.10	3251.21	0.624199	0.267794	2.3309	0.0197588	0.772034
ENSG00000157404.17	1102.21	-1.36437	0.585401	-2.33066	0.0197714	0.772034
ENSG00000101246.20	1194.1	0.6108	0.262117	2.33025	0.0197927	0.772034
ENSG00000142102.16	462.263	1.01063	0.43372	2.33015	0.0197982	0.772034
ENSG00000234521.2	10.5033	-1.72823	0.741811	-2.32975	0.0198194	0.772034
ENSG00000287203.1	5.1476	-2.71404	1.16507	-2.32952	0.0198317	0.772034
ENSG00000215297.3	7.56446	-1.83265	0.78672	-2.32948	0.0198336	0.772034
ENSG00000100302.7	1015.55	1.06898	0.459026	2.32881	0.0198691	0.772034
ENSG00000008513.17	1249.26	0.685731	0.294484	2.32858	0.0198812	0.772034
ENSG00000253434.8	6.20526	-2.15791	0.926856	-2.3282	0.0199014	0.772034
ENSG00000267116.1	5.01766	-3.0372	1.30479	-2.32772	0.0199268	0.772034
ENSG00000197043.15	1922.09	-0.820426	0.35253	-2.32725	0.0199517	0.772034
ENSG00000162244.12	1762.72	0.57294	0.246233	2.32682	0.0199751	0.772034
ENSG00000258107.3	6.39341	-2.77605	1.19317	-2.32663	0.0199851	0.772034
ENSG00000179632.10	647.538	0.730469	0.314033	2.32609	0.0200136	0.772034
ENSG00000254847.1	5.94053	2.62161	1.12707	2.32603	0.0200169	0.772034
ENSG00000285957.1	16.8776	2.38538	1.02573	2.32554	0.0200434	0.772034
ENSG00000232145.1	2.3686	4.0711	1.75109	2.3249	0.0200775	NA
ENSG00000265519.1	46.4202	1.20058	0.516422	2.3248	0.0200826	0.772034
ENSG00000229205.5	83.572	-0.996036	0.428655	-2.32363	0.0201454	0.772034
ENSG00000218561.1	1.86177	-4.37035	1.88141	-2.32291	0.0201838	NA
ENSG00000253643.6	13.7287	-1.96481	0.845891	-2.32277	0.0201914	0.772034
ENSG00000248529.5	197.525	-0.926399	0.39884	-2.32273	0.0201935	0.772034
ENSG00000224546.2	46.656	1.4074	0.605967	2.32256	0.0202026	0.772034
ENSG00000144655.15	726.282	1.20312	0.518083	2.32225	0.0202197	0.772034
ENSG00000283897.2	18.9257	1.43806	0.619468	2.32145	0.0202628	0.772034
ENSG00000273387.1	49.2837	1.2858	0.554	2.32093	0.0202905	0.772034
ENSG00000132510.11	1332.86	1.12741	0.485843	2.32053	0.0203124	0.772034
ENSG00000164830.19	2678.22	-0.960012	0.413705	-2.32053	0.0203125	0.772034
ENSG00000240891.8	503.828	-0.929101	0.400387	-2.32051	0.0203133	0.772034
ENSG00000267879.2	12.9498	-1.53495	0.661528	-2.32031	0.020324	0.772034
ENSG00000289161.2	7.09684	1.79073	0.771785	2.32024	0.020328	0.772034
ENSG00000224969.1	3.9842	2.82168	1.21627	2.31994	0.020344	0.772034
ENSG00000290791.1	100.643	0.859624	0.370629	2.31936	0.0203754	0.772034
ENSG00000169871.13	1994.58	0.941037	0.405821	2.31885	0.0204033	0.772034
ENSG00000288079.1	206.246	0.955753	0.412189	2.31872	0.02041	0.772034
ENSG00000142173.17	662.648	0.884159	0.381427	2.31803	0.0204479	0.772034
ENSG00000279687.1	2.63355	4.86606	2.09924	2.31801	0.0204487	NA
ENSG00000100221.11	1304.63	0.581594	0.250924	2.31781	0.0204597	0.772034
ENSG00000197905.10	82.1046	1.58144	0.682354	2.31763	0.0204697	0.772034
ENSG00000070601.10	147.873	-0.782229	0.337605	-2.317	0.020504	0.772034
ENSG00000187288.12	8.51888	2.61128	1.12705	2.31692	0.0205082	0.772034
ENSG00000146535.14	5706.84	0.866091	0.373919	2.31625	0.0205445	0.772034
ENSG00000140264.22	402.161	0.590627	0.255026	2.31595	0.0205612	0.772034
ENSG00000261581.1	2.65938	4.23819	1.83009	2.31584	0.0205668	NA
ENSG00000230769.1	24.1669	1.25678	0.542803	2.31536	0.0205933	0.772034
ENSG00000252723.2	2.97117	-3.03858	1.31237	-2.31533	0.0205947	0.772034
ENSG00000059378.13	506.123	0.836729	0.361456	2.31489	0.0206192	0.772034
ENSG00000020633.19	65.796	1.39209	0.601363	2.31489	0.0206192	0.772034
ENSG00000111799.22	1020.07	-1.05488	0.455841	-2.31415	0.0206594	0.772034
ENSG00000086062.13	501.823	0.946426	0.408985	2.31408	0.0206633	0.772034
ENSG00000174099.12	689.646	0.964458	0.416781	2.31406	0.0206642	0.772034
ENSG00000149257.16	879.37	1.54367	0.667108	2.31397	0.0206694	0.772034
ENSG00000230207.1	6.54137	2.19805	0.950173	2.31332	0.020705	0.772034
ENSG00000188730.5	216.719	-1.15119	0.497727	-2.3129	0.0207282	0.772034
ENSG00000248846.3	7.03714	-1.9492	0.84285	-2.31263	0.020743	0.772034
ENSG00000166228.9	421.317	0.778521	0.336662	2.31247	0.0207519	0.772034
ENSG00000239713.9	96.8476	0.956137	0.413527	2.31215	0.0207693	0.772034
ENSG00000166589.13	12.147	2.74482	1.18719	2.31202	0.0207763	0.772034
ENSG00000201348.1	12.8076	-1.41518	0.612155	-2.3118	0.0207885	0.772034
ENSG00000105701.16	5616.03	0.568315	0.245835	2.31177	0.0207901	0.772034
ENSG00000285744.1	46.0072	1.61776	0.699915	2.31137	0.0208126	0.772034
ENSG00000167987.11	479.976	0.711243	0.30772	2.31133	0.0208145	0.772034
ENSG00000127526.15	914.463	0.768794	0.332639	2.31119	0.0208222	0.772034
ENSG00000272236.1	4.45533	2.00541	0.86809	2.31014	0.0208806	0.772034
ENSG00000288945.1	37.6553	-1.11234	0.481669	-2.30935	0.0209244	0.772034
ENSG00000196205.8	1771.63	0.791061	0.342587	2.30908	0.0209393	0.772034
ENSG00000133874.2	98.3857	1.23443	0.534708	2.3086	0.020966	0.772034
ENSG00000147852.17	850.415	-0.741833	0.321365	-2.30838	0.020978	0.772034
ENSG00000164574.16	1373.42	0.690279	0.299089	2.30794	0.0210025	0.772034
ENSG00000272274.4	49.4372	-1.22263	0.529767	-2.30786	0.0210069	0.772034
ENSG00000243517.1	5.2433	2.40371	1.04154	2.30783	0.0210084	0.772034
ENSG00000205364.4	321.224	1.1527	0.499479	2.30781	0.0210098	0.772034
ENSG00000042304.14	4.05824	4.2661	1.84856	2.3078	0.0210101	0.772034
ENSG00000225767.1	131.423	-0.720129	0.312048	-2.30775	0.0210128	0.772034
ENSG00000290937.1	61.1568	-1.05586	0.457801	-2.30637	0.0210899	0.772034
ENSG00000170419.11	589.082	-1.20344	0.52208	-2.30509	0.0211613	0.772034
ENSG00000288679.1	1.85258	-4.36428	1.89368	-2.30465	0.0211862	NA
ENSG00000048342.18	1682.45	0.534187	0.231812	2.3044	0.0212004	0.772034
ENSG00000280443.1	2.22359	3.95456	1.7161	2.30439	0.0212006	NA
ENSG00000280721.1	21.4407	1.5317	0.664755	2.30415	0.0212141	0.772034
ENSG00000229196.4	8.07014	2.66956	1.15871	2.30391	0.0212279	0.772034
ENSG00000254186.3	53.5493	-0.937907	0.407099	-2.30388	0.0212292	0.772034
ENSG00000081842.18	101.769	-0.670335	0.291012	-2.30346	0.0212529	0.772034
ENSG00000126603.9	276.006	1.00091	0.434528	2.30343	0.0212545	0.772034
ENSG00000138685.18	1708.27	1.08023	0.469085	2.30283	0.0212882	0.772034
ENSG00000148136.5	7.40298	-2.1669	0.940995	-2.30278	0.0212913	0.772034
ENSG00000240616.1	69.1704	-0.810206	0.352042	-2.30145	0.0213665	0.772034
ENSG00000214039.9	9.34938	-1.92	0.834502	-2.30077	0.0214046	0.772034
ENSG00000188916.9	547.87	0.700686	0.304545	2.30076	0.0214049	0.772034
ENSG00000200917.1	14.5697	-1.33204	0.579091	-2.30023	0.0214352	0.772034
ENSG00000075275.18	133.385	1.62167	0.705096	2.29993	0.0214522	0.772034
ENSG00000131435.13	357.318	1.21479	0.528237	2.2997	0.0214651	0.772034
ENSG00000177119.17	1320.93	0.841345	0.365973	2.29892	0.0215092	0.772034
ENSG00000272895.1	12.1375	1.26673	0.551079	2.29863	0.0215261	0.772034
ENSG00000223269.1	13.4151	-1.90838	0.830313	-2.29839	0.0215397	0.772034
ENSG00000185803.12	169.034	0.881641	0.383594	2.29837	0.0215408	0.772034
ENSG00000060566.14	4.69517	-3.21399	1.3984	-2.29833	0.0215433	0.772034
ENSG00000162630.6	711.234	-0.802986	0.349474	-2.2977	0.0215788	0.772034
ENSG00000241061.3	56.1307	-1.22489	0.533125	-2.29757	0.0215865	0.772034
ENSG00000138758.12	5121.19	0.527197	0.22946	2.29755	0.0215874	0.772034
ENSG00000289979.1	2.83064	-3.69003	1.60626	-2.29727	0.0216031	NA
ENSG00000183208.13	125.281	-0.677714	0.295127	-2.29635	0.0216559	0.772034
ENSG00000286471.1	4.42585	2.86165	1.24622	2.29626	0.0216608	0.772034
ENSG00000287831.1	29.1028	-1.1593	0.505102	-2.29518	0.0217229	0.772034
ENSG00000179057.14	159.73	0.748261	0.326031	2.29506	0.0217295	0.772034
ENSG00000273204.1	4.26213	-2.73027	1.18965	-2.29502	0.0217323	0.772034
ENSG00000159423.17	1240.72	0.983308	0.428486	2.29484	0.0217422	0.772034
ENSG00000291094.2	94.3292	-0.815185	0.355317	-2.29425	0.0217763	0.772034
ENSG00000157884.11	5.11546	2.06565	0.9004	2.29415	0.0217821	0.772034
ENSG00000167286.11	5.75006	3.91876	1.70848	2.29371	0.021807	0.772034
ENSG00000241943.2	3.81572	-3.44792	1.50332	-2.29353	0.0218175	0.772034
ENSG00000183762.13	1791.96	0.890301	0.388204	2.29339	0.0218258	0.772034
ENSG00000173486.14	2.26005	-3.36816	1.46875	-2.29321	0.021836	NA
ENSG00000250007.8	15.9731	-1.47944	0.645249	-2.29283	0.0218581	0.772034
ENSG00000288808.1	32.6385	0.967643	0.422066	2.29264	0.021869	0.772034
ENSG00000103855.18	532.899	0.628455	0.27412	2.29263	0.0218693	0.772034
ENSG00000224458.4	2.22622	3.31682	1.44694	2.29229	0.0218888	NA
ENSG00000167384.11	216.396	-0.54249	0.23667	-2.29218	0.0218952	0.772034
ENSG00000249635.1	14.6047	1.30046	0.567375	2.29207	0.0219019	0.772034
ENSG00000100034.14	1563.9	0.730695	0.318822	2.29186	0.0219137	0.772034
ENSG00000129009.13	144.28	0.861026	0.376078	2.28949	0.022051	0.772034
ENSG00000141574.8	39.6445	1.73312	0.757243	2.28872	0.0220955	0.772034
ENSG00000267162.1	3.55736	-3.11814	1.36276	-2.28811	0.022131	0.772034
ENSG00000065970.9	914.013	0.617242	0.269777	2.28797	0.022139	0.772034
ENSG00000167419.11	31.7226	-1.9687	0.860518	-2.28781	0.0221485	0.772034
ENSG00000225561.2	2.70799	-3.72256	1.6273	-2.28757	0.0221625	NA
ENSG00000177045.11	38.4037	1.51715	0.663251	2.28744	0.0221699	0.772034
ENSG00000243759.1	34.6665	-0.958894	0.419237	-2.28724	0.022182	0.772034
ENSG00000229917.2	67.9304	-0.819877	0.358515	-2.28687	0.0222033	0.772034
ENSG00000199276.1	12.0062	2.69655	1.17967	2.28584	0.0222633	0.772034
ENSG00000205696.5	137.757	-0.891017	0.389869	-2.28542	0.0222879	0.772034
ENSG00000231528.3	38.7675	1.22855	0.5376	2.28526	0.0222977	0.772034
ENSG00000026025.16	1612.26	0.935342	0.409428	2.28451	0.0223415	0.772034
ENSG00000188070.9	1455.55	0.808754	0.35404	2.28436	0.0223503	0.772034
ENSG00000148483.9	15.616	1.38451	0.60618	2.28399	0.0223724	0.772034
ENSG00000287025.1	43.474	-1.37007	0.599878	-2.28391	0.0223767	0.772034
ENSG00000225280.7	4.71455	-2.8471	1.24667	-2.28376	0.0223858	0.772034
ENSG00000268401.2	111.255	-0.935026	0.409522	-2.28321	0.0224178	0.772034
ENSG00000173812.11	4495.42	0.571166	0.250171	2.2831	0.0224246	0.772034
ENSG00000265544.1	63.7888	-1.17704	0.515637	-2.28269	0.0224488	0.772034
ENSG00000181826.10	697.572	0.878047	0.384673	2.28258	0.0224553	0.772034
ENSG00000140488.16	17.7774	1.17628	0.515373	2.28239	0.0224663	0.772034
ENSG00000243023.2	1.41812	-3.9701	1.73962	-2.28217	0.0224796	NA
ENSG00000281162.4	8.99341	2.15118	0.942679	2.28199	0.0224902	0.772034
ENSG00000250835.1	9.4448	-2.02016	0.88541	-2.28161	0.0225123	0.772034
ENSG00000073910.23	4890.05	-0.704085	0.308593	-2.28159	0.0225133	0.772034
ENSG00000239215.1	8.71981	-1.69145	0.741436	-2.28131	0.0225302	0.772034
ENSG00000112333.12	539.998	1.15848	0.507839	2.28119	0.0225373	0.772034
ENSG00000151150.22	13925.6	-0.749999	0.328986	-2.27973	0.0226236	0.772034
ENSG00000135272.13	340.254	1.0886	0.477612	2.27925	0.0226523	0.772034
ENSG00000254913.1	10.8847	-1.61205	0.707291	-2.27919	0.0226558	0.772034
ENSG00000259299.1	21.6594	-1.47597	0.647725	-2.27869	0.0226853	0.772034
ENSG00000266490.1	100.457	-0.702618	0.308351	-2.27863	0.0226892	0.772034
ENSG00000173809.18	34.51	1.02114	0.448158	2.27852	0.0226956	0.772034
ENSG00000200685.1	2.13314	-3.89863	1.7113	-2.27817	0.0227164	NA
ENSG00000213293.4	10.911	-1.43049	0.627944	-2.27805	0.0227238	0.772034
ENSG00000256237.1	6.21701	-2.08479	0.915227	-2.2779	0.0227328	0.772034
ENSG00000291228.1	133.489	0.707158	0.310454	2.27782	0.0227372	0.772034
ENSG00000127578.7	241.046	0.928944	0.407848	2.27767	0.0227461	0.772034
ENSG00000240775.1	28.9564	1.73202	0.760458	2.27761	0.0227501	0.772034
ENSG00000252172.1	21.0137	-1.2291	0.539716	-2.2773	0.0227682	0.772034
ENSG00000177674.16	223.969	0.901036	0.395743	2.27682	0.0227968	0.772034
ENSG00000260693.1	20.8511	1.07246	0.471131	2.27635	0.0228253	0.772034
ENSG00000234402.1	2.96977	4.40945	1.9374	2.27597	0.022848	0.772034
ENSG00000229184.2	2.92555	-3.75349	1.64953	-2.27549	0.0228768	0.772034
ENSG00000289574.1	105.981	-0.80057	0.351947	-2.27469	0.0229244	0.772034
ENSG00000234352.9	34.0683	-1.72864	0.759984	-2.27458	0.0229313	0.772034
ENSG00000231739.2	12.3955	2.10313	0.924856	2.27401	0.0229653	0.772034
ENSG00000167377.19	56.2447	-0.800404	0.35202	-2.27374	0.0229813	0.772034
ENSG00000237276.10	30.5885	-1.39509	0.613687	-2.27329	0.0230085	0.772034
ENSG00000292348.1	97.0536	1.34476	0.591594	2.27311	0.0230195	0.772034
ENSG00000172380.6	1155.29	0.867517	0.381726	2.27262	0.0230492	0.772034
ENSG00000261757.1	10.5989	-2.03649	0.896142	-2.2725	0.0230562	0.772034
ENSG00000250899.3	59.1473	1.39559	0.614127	2.27247	0.023058	0.772034
ENSG00000115268.10	2092.9	0.809601	0.356285	2.27234	0.0230659	0.772034
ENSG00000090932.11	67.2714	0.715997	0.315118	2.27215	0.0230772	0.772034
ENSG00000156886.12	14.5136	2.47642	1.09036	2.27119	0.0231357	0.772034
ENSG00000229582.3	4.24412	3.30648	1.45612	2.27074	0.0231625	0.772034
ENSG00000007402.12	306.986	-0.681087	0.300004	-2.27026	0.0231917	0.772034
ENSG00000148604.15	256.297	2.34713	1.03403	2.26989	0.0232142	0.772034
ENSG00000150457.9	451.635	0.855791	0.377054	2.26968	0.023227	0.772034
ENSG00000156587.16	471.195	0.79714	0.351239	2.26951	0.0232374	0.772034
ENSG00000145020.16	58.9855	0.893035	0.39351	2.26941	0.0232434	0.772034
ENSG00000140557.12	148.987	-1.77211	0.780955	-2.26915	0.0232589	0.772034
ENSG00000289092.1	72.2882	-0.742442	0.32721	-2.26901	0.023268	0.772034
ENSG00000269821.2	9764.82	-0.620126	0.273305	-2.26899	0.023269	0.772034
ENSG00000152763.17	610.664	0.694304	0.306003	2.26895	0.0232716	0.772034
ENSG00000259609.1	28.9226	-1.76399	0.777544	-2.26867	0.0232887	0.772034
ENSG00000271380.1	3.55092	2.71599	1.19738	2.26829	0.0233118	0.772034
ENSG00000250371.1	26.4573	-1.12436	0.495721	-2.26814	0.0233207	0.772034
ENSG00000253726.1	57.1261	-1.10446	0.487138	-2.26725	0.023375	0.772034
ENSG00000164713.10	377.077	0.643866	0.28399	2.26721	0.0233772	0.772034
ENSG00000140464.20	999.662	0.741714	0.327158	2.26715	0.0233813	0.772034
ENSG00000229670.2	3.98889	-2.88756	1.2741	-2.26636	0.0234294	0.772034
ENSG00000153283.13	13.4503	1.37531	0.606863	2.26627	0.0234351	0.772034
ENSG00000249915.9	595.267	0.480195	0.211925	2.26587	0.0234596	0.772034
ENSG00000110721.12	1205.82	-0.569752	0.251466	-2.26572	0.0234684	0.772034
ENSG00000106100.11	389.938	0.782767	0.345557	2.26523	0.0234983	0.772034
ENSG00000287876.1	6.16387	2.44093	1.07779	2.26476	0.0235272	0.772034
ENSG00000132294.15	4908.6	-0.849195	0.374961	-2.26475	0.0235278	0.772034
ENSG00000198934.5	759.896	-1.00078	0.441899	-2.26472	0.02353	0.772034
ENSG00000275345.1	9.81739	-1.8092	0.798905	-2.2646	0.0235375	0.772034
ENSG00000144233.12	683.543	0.42468	0.187563	2.2642	0.023562	0.772034
ENSG00000172232.10	15.1382	-1.3096	0.578648	-2.26321	0.0236229	0.772034
ENSG00000224396.1	7.71177	1.95389	0.863816	2.26192	0.0237021	0.772034
ENSG00000289318.2	50.4043	-1.07523	0.475375	-2.26187	0.0237057	0.772034
ENSG00000156381.9	1375	1.04245	0.460977	2.26139	0.0237349	0.772034
ENSG00000172893.18	1044.9	-0.735881	0.325483	-2.26089	0.0237662	0.772034
ENSG00000229656.9	15.5269	1.68006	0.743126	2.2608	0.0237715	0.772034
ENSG00000125675.20	3838.71	-1.04558	0.462532	-2.26055	0.0237871	0.772034
ENSG00000011028.14	531.224	0.846459	0.374518	2.26013	0.0238131	0.772034
ENSG00000291077.1	3.79227	2.81501	1.24552	2.26011	0.0238146	0.772034
ENSG00000142627.13	283.306	1.13684	0.503048	2.25989	0.023828	0.772034
ENSG00000286947.1	26.1244	-1.11894	0.495258	-2.25931	0.023864	0.772034
ENSG00000074416.16	4819.06	0.770324	0.341082	2.25847	0.0239164	0.772034
ENSG00000157227.14	436.521	1.09292	0.483948	2.25833	0.0239249	0.772034
ENSG00000241839.10	912.625	0.90938	0.402679	2.25832	0.0239255	0.772034
ENSG00000255031.5	13.6347	1.52667	0.676025	2.2583	0.0239267	0.772034
ENSG00000116016.14	7080.79	0.917452	0.406344	2.25782	0.0239568	0.772034
ENSG00000280423.1	17.8459	1.54082	0.682588	2.25732	0.0239881	0.772034
ENSG00000066739.12	3634.3	-0.483983	0.214471	-2.25664	0.0240308	0.772034
ENSG00000230561.7	54.1367	-1.16669	0.517008	-2.25662	0.0240316	0.772034
ENSG00000286789.1	3.46942	-2.60107	1.15267	-2.25656	0.0240357	0.772034
ENSG00000146112.12	817.992	0.837143	0.37105	2.25614	0.0240617	0.772034
ENSG00000137154.13	4545.22	0.697875	0.309372	2.25578	0.0240845	0.772034
ENSG00000251046.2	4.84154	3.65649	1.62114	2.25551	0.0241015	0.772034
ENSG00000233476.3	269.383	1.03764	0.460136	2.25508	0.0241283	0.772034
ENSG00000274523.5	482.408	0.668761	0.296568	2.255	0.0241334	0.772034
ENSG00000140564.13	1589.3	0.824408	0.36567	2.25452	0.0241637	0.772034
ENSG00000103994.18	8241.27	0.542634	0.240695	2.25445	0.0241682	0.772034
ENSG00000286650.2	11.2066	-1.34194	0.595292	-2.25426	0.0241798	0.772034
ENSG00000273100.1	89.4895	1.24948	0.5543	2.25416	0.0241858	0.772034
ENSG00000015520.15	19.913	1.78079	0.79013	2.2538	0.0242089	0.772034
ENSG00000212342.1	32.8676	1.05395	0.467682	2.25356	0.0242238	0.772034
ENSG00000243574.2	25.366	-1.3887	0.616243	-2.2535	0.0242275	0.772034
ENSG00000131686.15	2.46035	4.76236	2.11336	2.25345	0.0242308	NA
ENSG00000271499.1	11.2545	1.34495	0.596869	2.25334	0.0242379	0.772034
ENSG00000084734.9	50.6313	1.05306	0.467547	2.2523	0.0243031	0.772034
ENSG00000129993.15	380.775	0.983901	0.436853	2.25225	0.0243065	0.772034
ENSG00000125637.16	580.562	0.778848	0.345868	2.25186	0.0243308	0.772034
ENSG00000114698.15	1459.78	1.12384	0.499088	2.25178	0.0243359	0.772034
ENSG00000179344.17	47.6347	1.82165	0.809049	2.25159	0.024348	0.772034
ENSG00000227678.8	27.5188	-1.24816	0.554405	-2.25135	0.0243635	0.772034
ENSG00000114770.17	3184.66	-0.5727	0.254387	-2.25129	0.0243669	0.772034
ENSG00000204961.7	131.132	-0.687382	0.305394	-2.25081	0.0243978	0.772034
ENSG00000236478.2	58.351	0.753837	0.334923	2.25078	0.0243996	0.772034
ENSG00000179981.11	1260.98	0.689494	0.306483	2.24969	0.0244684	0.772034
ENSG00000234146.1	4.29649	-3.41809	1.51936	-2.24968	0.0244692	0.772034
ENSG00000291246.1	2.50534	-3.48283	1.54826	-2.24951	0.0244803	NA
ENSG00000237667.7	78.6349	-1.28512	0.571307	-2.24945	0.0244842	0.772034
ENSG00000204380.4	321.453	-0.702277	0.312206	-2.24941	0.0244867	0.772034
ENSG00000243244.7	327.008	1.27812	0.568321	2.24895	0.024516	0.772034
ENSG00000177426.22	231.742	0.911592	0.405401	2.24862	0.0245367	0.772034
ENSG00000143947.15	1751.48	0.746323	0.331968	2.24818	0.024565	0.772034
ENSG00000287842.1	133.539	-0.888641	0.395327	-2.24787	0.0245848	0.772034
ENSG00000253226.1	25.281	-1.33129	0.592311	-2.24761	0.024601	0.772034
ENSG00000164008.17	358.022	0.618983	0.275396	2.24761	0.024601	0.772034
ENSG00000112245.13	11.9792	1.8504	0.823699	2.24645	0.0246752	0.773707
ENSG00000229276.1	8.15994	-1.37005	0.610007	-2.24595	0.0247069	0.774046
ENSG00000177479.20	1801.06	-0.391588	0.174412	-2.24519	0.0247559	0.774515
ENSG00000272862.1	3.78398	2.66017	1.1849	2.24507	0.0247637	0.774515
ENSG00000284914.1	3.18953	-2.86799	1.27787	-2.24435	0.0248096	0.774662
ENSG00000256128.7	5.64851	2.00818	0.894795	2.24429	0.0248136	0.774662
ENSG00000205488.9	10.9487	-1.96502	0.875783	-2.24373	0.0248496	0.774662
ENSG00000250033.5	327.152	1.18396	0.527744	2.24344	0.0248681	0.774662
ENSG00000185641.6	61.4611	0.883171	0.393686	2.24334	0.0248748	0.774662
ENSG00000128482.16	580.604	-0.744021	0.331723	-2.2429	0.0249032	0.774662
ENSG00000289256.2	30.0554	2.25623	1.00606	2.24265	0.0249194	0.774662
ENSG00000115840.14	1353.44	-0.916872	0.409183	-2.24074	0.025043	0.774662
ENSG00000161835.11	615.537	0.968294	0.432155	2.24062	0.0250508	0.774662
ENSG00000257943.2	7.03487	-1.55653	0.69478	-2.24032	0.0250702	0.774662
ENSG00000272325.2	100.452	1.13779	0.50794	2.24001	0.0250905	0.774662
ENSG00000164651.18	19.8499	-1.7637	0.78766	-2.23916	0.0251456	0.774662
ENSG00000100311.17	884.172	0.9532	0.425778	2.23873	0.0251737	0.774662
ENSG00000073464.13	2481.57	-0.733206	0.327532	-2.23858	0.0251834	0.774662
ENSG00000197301.7	22.2355	1.44526	0.645646	2.23847	0.0251907	0.774662
ENSG00000171791.14	2294.74	0.633021	0.282808	2.23834	0.0251989	0.774662
ENSG00000223695.1	10.4041	1.38192	0.617565	2.23769	0.025241	0.774662
ENSG00000072041.18	1395.11	-0.917301	0.409949	-2.2376	0.0252474	0.774662
ENSG00000120913.24	240.065	0.95094	0.425021	2.2374	0.0252604	0.774662
ENSG00000200737.1	9.08259	1.59395	0.712435	2.23732	0.0252654	0.774662
ENSG00000288859.1	27.8887	1.41389	0.631989	2.23721	0.0252728	0.774662
ENSG00000235597.3	163.427	-1.06856	0.477684	-2.23696	0.0252889	0.774662
ENSG00000130766.5	377.845	1.10155	0.492466	2.23681	0.025299	0.774662
ENSG00000285938.1	138.046	1.25827	0.562587	2.23658	0.0253136	0.774662
ENSG00000186994.12	350.723	1.0971	0.490598	2.23624	0.025336	0.774662
ENSG00000156860.16	1953.75	0.630368	0.282001	2.23534	0.0253948	0.774662
ENSG00000204291.11	86.5316	0.905214	0.405009	2.23505	0.0254144	0.774662
ENSG00000266202.1	2.12375	-3.26532	1.46125	-2.2346	0.0254436	NA
ENSG00000215244.4	564.471	1.05544	0.472441	2.23402	0.025482	0.774662
ENSG00000142910.16	595.888	1.23645	0.553591	2.23351	0.0255152	0.774662
ENSG00000081059.20	580.479	0.611753	0.273901	2.23348	0.0255171	0.774662
ENSG00000242498.8	1075.92	0.766212	0.343125	2.23304	0.0255464	0.774662
ENSG00000170776.22	3304.79	0.612831	0.274483	2.23267	0.0255706	0.774662
ENSG00000068323.17	1840.5	0.658923	0.295154	2.23247	0.0255838	0.774662
ENSG00000123143.13	1588.2	0.69185	0.309925	2.23232	0.025594	0.774662
ENSG00000116133.13	3155.73	-0.661233	0.296237	-2.23211	0.025608	0.774662
ENSG00000237609.1	24.9959	-1.03253	0.462591	-2.23207	0.0256104	0.774662
ENSG00000129460.17	279.759	-0.47207	0.211517	-2.23183	0.0256259	0.774662
ENSG00000254697.1	2.59104	-3.55999	1.59537	-2.23145	0.0256511	NA
ENSG00000162302.13	579.965	0.606655	0.271872	2.2314	0.0256547	0.774662
ENSG00000164949.8	363.516	1.61035	0.721682	2.23138	0.025656	0.774662
ENSG00000266906.1	3.21048	-2.88223	1.29174	-2.23128	0.0256627	0.774662
ENSG00000287133.1	5.4726	-2.32414	1.04162	-2.23127	0.0256629	0.774662
ENSG00000260911.2	43.3503	-0.872016	0.390916	-2.2307	0.0257012	0.774662
ENSG00000286292.2	55.3548	0.873966	0.391942	2.22984	0.0257584	0.774662
ENSG00000204429.4	3.67767	-4.08736	1.83304	-2.22983	0.0257588	0.774662
ENSG00000137309.21	805.644	0.82108	0.368247	2.2297	0.0257673	0.774662
ENSG00000264357.1	2.53022	3.01174	1.35081	2.22959	0.0257747	NA
ENSG00000255050.1	14.2493	1.31454	0.589724	2.22908	0.0258087	0.774662
ENSG00000279181.1	5.29352	3.12659	1.40295	2.22858	0.0258417	0.774662
ENSG00000244198.7	101.869	1.11429	0.500044	2.22837	0.0258557	0.774662
ENSG00000184194.6	704.504	0.545922	0.245146	2.22692	0.0259524	0.774662
ENSG00000275064.1	61.1043	-1.22926	0.552072	-2.22662	0.0259724	0.774662
ENSG00000137040.10	696.238	-0.708035	0.317987	-2.22662	0.0259729	0.774662
ENSG00000092330.19	555.448	0.550069	0.247057	2.22648	0.025982	0.774662
ENSG00000162618.15	390.421	0.894262	0.401757	2.22588	0.0260223	0.774662
ENSG00000103966.11	319.805	0.731023	0.328444	2.22572	0.0260331	0.774662
ENSG00000163389.12	425.497	-0.533777	0.239827	-2.22568	0.0260357	0.774662
ENSG00000167323.13	1740.19	0.476344	0.214059	2.22529	0.0260617	0.774662
ENSG00000230606.11	368.924	-1.01725	0.457152	-2.22518	0.0260692	0.774662
ENSG00000157600.12	1170.15	0.854716	0.38412	2.22513	0.0260727	0.774662
ENSG00000182674.6	176.854	-1.04293	0.468729	-2.22503	0.0260794	0.774662
ENSG00000270889.1	2.36328	4.69912	2.11239	2.22455	0.0261116	NA
ENSG00000242880.2	73.6637	0.795825	0.357803	2.2242	0.0261348	0.774662
ENSG00000236501.6	22.7351	-0.983749	0.442481	-2.22326	0.0261984	0.774662
ENSG00000110422.12	7920.65	0.629959	0.283361	2.22316	0.0262047	0.774662
ENSG00000255547.1	11.6845	-2.4517	1.10286	-2.22303	0.0262137	0.774662
ENSG00000178445.10	430.087	1.01783	0.457984	2.2224	0.026256	0.774662
ENSG00000225218.1	10.5242	-1.54832	0.696691	-2.22239	0.026257	0.774662
ENSG00000212186.1	8.99759	-1.62633	0.731817	-2.22231	0.0262621	0.774662
ENSG00000177954.14	393.881	1.0419	0.468843	2.22228	0.0262642	0.774662
ENSG00000273557.1	23.903	0.990839	0.445872	2.22225	0.0262664	0.774662
ENSG00000248712.8	17.0456	1.47673	0.664575	2.22207	0.0262786	0.774662
ENSG00000273454.1	37.2187	0.795912	0.358206	2.22194	0.0262874	0.774662
ENSG00000207399.1	3.882	-2.60463	1.17227	-2.22186	0.0262926	0.774662
ENSG00000133112.17	5758.35	0.550693	0.24793	2.22116	0.0263399	0.774662
ENSG00000003096.15	215.642	-0.988446	0.445025	-2.2211	0.0263439	0.774662
ENSG00000104886.12	278.32	0.670042	0.301675	2.22107	0.0263462	0.774662
ENSG00000063177.13	3156.26	0.714883	0.321872	2.22102	0.0263498	0.774662
ENSG00000240747.9	6.89668	1.61724	0.728196	2.22089	0.0263583	0.774662
ENSG00000226055.2	39.8123	-0.966483	0.435422	-2.21965	0.0264427	0.775953
ENSG00000254454.2	36.7387	0.854221	0.384849	2.21963	0.0264441	0.775953
ENSG00000223795.2	7.06365	-2.81049	1.26726	-2.21777	0.0265708	0.776453
ENSG00000278463.2	8.95852	1.42117	0.640845	2.21765	0.0265788	0.776453
ENSG00000126003.7	622.963	0.688668	0.310546	2.2176	0.0265818	0.776453
ENSG00000183770.7	26.5533	1.50557	0.679108	2.21699	0.0266238	0.776453
ENSG00000228672.4	182.792	0.994518	0.44869	2.21649	0.0266579	0.776453
ENSG00000178235.8	1594.39	-0.71577	0.323051	-2.21566	0.0267149	0.776453
ENSG00000241048.1	3.91677	-2.78033	1.25499	-2.21542	0.026731	0.776453
ENSG00000261765.1	5.49373	2.6573	1.19953	2.21529	0.0267405	0.776453
ENSG00000287652.1	90.5198	1.59824	0.72156	2.21498	0.0267612	0.776453
ENSG00000128274.17	324.621	1.23833	0.559072	2.21497	0.0267623	0.776453
ENSG00000286300.1	19.5169	-1.41188	0.637462	-2.21484	0.0267707	0.776453
ENSG00000280109.3	719.357	1.03265	0.466258	2.21475	0.026777	0.776453
ENSG00000171606.18	763.731	0.508018	0.229412	2.21443	0.026799	0.776453
ENSG00000236999.1	16.3399	-1.58161	0.714296	-2.21423	0.0268132	0.776453
ENSG00000186451.2	47.3118	1.36212	0.615235	2.21398	0.02683	0.776453
ENSG00000077782.23	2470.19	0.695466	0.314129	2.21395	0.026832	0.776453
ENSG00000232237.5	28.3987	0.983377	0.444184	2.2139	0.0268359	0.776453
ENSG00000157927.17	253.861	0.793969	0.35864	2.21383	0.0268403	0.776453
ENSG00000251609.2	6.39011	1.842	0.832148	2.21355	0.0268596	0.776453
ENSG00000110660.15	141.937	0.643952	0.291085	2.21225	0.0269494	0.777414
ENSG00000085063.18	5405.45	0.853904	0.386073	2.21177	0.0269827	0.777414
ENSG00000111490.15	411.527	-0.909354	0.411144	-2.21177	0.0269828	0.777414
ENSG00000272416.1	16.2579	-1.26894	0.573745	-2.21167	0.0269892	0.777414
ENSG00000126767.18	1874.24	0.983366	0.44465	2.21155	0.0269978	0.777414
ENSG00000099875.16	1805.86	0.865096	0.391228	2.21123	0.02702	0.777449
ENSG00000136802.12	4566.57	0.989536	0.44792	2.20918	0.0271621	0.778568
ENSG00000285244.1	3.33197	2.57636	1.16629	2.20901	0.0271738	0.778568
ENSG00000285683.2	6.99687	-2.52239	1.14195	-2.20885	0.0271853	0.778568
ENSG00000231744.1	21.5977	-1.13921	0.515814	-2.20856	0.0272052	0.778568
ENSG00000064218.5	15.8251	2.7761	1.25724	2.2081	0.0272376	0.778568
ENSG00000142798.20	2030.81	1.11304	0.504257	2.20729	0.027294	0.778568
ENSG00000177103.15	2017.08	-0.632689	0.286649	-2.2072	0.0273004	0.778568
ENSG00000204160.12	717.398	0.676406	0.306473	2.20706	0.0273097	0.778568
ENSG00000204261.9	31.2949	1.18699	0.537851	2.20692	0.0273198	0.778568
ENSG00000238133.6	48.3485	1.23023	0.557559	2.20645	0.0273522	0.778568
ENSG00000183281.15	180.532	-0.916121	0.415234	-2.20628	0.0273646	0.778568
ENSG00000111412.6	2055.46	0.670604	0.303964	2.20619	0.0273705	0.778568
ENSG00000223770.5	163.739	-0.718178	0.325534	-2.20615	0.0273732	0.778568
ENSG00000231769.4	38.1185	-0.817663	0.370815	-2.20504	0.027451	0.778568
ENSG00000188986.9	1200.18	0.706799	0.32055	2.20496	0.0274568	0.778568
ENSG00000288858.2	11.9684	1.41269	0.64077	2.20467	0.0274771	0.778568
ENSG00000290021.1	178.703	1.09641	0.497412	2.20424	0.0275076	0.778568
ENSG00000241129.3	5.25552	2.57657	1.169	2.20408	0.027519	0.778568
ENSG00000249513.2	11.6505	-1.64162	0.745531	-2.20194	0.0276694	0.778568
ENSG00000233901.8	125.049	0.850442	0.386314	2.20143	0.0277058	0.778568
ENSG00000189114.8	159.671	0.536558	0.243751	2.20125	0.0277181	0.778568
ENSG00000229809.9	148.903	0.804487	0.365526	2.2009	0.0277428	0.778568
ENSG00000266916.9	35.5923	-1.103	0.50116	-2.20089	0.0277436	0.778568
ENSG00000270506.1	2.3025	4.66176	2.11822	2.2008	0.0277505	NA
ENSG00000226807.7	15.8981	1.77988	0.808941	2.20026	0.0277886	0.778568
ENSG00000100023.20	1223.06	0.58318	0.265069	2.20011	0.0277993	0.778568
ENSG00000289178.2	229.364	-1.68759	0.767073	-2.20004	0.0278041	0.778568
ENSG00000161055.4	1.66112	-4.21299	1.91498	-2.20001	0.0278059	NA
ENSG00000256571.1	26.5793	-0.941733	0.428062	-2.19999	0.0278074	0.778568
ENSG00000103415.12	791.202	-0.688186	0.312824	-2.19992	0.0278127	0.778568
ENSG00000177283.8	143.933	1.36857	0.622121	2.19985	0.0278176	0.778568
ENSG00000233045.1	2.04262	-3.85501	1.75247	-2.19976	0.0278238	NA
ENSG00000120896.14	1116.32	0.940093	0.427379	2.19967	0.0278304	0.778568
ENSG00000269053.1	9.99299	1.92792	0.87697	2.19838	0.0279218	0.778568
ENSG00000260430.2	4.87198	2.11597	0.962525	2.19836	0.0279238	0.778568
ENSG00000261402.1	148.659	-1.02641	0.466968	-2.19803	0.0279466	0.778568
ENSG00000198342.10	143.818	0.977616	0.444876	2.1975	0.0279845	0.778568
ENSG00000227225.1	4.14556	-3.36752	1.53271	-2.1971	0.0280131	0.778568
ENSG00000258521.1	31.4505	1.3016	0.59247	2.1969	0.0280275	0.778568
ENSG00000177600.9	1223.56	0.696022	0.316956	2.19596	0.0280949	0.778568
ENSG00000153885.15	1198.54	0.899415	0.409605	2.19581	0.0281054	0.778568
ENSG00000280208.1	15.9486	-2.22944	1.01534	-2.19576	0.0281091	0.778568
ENSG00000254533.1	9.0278	1.63943	0.746646	2.19573	0.0281112	0.778568
ENSG00000010404.18	4112.38	0.938424	0.427395	2.19568	0.0281146	0.778568
ENSG00000129810.15	24.182	-1.31114	0.597179	-2.19555	0.0281241	0.778568
ENSG00000201806.1	1.94261	-3.79493	1.72858	-2.19541	0.0281344	NA
ENSG00000261748.1	9.1005	6.65195	3.02996	2.1954	0.0281352	0.778568
ENSG00000135723.14	538.67	0.605451	0.275796	2.19529	0.0281431	0.778568
ENSG00000168060.16	35.6933	1.38146	0.629401	2.19488	0.028172	0.778568
ENSG00000164591.14	53.3518	-0.886922	0.404095	-2.19484	0.0281754	0.778568
ENSG00000233585.2	18.9641	1.23104	0.560925	2.19466	0.0281877	0.778568
ENSG00000148841.17	421.305	0.867628	0.395368	2.19448	0.0282006	0.778568
ENSG00000166523.8	23.907	2.29954	1.04793	2.19437	0.0282091	0.778568
ENSG00000270809.1	11.2759	1.94838	0.888069	2.19395	0.0282391	0.778568
ENSG00000261019.1	48.8434	-1.10438	0.503393	-2.19387	0.0282448	0.778568
ENSG00000268297.1	25.5195	-1.14465	0.52184	-2.19348	0.0282725	0.778568
ENSG00000262296.1	2.92616	-2.72407	1.24198	-2.19334	0.0282832	0.778568
ENSG00000055070.17	1004.49	0.845998	0.385729	2.19324	0.0282899	0.778568
ENSG00000176358.16	73.0915	0.800003	0.364771	2.19317	0.0282953	0.778568
ENSG00000224384.1	16.3381	-1.5645	0.713504	-2.1927	0.0283287	0.778568
ENSG00000204392.11	98.4407	0.533128	0.24315	2.19259	0.0283369	0.778568
ENSG00000131408.15	1091.88	0.604628	0.275771	2.1925	0.0283432	0.778568
ENSG00000105971.15	558.229	0.825528	0.376557	2.1923	0.0283575	0.778568
ENSG00000141655.18	163.989	-1.13955	0.519805	-2.19227	0.0283601	0.778568
ENSG00000170523.3	3.76977	3.11675	1.42171	2.19225	0.0283611	0.778568
ENSG00000287338.1	792.702	1.56566	0.714227	2.1921	0.0283722	0.778568
ENSG00000108219.16	2400.27	0.718722	0.327907	2.19185	0.0283906	0.778568
ENSG00000186377.8	232.193	-0.891878	0.406966	-2.19153	0.0284137	0.778568
ENSG00000225217.1	181.808	1.60883	0.734198	2.19128	0.0284317	0.778568
ENSG00000229089.9	36.0292	-1.6691	0.761773	-2.19107	0.0284465	0.778568
ENSG00000225924.2	70.912	1.66483	0.759971	2.19065	0.0284775	0.77884
ENSG00000240707.3	85.0922	1.23288	0.563327	2.18857	0.028628	0.779694
ENSG00000166822.13	998.196	0.638476	0.291775	2.18825	0.0286518	0.779694
ENSG00000225063.1	41.9258	-1.15746	0.528999	-2.18803	0.0286677	0.779694
ENSG00000260260.3	29.68	0.969089	0.442927	2.18792	0.0286754	0.779694
ENSG00000266668.1	8.2618	-1.95105	0.891874	-2.18759	0.0286998	0.779694
ENSG00000149968.12	16.1413	2.5674	1.17393	2.18701	0.0287416	0.779694
ENSG00000162430.18	2214.36	0.934451	0.427281	2.18697	0.0287448	0.779694
ENSG00000274308.1	23.8487	-0.970968	0.44401	-2.18681	0.0287561	0.779694
ENSG00000285398.1	3.2956	-2.80883	1.28449	-2.18673	0.0287625	0.779694
ENSG00000023902.14	818.561	0.586783	0.268376	2.18642	0.0287848	0.779694
ENSG00000189134.4	26.1726	0.98683	0.451363	2.18633	0.0287914	0.779694
ENSG00000287759.1	60.2493	1.08516	0.496399	2.18606	0.0288112	0.779694
ENSG00000267680.6	442.684	-0.465779	0.213079	-2.18595	0.0288195	0.779694
ENSG00000158747.15	1653.72	0.838873	0.383765	2.1859	0.0288226	0.779694
ENSG00000188163.8	4.65254	-2.2047	1.00861	-2.18588	0.0288245	0.779694
ENSG00000230169.1	5.65521	-2.9311	1.34166	-2.18468	0.0289124	0.780653
ENSG00000224223.1	162.381	-0.854845	0.391314	-2.18455	0.0289217	0.780653
ENSG00000283001.2	8.50549	-2.14297	0.981033	-2.1844	0.0289326	0.780653
ENSG00000287247.1	12.6102	2.17688	0.996627	2.18424	0.0289443	0.780653
ENSG00000084207.18	975.666	0.471265	0.215844	2.18336	0.0290093	0.781835
ENSG00000198691.14	58.1288	1.41052	0.646175	2.18287	0.0290454	0.782241
ENSG00000138400.13	103.865	-0.976796	0.447695	-2.18183	0.0291218	0.783729
ENSG00000270755.1	4.68955	2.68509	1.231	2.18123	0.0291663	0.784161
ENSG00000164054.17	1765.36	0.607515	0.278543	2.18104	0.0291802	0.784161
ENSG00000108242.13	1.89301	-3.74937	1.7193	-2.18075	0.0292019	NA
ENSG00000147883.12	128.519	0.892829	0.409482	2.18039	0.0292288	0.784897
ENSG00000198723.11	26.1422	-1.14147	0.523653	-2.17981	0.0292713	0.784985
ENSG00000266017.1	142.214	-1.00218	0.459832	-2.17944	0.029299	0.784985
ENSG00000240376.1	82.4674	0.795231	0.364941	2.17907	0.0293267	0.784985
ENSG00000250295.6	46.9363	1.18187	0.542406	2.17895	0.0293356	0.784985
ENSG00000290823.1	111.214	-0.491232	0.225461	-2.17879	0.0293474	0.784985
ENSG00000182541.18	1969.47	0.950437	0.436311	2.17835	0.0293801	0.784985
ENSG00000253166.2	9.23269	2.27061	1.04241	2.17824	0.029388	0.784985
ENSG00000123009.4	2.47163	3.49674	1.6054	2.17811	0.0293978	NA
ENSG00000056487.16	376.583	0.760016	0.348962	2.17793	0.029411	0.784985
ENSG00000114391.14	1453.82	0.539971	0.247946	2.17777	0.0294229	0.784985
ENSG00000253485.3	342.832	0.698235	0.320728	2.17703	0.0294785	0.785865
ENSG00000100060.18	187.632	1.13062	0.519482	2.17643	0.0295229	0.785865
ENSG00000253931.1	2.13943	4.56977	2.09972	2.17638	0.0295271	NA
ENSG00000178662.16	4326.41	-0.99796	0.458551	-2.17634	0.0295302	0.785865
ENSG00000215045.9	140.397	0.835649	0.383995	2.17619	0.0295408	0.785865
ENSG00000107562.18	308.096	1.27741	0.587174	2.17551	0.0295916	0.786651
ENSG00000122477.14	115.003	-0.787175	0.361963	-2.17474	0.0296497	0.786951
ENSG00000197696.10	50.9036	1.23937	0.569913	2.17467	0.0296548	0.786951
ENSG00000129194.8	27.259	1.13378	0.521395	2.17451	0.0296669	0.786951
ENSG00000175826.12	457.767	0.735477	0.33827	2.17423	0.0296878	0.786951
ENSG00000244256.3	5.9469	-2.94639	1.35677	-2.17161	0.0298848	0.791605
ENSG00000153029.16	413.927	0.760193	0.350269	2.17031	0.0299832	0.793495
ENSG00000176204.14	720.885	-0.906433	0.417695	-2.17009	0.0300004	0.793495
ENSG00000149547.15	941.82	0.609969	0.281115	2.16982	0.0300204	0.793495
ENSG00000226292.1	1.59325	-4.14275	1.90943	-2.16962	0.0300355	NA
ENSG00000225913.2	1.80844	-3.70482	1.70793	-2.16919	0.0300683	NA
ENSG00000213859.8	141.149	0.843343	0.388894	2.16857	0.0301157	0.793944
ENSG00000115998.8	382.702	0.542113	0.250041	2.16809	0.0301516	0.793944
ENSG00000186090.11	2.35783	-3.4161	1.57606	-2.1675	0.030197	NA
ENSG00000162552.15	114.503	0.698504	0.322401	2.16657	0.030268	0.793944
ENSG00000216866.5	2.46113	2.78242	1.28427	2.16653	0.0302707	NA
ENSG00000063245.15	2765.11	0.600599	0.277233	2.16641	0.0302799	0.793944
ENSG00000271918.2	43.0405	-0.827433	0.381941	-2.16639	0.0302812	0.793944
ENSG00000252370.1	26.7286	-1.30622	0.603013	-2.16616	0.0302987	0.793944
ENSG00000261397.1	7.94235	-1.70053	0.78506	-2.16612	0.0303024	0.793944
ENSG00000240097.1	15.7377	-1.28426	0.592919	-2.166	0.0303111	0.793944
ENSG00000284391.1	22.417	1.11605	0.515292	2.16586	0.0303215	0.793944
ENSG00000154975.14	293.709	-0.732276	0.338126	-2.16569	0.0303351	0.793944
ENSG00000120498.14	3.92748	3.31157	1.52911	2.16569	0.0303352	0.793944
ENSG00000275553.4	30.4655	1.47579	0.681506	2.16548	0.0303509	0.793944
ENSG00000259931.2	26.3243	0.877193	0.405132	2.1652	0.0303721	0.793944
ENSG00000221066.1	8.77233	1.94638	0.899136	2.16472	0.0304093	0.793944
ENSG00000287662.1	3.71081	-3.10975	1.43659	-2.16467	0.0304131	0.793944
ENSG00000154511.12	850.927	-0.793194	0.366435	-2.16462	0.0304165	0.793944
ENSG00000286710.1	35.39	1.43752	0.664104	2.16461	0.0304179	0.793944
ENSG00000011451.21	2119.62	0.727977	0.33632	2.16453	0.0304233	0.793944
ENSG00000254083.6	4.07829	-3.33452	1.54139	-2.16332	0.0305166	0.794041
ENSG00000196184.10	2.37242	4.7122	2.1784	2.16314	0.0305302	NA
ENSG00000229847.9	3494.91	0.99144	0.458358	2.16302	0.0305393	0.794041
ENSG00000122986.14	133.06	0.825094	0.381466	2.16296	0.0305445	0.794041
ENSG00000291050.1	61.3123	1.22664	0.567123	2.16291	0.0305479	0.794041
ENSG00000144366.17	160.619	0.782743	0.36198	2.16239	0.030588	0.794041
ENSG00000140443.15	6085.15	0.565059	0.261319	2.16233	0.0305928	0.794041
ENSG00000130940.15	55.2213	1.17768	0.544649	2.16227	0.0305976	0.794041
ENSG00000128340.16	60.5685	0.81605	0.377426	2.16215	0.0306069	0.794041
ENSG00000101230.6	57.3914	-1.13744	0.526176	-2.16171	0.0306408	0.794041
ENSG00000228477.1	97.6154	1.28295	0.593492	2.1617	0.0306415	0.794041
ENSG00000184785.6	58.3821	0.825831	0.382178	2.16086	0.0307064	0.794213
ENSG00000048540.16	3446.76	-0.727536	0.336732	-2.16058	0.0307281	0.794213
ENSG00000236140.1	6.22249	3.50306	1.62136	2.16056	0.0307291	0.794213
ENSG00000233508.4	83.2178	-1.40026	0.648181	-2.16029	0.0307505	0.794213
ENSG00000231649.3	28.1108	1.98754	0.920063	2.16022	0.0307554	0.794213
ENSG00000109738.11	725.654	-1.1203	0.518682	-2.15991	0.03078	0.794295
ENSG00000103335.22	1674.59	0.641776	0.297208	2.15935	0.0308228	0.79472
ENSG00000279206.1	4.44365	3.9661	1.837	2.15901	0.0308494	0.79472
ENSG00000186564.6	6.82442	3.01358	1.39591	2.15886	0.0308608	0.79472
ENSG00000183018.9	2652.52	1.00209	0.464253	2.15851	0.0308883	0.794791
ENSG00000104435.14	2474.48	-1.34259	0.622099	-2.15816	0.0309153	0.794791
ENSG00000201423.1	3.45664	-4.01063	1.85865	-2.15782	0.0309418	0.794791
ENSG00000091592.17	555.429	0.926973	0.429607	2.15772	0.0309494	0.794791
ENSG00000124145.6	2470.53	0.991123	0.459442	2.15723	0.0309875	0.795065
ENSG00000189280.3	35.3644	1.52514	0.70712	2.15683	0.031019	0.795065
ENSG00000135097.7	420.259	0.82762	0.38377	2.15655	0.0310408	0.795065
ENSG00000159200.18	1055.41	0.761506	0.353124	2.15648	0.031046	0.795065
ENSG00000163421.9	15.0848	2.75303	1.2768	2.1562	0.0310683	0.795086
ENSG00000290541.1	27.4571	-1.48214	0.68755	-2.15568	0.0311086	0.79527
ENSG00000105438.9	746.024	0.426271	0.197754	2.15556	0.0311184	0.79527
ENSG00000243364.8	25.7585	1.17254	0.544308	2.15418	0.0312261	0.797013
ENSG00000166527.8	3.33275	2.67198	1.24051	2.15393	0.0312453	0.797013
ENSG00000291068.1	222.567	-0.566416	0.262991	-2.15375	0.0312597	0.797013
ENSG00000125691.14	1570.14	0.569969	0.264661	2.15359	0.0312727	0.797013
ENSG00000214485.6	461.844	0.638229	0.296473	2.15274	0.0313394	0.798071
ENSG00000136237.20	9930.68	-0.51953	0.24136	-2.15251	0.0313573	0.798071
ENSG00000162413.17	2281.5	0.778396	0.36172	2.15193	0.0314028	0.798321
ENSG00000279648.1	2.07594	-4.53385	2.10689	-2.15192	0.0314037	NA
ENSG00000131095.14	256956	1.19618	0.555887	2.15184	0.0314103	0.798321
ENSG00000259868.3	35.6077	-1.3319	0.619282	-2.15071	0.0314987	0.799835
ENSG00000258887.3	1.28875	-3.83766	1.78469	-2.15033	0.0315294	NA
ENSG00000287957.1	95.9165	-0.597592	0.277945	-2.15004	0.0315524	0.799835
ENSG00000177752.15	50.2244	1.00865	0.46921	2.14968	0.0315806	0.799835
ENSG00000125652.8	199.463	0.481936	0.224193	2.14965	0.0315827	0.799835
ENSG00000289185.1	4.54151	4.42728	2.06019	2.14897	0.0316369	0.799835
ENSG00000255396.2	52.4975	-0.611077	0.28445	-2.14827	0.0316921	0.799835
ENSG00000262294.1	3.39124	3.95696	1.84193	2.14827	0.0316922	0.799835
ENSG00000177469.13	1864.48	1.14032	0.530827	2.1482	0.0316982	0.799835
ENSG00000125731.13	26.9256	1.74844	0.81392	2.14818	0.0316997	0.799835
ENSG00000253421.1	2.2744	4.64893	2.16441	2.1479	0.0317215	NA
ENSG00000204694.13	6.83994	3.51346	1.63581	2.14784	0.0317266	0.799835
ENSG00000287661.1	55.8501	-0.958462	0.446259	-2.14777	0.0317319	0.799835
ENSG00000105835.13	5212.71	1.30651	0.608371	2.14756	0.0317485	0.799835
ENSG00000235568.7	133.416	0.925979	0.431276	2.14707	0.0317878	0.799835
ENSG00000234083.1	8.48198	-1.66171	0.773996	-2.14693	0.031799	0.799835
ENSG00000198755.11	1795.76	0.559211	0.260561	2.14618	0.0318584	0.799835
ENSG00000228474.6	254.322	0.600616	0.27987	2.14605	0.0318689	0.799835
ENSG00000143028.9	65.9226	1.23668	0.576294	2.14591	0.0318798	0.799835
ENSG00000163682.17	1237.54	0.672769	0.313548	2.14567	0.0318994	0.799835
ENSG00000100342.22	237.159	1.10983	0.517525	2.1445	0.0319929	0.799835
ENSG00000256810.2	23.6875	1.23521	0.576055	2.14425	0.0320127	0.799835
ENSG00000229613.3	5.03774	-2.38609	1.11289	-2.14405	0.0320285	0.799835
ENSG00000030110.14	180.477	0.638242	0.297691	2.14398	0.0320349	0.799835
ENSG00000266579.1	6.57533	-2.19987	1.02645	-2.14319	0.0320977	0.799835
ENSG00000276063.1	3.95253	2.41916	1.12881	2.1431	0.0321047	0.799835
ENSG00000198502.6	46.8235	1.95935	0.91434	2.14291	0.0321201	0.799835
ENSG00000147246.10	309.524	-1.42559	0.665284	-2.14283	0.0321265	0.799835
ENSG00000234139.6	28.1566	1.02269	0.47732	2.14256	0.0321485	0.799835
ENSG00000167588.13	268.359	-0.841091	0.392588	-2.14243	0.032159	0.799835
ENSG00000145012.15	4377.15	0.611729	0.285536	2.14239	0.0321619	0.799835
ENSG00000160447.7	197.698	1.17844	0.55009	2.14227	0.0321719	0.799835
ENSG00000248296.1	3.4418	-2.71776	1.26869	-2.14218	0.0321794	0.799835
ENSG00000138600.11	1272.16	0.673826	0.314558	2.14213	0.0321827	0.799835
ENSG00000286084.3	61.7914	-1.2334	0.575805	-2.14205	0.0321895	0.799835
ENSG00000250020.1	7.35274	2.658	1.24124	2.1414	0.032242	0.799835
ENSG00000287633.1	10.1933	-1.67222	0.780933	-2.14131	0.0322487	0.799835
ENSG00000165568.18	243.685	0.521837	0.24371	2.14122	0.0322559	0.799835
ENSG00000143772.11	17857.9	1.14757	0.536104	2.14058	0.0323081	0.799835
ENSG00000160606.11	56.2043	0.825955	0.385887	2.14041	0.032322	0.799835
ENSG00000000938.13	368.984	1.10949	0.51844	2.14006	0.0323502	0.799835
ENSG00000215372.6	2.09279	-3.23194	1.51026	-2.13998	0.032356	NA
ENSG00000222378.1	29.0583	1.01744	0.475465	2.13989	0.0323636	0.799835
ENSG00000168610.16	4411.8	0.735295	0.343628	2.1398	0.0323708	0.799835
ENSG00000205018.2	56.0248	1.3562	0.634159	2.13858	0.03247	0.799835
ENSG00000090554.13	11.6063	1.68264	0.786862	2.13842	0.032483	0.799835
ENSG00000132326.13	845.566	0.61242	0.286402	2.13832	0.0324907	0.799835
ENSG00000180071.21	2106.24	-1.13481	0.530706	-2.1383	0.0324923	0.799835
ENSG00000149806.11	841.255	0.542898	0.253916	2.1381	0.032509	0.799835
ENSG00000182718.18	619.631	0.984799	0.4606	2.13808	0.0325105	0.799835
ENSG00000182240.16	638.085	0.941689	0.440464	2.13795	0.0325212	0.799835
ENSG00000136048.14	145.037	0.800519	0.374449	2.13786	0.0325282	0.799835
ENSG00000241313.3	11.9699	1.37304	0.642955	2.13551	0.0327193	0.803815
ENSG00000270547.6	10.7047	1.66053	0.777712	2.13514	0.0327492	0.803815
ENSG00000286843.1	15.5061	1.57724	0.73873	2.13507	0.0327552	0.803815
ENSG00000251293.1	16.2161	-1.61311	0.755978	-2.1338	0.0328588	0.804031
ENSG00000289102.1	160.879	0.909373	0.426209	2.13363	0.0328731	0.804031
ENSG00000232752.1	1.60093	-4.15747	1.94859	-2.13359	0.0328767	NA
ENSG00000149357.10	840.628	0.597406	0.280029	2.13337	0.0328943	0.804031
ENSG00000254812.3	22.8627	1.2555	0.58864	2.13289	0.0329342	0.804031
ENSG00000111641.13	22.1787	-0.847353	0.397311	-2.13272	0.0329478	0.804031
ENSG00000248758.1	14.019	-1.60451	0.752394	-2.13254	0.0329627	0.804031
ENSG00000213332.4	4.12484	3.02158	1.41689	2.13253	0.0329629	0.804031
[truncated: 708 more rows]

## Sheet: Table S5 - GSE173955_sig
	baseMean	log2FoldChange	lfcSE	stat	pvalue	padj
[truncated: 14,713 more rows]

[truncated: 2 more sheets: Table S6 - GSE184942_lncRNA, Table S7 - GSE173955_lncRNA]
