# Supplementary material for: A Holistic Analysis of Alzheimer’s Disease-Associated lncRNA Communities Reveals Enhanced lncRNA-miRNA-RBP Regulatory Triad Formation Within Functionally Segregated Clusters
Source: J Mol Neurosci. 2024 Aug 15;74(3):77. doi: 10.1007/s12031-024-02244-0 (PMC11324768; doi:10.1007/s12031-024-02244-0)
Supplement: Supplementary file 42 — (XLSX 7773 kb) [file 12031_2024_2244_MOESM26_ESM.xlsx]

## Sheet: TableS8 - Common lncRNAs
geneID	gene_biotype.x	gene_symbol.x	GSE184942	pvalue_GSE184942	padj_GSE184942	gene_biotype.y	gene_symbol.y	baseMean	GSE173955	lfcSE	stat	pvalue_GSE173955	padj_GSE173955
ENSG00000286084	lncRNA		-1.2334	0.0321895	0.799835	lncRNA		50.8218	-2.03179	0.234661	-8.65838	4.79e-18	6.31e-15
ENSG00000251365	lncRNA	LINC02236	-1.77263	0.00015688	0.135103	lncRNA	LINC02236	14.3532	-1.65546	0.257575	-6.42711	1.3e-10	6.49e-09
ENSG00000174403	lncRNA	CRMA	-3.34219	1.07e-05	0.0233133	lncRNA	CRMA	22.0207	-2.59669	0.404248	-6.42353	1.33e-10	6.61e-09
ENSG00000286523	lncRNA		-3.20031	9.21e-08	0.000759264	lncRNA		19.4749	-2.68507	0.418209	-6.4204	1.36e-10	6.74e-09
ENSG00000233508	lncRNA	PTPRT-DT	-1.40026	0.0307505	0.794213	lncRNA	PTPRT-DT	263.898	-1.77368	0.288894	-6.13955	8.28e-10	2.98e-08
ENSG00000290418	lncRNA	TPTEP1	-0.880809	0.0384748	0.825729	lncRNA	TPTEP1	270.837	1.15433	0.188202	6.13344	8.6e-10	3.08e-08
ENSG00000251442	lncRNA	LINC01094	1.03558	0.0359845	0.816208	lncRNA	LINC01094	740.683	1.95683	0.32594	6.00365	1.93e-09	6.04e-08
ENSG00000269821	lncRNA	KCNQ1OT1	-0.620126	0.023269	0.772034	lncRNA	KCNQ1OT1	277.401	1.19847	0.200755	5.96979	2.38e-09	7.15e-08
ENSG00000256196	lncRNA		0.739423	0.0372524	0.821943	lncRNA		34.7817	-1.82137	0.326086	-5.58554	2.33e-08	4.81e-07
ENSG00000204054	lncRNA	LINC00963	0.658188	0.045315	0.840264	lncRNA	LINC00963	482.721	0.665403	0.121742	5.46569	4.61e-08	8.48e-07
ENSG00000267506	lncRNA		1.16066	0.0389153	0.825729	lncRNA		41.0073	-1.75007	0.326903	-5.35348	8.63e-08	1.45e-06
ENSG00000257522	lncRNA		-1.19889	0.00402276	0.519692	lncRNA		60.2517	-1.32096	0.247812	-5.3305	9.79e-08	1.61e-06
ENSG00000254101	lncRNA	LINC02055	-2.43001	0.0160546	0.767743	lncRNA	LINC02055	36.2187	-2.23681	0.423201	-5.28546	1.25e-07	1.99e-06
ENSG00000289591	lncRNA		1.25477	0.0366632	0.818374	lncRNA		38.6535	1.94188	0.368088	5.2756	1.32e-07	2.08e-06
ENSG00000272902	lncRNA	TBC1D8-AS1	-1.56071	0.00318305	0.497348	lncRNA	TBC1D8-AS1	14.8545	-1.22435	0.232092	-5.27526	1.33e-07	2.08e-06
ENSG00000231768	lncRNA	LINC01354	1.3318	0.0058328	0.603337	lncRNA	LINC01354	142.043	1.34197	0.264535	5.07295	3.92e-07	5.26e-06
ENSG00000215808	lncRNA	LINC01139	1.35543	0.0184945	0.772034	lncRNA	LINC01139	20.4084	1.50468	0.301532	4.99012	6.03e-07	7.61e-06
ENSG00000244198	lncRNA	ARHGEF35-AS1	1.11429	0.0258557	0.774662	lncRNA	ARHGEF35-AS1	19.8951	1.00884	0.205269	4.9147	8.89e-07	1.05e-05
ENSG00000287986	lncRNA		1.68208	0.0108666	0.707878	lncRNA		3.4671	2.06603	0.426795	4.8408	1.29e-06	1.45e-05
ENSG00000271959	lncRNA		1.30298	0.0372824	0.821943	lncRNA		27.9915	2.04862	0.42679	4.80006	1.59e-06	1.72e-05
ENSG00000267519	lncRNA	MIR23AHG	1.37584	0.0103459	0.707878	lncRNA	MIR23AHG	83.6123	1.15684	0.242388	4.77266	1.82e-06	1.93e-05
ENSG00000250116	lncRNA	RHOQ-AS1	0.847703	0.0357547	0.815579	lncRNA	RHOQ-AS1	13.5369	1.15433	0.24511	4.70944	2.48e-06	2.52e-05
ENSG00000272274	lncRNA	LINC00551	-1.22263	0.0210069	0.772034	lncRNA	LINC00551	21.541	-1.26309	0.269582	-4.68537	2.79e-06	2.79e-05
ENSG00000291037	lncRNA		-0.963117	0.0479292	0.848812	lncRNA		16.6338	-0.958024	0.208344	-4.59829	4.26e-06	4.01e-05
ENSG00000286292	lncRNA		0.873966	0.0257584	0.774662	lncRNA		17.757	1.09629	0.23891	4.58873	4.46e-06	4.17e-05
ENSG00000226994	lncRNA		-1.47218	0.00561544	0.601677	lncRNA		15.3802	1.2186	0.265947	4.58212	4.6e-06	4.28e-05
ENSG00000290862	lncRNA	NMRAL2P	1.93573	0.0375898	0.824824	lncRNA	NMRAL2P	3.7772	2.58959	0.566692	4.56966	4.89e-06	4.49e-05
ENSG00000283384	lncRNA		-2.53797	0.000632183	0.275536	lncRNA		6.70261	-2.13571	0.470301	-4.54116	5.59e-06	5.03e-05
ENSG00000280916	lncRNA	FOXCUT	1.7938	0.0388811	0.825729	lncRNA	FOXCUT	13.6583	1.85025	0.408558	4.52875	5.93e-06	5.29e-05
ENSG00000152931	lncRNA	PART1	-1.40978	0.00542267	0.591114	lncRNA	PART1	364.434	-1.92898	0.429018	-4.49627	6.92e-06	6.02e-05
ENSG00000231903	lncRNA		-3.36619	0.0338068	0.808419	lncRNA		2.07301	-2.19901	0.497444	-4.42061	9.84e-06	8.14e-05
ENSG00000290907	lncRNA		-1.22774	0.0155855	0.766925	lncRNA		10.1234	1.26696	0.290388	4.36299	1.28e-05	0.000102461
ENSG00000291068	lncRNA		-0.566416	0.0312597	0.797013	lncRNA		214.072	0.524152	0.120514	4.34932	1.37e-05	0.000107824
ENSG00000287562	lncRNA		0.654323	0.0413861	0.826223	lncRNA		115.966	0.417504	0.0962205	4.33904	1.43e-05	0.000112475
ENSG00000204380	lncRNA	PKP4-AS1	-0.702277	0.0244867	0.772034	lncRNA	PKP4-AS1	32.0714	0.84749	0.195869	4.32682	1.51e-05	0.000118191
ENSG00000283828	lncRNA		-0.856519	0.0409996	0.826223	lncRNA		12.0188	-1.0023	0.231673	-4.32636	1.52e-05	0.000118381
ENSG00000205018	lncRNA		1.3562	0.03247	0.799835	lncRNA		10.1896	-1.26077	0.295695	-4.26376	2.01e-05	0.000150512
ENSG00000250107	lncRNA	CACNA1G-AS1	1.6877	0.0127533	0.733808	lncRNA	CACNA1G-AS1	13.1164	-1.28871	0.303656	-4.244	2.2e-05	0.000162902
ENSG00000254973	lncRNA		-1.43275	0.0439997	0.83638	lncRNA		10.5205	-1.23514	0.291362	-4.23921	2.24e-05	0.000165946
ENSG00000261572	lncRNA		1.59289	0.0101007	0.705148	lncRNA		40.3598	-0.763397	0.180319	-4.23359	2.3e-05	0.00016948
ENSG00000237667	lncRNA	LINC01115	-1.28512	0.0244842	0.772034	lncRNA	LINC01115	45.7935	-1.39608	0.337948	-4.13105	3.61e-05	0.00024943
ENSG00000205885	lncRNA	C1RL-AS1	0.911279	0.0176247	0.772034	lncRNA	C1RL-AS1	21.5376	0.927796	0.224719	4.12869	3.65e-05	0.00025112
ENSG00000205488	lncRNA	CALML3-AS1	-1.96502	0.0248496	0.774662	lncRNA	CALML3-AS1	20.1614	-1.2872	0.312741	-4.11585	3.86e-05	0.000263285
ENSG00000291228	lncRNA		0.707158	0.0227372	0.772034	lncRNA		30.816	-0.893011	0.219674	-4.06516	4.8e-05	0.000317013
ENSG00000287790	lncRNA		-2.38064	0.0116216	0.72411	lncRNA		6.49998	-1.84098	0.460029	-4.00187	6.28e-05	0.000400498
ENSG00000225280	lncRNA		-2.8471	0.0223858	0.772034	lncRNA		5.57743	2.30191	0.579115	3.97488	7.04e-05	0.000442246
ENSG00000236882	lncRNA	LINC01554	1.57157	0.0191333	0.772034	lncRNA	LINC01554	89.3838	1.14551	0.288351	3.97261	7.11e-05	0.000445696
ENSG00000251293	lncRNA		-1.61311	0.0328588	0.804031	lncRNA		7.90513	-1.56367	0.399761	-3.91152	9.17e-05	0.000553203
ENSG00000247982	lncRNA	LINC00926	-1.3937	5.48e-05	0.074375	lncRNA	LINC00926	53.7656	0.888681	0.232626	3.82021	0.000133336	0.000761419
ENSG00000174680	lncRNA	GRIK1-AS1	-1.49613	1.29e-07	0.000797663	lncRNA	GRIK1-AS1	33.4363	0.911437	0.239226	3.80995	0.000138996	0.000789468
ENSG00000270504	lncRNA		0.934253	0.0435006	0.83206	lncRNA		85.2978	0.906986	0.239552	3.78618	0.00015298	0.000857045
ENSG00000287338	lncRNA		1.56566	0.0283722	0.778568	lncRNA		261.359	1.61192	0.425764	3.78595	0.000153119	0.000857675
ENSG00000286116	lncRNA		1.22969	0.0397564	0.825729	lncRNA		5.12842	1.65695	0.442273	3.74645	0.000179356	0.000980172
ENSG00000289510	lncRNA		-4.29217	0.0115269	NA	lncRNA		2.6867	-2.88799	0.772249	-3.73972	0.000184228	0.00100161
ENSG00000287957	lncRNA		-0.597592	0.0315524	0.799835	lncRNA		7.78886	1.11109	0.297699	3.73227	0.000189765	0.00102611
ENSG00000288523	lncRNA		3.785	0.0191675	0.772034	lncRNA		4.31621	-3.08112	0.827729	-3.72238	0.000197357	0.00106077
ENSG00000227540	lncRNA	DNAJC9-AS1	-1.07357	0.0382618	0.825729	lncRNA	DNAJC9-AS1	38.75	0.5643	0.151914	3.71461	0.000203519	0.00108816
ENSG00000271918	lncRNA		-0.827433	0.0302812	0.793944	lncRNA		51.9565	0.512283	0.138112	3.70918	0.000207929	0.0011075
ENSG00000276337	lncRNA		0.571544	0.0457656	0.840264	lncRNA		4.80799	1.3915	0.376807	3.69287	0.000221739	0.00116996
ENSG00000233420	lncRNA		-2.02651	0.000265372	0.187082	lncRNA		7.80538	-1.86111	0.509464	-3.65307	0.000259127	0.00133735
ENSG00000277288	lncRNA	LINC02881	-1.4669	0.0398579	0.825885	lncRNA	LINC02881	8.09755	1.14601	0.314314	3.64608	0.000266267	0.00136729
ENSG00000244625	lncRNA	MIATNB	0.633495	0.0120825	0.729071	lncRNA	MIATNB	38.4805	0.566011	0.156281	3.62174	0.000292625	0.001486
ENSG00000290073	lncRNA		1.07486	0.0397573	0.825729	lncRNA		3.85264	1.85259	0.51204	3.61806	0.000296822	0.00150248
ENSG00000255521	lncRNA	CD44-DT	1.5675	0.0438006	0.835315	lncRNA	CD44-DT	23.9996	2.17694	0.609956	3.569	0.000358341	0.00176696
ENSG00000261659	lncRNA		0.942266	0.0407239	0.826223	lncRNA		13.2805	-0.782078	0.219161	-3.5685	0.000359025	0.00176951
ENSG00000281162	lncRNA	LINC01127	2.15118	0.0224902	0.772034	lncRNA	LINC01127	8.09426	1.31154	0.368497	3.55916	0.00037205	0.00182235
ENSG00000269707	lncRNA		-0.876113	0.0176912	0.772034	lncRNA		55.4945	0.597108	0.169532	3.52211	0.000428133	0.00205009
ENSG00000258107	lncRNA		-2.77605	0.0199851	0.772034	lncRNA		3.66408	-1.35167	0.38577	-3.50383	0.000458621	0.00217338
ENSG00000266490	lncRNA		-0.702618	0.0226892	0.772034	lncRNA		26.1642	-0.671152	0.192917	-3.47897	0.000503344	0.00235186
ENSG00000259124	lncRNA		1.13253	0.0367548	0.818374	lncRNA		2.45943	-1.8383	0.532465	-3.45244	0.000555541	0.00256022
ENSG00000286685	lncRNA		-0.797775	0.0159214	0.766925	lncRNA		34.8411	0.750518	0.219478	3.41956	0.000627224	0.00283038
ENSG00000261226	lncRNA		1.31542	0.00864705	0.679074	lncRNA		4.38161	-1.35296	0.403716	-3.35125	0.00080447	0.00348938
ENSG00000215244	lncRNA	LINC02649	1.05544	0.025482	0.774662	lncRNA	LINC02649	40.118	0.863623	0.258353	3.34281	0.000829351	0.00358257
ENSG00000287652	lncRNA		1.59824	0.0267612	0.776453	lncRNA		43.2372	1.27346	0.384882	3.3087	0.000937286	0.00397182
ENSG00000272512	lncRNA		1.01964	0.0128354	0.734635	lncRNA		63.7235	1.00343	0.304123	3.29943	0.000968807	0.00407863
ENSG00000231806	lncRNA	PCAT7	2.4383	0.0340396	0.808419	lncRNA	PCAT7	7.2104	-1.63494	0.49573	-3.29805	0.000973594	0.00409551
ENSG00000287467	lncRNA		1.13294	0.0382422	0.825729	lncRNA		11.1895	0.890761	0.270473	3.29335	0.000990006	0.00414746
ENSG00000291127	lncRNA	ANKRD36BP2	-1.10463	0.0443621	0.836442	lncRNA	ANKRD36BP2	155.136	-0.7863	0.241499	-3.25591	0.00113028	0.00462967
ENSG00000275180	lncRNA		-0.695381	0.0404774	0.826223	lncRNA		31.7369	0.692993	0.215452	3.21647	0.00129779	0.00519016
ENSG00000225924	lncRNA	TAB2-AS1	1.66483	0.0284775	0.77884	lncRNA	TAB2-AS1	9.97014	1.56005	0.489133	3.18943	0.00142554	0.00561948
ENSG00000273100	lncRNA		1.24948	0.0241858	0.772034	lncRNA		41.8494	1.60032	0.503965	3.17545	0.00149604	0.00584417
ENSG00000253642	lncRNA		1.23639	0.0156703	0.766925	lncRNA		72.6843	0.759981	0.239633	3.17144	0.00151687	0.0059102
ENSG00000254812	lncRNA		1.2555	0.0329342	0.804031	lncRNA		12.2298	0.936694	0.296163	3.16277	0.00156275	0.00606136
ENSG00000197085	lncRNA	NPSR1-AS1	-2.0174	0.0121934	0.731823	lncRNA	NPSR1-AS1	3.61652	-1.89719	0.600077	-3.16157	0.0015692	0.00607965
ENSG00000226363	lncRNA	HAGLROS	-2.37956	0.0338694	0.808419	lncRNA	HAGLROS	3.065	1.76316	0.558435	3.15732	0.00159225	0.00615316
ENSG00000237989	lncRNA	LINC01679	2.36253	0.00382471	0.516909	lncRNA	LINC01679	21.6118	0.982795	0.312266	3.14731	0.00164783	0.00633102
ENSG00000237879	lncRNA	LINC00398	-2.92918	0.00348586	0.506398	lncRNA	LINC00398	4.63571	-1.09622	0.348521	-3.14534	0.00165895	0.00636425
ENSG00000288079	lncRNA		0.955753	0.02041	0.772034	lncRNA		15.8129	0.846841	0.269983	3.13664	0.00170894	0.00652519
ENSG00000279668	lncRNA		-1.477	0.00039229	0.216819	lncRNA		24.3855	-0.780585	0.249066	-3.13405	0.00172409	0.00656877
ENSG00000263571	lncRNA		-1.54578	0.000193615	0.155864	lncRNA		45.1994	-0.774834	0.248789	-3.11443	0.00184303	0.00694998
ENSG00000260604	lncRNA		1.77124	0.00120846	0.358004	lncRNA		7.78812	1.15057	0.371081	3.10059	0.00193133	0.00723122
ENSG00000287633	lncRNA		-1.67222	0.0322487	0.799835	lncRNA		8.88626	0.895845	0.292011	3.06784	0.00215609	0.00793476
ENSG00000240521	lncRNA		3.00028	0.0485485	0.850639	lncRNA		0.924702	3.00708	0.985024	3.0528	0.00226715	0.00826942
ENSG00000254533	lncRNA		1.63943	0.0281112	0.778568	lncRNA		5.4901	1.04823	0.343415	3.05237	0.00227044	0.00827855
ENSG00000285572	lncRNA		1.89659	0.0120217	0.729071	lncRNA		19.8267	-1.26584	0.41535	-3.04764	0.00230643	0.00838273
ENSG00000225725	lncRNA	FAM66E	-1.11637	0.0173705	0.772034	lncRNA	FAM66E	4.75351	-1.27304	0.420255	-3.02921	0.00245197	0.00882555
ENSG00000243715	lncRNA	CACNA2D3-AS1	-0.747993	0.0157743	0.766925	lncRNA	CACNA2D3-AS1	3.00054	1.7235	0.569538	3.02613	0.00247703	0.00890055
ENSG00000290823	lncRNA		-0.491232	0.0293474	0.784985	lncRNA		16.0304	0.91637	0.30315	3.02283	0.00250424	0.00897998
ENSG00000237009	lncRNA	GLIS3-AS1	1.92275	0.0169435	0.772034	lncRNA	GLIS3-AS1	3.71153	1.15943	0.384035	3.01907	0.00253556	0.00907274
ENSG00000258422	lncRNA		-2.46828	0.0492574	0.854463	lncRNA		3.81346	-1.13471	0.377819	-3.00331	0.00267057	0.00947864
ENSG00000287740	lncRNA		1.80618	0.0411823	0.826223	lncRNA		1.44098	-3.12207	1.0417	-2.99709	0.00272571	0.00964622
ENSG00000272221	lncRNA		1.57918	0.0197433	0.772034	lncRNA		22.6267	0.736612	0.246469	2.98867	0.00280199	0.00987971
ENSG00000224958	lncRNA	PGM5-AS1	1.99763	0.0402482	0.825956	lncRNA	PGM5-AS1	3.73144	1.43653	0.485982	2.95593	0.00311729	0.0108214
ENSG00000231528	lncRNA	FAM225A	1.22855	0.0222977	0.772034	lncRNA	FAM225A	31.6977	0.842441	0.28545	2.95127	0.00316469	0.0109619
ENSG00000278743	lncRNA		1.50526	0.0397917	0.825729	lncRNA		4.26278	1.28313	0.436201	2.9416	0.00326518	0.011246
ENSG00000287092	lncRNA		-1.52945	0.0479223	0.848812	lncRNA		2.17268	-2.08759	0.709896	-2.9407	0.00327474	0.0112765
ENSG00000260693	lncRNA		1.07246	0.0228253	0.772034	lncRNA		4.71361	1.10176	0.378992	2.90709	0.0036481	0.0123577
ENSG00000290021	lncRNA		1.09641	0.0275076	0.778568	lncRNA		22.2948	1.04199	0.35897	2.90272	0.00369934	0.0125005
ENSG00000285649	lncRNA		1.60354	0.0444446	0.836498	lncRNA		3.88831	1.36157	0.47457	2.86906	0.00411697	0.0136593
ENSG00000254837	lncRNA	LIPT2-AS1	-0.564261	0.0466281	0.843108	lncRNA	LIPT2-AS1	228.962	-0.227044	0.0793763	-2.86035	0.00423169	0.0139709
ENSG00000286351	lncRNA		2.87918	0.0330463	0.804031	lncRNA		0.662637	2.56197	0.898629	2.85098	0.00435853	NA
ENSG00000285979	lncRNA		-0.822367	0.000830847	0.308275	lncRNA		22.4207	0.813994	0.286999	2.83622	0.0045651	0.014924
ENSG00000283003	lncRNA		-0.877967	0.0461802	0.840549	lncRNA		1.69778	1.65907	0.585945	2.83144	0.0046339	0.0151005
ENSG00000224223	lncRNA	VSTM2A-OT1	-0.854845	0.0289217	0.780653	lncRNA	VSTM2A-OT1	47.8265	-0.928616	0.32881	-2.82417	0.00474033	0.0153855
ENSG00000268584	lncRNA		1.75825	0.00541213	0.591114	lncRNA		6.29579	0.949386	0.339645	2.79523	0.00518622	0.0165827
ENSG00000233005	lncRNA		-2.71976	0.0163763	0.76866	lncRNA		4.06916	-1.53282	0.5491	-2.7915	0.00524637	0.0167446
ENSG00000251075	lncRNA	HTT-AS	0.85443	0.0475857	0.847593	lncRNA	HTT-AS	7.28721	-0.830998	0.298437	-2.7845	0.00536108	0.0170248
ENSG00000280169	lncRNA		-2.03649	0.01689	0.772034	lncRNA		1.58501	1.36846	0.496211	2.75782	0.0058188	0.0182205
ENSG00000286542	lncRNA		-2.16665	0.00511563	0.577551	lncRNA		16.5799	-0.667043	0.246553	-2.70547	0.00682071	0.0208281
ENSG00000288808	lncRNA		0.967643	0.021869	0.772034	lncRNA		6.89372	0.877131	0.326779	2.68417	0.00727097	0.0219803
ENSG00000260260	lncRNA	SNHG19	0.969089	0.0286754	0.779694	lncRNA	SNHG19	55.0283	0.779031	0.291651	2.67111	0.00756004	0.0227261
ENSG00000228528	lncRNA		-1.08412	0.00221473	0.427154	lncRNA		26.8361	-0.561234	0.212047	-2.64674	0.00812719	0.0241103
ENSG00000283897	lncRNA		1.43806	0.0202628	0.772034	lncRNA		8.22605	0.679332	0.260134	2.61147	0.00901531	0.02626
ENSG00000172965	lncRNA	MIR4435-2HG	0.660132	0.043965	0.83638	lncRNA	MIR4435-2HG	184.876	-0.551312	0.21345	-2.58286	0.00979863	0.0281704
ENSG00000287094	lncRNA		-1.07517	0.0180611	0.772034	lncRNA		2.34157	1.45189	0.563518	2.57648	0.00998122	0.0286178
ENSG00000204261	lncRNA	PSMB8-AS1	1.18699	0.0273198	0.778568	lncRNA	PSMB8-AS1	50.564	0.66085	0.256731	2.57409	0.0100503	0.0287794
ENSG00000241345	lncRNA		-1.74421	0.0348311	0.813658	lncRNA		12.803	1.33099	0.52091	2.55513	0.0106149	0.0301179
ENSG00000287250	lncRNA		3.01794	0.00578993	0.602266	lncRNA		10.4352	-0.593047	0.234765	-2.52613	0.0115325	0.0322475
ENSG00000287203	lncRNA		-2.71404	0.0198317	0.772034	lncRNA		0.961679	-2.52706	1.00094	-2.52467	0.0115806	0.0323562
ENSG00000250166	lncRNA	C2CD5-AS1	-0.802747	0.0423954	0.828607	lncRNA	C2CD5-AS1	61.5336	0.44363	0.177346	2.5015	0.0123669	0.0342087
ENSG00000288105	lncRNA		-1.30495	0.0146595	0.758613	lncRNA		6.89382	-1.18283	0.47854	-2.47175	0.0134452	0.0367385
ENSG00000205696	lncRNA	ADARB2-AS1	-0.891017	0.0222879	0.772034	lncRNA	ADARB2-AS1	40.9073	1.0755	0.439078	2.44945	0.0143076	0.0386512
ENSG00000287876	lncRNA		2.44093	0.0235272	0.772034	lncRNA		14.2165	1.24511	0.513431	2.42507	0.0153054	0.0408549
ENSG00000287831	lncRNA		-1.1593	0.0217229	0.772034	lncRNA		1.51099	-2.52076	1.04169	-2.41988	0.0155255	0.0413585
ENSG00000263435	lncRNA		-1.31222	6.28e-05	0.0771863	lncRNA		2.05828	1.72556	0.713704	2.41776	0.0156164	0.0415553
ENSG00000248925	lncRNA	PDCD6-DT	-0.936507	0.0332298	0.805047	lncRNA	PDCD6-DT	20.9228	0.705232	0.294712	2.39296	0.0167132	0.0439526
ENSG00000255750	lncRNA		1.8303	0.00371252	0.512277	lncRNA		5.37981	1.07772	0.450448	2.39256	0.0167313	0.0439929
ENSG00000229656	lncRNA	ITGB1-DT	1.68006	0.0237715	0.772034	lncRNA	ITGB1-DT	3.53428	1.02766	0.433165	2.37245	0.0176708	0.0460272
ENSG00000286063	lncRNA		-4.767	0.00132575	0.362084	lncRNA		3.41162	-1.26471	0.533094	-2.37239	0.0176734	0.0460302
ENSG00000280109	lncRNA	PLAC4	1.03265	0.026777	0.776453	lncRNA	PLAC4	1.37876	1.43079	0.608915	2.34974	0.0187865	0.0484548
ENSG00000277701	lncRNA		-1.02176	0.0373111	0.821943	lncRNA		36.0641	-0.645623	0.275927	-2.33983	0.0192924	0.0495402
ENSG00000215023	lncRNA		-3.95007	0.0399138	NA	lncRNA		4.72148	-1.02517	0.439186	-2.33425	0.0195825	0.0501439
ENSG00000283175	lncRNA		-2.28719	2.23e-05	0.0435556	lncRNA		37.5629	0.857361	0.367375	2.33375	0.0196089	0.0501953
ENSG00000272862	lncRNA		2.66017	0.0247637	0.774515	lncRNA		4.91311	1.20974	0.521431	2.32004	0.0203386	0.0517576
ENSG00000266998	lncRNA		1.48665	0.00147065	0.375585	lncRNA		0.757315	2.68408	1.18145	2.27184	0.0230959	0.0576114
ENSG00000255320	lncRNA		1.15103	0.0173279	0.772034	lncRNA		8.63951	0.700619	0.309051	2.267	0.0233903	0.0582036
ENSG00000266916	lncRNA	ZNF793-AS1	-1.103	0.0277436	0.778568	lncRNA	ZNF793-AS1	58.2699	0.417886	0.18532	2.25494	0.0241371	0.0597236
ENSG00000250007	lncRNA	GJD2-DT	-1.47944	0.0218581	0.772034	lncRNA	GJD2-DT	21.9004	-0.665801	0.296174	-2.24801	0.0245756	0.0606331
ENSG00000284391	lncRNA		1.11605	0.0303215	0.793944	lncRNA		3.93309	-0.988316	0.439912	-2.24663	0.024664	0.0608276
ENSG00000257222	lncRNA		-2.10383	0.0486291	0.850639	lncRNA		2.71283	1.34169	0.598738	2.24087	0.0250346	0.061564
ENSG00000235597	lncRNA	LINC01102	-1.06856	0.0252889	0.774662	lncRNA	LINC01102	190.866	0.360569	0.161191	2.2369	0.025293	0.0621025
ENSG00000269086	lncRNA	LINC02965	2.50769	0.00498319	0.567792	lncRNA	LINC02965	1.59321	1.67326	0.758805	2.20513	0.027445	0.0664534
ENSG00000288919	lncRNA		1.71166	0.000716312	0.282189	lncRNA		5.99827	0.675825	0.307101	2.20066	0.0277599	0.0670312
ENSG00000265043	lncRNA		-1.27953	0.0158132	0.766925	lncRNA		6.08136	-1.06931	0.486796	-2.19663	0.028047	0.0676171
ENSG00000248529	lncRNA		-0.926399	0.0201935	0.772034	lncRNA		1.85422	1.36857	0.62521	2.18898	0.0285982	0.0687618
ENSG00000289355	lncRNA		2.63542	0.0372692	0.821943	lncRNA		5.0009	1.04349	0.477971	2.18317	0.0290235	0.0695622
ENSG00000233901	lncRNA	LINC01503	0.850442	0.0277058	0.778568	lncRNA	LINC01503	127.389	-0.388674	0.1787	-2.17501	0.0296294	0.0707412
ENSG00000281691	lncRNA	RBM5-AS1	0.73683	0.0441419	0.83638	lncRNA	RBM5-AS1	2.46554	0.969745	0.446617	2.17131	0.0299076	0.0712792
ENSG00000233061	lncRNA	TTLL7-IT1	-0.780962	0.0447541	0.837595	lncRNA	TTLL7-IT1	2.61143	1.4419	0.666095	2.1647	0.0304108	0.0722687
ENSG00000260573	lncRNA		2.675	0.0366451	0.818374	lncRNA		1.14022	1.7898	0.828127	2.16126	0.0306754	0.0727404
ENSG00000205424	lncRNA	PCBP3-AS1	1.06921	0.0158137	0.766925	lncRNA	PCBP3-AS1	1.51501	1.56211	0.729579	2.14112	0.0322645	0.0757702
ENSG00000285683	lncRNA		-2.52239	0.0271853	0.778568	lncRNA		0.784878	-1.84562	0.864315	-2.13535	0.0327323	0.0766628
ENSG00000288015	lncRNA		-4.00337	0.0477742	NA	lncRNA		1.36883	-2.17377	1.01886	-2.13355	0.03288	0.0769574
ENSG00000286110	lncRNA		-1.21368	0.00999891	0.705148	lncRNA		3.57885	-1.06921	0.502239	-2.12888	0.033264	0.0777355
ENSG00000265519	lncRNA		1.20058	0.0200826	0.772034	lncRNA		15.0566	0.521372	0.245543	2.12335	0.0337247	0.0785512
ENSG00000287661	lncRNA		-0.958462	0.0317319	0.799835	lncRNA		1.98413	-1.32179	0.622784	-2.12239	0.0338051	0.0786916
ENSG00000257467	lncRNA	PPFIA2-AS1	-0.903969	0.0363236	0.818374	lncRNA	PPFIA2-AS1	15.2896	0.573966	0.270756	2.11987	0.0340172	0.0790463
ENSG00000242880	lncRNA		0.795825	0.0261348	0.774662	lncRNA		11.5807	0.71944	0.339578	2.11863	0.0341217	0.0792075
ENSG00000267279	lncRNA		2.43626	0.00867059	0.679074	lncRNA		4.66393	1.00205	0.477142	2.1001	0.0357201	0.0821288
ENSG00000263731	lncRNA		0.995431	0.00274502	0.474395	lncRNA		25.7395	-0.378102	0.182663	-2.06995	0.0384574	0.0872808
ENSG00000291028	lncRNA	LINC00933	1.62153	0.0464096	0.841398	lncRNA	LINC00933	6.79739	0.633464	0.307144	2.06244	0.0391662	0.0886289
ENSG00000261141	lncRNA		0.785591	0.0458385	0.840264	lncRNA		13.3275	-0.572095	0.278356	-2.05526	0.0398537	0.0898695
ENSG00000250295	lncRNA	RDH10-AS1	1.18187	0.0293356	0.784985	lncRNA	RDH10-AS1	2.57052	1.19174	0.586037	2.03356	0.041996	0.0937632
ENSG00000269053	lncRNA		1.92792	0.0279218	0.778568	lncRNA		1.46145	1.31733	0.649417	2.02849	0.0425107	0.094667
ENSG00000280025	lncRNA		4.30565	0.01283	NA	lncRNA		1.23066	1.48162	0.740363	2.0012	0.0453704	0.0998478
ENSG00000288565	lncRNA		-1.21823	0.0054662	0.591868	lncRNA		17.6855	0.516862	0.259369	1.99277	0.0462868	0.101441
ENSG00000272428	lncRNA		-4.19578	0.037794	NA	lncRNA		1.67809	1.17181	0.588236	1.99207	0.0463636	0.101588
ENSG00000258672	lncRNA		-1.377	0.00846331	0.677113	lncRNA		0.874551	-1.75123	0.885745	-1.97713	0.0480273	0.104481
ENSG00000286747	lncRNA		-1.15765	0.0434829	0.83206	lncRNA		21.7543	0.322262	0.163272	1.97378	0.0484072	0.105163
ENSG00000286710	lncRNA		1.43752	0.0304179	0.793944	lncRNA		20.061	0.882446	0.450015	1.96093	0.0498875	0.107728

## Sheet: TableS9 - C vs AD Female
geneID	gene_symbol	baseMean.x	log2FoldChange_Female	lfcSE.x	stat.x	pvalue.x	padj.x	GSE173955_log2foldchange	lfcSE.y	pvalue.y	padj.y	GSE184942_log2FoldChange	lfcSE.z	pvalue.z	padj.z
ENSG00000240521		3.13878	4.0131	1.79142	2.24017	0.0250797	NA	3.00708	0.985024	0.00226715	0.00826942	3.00028	1.52103	0.0485485	0.850639
ENSG00000266998		2.56769	3.70252	1.5971	2.31828	0.020434	NA	2.68408	1.18145	0.0230959	0.0576114	1.48665	0.46744	0.00147065	0.375585
ENSG00000290862	NMRAL2P	11.2219	3.20337	0.872094	3.67319	0.000239537	0.0047113	2.58959	0.566692	4.89e-06	4.49e-05	1.93573	0.930951	0.0375898	0.824824
ENSG00000271959		106.02	2.50775	0.732371	3.42415	0.000616727	0.00937747	2.04862	0.42679	1.59e-06	1.72e-05	1.30298	0.625633	0.0372824	0.821943
ENSG00000280916	FOXCUT	47.0796	2.39803	0.793161	3.02338	0.00249966	0.0244502	1.85025	0.408558	5.93e-06	5.29e-05	1.7938	0.868483	0.0388811	0.825729
ENSG00000251442	LINC01094	2296.42	2.05596	0.527332	3.8988	9.67e-05	0.00243358	1.95683	0.32594	1.93e-09	6.04e-08	1.03558	0.493816	0.0359845	0.816208
ENSG00000243715	CACNA2D3-AS1	9.79333	2.04677	0.801781	2.55278	0.0106868	0.0647391	1.7235	0.569538	0.00247703	0.00890055	-0.747993	0.309844	0.0157743	0.766925
ENSG00000225924	TAB2-AS1	26.1721	2.03741	0.720932	2.82608	0.0047122	0.0377238	1.56005	0.489133	0.00142554	0.00561948	1.66483	0.759971	0.0284775	0.77884
ENSG00000287986		10.8799	1.97448	0.66924	2.95034	0.00317429	0.0287929	2.06603	0.426795	1.29e-06	1.45e-05	1.68208	0.660427	0.0108666	0.707878
ENSG00000255521	CD44-DT	67.0406	1.93113	0.964301	2.00263	0.0452174	0.163648	2.17694	0.609956	0.000358341	0.00176696	1.5675	0.777531	0.0438006	0.835315
ENSG00000289591		127.794	1.85171	0.543542	3.40675	0.000657411	0.00980898	1.94188	0.368088	1.32e-07	2.08e-06	1.25477	0.600513	0.0366632	0.818374
ENSG00000287338		934.248	1.84244	0.628317	2.93234	0.00336422	0.0300776	1.61192	0.425764	0.000153119	0.000857675	1.56566	0.714227	0.0283722	0.778568
ENSG00000269086	LINC02965	4.23655	1.79904	0.887331	2.02747	0.0426142	0.157607	1.67326	0.758805	0.027445	0.0664534	2.50769	0.893014	0.00498319	0.567792
ENSG00000287652		120.928	1.78461	0.550417	3.24228	0.00118577	0.0147487	1.27346	0.384882	0.000937286	0.00397182	1.59824	0.72156	0.0267612	0.776453
ENSG00000290073		10.8469	1.7806	0.83682	2.12782	0.0333519	0.135686	1.85259	0.51204	0.000296822	0.00150248	1.07486	0.522725	0.0397573	0.825729
ENSG00000257222		9.88468	1.75168	0.790452	2.21604	0.0266885	0.117911	1.34169	0.598738	0.0250346	0.061564	-2.10383	1.06695	0.0486291	0.850639
ENSG00000215808	LINC01139	68.0048	1.74474	0.46707	3.73549	0.000187348	0.00394297	1.50468	0.301532	6.03e-07	7.61e-06	1.35543	0.575417	0.0184945	0.772034
ENSG00000224958	PGM5-AS1	10.7068	1.72334	0.783265	2.2002	0.027793	0.120819	1.43653	0.485982	0.00311729	0.0108214	1.99763	0.973889	0.0402482	0.825956
ENSG00000278743		11.0973	1.70288	0.604559	2.81674	0.00485142	0.0383922	1.28313	0.436201	0.00326518	0.011246	1.50526	0.732166	0.0397917	0.825729
ENSG00000290907		29.3545	1.66137	0.448431	3.70486	0.00021151	0.00431206	1.26696	0.290388	1.28e-05	0.000102461	-1.22774	0.507651	0.0155855	0.766925
ENSG00000287094		7.32463	1.62729	0.759886	2.14149	0.0322346	0.13276	1.45189	0.563518	0.00998122	0.0286178	-1.07517	0.454739	0.0180611	0.772034
ENSG00000260604		16.0848	1.60184	0.478891	3.3449	0.00082313	0.0114873	1.15057	0.371081	0.00193133	0.00723122	1.77124	0.547205	0.00120846	0.358004
ENSG00000231768	LINC01354	448.569	1.60078	0.533359	3.00132	0.00268814	0.0257954	1.34197	0.264535	3.92e-07	5.26e-06	1.3318	0.483054	0.0058328	0.603337
ENSG00000215244	LINC02649	105.539	1.4844	0.397704	3.73243	0.00018964	0.00396981	0.863623	0.258353	0.000829351	0.00358257	1.05544	0.472441	0.025482	0.774662
ENSG00000272512		185.875	1.46156	0.617888	2.36541	0.01801	0.0911301	1.00343	0.304123	0.000968807	0.00407863	1.01964	0.409774	0.0128354	0.734635
ENSG00000267279		16.622	1.45232	0.687848	2.11139	0.0347385	0.139316	1.00205	0.477142	0.0357201	0.0821288	2.43626	0.928179	0.00867059	0.679074
ENSG00000280169		4.9716	1.39757	0.696644	2.00614	0.0448409	0.162917	1.36846	0.496211	0.0058188	0.0182205	-2.03649	0.852413	0.01689	0.772034
ENSG00000272862		17.1443	1.39188	0.65258	2.13289	0.0329338	0.134686	1.20974	0.521431	0.0203386	0.0517576	2.66017	1.1849	0.0247637	0.774515
ENSG00000229656	ITGB1-DT	10.6557	1.37669	0.638486	2.15618	0.0310695	0.129627	1.02766	0.433165	0.0176708	0.0460272	1.68006	0.743126	0.0237715	0.772034
ENSG00000289355		13.0326	1.35892	0.688205	1.97458	0.0483153	0.170245	1.04349	0.477971	0.0290235	0.0695622	2.63542	1.26532	0.0372692	0.821943
ENSG00000237989	LINC01679	67.0949	1.28664	0.598197	2.15087	0.0314863	0.130901	0.982795	0.312266	0.00164783	0.00633102	2.36253	0.816842	0.00382471	0.516909
ENSG00000276337		14.6063	1.28221	0.500102	2.5639	0.0103503	0.0633504	1.3915	0.376807	0.000221739	0.00116996	0.571544	0.286123	0.0457656	0.840264
ENSG00000281162	LINC01127	23.45	1.24236	0.43975	2.82515	0.00472587	0.0377349	1.31154	0.368497	0.00037205	0.00182235	2.15118	0.942679	0.0224902	0.772034
ENSG00000272221		63.8463	1.206	0.370765	3.25273	0.00114303	0.0144405	0.736612	0.246469	0.00280199	0.00987971	1.57918	0.677411	0.0197433	0.772034
ENSG00000237009	GLIS3-AS1	9.14967	1.19663	0.570654	2.09694	0.035999	0.142445	1.15943	0.384035	0.00253556	0.00907274	1.92275	0.805196	0.0169435	0.772034
ENSG00000267519	MIR23AHG	258.681	1.16028	0.35679	3.252	0.00114597	0.014451	1.15684	0.242388	1.82e-06	1.93e-05	1.37584	0.53659	0.0103459	0.707878
ENSG00000290021		56.7937	1.15803	0.512241	2.26072	0.0237765	0.109332	1.04199	0.35897	0.00369934	0.0125005	1.09641	0.497412	0.0275076	0.778568
ENSG00000269821	KCNQ1OT1	875.738	1.11578	0.342289	3.25976	0.00111507	0.0141922	1.19847	0.200755	2.38e-09	7.15e-08	-0.620126	0.273305	0.023269	0.772034
ENSG00000287957		21.1348	1.10891	0.453165	2.44703	0.014404	0.0788875	1.11109	0.297699	0.000189765	0.00102611	-0.597592	0.277945	0.0315524	0.799835
ENSG00000226994		39.1739	1.10514	0.515795	2.1426	0.0321452	0.132607	1.2186	0.265947	4.6e-06	4.28e-05	-1.47218	0.531583	0.00561544	0.601677
ENSG00000286292		54.7858	1.0921	0.429419	2.54321	0.0109839	0.0658815	1.09629	0.23891	4.46e-06	4.17e-05	0.873966	0.391942	0.0257584	0.774662
ENSG00000290418	TPTEP1	765.629	1.04989	0.366492	2.8647	0.00417407	0.0350313	1.15433	0.188202	8.6e-10	3.08e-08	-0.880809	0.425561	0.0384748	0.825729
ENSG00000290823		51.22	1.03779	0.507725	2.04399	0.0409542	0.153861	0.91637	0.30315	0.00250424	0.00897998	-0.491232	0.225461	0.0293474	0.784985
ENSG00000174680	GRIK1-AS1	105.034	1.01836	0.396586	2.56782	0.0102341	0.0629498	0.911437	0.239226	0.000138996	0.000789468	-1.49613	0.283362	1.29e-07	0.000797663
ENSG00000270504		234.81	0.99503	0.503498	1.97623	0.0481282	0.169844	0.906986	0.239552	0.00015298	0.000857045	0.934253	0.46276	0.0435006	0.83206
ENSG00000287633		29.6412	0.948858	0.292674	3.24203	0.00118681	0.014755	0.895845	0.292011	0.00215609	0.00793476	-1.67222	0.780933	0.0322487	0.799835
ENSG00000204380	PKP4-AS1	88.7372	0.911638	0.281862	3.23434	0.00121923	0.015018	0.84749	0.195869	1.51e-05	0.000118191	-0.702277	0.312206	0.0244867	0.772034
ENSG00000287467		35.2801	0.835415	0.41542	2.01101	0.0443241	0.161678	0.890761	0.270473	0.000990006	0.00414746	1.13294	0.546721	0.0382422	0.825729
ENSG00000250116	RHOQ-AS1	32.7253	0.812082	0.344617	2.35648	0.0184492	0.09269	1.15433	0.24511	2.48e-06	2.52e-05	0.847703	0.403724	0.0357547	0.815579
ENSG00000244198	ARHGEF35-AS1	60.9694	0.754533	0.289676	2.60474	0.00919429	0.0587022	1.00884	0.205269	8.89e-07	1.05e-05	1.11429	0.500044	0.0258557	0.774662
ENSG00000275180		98.5083	0.708609	0.317488	2.23192	0.0256201	0.114893	0.692993	0.215452	0.00129779	0.00519016	-0.695381	0.339401	0.0404774	0.826223
ENSG00000285979		69.5337	0.682297	0.328713	2.07566	0.0379253	0.146653	0.813994	0.286999	0.0045651	0.014924	-0.822367	0.246048	0.000830847	0.308275
ENSG00000204054	LINC00963	1219.53	0.637115	0.29072	2.19151	0.0284152	0.122537	0.665403	0.121742	4.61e-08	8.48e-07	0.658188	0.328811	0.045315	0.840264
ENSG00000266916	ZNF793-AS1	173.244	0.59235	0.294647	2.01037	0.0443919	0.161796	0.417886	0.18532	0.0241371	0.0597236	-1.103	0.50116	0.0277436	0.778568
ENSG00000244625	MIATNB	110.363	0.579152	0.292311	1.98129	0.0475592	0.168575	0.566011	0.156281	0.000292625	0.001486	0.633495	0.252416	0.0120825	0.729071
ENSG00000263731		56.8685	-0.581549	0.27484	-2.11596	0.0343484	0.138383	-0.378102	0.182663	0.0384574	0.0872808	0.995431	0.332371	0.00274502	0.474395
ENSG00000261572		87.4465	-0.735421	0.331727	-2.21695	0.0266268	0.117783	-0.763397	0.180319	2.3e-05	0.00016948	1.59289	0.619231	0.0101007	0.705148
ENSG00000266490		57.2101	-0.768657	0.3153	-2.43786	0.0147747	0.0803065	-0.671152	0.192917	0.000503344	0.00235186	-0.702618	0.308351	0.0226892	0.772034
ENSG00000287250		25.1768	-0.7864	0.396427	-1.98372	0.0472871	0.16785	-0.593047	0.234765	0.0115325	0.0322475	3.01794	1.09367	0.00578993	0.602266
ENSG00000291228		54.0683	-0.959752	0.384823	-2.49401	0.012631	0.0723031	-0.893011	0.219674	4.8e-05	0.000317013	0.707158	0.310454	0.0227372	0.772034
ENSG00000286542		39.2786	-1.00329	0.395741	-2.53523	0.0112373	0.06683	-0.667043	0.246553	0.00682071	0.0208281	-2.16665	0.773897	0.00511563	0.577551
ENSG00000263571		107.313	-1.13876	0.563135	-2.02217	0.0431585	0.158917	-0.774834	0.248789	0.00184303	0.00694998	-1.54578	0.414728	0.000193615	0.155864
ENSG00000283828		29.3716	-1.17759	0.429242	-2.74343	0.00608014	0.0444333	-1.0023	0.231673	1.52e-05	0.000118381	-0.856519	0.419136	0.0409996	0.826223
ENSG00000224223	VSTM2A-OT1	76.1711	-1.24757	0.628422	-1.98524	0.0471179	0.167467	-0.928616	0.32881	0.00474033	0.0153855	-0.854845	0.391314	0.0289217	0.780653
ENSG00000272902	TBC1D8-AS1	31.2564	-1.27454	0.481252	-2.64838	0.00808784	0.0539228	-1.22435	0.232092	1.33e-07	2.08e-06	-1.56071	0.529145	0.00318305	0.497348
ENSG00000254973		22.7175	-1.29209	0.540595	-2.39014	0.0168421	0.0872565	-1.23514	0.291362	2.24e-05	0.000165946	-1.43275	0.711362	0.0439997	0.83638
ENSG00000250107	CACNA1G-AS1	19.6395	-1.33088	0.55805	-2.38487	0.017085	0.0880962	-1.28871	0.303656	2.2e-05	0.000162902	1.6877	0.677631	0.0127533	0.733808
ENSG00000277701		85.3703	-1.35737	0.492203	-2.75775	0.00582002	0.0432139	-0.645623	0.275927	0.0192924	0.0495402	-1.02176	0.490676	0.0373111	0.821943
ENSG00000225725	FAM66E	9.37075	-1.38524	0.591795	-2.34074	0.0192454	0.0954034	-1.27304	0.420255	0.00245197	0.00882555	-1.11637	0.469307	0.0173705	0.772034
ENSG00000291127	ANKRD36BP2	335.525	-1.39054	0.492073	-2.82588	0.0047151	0.0377349	-0.7863	0.241499	0.00113028	0.00462967	-1.10463	0.549388	0.0443621	0.836442
ENSG00000258422		8.99587	-1.3969	0.703907	-1.9845	0.0471999	0.167628	-1.13471	0.377819	0.00267057	0.00947864	-2.46828	1.25526	0.0492574	0.854463
ENSG00000291037		42.1098	-1.40171	0.386682	-3.62496	0.000289001	0.00538377	-0.958024	0.208344	4.26e-06	4.01e-05	-0.963117	0.486915	0.0479292	0.848812
ENSG00000237879	LINC00398	9.44956	-1.43671	0.540682	-2.65722	0.00787882	0.0530017	-1.09622	0.348521	0.00165895	0.00636425	-2.92918	1.0027	0.00348586	0.506398
ENSG00000205488	CALML3-AS1	37.997	-1.52091	0.531611	-2.86093	0.00422395	0.0352325	-1.2872	0.312741	3.86e-05	0.000263285	-1.96502	0.875783	0.0248496	0.774662
ENSG00000251293		11.6393	-1.56592	0.736615	-2.12584	0.0335167	0.136154	-1.56367	0.399761	9.17e-05	0.000553203	-1.61311	0.755978	0.0328588	0.804031
ENSG00000272274	LINC00551	41.5196	-1.70612	0.408479	-4.17675	2.96e-05	0.00103643	-1.26309	0.269582	2.79e-06	2.79e-05	-1.22263	0.529767	0.0210069	0.772034
ENSG00000257522		138.587	-1.75025	0.460643	-3.79959	0.000144938	0.0032993	-1.32096	0.247812	9.79e-08	1.61e-06	-1.19889	0.416805	0.00402276	0.519692
ENSG00000258107		10.0383	-1.78561	0.622912	-2.86655	0.00414973	0.0348685	-1.35167	0.38577	0.000458621	0.00217338	-2.77605	1.19317	0.0199851	0.772034
ENSG00000261226		8.38517	-1.80652	0.597442	-3.02376	0.0024965	0.024428	-1.35296	0.403716	0.00080447	0.00348938	1.31542	0.500979	0.00864705	0.679074
ENSG00000286110		9.76594	-1.83699	0.868673	-2.1147	0.0344551	0.138586	-1.06921	0.502239	0.033264	0.0777355	-1.21368	0.471173	0.00999891	0.705148
ENSG00000231903		5.12118	-1.84615	0.696168	-2.65188	0.00800443	0.0535306	-2.19901	0.497444	9.84e-06	8.14e-05	-3.36619	1.58606	0.0338068	0.808419
ENSG00000237667	LINC01115	136.4	-1.92135	0.612585	-3.13646	0.00170998	0.0189192	-1.39608	0.337948	3.61e-05	0.00024943	-1.28512	0.571307	0.0244842	0.772034
ENSG00000267506		72.5372	-2.03786	0.556442	-3.66231	0.000249952	0.00485674	-1.75007	0.326903	8.63e-08	1.45e-06	1.16066	0.562039	0.0389153	0.825729
ENSG00000251365	LINC02236	35.2756	-2.04354	0.552047	-3.70175	0.000214116	0.00435527	-1.65546	0.257575	1.3e-10	6.49e-09	-1.77263	0.468959	0.00015688	0.135103
ENSG00000286084		96.4621	-2.1202	0.406856	-5.21119	1.88e-07	2.84e-05	-2.03179	0.234661	4.79e-18	6.31e-15	-1.2334	0.575805	0.0321895	0.799835
ENSG00000283384		20.1519	-2.2657	0.830288	-2.72881	0.00635628	0.0458145	-2.13571	0.470301	5.59e-06	5.03e-05	-2.53797	0.742657	0.000632183	0.275536
ENSG00000233508	PTPRT-DT	490.592	-2.26652	0.592314	-3.82655	0.000129949	0.00301768	-1.77368	0.288894	8.28e-10	2.98e-08	-1.40026	0.648181	0.0307505	0.794213
ENSG00000287790		16.4037	-2.33708	0.978846	-2.38759	0.0169593	0.0876891	-1.84098	0.460029	6.28e-05	0.000400498	-2.38064	0.943413	0.0116216	0.72411
ENSG00000286523		23.2685	-2.36059	0.508218	-4.64483	3.4e-06	0.000207698	-2.68507	0.418209	1.36e-10	6.74e-09	-3.20031	0.599112	9.21e-08	0.000759264
ENSG00000259124		6.4745	-2.48328	0.763124	-3.25409	0.00113754	0.014394	-1.8383	0.532465	0.000555541	0.00256022	1.13253	0.542277	0.0367548	0.818374
ENSG00000152931	PART1	648.936	-2.50415	0.650032	-3.85235	0.00011699	0.00278849	-1.92898	0.429018	6.92e-06	6.02e-05	-1.40978	0.506969	0.00542267	0.591114
ENSG00000233420		29.8139	-2.52801	0.730024	-3.46291	0.000534358	0.0084894	-1.86111	0.509464	0.000259127	0.00133735	-2.02651	0.555673	0.000265372	0.187082
ENSG00000287092		4.93712	-2.54289	1.19777	-2.12301	0.0337527	0.136767	-2.08759	0.709896	0.00327474	0.0112765	-1.52945	0.773208	0.0479223	0.848812
ENSG00000287661		3.24376	-2.78323	1.2511	-2.22463	0.0261063	NA	-1.32179	0.622784	0.0338051	0.0786916	-0.958462	0.446259	0.0317319	0.799835
ENSG00000197085	NPSR1-AS1	9.49772	-2.92639	1.03362	-2.8312	0.00463741	0.0373766	-1.89719	0.600077	0.0015692	0.00607965	-2.0174	0.804869	0.0121934	0.731823
ENSG00000289510		7.86424	-2.9589	1.08718	-2.72162	0.00649629	0.0463955	-2.88799	0.772249	0.000184228	0.00100161	-4.29217	1.69899	0.0115269	NA
ENSG00000286063		6.22383	-2.97384	0.961047	-3.09438	0.00197227	0.0209073	-1.26471	0.533094	0.0176734	0.0460302	-4.767	1.48489	0.00132575	0.362084
ENSG00000231806	PCAT7	20.0304	-3.18279	0.725115	-4.38936	1.14e-05	0.000501472	-1.63494	0.49573	0.000973594	0.00409551	2.4383	1.15035	0.0340396	0.808419
ENSG00000174403	CRMA	62.4554	-3.40616	0.757135	-4.49875	6.84e-06	0.000349957	-2.59669	0.404248	1.33e-10	6.61e-09	-3.34219	0.759163	1.07e-05	0.0233133
ENSG00000285683		1.71398	-4.11086	1.69355	-2.42737	0.0152089	NA	-1.84562	0.864315	0.0327323	0.0766628	-2.52239	1.14195	0.0271853	0.778568
ENSG00000258672		1.81286	-4.20607	1.74373	-2.41211	0.0158606	NA	-1.75123	0.885745	0.0480273	0.104481	-1.377	0.522975	0.00846331	0.677113
ENSG00000288523		3.6472	-5.1944	1.26272	-4.11367	3.89e-05	NA	-3.08112	0.827729	0.000197357	0.00106077	3.785	1.61596	0.0191675	0.772034

## Sheet: Table S10 C vs AD Male
geneID	gene_symbol	baseMean.x	log2FoldChange_male	lfcSE.x	stat.x	pvalue.x	padj.x	GSE173955_log2foldchange	lfcSE.y	pvalue.y	padj.y	GSE184942_log2FoldChange	lfcSE.z	pvalue.z	padj.z
ENSG00000205424	PCBP3-AS1	2.53952	3.15426	1.48989	2.11711	0.0342502	NA	1.56211	0.729579	0.0322645	0.0757702	1.06921	0.443072	0.0158137	0.766925
ENSG00000250295	RDH10-AS1	4.63458	3.01219	1.18515	2.5416	0.0110346	NA	1.19174	0.586037	0.041996	0.0937632	1.18187	0.542406	0.0293356	0.784985
ENSG00000225280		19.1957	2.91845	1.1012	2.65024	0.00804352	0.256499	2.30191	0.579115	7.04e-05	0.000442246	-2.8471	1.24667	0.0223858	0.772034
ENSG00000231528	FAM225A	51.2622	1.48316	0.713473	2.07879	0.0376367	0.401238	0.842441	0.28545	0.00316469	0.0109619	1.22855	0.5376	0.0222977	0.772034
ENSG00000288079		43.7041	1.47338	0.540614	2.72538	0.00642279	0.243029	0.846841	0.269983	0.00170894	0.00652519	0.955753	0.412189	0.02041	0.772034
ENSG00000250116	RHOQ-AS1	31.198	1.46832	0.672001	2.18499	0.0288893	0.377066	1.15433	0.24511	2.48e-06	2.52e-05	0.847703	0.403724	0.0357547	0.815579
ENSG00000205885	C1RL-AS1	44.1778	1.23243	0.498535	2.4721	0.0134324	0.298312	0.927796	0.224719	3.65e-05	0.00025112	0.911279	0.383953	0.0176247	0.772034
ENSG00000277288	LINC02881	12.9219	1.12586	0.569216	1.97792	0.0479378	0.431145	1.14601	0.314314	0.000266267	0.00136729	-1.4669	0.713742	0.0398579	0.825885
ENSG00000244198	ARHGEF35-AS1	27.3165	1.07065	0.471221	2.27207	0.0230822	0.352268	1.00884	0.205269	8.89e-07	1.05e-05	1.11429	0.500044	0.0258557	0.774662
ENSG00000290418	TPTEP1	433.213	0.930107	0.432847	2.14881	0.0316492	0.386261	1.15433	0.188202	8.6e-10	3.08e-08	-0.880809	0.425561	0.0384748	0.825729
ENSG00000291068		380.688	0.771442	0.272044	2.83572	0.0045722	0.21175	0.524152	0.120514	1.37e-05	0.000107824	-0.566416	0.262991	0.0312597	0.797013
ENSG00000271918		100.049	0.749752	0.36995	2.02663	0.0427003	0.41714	0.512283	0.138112	0.000207929	0.0011075	-0.827433	0.381941	0.0302812	0.793944
ENSG00000269707		117.086	0.730269	0.357041	2.04534	0.0408218	0.412774	0.597108	0.169532	0.000428133	0.00205009	-0.876113	0.369353	0.0176912	0.772034
ENSG00000227540	DNAJC9-AS1	79.5576	0.677323	0.338081	2.00343	0.0451307	0.423677	0.5643	0.151914	0.000203519	0.00108816	-1.07357	0.518123	0.0382618	0.825729
ENSG00000261659		30.5693	-1.01996	0.513927	-1.98464	0.0471841	0.429172	-0.782078	0.219161	0.000359025	0.00176951	0.942266	0.460466	0.0407239	0.826223
ENSG00000254973		25.8918	-1.02469	0.511979	-2.00143	0.0453457	0.423677	-1.23514	0.291362	2.24e-05	0.000165946	-1.43275	0.711362	0.0439997	0.83638
ENSG00000267506		110.607	-1.07326	0.495969	-2.16396	0.0304678	0.382258	-1.75007	0.326903	8.63e-08	1.45e-06	1.16066	0.562039	0.0389153	0.825729
ENSG00000272902	TBC1D8-AS1	35.0053	-1.14834	0.411008	-2.79396	0.00520673	0.221819	-1.22435	0.232092	1.33e-07	2.08e-06	-1.56071	0.529145	0.00318305	0.497348
ENSG00000279668		52.2959	-1.1756	0.419311	-2.80364	0.00505294	0.218916	-0.780585	0.249066	0.00172409	0.00656877	-1.477	0.416618	0.00039229	0.216819
ENSG00000233508	PTPRT-DT	709.307	-1.22401	0.488968	-2.50326	0.0123055	0.289083	-1.77368	0.288894	8.28e-10	2.98e-08	-1.40026	0.648181	0.0307505	0.794213
ENSG00000251365	LINC02236	30.1795	-1.28283	0.501385	-2.55858	0.0105101	0.281981	-1.65546	0.257575	1.3e-10	6.49e-09	-1.77263	0.468959	0.00015688	0.135103
ENSG00000205018		27.1161	-1.29325	0.579355	-2.23222	0.0256006	0.361293	-1.26077	0.295695	2.01e-05	0.000150512	1.3562	0.634159	0.03247	0.799835
ENSG00000286084		129.458	-1.65247	0.451361	-3.66109	0.000251145	0.0688608	-2.03179	0.234661	4.79e-18	6.31e-15	-1.2334	0.575805	0.0321895	0.799835
ENSG00000256196		108.407	-2.00795	0.609785	-3.29287	0.000991692	0.122391	-1.82137	0.326086	2.33e-08	4.81e-07	0.739423	0.354982	0.0372524	0.821943
ENSG00000283384		12.2154	-2.23229	0.80177	-2.7842	0.00536593	0.22646	-2.13571	0.470301	5.59e-06	5.03e-05	-2.53797	0.742657	0.000632183	0.275536
ENSG00000286523		60.9558	-2.29271	0.885202	-2.59004	0.00959634	0.271042	-2.68507	0.418209	1.36e-10	6.74e-09	-3.20031	0.599112	9.21e-08	0.000759264
ENSG00000233005		10.7479	-2.53885	1.16882	-2.17215	0.0298441	0.380452	-1.53282	0.5491	0.00524637	0.0167446	-2.71976	1.13304	0.0163763	0.76866
ENSG00000231903		4.22383	-3.8922	1.39864	-2.78284	0.00538854	NA	-2.19901	0.497444	9.84e-06	8.14e-05	-3.36619	1.58606	0.0338068	0.808419
ENSG00000289510		3.91585	-4.77284	2.02845	-2.35296	0.0186248	NA	-2.88799	0.772249	0.000184228	0.00100161	-4.29217	1.69899	0.0115269	NA

## Sheet: TableS11 - Male vs Female Ctrl
geneID	gene_symbol	baseMean.x	log2FoldChange_M_v_F_Control	lfcSE.x	stat.x	pvalue.x	padj.x	GSE173955_log2foldchange	lfcSE.y	pvalue.y	padj.y	GSE184942_log2FoldChange	lfcSE.z	pvalue.z	padj.z
ENSG00000250295	RDH10-AS1	4.34931	2.18445	1.02919	2.1225	0.033796	0.538564	1.19174	0.586037	0.041996	0.0937632	1.18187	0.542406	0.0293356	0.784985
ENSG00000233420		31.8211	2.16408	0.718789	3.01074	0.00260614	0.202357	-1.86111	0.509464	0.000259127	0.00133735	-2.02651	0.555673	0.000265372	0.187082
ENSG00000237667	LINC01115	156.752	1.22752	0.607747	2.01978	0.043406	0.575275	-1.39608	0.337948	3.61e-05	0.00024943	-1.28512	0.571307	0.0244842	0.772034
ENSG00000231528	FAM225A	61.8943	1.22625	0.482842	2.53964	0.0110966	0.371785	0.842441	0.28545	0.00316469	0.0109619	1.22855	0.5376	0.0222977	0.772034
ENSG00000242880		23.9425	1.13266	0.529463	2.13926	0.0324149	0.530764	0.71944	0.339578	0.0341217	0.0792075	0.795825	0.357803	0.0261348	0.774662
ENSG00000244198	ARHGEF35-AS1	34.9529	0.94911	0.35047	2.7081	0.00676689	0.310929	1.00884	0.205269	8.89e-07	1.05e-05	1.11429	0.500044	0.0258557	0.774662
ENSG00000265519		33.4386	0.890806	0.425259	2.09474	0.0361945	0.545013	0.521372	0.245543	0.0337247	0.0785512	1.20058	0.516422	0.0200826	0.772034
ENSG00000291068		471.47	0.650324	0.202382	3.21334	0.001312	0.15166	0.524152	0.120514	1.37e-05	0.000107824	-0.566416	0.262991	0.0312597	0.797013
ENSG00000269821	KCNQ1OT1	469.342	0.617254	0.292777	2.10827	0.0350077	0.541546	1.19847	0.200755	2.38e-09	7.15e-08	-0.620126	0.273305	0.023269	0.772034
ENSG00000251293		29.175	-1.14053	0.498384	-2.28845	0.0221113	0.481168	-1.56367	0.399761	9.17e-05	0.000553203	-1.61311	0.755978	0.0328588	0.804031
ENSG00000233005		13.4481	-1.37803	0.699868	-1.96899	0.0489543	0.596839	-1.53282	0.5491	0.00524637	0.0167446	-2.71976	1.13304	0.0163763	0.76866
ENSG00000256196		119.387	-1.75272	0.507597	-3.45296	0.000554462	0.101732	-1.82137	0.326086	2.33e-08	4.81e-07	0.739423	0.354982	0.0372524	0.821943

## Sheet: Table S12 - Male vs Female AD
geneID	gene_symbol	baseMean.x	log2FoldChange_M_v_F_AD	lfcSE.x	stat.x	pvalue.x	padj.x	GSE173955_log2foldchange	lfcSE.y	pvalue.y	padj.y	GSE184942_log2FoldChange	lfcSE.z	pvalue.z	padj.z
ENSG00000205696	ADARB2-AS1	101.508	2.74142	0.742374	3.69278	0.000221817	0.00779081	1.0755	0.439078	0.0143076	0.0386512	-0.891017	0.389869	0.0222879	0.772034
ENSG00000260573		2.98973	2.70963	1.35877	1.99417	0.0461331	NA	1.7898	0.828127	0.0306754	0.0727404	2.675	1.28009	0.0366451	0.818374
ENSG00000257222		8.7209	2.55355	1.17491	2.17339	0.0297507	0.150239	1.34169	0.598738	0.0250346	0.061564	-2.10383	1.06695	0.0486291	0.850639
ENSG00000241345		38.9461	2.50348	1.08397	2.30954	0.0209134	0.122372	1.33099	0.52091	0.0106149	0.0301179	-1.74421	0.826515	0.0348311	0.813658
ENSG00000271959		104.048	2.25464	0.940463	2.39737	0.0165131	0.105624	2.04862	0.42679	1.59e-06	1.72e-05	1.30298	0.625633	0.0372824	0.821943
ENSG00000267279		14.2767	2.22149	1.06619	2.08357	0.0371995	0.169846	1.00205	0.477142	0.0357201	0.0821288	2.43626	0.928179	0.00867059	0.679074
ENSG00000215808	LINC01139	61.4912	1.97962	0.590623	3.35175	0.000803022	0.0168219	1.50468	0.301532	6.03e-07	7.61e-06	1.35543	0.575417	0.0184945	0.772034
ENSG00000280916	FOXCUT	46.7596	1.9525	0.967607	2.01786	0.0436058	0.186218	1.85025	0.408558	5.93e-06	5.29e-05	1.7938	0.868483	0.0388811	0.825729
ENSG00000289591		118.438	1.88305	0.779079	2.41702	0.0156481	0.102181	1.94188	0.368088	1.32e-07	2.08e-06	1.25477	0.600513	0.0366632	0.818374
ENSG00000226363	HAGLROS	7.89107	1.78188	0.825099	2.15959	0.0308041	NA	1.76316	0.558435	0.00159225	0.00615316	-2.37956	1.12157	0.0338694	0.808419
ENSG00000287338		880.523	1.74151	0.739259	2.35575	0.0184856	0.113251	1.61192	0.425764	0.000153119	0.000857675	1.56566	0.714227	0.0283722	0.778568
ENSG00000283175		101.465	1.72292	0.830432	2.07473	0.0380113	0.171669	0.857361	0.367375	0.0196089	0.0501953	-2.28719	0.539425	2.23e-05	0.0435556
ENSG00000260260	SNHG19	131.378	1.69181	0.544439	3.10744	0.00188716	0.0287324	0.779031	0.291651	0.00756004	0.0227261	0.969089	0.442927	0.0286754	0.779694
ENSG00000287633		24.1765	1.56128	0.424596	3.6771	0.000235899	0.00809732	0.895845	0.292011	0.00215609	0.00793476	-1.67222	0.780933	0.0322487	0.799835
ENSG00000290823		43.2409	1.45539	0.54643	2.66346	0.00773409	0.0673561	0.91637	0.30315	0.00250424	0.00897998	-0.491232	0.225461	0.0293474	0.784985
ENSG00000266916	ZNF793-AS1	130.818	1.3542	0.339178	3.99259	6.54e-05	0.00340755	0.417886	0.18532	0.0241371	0.0597236	-1.103	0.50116	0.0277436	0.778568
ENSG00000231768	LINC01354	428.598	1.31204	0.647539	2.0262	0.0427443	0.184114	1.34197	0.264535	3.92e-07	5.26e-06	1.3318	0.483054	0.0058328	0.603337
ENSG00000254533		14.4261	1.25123	0.58914	2.12383	0.0336844	0.160605	1.04823	0.343415	0.00227044	0.00827855	1.63943	0.746646	0.0281112	0.778568
ENSG00000269821	KCNQ1OT1	769.535	1.20654	0.395757	3.04869	0.00229843	0.0322137	1.19847	0.200755	2.38e-09	7.15e-08	-0.620126	0.273305	0.023269	0.772034
ENSG00000287467		28.8305	1.18051	0.562399	2.09907	0.0358111	0.166508	0.890761	0.270473	0.000990006	0.00414746	1.13294	0.546721	0.0382422	0.825729
ENSG00000290907		28.9539	1.17301	0.516692	2.27023	0.0231937	0.129813	1.26696	0.290388	1.28e-05	0.000102461	-1.22774	0.507651	0.0155855	0.766925
ENSG00000275180		79.8952	1.11706	0.396614	2.81649	0.00485517	0.0506616	0.692993	0.215452	0.00129779	0.00519016	-0.695381	0.339401	0.0404774	0.826223
ENSG00000204261	PSMB8-AS1	128.311	1.06269	0.479915	2.21433	0.0268063	0.141015	0.66085	0.256731	0.0100503	0.0287794	1.18699	0.537851	0.0273198	0.778568
ENSG00000247982	LINC00926	124.056	0.809191	0.403417	2.00584	0.0448733	0.189628	0.888681	0.232626	0.000133336	0.000761419	-1.3937	0.345459	5.48e-05	0.074375
ENSG00000204380	PKP4-AS1	80.9797	0.680092	0.338882	2.00687	0.0447636	0.189506	0.84749	0.195869	1.51e-05	0.000118191	-0.702277	0.312206	0.0244867	0.772034
ENSG00000291228		41.5924	-1.04147	0.337792	-3.08316	0.00204818	0.0300418	-0.893011	0.219674	4.8e-05	0.000317013	0.707158	0.310454	0.0227372	0.772034
ENSG00000277701		57.1945	-1.15635	0.453646	-2.54902	0.0108027	0.08205	-0.645623	0.275927	0.0192924	0.0495402	-1.02176	0.490676	0.0373111	0.821943
ENSG00000291127	ANKRD36BP2	228.806	-1.24972	0.47981	-2.60461	0.00919801	0.0746467	-0.7863	0.241499	0.00113028	0.00462967	-1.10463	0.549388	0.0443621	0.836442
ENSG00000288079		44.7385	-1.27457	0.487025	-2.61706	0.00886907	0.0733472	0.846841	0.269983	0.00170894	0.00652519	0.955753	0.412189	0.02041	0.772034
ENSG00000250107	CACNA1G-AS1	14.3226	-1.32136	0.614431	-2.15055	0.0315119	0.155126	-1.28871	0.303656	2.2e-05	0.000162902	1.6877	0.677631	0.0127533	0.733808
ENSG00000272274	LINC00551	26.1469	-1.4053	0.524839	-2.67758	0.00741567	0.0657048	-1.26309	0.269582	2.79e-06	2.79e-05	-1.22263	0.529767	0.0210069	0.772034
ENSG00000286523		10.039	-1.44947	0.635853	-2.27956	0.0226336	0.128082	-2.68507	0.418209	1.36e-10	6.74e-09	-3.20031	0.599112	9.21e-08	0.000759264
ENSG00000267506		38.6185	-1.47081	0.602719	-2.44029	0.0146756	0.0986113	-1.75007	0.326903	8.63e-08	1.45e-06	1.16066	0.562039	0.0389153	0.825729
ENSG00000224223	VSTM2A-OT1	64.8747	-1.61646	0.735647	-2.19733	0.0279969	0.144971	-0.928616	0.32881	0.00474033	0.0153855	-0.854845	0.391314	0.0289217	0.780653
ENSG00000231806	PCAT7	7.40424	-2.0808	0.902647	-2.30522	0.0211545	NA	-1.63494	0.49573	0.000973594	0.00409551	2.4383	1.15035	0.0340396	0.808419
ENSG00000225280		19.8922	-2.38949	0.976952	-2.44586	0.0144507	0.0977632	2.30191	0.579115	7.04e-05	0.000442246	-2.8471	1.24667	0.0223858	0.772034
ENSG00000286063		3.94093	-2.99657	1.36549	-2.1945	0.0281992	NA	-1.26471	0.533094	0.0176734	0.0460302	-4.767	1.48489	0.00132575	0.362084
ENSG00000288523		2.27941	-5.18934	2.35592	-2.20268	0.027617	NA	-3.08112	0.827729	0.000197357	0.00106077	3.785	1.61596	0.0191675	0.772034

## Sheet: Table S13 - Sex biased lncRNAs
geneID	gene_symbol	baseMean.x	log2FoldChange_M_v_F_AD	lfcSE.x	stat.x	pvalue.x	padj.x	GSE173955_log2foldchange	lfcSE.y	pvalue.y	padj.y	GSE184942_log2FoldChange	lfcSE.z	pvalue.z	padj.z
ENSG00000205696	ADARB2-AS1	101.508	2.74142	0.742374	3.69278	0.000221817	0.00779081	1.0755	0.439078	0.0143076	0.0386512	-0.891017	0.389869	0.0222879	0.772034
ENSG00000260573		2.98973	2.70963	1.35877	1.99417	0.0461331	NA	1.7898	0.828127	0.0306754	0.0727404	2.675	1.28009	0.0366451	0.818374
ENSG00000257222		8.7209	2.55355	1.17491	2.17339	0.0297507	0.150239	1.34169	0.598738	0.0250346	0.061564	-2.10383	1.06695	0.0486291	0.850639
ENSG00000241345		38.9461	2.50348	1.08397	2.30954	0.0209134	0.122372	1.33099	0.52091	0.0106149	0.0301179	-1.74421	0.826515	0.0348311	0.813658
ENSG00000271959		104.048	2.25464	0.940463	2.39737	0.0165131	0.105624	2.04862	0.42679	1.59e-06	1.72e-05	1.30298	0.625633	0.0372824	0.821943
ENSG00000267279		14.2767	2.22149	1.06619	2.08357	0.0371995	0.169846	1.00205	0.477142	0.0357201	0.0821288	2.43626	0.928179	0.00867059	0.679074
ENSG00000215808	LINC01139	61.4912	1.97962	0.590623	3.35175	0.000803022	0.0168219	1.50468	0.301532	6.03e-07	7.61e-06	1.35543	0.575417	0.0184945	0.772034
ENSG00000280916	FOXCUT	46.7596	1.9525	0.967607	2.01786	0.0436058	0.186218	1.85025	0.408558	5.93e-06	5.29e-05	1.7938	0.868483	0.0388811	0.825729
ENSG00000289591		118.438	1.88305	0.779079	2.41702	0.0156481	0.102181	1.94188	0.368088	1.32e-07	2.08e-06	1.25477	0.600513	0.0366632	0.818374
ENSG00000226363	HAGLROS	7.89107	1.78188	0.825099	2.15959	0.0308041	NA	1.76316	0.558435	0.00159225	0.00615316	-2.37956	1.12157	0.0338694	0.808419
ENSG00000287338		880.523	1.74151	0.739259	2.35575	0.0184856	0.113251	1.61192	0.425764	0.000153119	0.000857675	1.56566	0.714227	0.0283722	0.778568
ENSG00000283175		101.465	1.72292	0.830432	2.07473	0.0380113	0.171669	0.857361	0.367375	0.0196089	0.0501953	-2.28719	0.539425	2.23e-05	0.0435556
ENSG00000260260	SNHG19	131.378	1.69181	0.544439	3.10744	0.00188716	0.0287324	0.779031	0.291651	0.00756004	0.0227261	0.969089	0.442927	0.0286754	0.779694
ENSG00000287633		24.1765	1.56128	0.424596	3.6771	0.000235899	0.00809732	0.895845	0.292011	0.00215609	0.00793476	-1.67222	0.780933	0.0322487	0.799835
ENSG00000290823		43.2409	1.45539	0.54643	2.66346	0.00773409	0.0673561	0.91637	0.30315	0.00250424	0.00897998	-0.491232	0.225461	0.0293474	0.784985
ENSG00000266916	ZNF793-AS1	130.818	1.3542	0.339178	3.99259	6.54e-05	0.00340755	0.417886	0.18532	0.0241371	0.0597236	-1.103	0.50116	0.0277436	0.778568
ENSG00000231768	LINC01354	428.598	1.31204	0.647539	2.0262	0.0427443	0.184114	1.34197	0.264535	3.92e-07	5.26e-06	1.3318	0.483054	0.0058328	0.603337
ENSG00000254533		14.4261	1.25123	0.58914	2.12383	0.0336844	0.160605	1.04823	0.343415	0.00227044	0.00827855	1.63943	0.746646	0.0281112	0.778568
ENSG00000287467		28.8305	1.18051	0.562399	2.09907	0.0358111	0.166508	0.890761	0.270473	0.000990006	0.00414746	1.13294	0.546721	0.0382422	0.825729
ENSG00000290907		28.9539	1.17301	0.516692	2.27023	0.0231937	0.129813	1.26696	0.290388	1.28e-05	0.000102461	-1.22774	0.507651	0.0155855	0.766925
ENSG00000275180		79.8952	1.11706	0.396614	2.81649	0.00485517	0.0506616	0.692993	0.215452	0.00129779	0.00519016	-0.695381	0.339401	0.0404774	0.826223
ENSG00000204261	PSMB8-AS1	128.311	1.06269	0.479915	2.21433	0.0268063	0.141015	0.66085	0.256731	0.0100503	0.0287794	1.18699	0.537851	0.0273198	0.778568
ENSG00000247982	LINC00926	124.056	0.809191	0.403417	2.00584	0.0448733	0.189628	0.888681	0.232626	0.000133336	0.000761419	-1.3937	0.345459	5.48e-05	0.074375
ENSG00000204380	PKP4-AS1	80.9797	0.680092	0.338882	2.00687	0.0447636	0.189506	0.84749	0.195869	1.51e-05	0.000118191	-0.702277	0.312206	0.0244867	0.772034
ENSG00000291228		41.5924	-1.04147	0.337792	-3.08316	0.00204818	0.0300418	-0.893011	0.219674	4.8e-05	0.000317013	0.707158	0.310454	0.0227372	0.772034
ENSG00000277701		57.1945	-1.15635	0.453646	-2.54902	0.0108027	0.08205	-0.645623	0.275927	0.0192924	0.0495402	-1.02176	0.490676	0.0373111	0.821943
ENSG00000291127	ANKRD36BP2	228.806	-1.24972	0.47981	-2.60461	0.00919801	0.0746467	-0.7863	0.241499	0.00113028	0.00462967	-1.10463	0.549388	0.0443621	0.836442
ENSG00000288079		44.7385	-1.27457	0.487025	-2.61706	0.00886907	0.0733472	0.846841	0.269983	0.00170894	0.00652519	0.955753	0.412189	0.02041	0.772034
ENSG00000250107	CACNA1G-AS1	14.3226	-1.32136	0.614431	-2.15055	0.0315119	0.155126	-1.28871	0.303656	2.2e-05	0.000162902	1.6877	0.677631	0.0127533	0.733808
ENSG00000272274	LINC00551	26.1469	-1.4053	0.524839	-2.67758	0.00741567	0.0657048	-1.26309	0.269582	2.79e-06	2.79e-05	-1.22263	0.529767	0.0210069	0.772034
ENSG00000286523		10.039	-1.44947	0.635853	-2.27956	0.0226336	0.128082	-2.68507	0.418209	1.36e-10	6.74e-09	-3.20031	0.599112	9.21e-08	0.000759264
ENSG00000267506		38.6185	-1.47081	0.602719	-2.44029	0.0146756	0.0986113	-1.75007	0.326903	8.63e-08	1.45e-06	1.16066	0.562039	0.0389153	0.825729
ENSG00000224223	VSTM2A-OT1	64.8747	-1.61646	0.735647	-2.19733	0.0279969	0.144971	-0.928616	0.32881	0.00474033	0.0153855	-0.854845	0.391314	0.0289217	0.780653
ENSG00000231806	PCAT7	7.40424	-2.0808	0.902647	-2.30522	0.0211545	NA	-1.63494	0.49573	0.000973594	0.00409551	2.4383	1.15035	0.0340396	0.808419
ENSG00000225280		19.8922	-2.38949	0.976952	-2.44586	0.0144507	0.0977632	2.30191	0.579115	7.04e-05	0.000442246	-2.8471	1.24667	0.0223858	0.772034
ENSG00000286063		3.94093	-2.99657	1.36549	-2.1945	0.0281992	NA	-1.26471	0.533094	0.0176734	0.0460302	-4.767	1.48489	0.00132575	0.362084
ENSG00000288523		2.27941	-5.18934	2.35592	-2.20268	0.027617	NA	-3.08112	0.827729	0.000197357	0.00106077	3.785	1.61596	0.0191675	0.772034

## Sheet: TableS14 - k-mer profile
	AAAAAA	AAAAAG	AAAAAT	AAAAAC	AAAAGA	AAAAGG	AAAAGT	AAAAGC	AAAATA	AAAATG	AAAATT	AAAATC	AAAACA	AAAACG	AAAACT	AAAACC	AAAGAA	AAAGAG	AAAGAT	AAAGAC	AAAGGA	AAAGGG	AAAGGT	AAAGGC	AAAGTA	AAAGTG	AAAGTT	AAAGTC	AAAGCA	AAAGCG	AAAGCT	AAAGCC	AAATAA	AAATAG	AAATAT	AAATAC	AAATGA	AAATGG	AAATGT	AAATGC	AAATTA	AAATTG	AAATTT	AAATTC	AAATCA	AAATCG	AAATCT	AAATCC	AAACAA
>ENST00000606034.1|ENSG00000272512.1|OTTHUMG00000185581.1|OTTHUMT00000470770.1|ENST00000606034|ENSG00000272512|2086|	0.428742	0.184245	0.0943661	0.276744	0.164687	0.286178	0.298322	0.322771	0.119424	0.113609	0.192543	0.320458	0.656546	0.619121	0.285229	0.348512	0.143111	0.246527	0.291745	0.34331	0.180972	1.00205	0.428047	0.365702	1.0404	0.292213	0.36305	1.53505	0.233867	0.655881	0.340898	0.360182	0.13852	0.395122	0.248038	0.350627	0.200634	0.845525	0.805401	0.334678	0.282054	0.358556	0.246632	0.351854	0.280825	0.671212	0.334678	0.415098	0.242515
>ENST00000647729.1|ENSG00000285649.1|OTTHUMG00000192656.1|OTTHUMT00000498739.1|ENST00000647729|ENSG00000285649|2044|	0.428742	0.6911	0.0943661	0.276744	0.628098	0.847615	0.896727	0.912669	0.119424	0.655037	0.192543	0.918957	0.169495	0.619121	0.865198	0.348512	0.533968	1.20204	0.291745	0.34331	0.721459	1.0125	1.10973	0.365702	1.05105	0.897609	0.36305	0.424204	1.21609	0.655881	0.955645	0.360182	0.13852	0.395122	0.248038	1.42115	0.200634	0.258593	0.240783	1.38444	0.282054	0.358556	0.246632	0.351854	0.280825	2.32938	0.334678	1.05298	0.242515
>ENST00000671560.1|ENSG00000287661.1|OTTHUMG00000195723.1|OTTHUMT00000528445.1|ENST00000671560|ENSG00000287661|1861|	1.09227	0.732636	0.957789	0.276744	0.164687	0.892758	1.3888	0.322771	0.119424	1.43608	1.17988	0.966468	0.169495	0.619121	0.285229	1.46908	1.58101	0.84674	0.291745	0.34331	0.765235	0.374093	1.16232	0.365702	1.57311	1.3936	0.36305	0.424204	0.233867	0.655881	1.00417	0.360182	1.25684	0.395122	0.810117	0.350627	1.18297	1.34661	1.29329	0.334678	0.890013	1.49286	1.26903	0.351854	0.920049	0.671212	0.334678	1.10294	0.242515
>ENST00000455929.1|ENSG00000233061.1|OTTHUMG00000009973.1|OTTHUMT00000027639.1|TTLL7-IT1-201|TTLL7-IT1|2921|	0.719174	0.184245	1.12506	0.685872	1.00836	0.286178	0.298322	1.09376	0.734439	0.512447	1.86555	1.10204	0.169495	0.619121	1.04396	0.806603	0.664334	0.974909	1.07424	0.802166	0.180972	0.374093	0.936321	0.365702	0.397715	0.292213	0.36305	0.923801	0.657239	0.655881	0.340898	1.1801	0.458636	0.395122	0.931905	0.820149	0.590752	0.700381	0.66499	0.793228	1.69777	0.823581	1.64772	0.816609	0.280825	0.671212	0.790744	0.888951	0.592407
>ENST00000702238.1|ENSG00000289355.2|-|-|ENST00000702238|ENSG00000289355|1395|	0.428742	0.184245	1.16065	1.52509	0.164687	0.286178	0.298322	1.12268	0.758729	0.113609	1.40163	1.64722	0.169495	0.619121	1.95315	1.18364	1.07889	1.00262	1.10349	0.34331	1.40335	0.374093	1.34339	0.365702	1.27761	1.63117	1.21184	0.424204	1.5154	0.655881	1.17225	0.360182	1.16874	0.395122	0.958306	1.20417	0.200634	0.258593	0.240783	0.334678	1.04743	1.73473	1.00239	0.351854	0.280825	0.671212	1.16653	1.2756	0.242515
>ENST00000661054.1|ENSG00000287831.1|OTTHUMG00000195745.1|OTTHUMT00000528575.1|ENST00000661054|ENSG00000287831|2518|	0.658346	0.608146	1.58771	0.276744	1.50767	0.757111	1.17345	0.322771	1.46542	1.42282	1.255	1.49134	0.169495	0.619121	0.285229	0.348512	1.61162	1.06383	1.91887	1.79643	0.633823	0.374093	0.428047	0.365702	0.948374	0.8012	1.83407	0.989977	0.714911	0.655881	0.858	0.890274	1.86368	0.395122	1.51551	0.350627	0.983536	0.760153	1.99777	0.334678	1.6316	0.358556	1.34593	0.87896	0.7783	0.671212	1.23218	1.34287	0.242515
>ENST00000659290.1|ENSG00000287338.1|OTTHUMG00000195717.1|OTTHUMT00000528403.1|ENST00000659290|ENSG00000287338|2297|	0.891626	0.990747	0.828577	1.15197	1.17257	1.46866	0.84162	0.322771	1.1298	0.604325	1.32573	0.320458	0.959613	0.619121	0.285229	0.909686	0.49567	0.246527	1.22996	0.90539	1.03584	1.36711	0.428047	0.365702	0.397715	0.841974	0.36305	1.03441	1.68575	0.655881	0.340898	0.360182	1.31756	0.395122	0.248038	0.925332	0.200634	1.19342	0.240783	0.334678	1.71374	0.358556	0.246632	0.351854	0.280825	0.671212	0.334678	0.415098	0.674607
>ENST00000634905.2|ENSG00000291068.1|-|OTTHUMT00000488432.1|ENST00000634905|ENSG00000291068|2975|	0.428742	0.550492	0.916515	0.276744	0.768866	0.286178	0.298322	0.752301	0.725306	1.06815	0.5788	0.320458	0.527187	0.619121	0.707148	0.348512	0.422439	0.649706	1.06322	1.41571	0.88053	0.374093	1.29937	0.365702	0.397715	0.292213	0.36305	0.424204	0.233867	0.655881	0.789531	0.820346	0.453407	0.892323	0.624003	0.350627	1.13765	1.02713	0.658292	1.12938	0.282054	0.358556	0.246632	1.15619	0.712058	0.671212	0.334678	0.881588	0.864461
>ENST00000653353.1|ENSG00000231768.2|OTTHUMG00000037976.8|OTTHUMT00000092697.2|LINC01354-204|LINC01354|2887|	1.03896	0.560334	1.60371	0.690069	0.78386	0.704727	0.745829	0.7636	1.17301	1.30821	0.58911	1.10915	0.169495	0.619121	0.285229	0.811226	1.05431	1.24421	0.291745	0.34331	0.583182	0.853116	0.941366	0.365702	0.397715	1.08945	1.47338	0.928774	0.661561	0.655881	0.801257	0.360182	1.3128	0.905108	0.938316	1.4667	0.904025	1.04521	0.669319	1.14791	1.02625	1.4659	0.246632	0.351854	0.723395	0.671212	1.14398	1.25248	0.242515
>ENST00000664950.1|ENSG00000287633.1|OTTHUMG00000195816.1|OTTHUMT00000528892.1|ENST00000664950|ENSG00000287633|1915|	1.178	1.1093	1.22811	1.27758	0.164687	0.87869	0.298322	0.945006	0.976652	0.685209	0.755577	0.320458	0.693087	0.619121	1.3254	0.348512	0.143111	0.83279	0.291745	0.995614	1.1594	0.374093	0.428047	0.365702	0.397715	0.292213	0.36305	0.424204	1.26342	0.655881	1.77467	1.47681	0.952915	0.395122	0.248038	1.01715	0.200634	0.258593	0.846637	0.986573	0.282054	0.358556	0.83262	0.351854	0.280825	0.671212	0.983256	0.415098	0.242515
>ENST00000649127.1|ENSG00000215808.4|OTTHUMG00000039532.4|OTTHUMT00000498328.2|LINC01139-204|LINC01139|1061|	0.924984	1.57689	0.876804	1.20684	0.956634	1.22622	2.29024	0.322771	0.119424	1.02384	1.0905	0.320458	1.01055	0.619121	1.82667	1.3714	0.143111	0.246527	1.87116	1.36763	0.180972	2.02921	0.428047	0.365702	0.397715	0.292213	0.36305	2.57089	0.233867	0.655881	0.340898	0.360182	1.38463	0.395122	0.248038	0.350627	0.200634	0.258593	1.77078	1.35843	0.282054	1.39436	1.73852	1.38716	0.280825	0.671212	0.334678	0.415098	0.242515
>ENST00000659037.1|ENSG00000286747.1|OTTHUMG00000194728.1|OTTHUMT00000521250.1|ENST00000659037|ENSG00000286747|864|	0.428742	0.184245	0.0943661	0.276744	1.09004	0.286178	0.298322	2.0875	0.119424	0.113609	1.2362	0.320458	0.169495	0.619121	1.40594	0.348512	0.143111	0.246527	0.291745	1.52672	1.83976	0.374093	0.428047	0.365702	0.397715	1.45419	1.56225	0.424204	0.233867	2.33117	0.340898	1.56118	1.02084	0.395122	0.248038	1.55587	0.200634	1.40672	0.240783	0.334678	1.98905	0.358556	0.246632	0.351854	0.280825	0.671212	0.334678	0.415098	0.242515
>ENST00000621134.4|ENSG00000237667.7|OTTHUMG00000151368.6|OTTHUMT00000322403.2|LINC01115-202|LINC01115|1519|	0.428742	0.832175	1.42013	0.276744	0.164687	1.47611	0.298322	0.322771	1.46183	0.803653	0.872628	1.57436	1.24259	0.619121	0.285229	0.348512	0.143111	0.953598	0.291745	1.12673	0.180972	2.37355	0.428047	0.365702	1.22262	0.292213	1.1583	0.424204	0.962342	0.655881	1.11954	0.360182	0.13852	0.395122	1.70853	1.15042	0.200634	1.01567	0.970559	0.334678	0.282054	1.15145	0.953383	1.14433	1.03222	0.671212	1.1138	1.22152	0.242515
>ENST00000435237.1|ENSG00000233005.2|OTTHUMG00000151796.3|OTTHUMT00000323950.2|ENST00000435237|ENSG00000233005|488|	0.428742	0.184245	0.0943661	0.276744	0.164687	0.286178	0.298322	0.322771	0.119424	0.113609	1.72249	0.320458	0.169495	2.79146	0.285229	0.348512	2.00199	0.246527	0.291745	0.34331	1.72622	0.374093	3.03678	0.365702	0.397715	0.292213	0.36305	0.424204	0.233867	0.655881	3.2911	0.360182	0.13852	0.395122	1.74916	0.350627	1.72398	0.258593	0.240783	0.334678	0.282054	2.84203	1.82264	2.07198	0.280825	0.671212	0.334678	0.415098	1.65232
>ENST00000453451.5|ENSG00000226994.9|OTTHUMG00000195988.1|OTTHUMT00000325417.2|ENST00000453451|ENSG00000226994|580|	0.428742	0.184245	0.0943661	0.276744	0.164687	0.286178	0.298322	0.322771	1.35079	1.50038	0.192543	0.320458	0.169495	0.619121	0.285229	1.8822	0.143111	0.246527	1.79048	1.87884	0.180972	0.374093	0.428047	0.365702	0.397715	0.292213	0.36305	0.424204	1.68256	0.655881	0.340898	0.360182	1.31476	0.395122	0.248038	1.91168	0.200634	0.258593	1.69156	0.334678	0.282054	1.90888	1.66045	0.351854	1.76599	0.671212	0.334678	0.415098	0.242515
>ENST00000506009.2|ENSG00000250116.2|OTTHUMG00000164842.1|OTTHUMT00000380572.1|RHOQ-AS1-201|RHOQ-AS1|1519|	0.792018	0.832175	0.68146	1.45499	0.759379	0.286178	0.298322	1.56193	0.119424	0.803653	0.872628	1.07955	1.5787	0.619121	1.50729	1.13075	1.02137	0.246527	0.291745	1.12673	1.68491	0.374093	1.28679	0.365702	0.397715	0.292213	0.36305	0.424204	1.44411	0.655881	1.11954	0.360182	0.13852	0.395122	1.36441	1.66195	1.33555	0.258593	0.970559	0.334678	0.282054	0.358556	1.42566	1.14433	1.03222	0.671212	0.334678	0.415098	0.242515
>ENST00000666273.1|ENSG00000287250.1|OTTHUMG00000195623.1|OTTHUMT00000527880.1|ENST00000666273|ENSG00000287250|1154|	0.67807	0.184245	2.20164	0.276744	1.75762	1.1692	0.298322	0.322771	0.86318	1.50116	1.94984	0.320458	0.169495	0.619121	0.285229	1.31084	1.21652	0.246527	1.79129	1.30701	0.180972	1.36523	1.47897	0.365702	1.40955	0.292213	0.36305	1.45998	1.68336	0.655881	0.340898	0.360182	0.84382	1.44028	1.59233	1.91251	1.95082	0.258593	1.14191	0.334678	1.16692	0.358556	1.66123	1.32609	1.76679	0.671212	0.334678	0.415098	0.242515
>ENST00000393515.8|ENSG00000291127.1|-|OTTHUMT00000323522.1|ANKRD36BP2-202|ANKRD36BP2|1812|	0.872212	1.46222	0.0943661	1.31815	1.35517	1.33834	1.40941	1.42038	1.3127	1.1335	0.781907	0.98052	0.717901	0.619121	0.925246	1.02936	1.40884	1.28907	1.74754	1.48639	1.19934	0.374093	1.17784	1.07673	1.11697	0.959731	1.0556	0.424204	1.64047	1.68649	1.47775	0.360182	1.51903	0.395122	1.23254	1.04726	1.5244	0.916851	0.874565	1.01616	0.282054	1.86511	0.246632	0.351854	0.933985	1.81949	1.01273	1.1177	1.46206
>ENST00000656264.1|ENSG00000277701.5|OTTHUMG00000188202.4|OTTHUMT00000476582.3|ENST00000656264|ENSG00000277701|3870|	0.906506	1.40609	1.08252	1.07759	0.649777	1.09595	1.15714	0.939109	1.12132	1.08521	1.1513	1.71411	0.687965	0.619121	1.11964	0.993678	1.24686	0.565865	1.15167	0.34331	0.491026	1.04065	0.827104	0.741771	0.778645	0.642784	2.20807	0.816203	0.832835	1.22885	0.697362	0.726098	0.945651	1.35754	0.79157	1.64401	1.3192	0.882112	0.240783	0.980454	1.09355	1.25453	1.04808	1.4542	1.50644	0.671212	1.21558	1.32586	1.11301
>ENST00000610202.2|ENSG00000272902.2|OTTHUMG00000186030.2|OTTHUMT00000472087.2|TBC1D8-AS1-201|TBC1D8-AS1|2478|	0.661775	0.614075	1.03727	1.10313	0.864808	0.763595	0.808099	1.19696	1.07563	0.921771	1.26711	0.830317	1.40319	1.37192	0.285229	1.26027	1.16192	0.246527	0.802253	0.34331	0.640096	0.919002	1.01109	0.917023	0.955759	1.18735	0.36305	0.997527	0.721512	0.655881	1.55138	1.28801	0.803793	1.38668	1.29949	0.890213	0.200634	0.766989	1.09369	1.24723	1.4064	0.893089	0.718594	0.886084	0.280825	0.671212	1.54581	0.959547	0.647016
>ENST00000627215.1|ENSG00000281162.4|OTTHUMG00000189566.1|OTTHUMT00000479975.1|LINC01127-202|LINC01127|3727|	1.03674	0.73141	0.588602	0.874881	0.665518	0.286178	0.656273	0.958252	0.39232	0.434944	0.7678	0.320458	0.704602	1.16031	0.285229	0.348512	0.738999	0.246527	0.291745	1.25411	0.501706	0.374093	0.840437	0.365702	1.10044	0.654692	0.36305	1.14528	1.45791	0.655881	1.00274	0.738462	0.395088	0.395122	0.808866	0.730641	0.991226	1.13994	0.240783	0.705552	0.617019	0.734822	0.845244	1.02591	0.634709	0.671212	0.334678	0.798723	0.960681
>ENST00000690368.1|ENSG00000235597.3|OTTHUMG00000153050.33|-|LINC01102-236|LINC01102|1402|	0.428742	0.184245	0.0943661	1.5209	0.164687	0.286178	0.298322	0.322771	0.119424	0.848871	0.917343	0.320458	0.84594	0.619121	1.57473	2.08847	0.143111	0.246527	0.291745	0.34331	0.915033	1.76631	0.428047	0.365702	0.397715	0.292213	1.20862	0.424204	1.88266	0.655881	0.340898	0.360182	0.741222	0.395122	0.248038	0.350627	0.921453	0.258593	1.51998	1.16736	1.04445	0.358556	1.8579	1.72298	0.280825	0.671212	0.334678	1.27235	0.895941
>ENST00000669335.1|ENSG00000288565.1|OTTHUMG00000153065.3|OTTHUMT00000528852.1|ENST00000669335|ENSG00000288565|4963|	0.861442	0.613175	0.640412	0.747341	0.863465	0.286178	0.575	0.824065	0.674219	1.06703	0.987982	1.02916	0.394217	0.619121	0.777843	1.07918	0.471881	1.07236	1.00129	0.630463	0.180972	0.374093	0.748127	0.66688	0.954639	0.572489	1.10607	1.40498	0.913535	0.655881	0.863948	0.653029	0.929761	0.973307	1.29768	0.350627	1.13654	0.765952	1.09213	0.334678	1.26826	0.649799	0.905722	1.09224	0.784059	0.671212	0.858076	0.958449	0.646162
>ENST00000667846.1|ENSG00000228528.2|OTTHUMG00000153054.5|OTTHUMT00000329249.2|ENST00000667846|ENSG00000228528|1147|	0.428742	0.184245	0.0943661	0.276744	1.39898	1.17325	0.298322	0.322771	0.119424	1.50661	0.192543	0.320458	0.169495	0.619121	1.19863	0.348512	1.22116	1.12507	0.291745	0.34331	1.0381	0.374093	1.48354	1.37138	0.397715	1.80917	2.33566	0.424204	0.233867	0.655881	0.340898	0.360182	0.847235	0.395122	0.248038	0.350627	1.04288	0.258593	1.69795	2.28558	1.71691	1.91552	0.246632	0.351854	1.21141	0.671212	0.334678	0.415098	1.00875
>ENST00000662784.1|ENSG00000269707.2|OTTHUMG00000182993.2|OTTHUMT00000527699.1|ENST00000662784|ENSG00000269707|1985|	1.15719	1.84757	0.56323	1.56873	0.996702	1.59054	1.34007	1.67924	0.595994	1.06815	1.69944	0.320458	1.34976	0.619121	0.879359	0.981144	1.52285	1.22271	0.905522	2.02402	1.44642	2.0934	0.428047	1.02683	0.397715	0.912267	0.36305	1.11076	0.821027	0.655881	1.40733	1.00501	0.13852	0.395122	0.780665	1.44349	0.200634	1.29795	1.24572	1.40649	1.26942	1.00023	1.53945	0.351854	1.31304	0.671212	0.334678	0.415098	1.63035
>ENST00000645030.2|ENSG00000172965.17|OTTHUMG00000150313.58|OTTHUMT00000494277.2|MIR4435-2HG-226|MIR4435-2HG|858|	0.428742	0.184245	0.0943661	0.276744	1.09484	1.3819	0.298322	0.322771	1.05194	0.113609	0.192543	1.47685	0.169495	0.619121	0.285229	0.348512	0.945363	1.94484	0.291745	0.34331	0.180972	1.59474	1.71718	1.59797	0.397715	1.45979	0.36305	0.424204	1.34884	0.655881	2.16464	0.360182	1.02547	0.395122	0.248038	2.21055	1.2443	0.258593	0.240783	0.334678	0.282054	1.56032	0.246632	0.351854	0.280825	0.671212	1.518	0.415098	0.242515
>ENST00000342892.4|ENSG00000204380.4|OTTHUMG00000153965.2|OTTHUMT00000333244.1|PKP4-AS1-201|PKP4-AS1|4067|	0.503745	0.460806	0.737357	0.581697	0.629658	0.849446	0.898656	0.648808	0.585766	1.21325	0.484696	1.14767	0.666686	1.12203	1.44996	0.348512	0.3525	0.803799	1.1199	0.34331	0.477431	1.63533	0.428047	1.01345	1.29502	0.899555	0.36305	0.799459	0.808863	0.655881	0.340898	0.710338	1.18819	1.53487	0.532165	0.350627	0.49094	0.857348	0.816858	1.18732	0.591779	0.987165	1.01794	0.351854	0.874853	0.671212	0.951793	1.05501	0.501976
>ENST00000426615.4|ENSG00000226363.4|OTTHUMG00000154176.3|OTTHUMT00000334247.3|HAGLROS-201|HAGLROS|1122|	0.428742	0.184245	0.84344	0.276744	0.164687	0.286178	0.298322	0.322771	1.37505	0.113609	0.192543	0.320458	0.975323	0.619121	0.285229	1.33082	0.143111	0.246527	0.291745	1.32701	1.05249	0.374093	0.428047	0.365702	0.397715	0.292213	0.36305	0.424204	0.233867	0.655881	0.340898	0.360182	0.859714	0.395122	1.08927	1.93958	0.200634	0.258593	0.240783	0.334678	0.282054	0.358556	0.246632	0.351854	0.280825	2.24068	0.334678	0.415098	0.242515
>ENST00000447111.1|ENSG00000231903.1|OTTHUMG00000154582.1|OTTHUMT00000336165.1|ENST00000447111|ENSG00000231903|311|	0.428742	0.184245	0.0943661	0.276744	0.164687	0.286178	0.298322	2.44907	0.119424	0.113609	0.192543	0.320458	0.169495	0.619121	0.285229	0.348512	0.143111	0.246527	0.291745	0.34331	0.180972	0.374093	3.60588	0.365702	2.66578	0.292213	0.36305	0.424204	3.14079	0.655881	0.340898	2.57632	0.13852	0.395122	0.248038	0.350627	0.200634	0.258593	0.240783	0.334678	0.282054	0.358556	0.246632	0.351854	2.41221	0.671212	0.334678	0.415098	0.242515
>ENST00000437438.1|ENSG00000215023.2|OTTHUMG00000151472.1|OTTHUMT00000322791.1|ENST00000437438|ENSG00000215023|739|	1.09834	1.30152	1.71346	0.276744	1.20191	1.50128	0.298322	0.322771	1.1592	1.29319	1.35746	0.320458	0.169495	0.619121	0.285229	1.66159	1.59139	0.246527	0.291745	0.34331	1.99857	0.374093	0.428047	0.365702	1.77133	0.292213	0.36305	0.424204	1.46956	0.655881	0.340898	0.360182	1.12908	0.395122	0.248038	1.68869	0.200634	0.258593	1.47836	0.334678	1.49944	0.358556	1.45069	0.351854	0.280825	0.671212	0.334678	0.415098	0.242515
>ENST00000565519.2|ENSG00000261572.2|OTTHUMG00000175702.1|OTTHUMT00000430881.1|ENST00000565519|ENSG00000261572|1912|	0.852051	0.720384	0.940308	1.27872	1.55429	0.879454	0.93024	0.9458	1.26949	1.67322	1.16063	0.320458	0.693777	2.09253	0.285229	0.348512	0.557475	0.246527	1.3629	1.44439	1.16052	1.04777	1.14685	0.365702	0.397715	0.931433	1.02647	0.424204	1.26458	0.655881	0.340898	0.360182	1.23588	0.395122	0.797613	0.350627	0.761141	1.32604	1.60149	1.43516	0.282054	0.358556	0.833377	1.8079	0.906172	1.77736	0.334678	0.415098	0.748087
>ENST00000630404.1|ENSG00000281691.1|OTTHUMG00000189567.1|OTTHUMT00000479980.1|RBM5-AS1-201|RBM5-AS1|1386|	2.10566	2.22254	0.0943661	0.276744	0.164687	1.55211	2.01065	0.322771	0.119424	0.113609	0.923929	0.320458	0.852183	0.619121	1.07649	0.348512	0.143111	1.00645	0.291745	0.34331	0.921684	1.23947	0.428047	1.24027	1.28189	0.292213	1.74843	1.88236	0.233867	0.655881	1.70203	1.74753	0.13852	0.395122	0.248038	0.350627	0.200634	1.07132	1.02469	1.7021	0.282054	1.20903	0.246632	1.20189	1.08756	0.671212	0.334678	0.415098	0.902017
>ENST00000471265.1|ENSG00000243715.1|OTTHUMG00000158579.1|OTTHUMT00000351401.1|CACNA2D3-AS1-201|CACNA2D3-AS1|2078|	0.822371	1.5936	0.545158	0.276744	1.48103	1.5515	0.298322	0.322771	0.119424	0.647614	0.192543	0.320458	1.76196	0.619121	0.857344	0.348512	0.832085	1.501	0.291745	0.95375	0.714046	0.374093	1.10079	1.44326	0.397715	0.292213	0.36305	0.424204	1.20436	0.655881	0.340898	0.360182	1.40025	1.06371	0.760545	0.350627	0.723461	1.58741	0.807203	0.944731	0.282054	0.358556	0.794247	0.96976	0.280825	0.671212	0.334678	0.415098	0.242515
>ENST00000660849.1|ENSG00000288105.1|OTTHUMG00000195604.1|OTTHUMT00000527720.1|ENST00000660849|ENSG00000288105|1333|	1.41377	0.903491	1.53674	1.93661	0.164687	1.07732	1.13768	0.322771	0.782641	1.37573	0.946647	0.320458	1.3449	0.619121	1.61835	1.74972	0.143111	1.02984	1.13219	1.209	0.944621	1.26521	0.428047	0.365702	1.30804	1.14065	0.36305	0.424204	1.04031	0.655881	1.20145	0.360182	0.13852	0.395122	1.83176	0.350627	1.44161	0.258593	1.94202	1.73694	1.07489	0.358556	0.246632	0.351854	0.280825	2.08007	1.19575	0.415098	0.242515
>ENST00000658424.1|ENSG00000288079.1|OTTHUMG00000195654.1|OTTHUMT00000528066.1|ENST00000658424|ENSG00000288079|4451|	1.13698	1.0098	0.518795	0.99496	0.925877	0.570906	0.603706	0.322771	0.882654	0.617179	0.461671	0.625894	1.12541	0.619121	1.21708	0.924044	1.0355	0.763311	0.597597	1.13972	0.881652	0.969157	0.428047	0.697848	0.397715	0.856093	0.36305	1.28356	0.767311	1.54163	0.913607	0.683232	0.545467	0.745473	1.09242	1.68043	0.888541	0.563092	0.775242	0.910766	0.567501	0.942469	0.527894	1.15744	0.832172	0.671212	0.907762	0.742798	0.481319
>ENST00000662602.1|ENSG00000242880.2|OTTHUMG00000159303.9|OTTHUMT00000523788.1|ENST00000662602|ENSG00000242880|1021|	0.428742	1.61163	1.41443	1.23358	1.87865	1.82695	1.32096	0.322771	1.45608	1.05017	0.192543	1.34323	0.169495	0.619121	1.2802	1.39996	1.31238	0.246527	1.90846	0.34331	1.1161	0.374093	1.57351	0.365702	1.50174	0.292213	0.36305	0.424204	0.233867	0.655881	0.340898	0.360182	0.13852	0.395122	0.248038	2.03228	0.200634	1.27887	0.240783	1.387	0.282054	0.358556	1.20415	0.351854	1.88339	0.671212	1.38228	2.10746	1.08065
>ENST00000488190.1|ENSG00000240521.1|OTTHUMG00000159518.1|OTTHUMT00000355926.1|ENST00000488190|ENSG00000240521|1414|	0.428742	0.184245	0.0943661	0.276744	0.164687	0.286178	0.298322	0.322771	0.119424	0.113609	0.192543	0.320458	0.841334	0.619121	0.285229	0.348512	0.143111	1.48485	1.0951	0.34331	0.180972	0.374093	0.428047	0.365702	0.397715	0.292213	0.36305	0.424204	0.233867	0.655881	1.1637	1.20169	0.13852	0.395122	0.248038	0.350627	1.39295	1.05892	0.240783	0.334678	0.282054	1.19621	1.84961	1.18907	0.280825	0.671212	0.334678	1.26683	0.242515
>ENST00000423298.5|ENSG00000290862.1|-|OTTHUMT00000344974.2|NMRAL2P-204|NMRAL2P|1792|	0.742103	0.184245	0.605828	0.276744	0.164687	0.286178	0.298322	0.979382	0.119424	1.14166	1.20723	1.44034	0.169495	0.619121	0.931019	0.348512	0.58146	0.246527	0.958529	1.03129	0.783667	0.374093	0.428047	1.083	1.1233	0.9657	1.06175	1.16859	0.233867	0.655881	1.02456	1.0601	0.13852	1.1469	0.248038	0.350627	1.79837	0.258593	0.880294	1.02223	0.282054	0.358556	0.246632	1.86819	0.939852	0.671212	0.334678	1.5971	0.242515
>ENST00000636210.1|ENSG00000283175.1|OTTHUMG00000191675.1|OTTHUMT00000489245.1|ENST00000636210|ENSG00000283175|1973|	0.840635	1.08903	1.64615	1.25615	1.28729	0.286178	0.914291	0.930032	1.68945	1.64337	0.741773	0.936523	0.169495	1.51508	1.62893	0.348512	0.546268	1.22703	0.908567	1.42032	0.180972	0.374093	0.428047	0.365702	1.06988	1.34908	1.4549	0.424204	0.823965	0.655881	0.973591	1.45372	1.21187	0.395122	1.94689	0.350627	0.746672	0.87295	2.06147	0.334678	0.282054	1.00339	0.818357	0.351854	0.890357	0.671212	0.967777	1.07146	0.242515
>ENST00000702512.1|ENSG00000290021.1|-|-|ENST00000702512|ENSG00000290021|355|	1.12413	1.97181	1.75996	0.276744	0.164687	2.20132	0.298322	0.322771	0.119424	1.98273	0.192543	0.320458	0.169495	0.619121	0.285229	0.348512	0.143111	0.246527	0.291745	0.34331	0.180972	2.45906	0.428047	0.365702	0.397715	0.292213	0.36305	0.424204	0.233867	0.655881	0.340898	0.360182	0.13852	0.395122	0.248038	0.350627	0.200634	0.258593	0.240783	2.37637	0.282054	0.358556	0.246632	0.351854	0.280825	0.671212	0.334678	2.49895	0.242515
>ENST00000664062.1|ENSG00000251075.2|OTTHUMG00000159915.5|OTTHUMT00000525648.1|HTT-AS-204|HTT-AS|1985|	0.428742	0.184245	0.0943661	0.276744	0.63986	0.861407	0.298322	0.322771	0.119424	0.113609	0.192543	0.320458	0.169495	0.619121	0.879359	0.981144	0.544134	0.815657	0.291745	0.976941	0.734829	1.02779	1.12582	1.02683	0.397715	0.912267	0.36305	0.424204	0.821027	0.655881	0.340898	1.44907	0.13852	0.395122	0.780665	0.350627	0.200634	0.869915	0.82904	0.334678	0.282054	0.358556	0.246632	0.351854	0.280825	0.671212	0.334678	0.415098	0.242515
>ENST00000608029.1|ENSG00000272862.1|OTTHUMG00000186264.1|OTTHUMT00000472524.1|ENST00000608029|ENSG00000272862|497|	1.64394	0.184245	1.44228	0.276744	0.164687	0.286178	0.298322	0.322771	2.17272	2.36903	1.70513	0.320458	0.169495	0.619121	3.12358	0.348512	0.143111	0.246527	0.291745	0.34331	0.180972	0.374093	0.428047	0.365702	0.397715	1.95252	0.36305	0.424204	0.233867	0.655881	0.340898	2.06856	1.44444	0.395122	1.73199	2.06422	0.200634	1.90176	1.83819	0.334678	0.282054	0.358556	1.805	0.351854	0.280825	0.671212	0.334678	0.415098	0.242515
>ENST00000668669.1|ENSG00000251442.8|OTTHUMG00000160897.15|OTTHUMT00000527169.1|LINC01094-216|LINC01094|2476|	1.19579	0.614375	0.786279	0.748641	0.865257	0.286178	0.298322	0.825435	0.821908	1.20269	0.645659	0.830665	1.17998	1.86475	0.285229	1.26082	0.967114	0.719045	1.17911	0.34331	1.26846	0.374093	1.74722	0.917393	0.956134	1.73633	1.28992	0.99791	1.08583	0.655881	0.340898	0.897794	1.04888	0.395122	0.248038	0.350627	1.27051	0.258593	0.729705	1.24778	1.40703	0.893451	0.71892	0.886445	0.785434	0.671212	1.2435	0.415098	1.79998
>ENST00000696855.1|ENSG00000286292.2|OTTHUMG00000194743.1|-|ENST00000696855|ENSG00000286292|1143|	0.428742	0.184245	1.31859	0.276744	1.40189	0.286178	0.298322	1.25262	2.01635	0.113609	1.5724	0.320458	0.169495	1.93452	0.285229	1.31761	0.78238	0.246527	1.80027	0.34331	0.180972	0.374093	0.428047	1.37392	0.397715	0.292213	0.36305	1.4671	1.13993	0.655881	1.3058	0.360182	0.13852	0.395122	1.60076	2.33499	0.200634	1.76252	0.240783	0.334678	1.1733	0.358556	0.246632	1.33292	0.280825	0.671212	0.334678	0.415098	0.242515
>ENST00000512642.3|ENSG00000248925.3|OTTHUMG00000161587.1|OTTHUMT00000365461.1|PDCD6-DT-201|PDCD6-DT|1085|	0.428742	0.184245	0.0943661	0.276744	0.164687	0.286178	1.27688	0.322771	0.119424	1.55701	1.07557	0.320458	0.169495	0.619121	1.23696	1.94215	0.143111	0.246527	0.291745	0.34331	0.180972	0.374093	0.428047	0.365702	1.45528	0.292213	1.38517	0.424204	0.233867	2.11264	0.340898	1.38391	0.13852	1.48702	0.248038	0.350627	0.200634	0.258593	1.18411	1.34204	1.20857	0.358556	1.16207	1.96182	0.280825	0.671212	1.92334	1.45058	0.242515
>ENST00000691419.1|ENSG00000251365.6|OTTHUMG00000161703.4|-|LINC02236-209|LINC02236|2386|	1.3626	0.628366	0.806906	0.763775	0.570013	0.779215	0.824598	1.22208	0.842778	0.588692	0.660283	0.846818	0.603501	1.39441	0.794918	0.892202	0.143111	0.734196	1.20394	0.34331	0.180972	0.374093	0.428047	1.34157	0.397715	0.824784	0.36305	1.75786	0.737412	0.655881	0.881894	1.31421	0.521743	0.395122	0.703637	1.30829	1.01665	0.783451	0.745295	0.878899	0.282054	0.910246	0.246632	0.903233	1.48478	0.671212	0.876031	0.415098	0.984325
>ENST00000660096.1|ENSG00000287790.1|OTTHUMG00000195300.1|OTTHUMT00000526031.1|ENST00000660096|ENSG00000287790|2296|	0.559165	0.991017	0.50784	1.44795	0.908213	0.286178	0.841818	1.24813	0.864954	0.970108	1.03731	1.25793	1.46761	1.41778	1.19656	0.348512	0.495807	0.750361	1.53957	1.30916	1.32725	0.374093	0.428047	0.365702	0.992063	1.23939	0.36305	0.424204	0.754014	1.52185	0.340898	1.34137	1.31792	0.395122	0.718903	0.350627	0.681113	1.75639	1.44572	0.896599	1.16894	0.358556	0.750222	1.64541	1.5165	0.671212	1.29552	1.4077	1.00693
>ENST00000506884.2|ENSG00000152931.9|OTTHUMG00000162213.5|OTTHUMT00000368802.2|PART1-202|PART1|3240|	0.771321	1.029	1.05054	0.65031	0.943956	1.4233	0.298322	0.721545	1.25554	0.768125	0.837506	0.725426	0.997294	1.22669	0.984568	0.767371	1.26531	0.917381	0.697246	0.762878	1.46325	1.8357	0.893447	1.64261	1.18185	0.702156	1.11864	0.424204	0.620598	0.655881	1.08052	0.787705	1.4989	0.857453	0.877175	1.37931	0.841962	0.662359	1.18518	0.334678	1.42137	0.783839	0.246632	0.351854	0.681195	0.671212	0.334678	1.18144	0.822468
>ENST00000513386.1|ENSG00000248529.5|OTTHUMG00000162438.1|OTTHUMT00000368916.1|ENST00000513386|ENSG00000248529|1676|	0.761525	1.52962	1.33626	0.929508	1.10912	0.286178	1.00076	0.322771	1.06625	0.113609	0.820757	0.320458	0.169495	0.619121	0.966714	1.55286	0.958195	0.900101	1.46592	0.34331	0.180972	1.12186	1.73492	1.61522	1.16235	1.00258	0.36305	1.2084	0.233867	0.655881	0.340898	0.360182	1.03929	1.18701	0.860757	1.94217	0.200634	0.959239	0.240783	0.334678	0.282054	1.09297	0.899906	0.351854	1.44331	0.671212	1.0561	0.415098	0.807097
>ENST00000656444.1|ENSG00000236882.9|OTTHUMG00000122084.6|OTTHUMT00000525320.1|LINC01554-204|LINC01554|1585|	0.926047	0.184245	0.66117	0.276744	0.738876	0.286178	0.298322	0.322771	0.695247	0.780559	0.192543	0.320458	1.21062	0.619121	0.285229	0.348512	0.630154	0.246527	0.291745	1.10125	0.846809	1.15508	1.2595	0.365702	0.397715	1.03453	1.13254	1.24283	0.93825	0.655881	0.340898	0.360182	0.13852	0.395122	0.248038	1.12454	0.854199	1.47426	0.240783	1.09216	0.974172	0.358556	0.929852	1.11864	0.280825	0.671212	0.334678	0.415098	1.84001
>ENST00000606662.2|ENSG00000271918.2|OTTHUMG00000185552.1|OTTHUMT00000470700.1|ENST00000606662|ENSG00000271918|1638|	0.428742	0.793628	0.0943661	0.941674	0.164687	0.958846	0.298322	1.50002	0.119424	0.113609	0.832561	0.320458	0.765711	0.619121	0.285229	0.348512	0.616676	0.246527	0.291745	1.08199	0.829394	0.374093	0.428047	1.63454	0.397715	0.292213	0.36305	0.424204	0.233867	0.655881	1.07502	1.60299	0.13852	0.395122	0.872327	1.10497	0.200634	1.80424	1.39187	1.07291	0.282054	0.358556	0.246632	1.0992	0.280825	0.671212	0.334678	0.415098	0.242515
>ENST00000514240.1|ENSG00000251293.1|OTTHUMG00000162926.1|OTTHUMT00000371062.1|ENST00000514240|ENSG00000251293|433|	0.428742	1.77181	0.0943661	0.276744	0.164687	1.99389	2.08446	0.322771	0.119424	1.77791	0.192543	0.320458	0.169495	0.619121	0.285229	0.348512	0.143111	0.246527	0.291745	0.34331	2.59515	0.374093	0.428047	0.365702	0.397715	2.86943	0.36305	0.424204	1.96664	0.655881	0.340898	0.360182	0.13852	0.395122	0.248038	0.350627	1.84008	2.04144	0.240783	2.16217	0.282054	2.20306	0.246632	0.351854	0.280825	0.671212	0.334678	0.415098	0.242515
>ENST00000639283.1|ENSG00000283897.2|OTTHUMG00000192000.2|OTTHUMT00000491905.1|ENST00000639283|ENSG00000283897|2195|	2.00384	0.661326	1.12406	1.18222	1.20596	0.815186	1.26711	0.878893	0.119424	0.113609	1.60687	0.320458	0.169495	0.619121	1.22739	0.348512	1.59639	1.15304	1.57759	0.926911	0.180972	0.374093	0.428047	0.975051	1.44498	0.863109	0.36305	1.49597	0.233867	0.655881	1.33317	1.69848	1.54666	0.395122	1.10202	0.350627	0.699838	0.821323	0.240783	0.334678	1.50394	1.3678	0.246632	0.942655	0.280825	0.671212	0.334678	0.415098	0.691894
>ENST00000666936.1|ENSG00000287203.1|OTTHUMG00000195112.1|OTTHUMT00000524543.1|ENST00000666936|ENSG00000287203|875|	0.428742	0.184245	0.0943661	0.276744	0.164687	0.286178	0.298322	1.44967	0.119424	0.113609	0.192543	0.320458	1.14076	0.619121	0.285229	0.348512	1.8157	0.246527	1.4337	0.34331	0.180972	0.374093	0.428047	0.365702	1.62573	0.292213	0.36305	0.424204	1.33359	0.655881	2.14427	0.360182	1.01247	0.395122	0.248038	0.350627	0.200634	0.258593	0.240783	0.334678	0.282054	0.358556	0.246632	1.53704	0.280825	0.671212	0.334678	0.415098	1.18357
>ENST00000652712.1|ENSG00000280916.4|OTTHUMG00000189532.2|OTTHUMT00000502312.1|FOXCUT-202|FOXCUT|2066|	0.573015	1.80824	0.0943661	0.826566	1.48605	0.842642	0.891489	1.64426	0.579954	0.113609	0.192543	0.913718	0.169495	1.48465	0.860092	0.348512	1.08688	0.797055	0.88574	1.38566	1.10638	1.4454	0.428047	0.365702	1.04543	0.292213	0.36305	1.08913	0.801944	1.59274	1.37739	0.984423	0.573073	0.395122	0.248038	0.350627	0.726012	0.258593	0.240783	0.334678	0.282054	0.358556	0.796898	0.351854	0.280825	0.671212	0.334678	1.48564	0.242515
>ENST00000603791.1|ENSG00000270504.1|OTTHUMG00000185108.1|OTTHUMT00000469606.1|ENST00000603791|ENSG00000270504|2761|	0.428742	0.575391	0.445872	0.706407	0.806695	0.286178	0.298322	0.322771	0.476939	0.113609	0.604875	0.785525	0.551579	0.619121	1.07781	0.348512	0.442024	0.246527	0.757413	0.34331	0.922944	0.374093	0.428047	1.24169	0.397715	0.292213	0.36305	0.948109	0.233867	0.655881	0.340898	1.50724	0.13852	0.924616	0.649476	0.350627	0.929254	0.722307	0.686171	0.334678	0.282054	0.358556	1.0075	0.839493	0.740715	0.671212	0.334678	0.912211	0.610333
>ENST00000566733.3|ENSG00000260604.3|OTTHUMG00000175886.3|OTTHUMT00000431237.2|ENST00000566733|ENSG00000260604|7153|	0.776888	0.862667	1.13962	0.895016	0.787869	0.911754	0.495725	0.979382	0.267937	1.39397	0.787312	0.84651	1.03215	1.17888	0.931019	0.553227	0.917197	0.589003	0.818462	0.887566	1.20749	1.08347	0.855214	0.768477	0.80565	0.824472	0.754289	1.01535	0.872204	0.655881	0.881578	1.0601	0.629487	0.819436	0.566956	0.90718	1.01621	0.62856	0.880294	1.02223	1.03088	0.358556	0.588933	1.17989	1.18273	1.36279	0.538409	0.627499	0.983919
>ENST00000606743.1|ENSG00000272221.1|OTTHUMG00000185727.1|OTTHUMT00000471081.1|ENST00000606743|ENSG00000272221|1207|	1.05261	0.961673	0.0943661	1.12107	0.164687	0.286178	1.20289	0.322771	0.119424	0.939423	0.192543	1.22516	0.169495	0.619121	0.285229	1.27954	0.143111	1.09184	0.291745	0.34331	1.52685	1.33327	0.428047	0.365702	1.95515	2.16145	1.30886	1.42702	0.233867	2.01642	1.82761	0.360182	0.819009	0.395122	0.248038	0.350627	0.200634	0.258593	2.35085	0.334678	0.282054	0.358556	0.246632	1.29451	0.280825	2.17139	1.82213	0.415098	1.46389
>ENST00000453426.2|ENSG00000204261.9|OTTHUMG00000140123.2|OTTHUMT00000276212.2|PSMB8-AS1-205|PSMB8-AS1|1272|	0.656585	0.184245	1.23203	0.276744	0.164687	1.62601	1.168	1.71556	0.808014	0.906799	0.192543	0.320458	0.169495	0.619121	0.285229	0.348512	0.143111	1.57512	0.291745	1.78883	1.85639	1.29687	0.428047	0.365702	1.34018	0.292213	0.36305	0.424204	0.233867	1.9705	1.23233	1.27144	1.23851	0.395122	1.01176	0.350627	1.48114	0.258593	0.240783	1.23086	0.282054	0.358556	1.0584	0.351854	0.280825	0.671212	0.334678	0.415098	0.242515
>ENST00000664457.1|ENSG00000287562.1|OTTHUMG00000193845.2|OTTHUMT00000505315.2|ENST00000664457|ENSG00000287562|4799|	1.28782	0.963427	1.27633	0.539103	0.882288	0.286178	1.02594	0.322771	0.335621	1.0907	1.15673	1.04818	0.776368	0.619121	0.792049	0.644024	0.986365	0.509256	0.577451	0.639343	0.435921	0.680635	0.757914	0.676149	0.397715	1.02798	0.913443	0.748103	0.505833	0.655881	0.340898	0.662068	0.13852	0.395122	0.248038	0.653932	1.01248	0.780511	0.742451	0.875869	0.548578	0.907183	0.731301	1.11192	0.280825	1.21573	0.873015	0.973855	0.658157
>ENST00000701429.1|ENSG00000286084.3|OTTHUMG00000193734.2|-|ENST00000701429|ENSG00000286084|2510|	0.428742	0.609318	0.476796	0.276744	0.857704	1.63608	1.17554	0.322771	1.28136	0.568515	0.640371	0.320458	0.584827	1.36441	0.773505	0.348512	1.32353	0.713566	0.79675	0.34331	0.979928	0.913193	1.00495	0.911157	0.397715	0.292213	1.58547	1.97356	1.07707	0.655881	0.340898	0.89169	1.24739	0.968355	0.248038	0.350627	0.200634	1.1337	1.37419	0.856281	0.282054	0.358556	0.713442	0.351854	1.68803	0.671212	0.334678	0.415098	0.642503
>ENST00000606160.1|ENSG00000272428.1|OTTHUMG00000185821.1|OTTHUMT00000471379.1|ENST00000606160|ENSG00000272428|391|	0.428742	0.184245	0.0943661	0.276744	0.164687	0.286178	0.298322	0.322771	2.44588	2.65248	1.94192	0.320458	3.07541	0.619121	0.285229	2.28331	0.143111	0.246527	0.291745	0.34331	0.180972	0.374093	0.428047	0.365702	2.40696	2.20072	0.36305	0.424204	0.233867	0.655881	0.340898	0.360182	3.22717	0.395122	0.248038	0.350627	2.70939	0.258593	2.86482	0.334678	0.282054	0.358556	2.04546	2.30467	2.16076	0.671212	0.334678	0.415098	3.09457
>ENST00000667807.1|ENSG00000287094.1|OTTHUMG00000194758.1|OTTHUMT00000521641.1|ENST00000667807|ENSG00000287094|716|	0.428742	0.184245	0.0943661	1.50617	0.164687	0.286178	0.298322	0.322771	0.119424	0.113609	0.192543	0.320458	1.29075	0.619121	1.55966	1.68921	1.62066	0.246527	0.291745	0.34331	0.180972	0.374093	0.428047	0.365702	0.397715	0.292213	0.36305	0.424204	2.15893	0.655881	0.340898	0.360182	0.13852	1.8381	1.41384	0.350627	0.200634	1.56277	1.50499	0.334678	0.282054	1.71463	0.246632	0.351854	1.57671	0.671212	0.334678	0.415098	0.242515
>ENST00000424421.2|ENSG00000225924.2|OTTHUMG00000191683.1|OTTHUMT00000489386.1|TAB2-AS1-201|TAB2-AS1|730|	0.428742	1.93604	0.0943661	0.276744	0.164687	1.51144	1.58857	2.26438	0.119424	1.94614	0.192543	0.320458	0.169495	0.619121	1.54322	0.348512	2.00126	0.246527	0.291745	0.34331	1.36883	0.374093	0.428047	0.365702	1.78228	0.292213	0.36305	0.424204	2.13826	0.655881	1.65948	1.70448	0.13852	0.395122	1.39832	0.350627	2.44752	0.258593	0.240783	0.334678	1.50961	0.358556	1.46079	0.351854	0.280825	0.671212	0.334678	0.415098	0.242515
>ENST00000663591.1|ENSG00000287092.1|OTTHUMG00000195482.1|OTTHUMT00000527178.1|ENST00000663591|ENSG00000287092|1470|	0.80272	0.184245	0.0943661	1.48168	0.775589	0.286178	1.07691	0.322771	0.119424	0.821882	0.890652	0.320458	1.26769	0.619121	0.285229	1.15081	1.80553	0.972174	1.57468	1.65983	0.888078	0.374093	0.428047	1.20216	0.397715	0.292213	1.17861	0.424204	0.233867	0.655881	0.340898	0.360182	0.718172	0.395122	1.73893	1.17081	0.200634	0.258593	0.98959	0.334678	1.01669	1.6886	0.246632	1.16458	0.280825	0.671212	0.334678	1.24203	0.871342
>ENST00000610240.1|ENSG00000273100.1|OTTHUMG00000185871.2|OTTHUMT00000471580.2|ENST00000610240|ENSG00000273100|980|	0.718364	1.09523	0.0943661	1.2627	1.53449	0.286178	0.298322	0.322771	0.963333	1.65204	0.192543	0.320458	0.169495	0.619121	1.31012	0.348512	0.866231	1.23358	0.291745	0.34331	0.180972	0.374093	1.60638	1.49037	0.397715	0.292213	0.36305	0.424204	0.233867	0.655881	0.340898	0.360182	0.940093	0.395122	1.17924	0.350627	0.200634	0.258593	1.25682	2.02981	0.282054	0.358556	1.23328	0.351854	0.280825	0.671212	1.41326	1.52803	1.10714
>ENST00000664509.1|ENSG00000286710.1|OTTHUMG00000195134.1|OTTHUMT00000524729.1|ENST00000664509|ENSG00000286710|1921|	0.428742	0.718279	0.0943661	0.276744	0.164687	1.29521	0.298322	0.322771	0.119424	0.113609	0.192543	0.950068	0.169495	0.619121	0.285229	0.348512	0.555782	0.831281	0.291745	0.34331	0.750111	0.374093	1.14419	1.04443	0.397715	0.292213	1.02397	0.424204	0.233867	0.655881	0.987426	0.360182	0.601193	1.1069	0.248038	0.350627	0.200634	0.258593	0.240783	0.334678	0.282054	0.358556	0.246632	0.351854	0.280825	0.671212	0.334678	1.08571	0.242515
>ENST00000700946.1|ENSG00000291037.1|-|-|ENST00000700946|ENSG00000291037|1083|	0.428742	0.184245	0.0943661	0.276744	0.164687	0.286178	0.298322	1.29028	0.119424	0.113609	0.192543	1.30047	0.169495	0.619121	0.285229	1.35637	0.143111	1.16361	0.291745	0.34331	0.180972	0.374093	0.428047	1.41374	0.397715	0.292213	0.36305	0.424204	0.233867	0.655881	1.34444	0.360182	0.13852	0.395122	0.248038	0.350627	0.200634	0.258593	0.240783	0.334678	0.282054	0.358556	0.246632	0.351854	0.280825	0.671212	1.92512	0.415098	1.93284
>ENST00000419766.5|ENSG00000197085.11|OTTHUMG00000153007.5|OTTHUMT00000475243.1|NPSR1-AS1-202|NPSR1-AS1|4821|	1.45391	1.3526	1.27264	1.6487	1.01419	0.968081	1.36057	0.602381	1.67089	1.08745	1.0059	0.60459	1.52659	0.619121	1.31908	1.09598	0.753789	0.921441	1.19634	1.09192	0.434853	0.9312	1.02398	0.674872	1.18643	1.36517	0.911351	0.746778	0.732638	0.655881	0.876826	0.660823	0.947607	1.72999	1.65531	1.74585	1.29014	0.541847	1.11097	1.08283	0.96547	1.11632	1.37909	0.351854	0.5616	0.671212	0.627596	0.415098	1.46252
>ENST00000456049.1|ENSG00000224223.1|OTTHUMG00000156070.1|OTTHUMT00000342925.1|VSTM2A-OT1-201|VSTM2A-OT1|3031|	1.14657	1.2782	1.79989	0.983322	1.50466	1.00087	1.74821	0.322771	2.60749	0.804016	2.08468	1.77053	1.72196	0.619121	1.28542	0.792264	1.67272	1.20953	1.32095	0.787807	1.33472	0.374093	1.57925	0.830757	1.74473	1.33064	1.43605	0.908368	0.96272	0.655881	0.782378	1.15719	2.33733	1.24929	2.21962	0.805506	1.33607	0.258593	1.23226	0.334678	1.47477	1.66076	1.4262	1.42142	1.71895	0.671212	1.38768	0.874193	1.28372
>ENST00000663862.1|ENSG00000233420.2|OTTHUMG00000153893.2|OTTHUMT00000523272.1|ENST00000663862|ENSG00000233420|3388|	0.602698	1.00076	1.32614	0.92313	1.40948	0.940131	1.64832	0.322771	1.22073	0.980286	1.42373	0.709895	0.748721	0.619121	0.960117	0.348512	1.23078	0.606113	1.24113	0.746862	0.811217	0.791452	0.875939	0.788183	1.84459	0.686459	0.36305	0.864299	1.53831	0.655881	0.741674	1.09107	1.45985	0.840043	0.854694	1.08451	0.819132	0.258593	1.15454	1.05278	1.17938	1.34661	1.33856	0.760691	0.665818	0.671212	1.0492	1.15519	0.548867
>ENST00000472838.1|ENSG00000241345.1|OTTHUMG00000157317.1|OTTHUMT00000348429.1|ENST00000472838|ENSG00000241345|1754|	1.0096	0.76028	0.997	2.17719	1.3818	0.92274	1.43487	0.322771	0.648625	1.4881	1.81794	0.997979	1.13711	1.59632	1.39206	0.348512	0.58965	0.246527	2.05778	1.04313	0.794332	1.0956	1.1971	0.365702	0.397715	0.977345	1.54774	1.18117	0.233867	0.655881	1.03634	0.360182	0.13852	0.395122	0.248038	1.06547	0.8025	0.934273	0.891474	1.85645	1.69808	1.54013	0.876283	1.05999	0.280825	0.671212	1.03056	0.415098	0.242515
>ENST00000460955.5|ENSG00000244198.7|OTTHUMG00000158007.3|OTTHUMT00000349987.1|ARHGEF35-AS1-201|ARHGEF35-AS1|569|	0.428742	0.184245	1.32589	0.276744	0.164687	0.286178	0.298322	0.322771	1.36685	0.113609	0.192543	0.320458	0.169495	0.619121	0.285229	0.348512	1.23055	0.246527	0.291745	0.34331	0.180972	0.374093	0.428047	1.97014	0.397715	1.82077	0.36305	0.424204	1.70028	0.655881	0.340898	0.360182	0.13852	0.395122	1.60852	1.93016	0.200634	1.77078	0.240783	0.334678	0.282054	0.358556	0.246632	0.351854	0.280825	0.671212	0.334678	0.415098	0.242515
>ENST00000656456.1|ENSG00000287740.1|OTTHUMG00000195977.1|OTTHUMT00000527249.1|ENST00000656456|ENSG00000287740|1839|	0.428742	0.184245	0.0943661	0.276744	0.164687	0.286178	1.39795	0.322771	0.627946	1.71067	0.192543	2.03698	0.169495	0.619121	0.285229	1.02135	0.901762	1.2781	0.291745	1.47472	0.180972	1.06904	0.428047	0.365702	1.10861	1.40281	0.36305	1.63579	0.233867	0.655881	0.340898	1.50867	0.618783	0.395122	0.81569	0.350627	0.77951	1.69635	1.9071	1.46548	0.895952	0.358556	1.27779	0.351854	1.70979	1.80778	1.46052	0.415098	0.242515
>ENST00000529252.2|ENSG00000225725.4|OTTHUMG00000165403.3|OTTHUMT00000383806.2|FAM66E-201|FAM66E|1433|	0.632625	0.184245	1.14046	1.50269	0.164687	0.286178	0.298322	0.322771	0.74492	0.836312	0.904922	1.11467	0.83417	0.619121	0.285229	1.16667	0.143111	0.986874	0.291745	0.34331	0.180972	0.374093	0.428047	1.21852	0.397715	0.292213	0.36305	0.424204	0.233867	0.655881	1.15534	0.360182	0.13852	1.28716	0.248038	0.350627	0.909084	1.05072	1.00465	1.15356	1.03153	0.358556	0.246632	0.351854	1.57312	0.671212	1.14961	1.25825	0.884489
>ENST00000659561.1|ENSG00000286542.1|OTTHUMG00000195645.1|OTTHUMT00000527943.1|ENST00000659561|ENSG00000286542|722|	0.428742	0.184245	1.13734	0.276744	0.164687	0.286178	1.59805	0.322771	1.17666	0.113609	1.37629	0.320458	0.169495	0.619121	0.285229	0.348512	0.143111	0.246527	0.291745	0.34331	0.180972	0.374093	0.428047	0.365702	0.397715	0.292213	1.71514	0.424204	0.233867	0.655881	0.340898	0.360182	1.14597	1.83044	1.40714	0.350627	0.200634	0.258593	0.240783	0.334678	0.282054	0.358556	2.12224	0.351854	0.280825	0.671212	1.66356	0.415098	0.242515
>ENST00000656016.1|ENSG00000287467.1|OTTHUMG00000194673.1|OTTHUMT00000520541.1|ENST00000656016|ENSG00000287467|1290|	0.65363	0.184245	0.76495	0.276744	0.843719	0.286178	0.298322	0.322771	0.119424	0.898226	0.192543	1.18108	0.892255	0.619121	1.64718	1.23453	0.143111	1.04992	0.291745	1.23062	0.964327	1.84212	1.39774	0.365702	0.397715	0.292213	0.36305	0.424204	1.06083	0.655881	0.340898	0.360182	0.783535	0.395122	0.248038	0.350627	0.200634	1.11701	0.240783	0.334678	0.282054	1.25626	0.246632	0.351854	0.280825	0.671212	1.76089	0.415098	0.242515
>ENST00000523063.5|ENSG00000253642.6|OTTHUMG00000163972.6|OTTHUMT00000376623.2|ENST00000523063|ENSG00000253642|766|	0.428742	1.27366	0.0943661	0.276744	0.164687	1.47184	0.298322	0.322771	0.119424	0.113609	0.192543	0.320458	0.169495	0.619121	1.50296	0.348512	1.55859	1.42178	0.291745	0.34331	0.180972	0.374093	1.81671	0.365702	0.397715	1.55345	1.66349	0.424204	0.233867	0.655881	0.340898	0.360182	1.10343	0.395122	0.248038	0.350627	0.200634	0.258593	0.240783	0.334678	0.282054	0.358556	0.246632	0.351854	0.280825	0.671212	0.334678	0.415098	0.242515
>ENST00000514599.5|ENSG00000250295.6|OTTHUMG00000164493.1|OTTHUMT00000378988.1|RDH10-AS1-201|RDH10-AS1|3261|	1.10606	0.795153	1.21048	0.648186	0.940067	0.662381	1.01537	1.28551	1.25046	1.39217	0.834147	0.723147	1.5143	0.619121	0.674651	0.765025	0.97455	1.15902	1.00975	0.34331	1.07145	0.374093	1.95973	0.802398	1.68152	0.699852	1.60658	0.879018	1.17222	0.655881	0.340898	1.11327	0.876179	0.395122	1.48547	1.10677	1.45788	0.660085	1.58032	1.07468	1.41628	0.358556	0.618392	1.10099	0.990616	0.671212	1.55618	0.846146	1.03946
>ENST00000650445.2|ENSG00000254101.8|OTTHUMG00000164139.20|OTTHUMT00000498564.2|LINC02055-216|LINC02055|1384|	0.428742	0.184245	1.16665	0.276744	0.806319	1.05462	1.11395	0.322771	0.762843	0.856371	0.924761	0.320458	0.169495	0.619121	0.285229	1.18868	0.689179	1.50282	0.291745	1.18472	0.922524	0.374093	0.428047	0.365702	1.28285	0.292213	1.21695	0.424204	0.233867	0.655881	0.340898	0.360182	0.747638	0.395122	1.43857	0.350627	0.200634	0.258593	1.02557	2.08895	0.282054	0.358556	1.50244	0.351854	0.280825	0.671212	1.17156	1.28076	0.242515
>ENST00000660704.1|ENSG00000285683.2|OTTHUMG00000192781.2|OTTHUMT00000522211.1|ENST00000660704|ENSG00000285683|540|	0.428742	1.56516	0.0943661	0.276744	1.45374	0.286178	0.298322	1.87131	0.119424	0.113609	0.192543	0.320458	0.169495	0.619121	0.285229	0.348512	1.89667	1.72673	0.291745	0.34331	1.63096	0.374093	0.428047	2.0217	0.397715	0.292213	0.36305	0.424204	0.233867	0.655881	1.93777	0.360182	1.37367	0.395122	0.248038	0.350627	0.200634	0.258593	0.240783	0.334678	0.282054	0.358556	0.246632	0.351854	0.280825	0.671212	0.334678	0.415098	0.242515
>ENST00000606664.1|ENSG00000271959.1|OTTHUMG00000185625.1|OTTHUMT00000470872.1|ENST00000606664|ENSG00000271959|2961|	0.428742	0.184245	0.0943661	0.681044	0.499585	0.286178	0.298322	0.322771	0.455353	0.113609	0.192543	0.320458	0.528687	0.619121	0.285229	0.348512	0.423641	0.246527	0.291745	0.796837	0.180972	0.374093	0.428047	0.365702	0.397715	0.292213	0.36305	0.424204	1.24058	0.655881	0.340898	0.360182	0.13852	0.395122	0.625569	0.350627	0.200634	0.258593	0.240783	0.334678	0.282054	0.358556	0.246632	0.811222	0.280825	0.671212	0.785443	0.415098	0.588197
>ENST00000692495.1|ENSG00000254812.3|OTTHUMG00000165185.1|-|ENST00000692495|ENSG00000254812|540|	0.428742	0.184245	0.0943661	0.276744	0.164687	0.286178	0.298322	0.322771	0.119424	0.113609	0.192543	0.320458	0.169495	2.678	0.285229	0.348512	0.143111	0.246527	0.291745	2.68867	1.63096	0.374093	0.428047	2.0217	0.397715	0.292213	0.36305	0.424204	0.233867	0.655881	0.340898	0.360182	1.37367	0.395122	0.248038	0.350627	0.200634	0.258593	0.240783	0.334678	0.282054	0.358556	1.7263	0.351854	0.280825	0.671212	0.334678	2.05628	0.242515
>ENST00000529743.2|ENSG00000254973.2|OTTHUMG00000165152.2|OTTHUMT00000382210.2|ENST00000529743|ENSG00000254973|1857|	0.428742	0.184245	0.590634	0.276744	0.667573	0.286178	0.298322	0.322771	0.623775	1.70126	1.18142	0.320458	0.169495	0.619121	0.285229	0.348512	0.143111	0.8478	0.939667	0.34331	0.180972	0.374093	0.428047	1.06302	1.10315	1.39526	0.36305	0.424204	0.233867	0.655881	1.00532	1.0405	0.614807	0.395122	0.248038	1.03377	0.200634	0.258593	1.62741	1.80319	1.31801	1.03559	0.246632	1.02852	0.921164	0.671212	1.4529	0.415098	0.242515
>ENST00000525376.1|ENSG00000254533.1|OTTHUMG00000165187.1|OTTHUMT00000382536.1|ENST00000525376|ENSG00000254533|572|	0.428742	0.184245	0.0943661	0.276744	0.164687	1.7249	0.298322	1.8167	2.02007	0.113609	0.192543	0.320458	0.169495	0.619121	1.76001	0.348512	0.143111	1.67352	0.291745	0.34331	0.180972	0.374093	0.428047	1.96501	2.01117	0.292213	0.36305	0.424204	0.233867	0.655881	1.8822	1.92965	0.13852	0.395122	1.60385	1.92507	0.200634	0.258593	0.240783	0.334678	0.282054	0.358556	0.246632	0.351854	0.280825	0.671212	0.334678	0.415098	0.242515
>ENST00000451340.2|ENSG00000237009.2|OTTHUMG00000019461.1|OTTHUMT00000051555.1|GLIS3-AS1-201|GLIS3-AS1|734|	0.804301	1.30684	1.12506	0.276744	1.20697	1.5069	0.298322	0.322771	0.119424	0.113609	1.36294	0.320458	0.169495	2.35201	0.285229	1.66749	1.04641	0.246527	0.291745	1.66397	0.180972	1.72845	0.428047	0.365702	0.397715	0.292213	0.36305	0.424204	0.233867	0.655881	1.65473	0.360182	1.13399	0.395122	0.248038	0.350627	0.200634	0.258593	0.240783	0.334678	0.282054	0.358556	1.45628	0.351854	0.280825	0.671212	0.334678	0.415098	0.242515
>ENST00000656603.1|ENSG00000286685.3|OTTHUMG00000194923.1|OTTHUMT00000523170.1|ENST00000656603|ENSG00000286685|2238|	0.5624	0.653483	1.3344	0.276744	0.923226	0.806632	0.298322	0.322771	0.549262	0.986788	0.68652	1.27573	1.86791	0.619121	0.8231	0.348512	0.503911	0.761365	1.24807	1.64604	0.180972	1.38595	0.428047	0.365702	0.397715	0.292213	0.946663	1.48133	0.233867	0.655881	0.340898	0.360182	0.13852	0.395122	1.08955	0.350627	0.200634	1.21148	1.16129	0.334678	0.282054	1.35375	0.761222	0.933289	0.280825	1.65993	0.905642	1.00748	1.2958
>ENST00000668812.1|ENSG00000287986.1|OTTHUMG00000194669.1|OTTHUMT00000520522.1|ENST00000668812|ENSG00000287986|530|	1.29724	0.184245	1.38615	0.276744	0.164687	0.286178	0.298322	0.322771	2.10219	1.58284	0.192543	0.320458	1.54344	0.619121	0.285229	0.348512	0.143111	0.246527	0.291745	0.34331	0.180972	0.374093	0.428047	0.365702	0.397715	1.88915	0.36305	0.424204	1.7671	0.655881	0.340898	0.360182	2.50017	0.395122	1.67251	0.350627	0.200634	0.258593	1.77616	0.334678	1.79444	0.358556	1.74382	0.351854	0.280825	0.671212	0.334678	0.415098	1.57849
>ENST00000565670.1|ENSG00000290907.1|-|OTTHUMT00000420107.1|ENST00000565670|ENSG00000290907|1750|	0.428742	0.184245	0.0943661	0.276744	1.07943	0.923919	0.298322	0.322771	0.119424	1.49013	0.798996	0.999218	0.169495	0.619121	0.943496	0.348512	0.931544	1.65049	2.06011	0.34331	0.180972	0.374093	1.19847	0.365702	0.397715	0.292213	0.36305	1.18252	0.233867	0.655881	1.03761	1.07339	0.639468	0.395122	0.248038	0.350627	0.803628	1.39441	1.34005	0.334678	0.282054	1.06835	0.877452	1.06127	0.280825	0.671212	1.03182	1.13733	0.242515
>ENST00000671372.1|ENSG00000224958.6|OTTHUMG00000019962.6|OTTHUMT00000521327.1|PGM5-AS1-207|PGM5-AS1|2187|	0.565381	0.662815	0.525687	0.276744	1.20867	0.286178	0.298322	0.322771	0.557924	1.30055	0.696264	0.320458	1.27314	0.619121	0.833556	0.932934	1.43818	0.77145	0.858484	0.928669	0.691609	0.97829	1.07368	0.976872	1.01619	1.27367	1.37776	0.424204	0.775666	0.655881	0.340898	0.360182	0.13852	0.395122	0.248038	1.37075	0.701384	0.82303	1.74021	0.334678	0.282054	1.69475	0.771303	0.351854	0.280825	0.671212	0.334678	1.01879	1.03627
>ENST00000647389.1|ENSG00000231806.4|OTTHUMG00000020270.4|OTTHUMT00000494494.1|PCAT7-203|PCAT7|2342|	1.06706	1.25588	0.817454	1.43207	1.15853	1.69777	0.832876	0.849569	0.119424	0.113609	0.667785	0.855098	1.8228	0.619121	0.80298	0.900706	0.768836	0.741966	0.827059	0.34331	0.662801	1.35322	1.03873	0.365702	0.397715	0.833144	1.32861	0.424204	1.12226	0.655881	0.340898	0.360182	0.528066	1.00197	0.710974	0.350627	0.200634	1.18011	0.753289	0.334678	0.784111	0.918852	0.741831	1.31422	0.280825	0.671212	1.28165	0.9857	1.48732
>ENST00000434051.1|ENSG00000231528.3|OTTHUMG00000020516.4|OTTHUMT00000144713.2|FAM225A-201|FAM225A|6100|	0.527873	0.692642	0.67837	0.276744	0.164687	1.13077	0.724782	0.548031	0.292115	1.05028	0.727387	0.320458	0.666548	1.25688	0.506221	0.789567	0.415966	0.246527	0.521036	0.34331	0.723085	0.830808	0.428047	1.32489	0.65064	1.32541	0.812309	1.4169	0.233867	0.655881	0.779692	0.810292	0.13852	0.881588	0.615561	0.350627	0.575926	0.683866	0.816702	1.25691	0.681707	0.599743	0.803488	0.799361	0.280825	0.671212	0.334678	0.415098	0.578938
>ENST00000657886.1|ENSG00000233901.8|OTTHUMG00000020778.23|OTTHUMT00000054573.2|LINC01503-210|LINC01503|974|	0.428742	0.184245	0.0943661	1.26711	0.164687	0.286178	0.298322	0.322771	0.119424	1.65789	0.192543	0.320458	1.06667	0.619121	0.285229	1.43573	0.143111	0.246527	0.291745	0.34331	0.180972	0.374093	0.428047	0.365702	0.397715	0.292213	1.46671	0.424204	0.233867	0.655881	0.340898	0.360182	0.13852	0.395122	0.248038	0.350627	0.200634	1.91686	1.85307	0.334678	0.282054	0.358556	0.246632	0.351854	0.280825	0.671212	0.334678	0.415098	0.242515
>ENST00000653047.1|ENSG00000204054.14|OTTHUMG00000020783.66|OTTHUMT00000514015.1|LINC00963-222|LINC00963|1257|	2.52956	0.184245	0.779018	1.09532	0.164687	0.286178	0.298322	0.322771	0.119424	0.914091	1.86374	0.320458	0.907162	0.619121	0.285229	0.348512	0.143111	0.246527	1.17035	1.24799	1.49147	0.374093	0.428047	1.3063	0.397715	0.292213	0.36305	0.424204	0.233867	0.655881	0.340898	0.360182	0.13852	0.395122	0.248038	0.350627	0.200634	0.258593	1.0857	1.23883	0.282054	1.82932	1.06581	0.351854	0.280825	0.671212	0.334678	1.34532	0.242515
>ENST00000421697.2|ENSG00000205696.5|OTTHUMG00000017542.2|OTTHUMT00000046425.1|ADARB2-AS1-202|ADARB2-AS1|637|	0.428742	0.184245	0.0943661	0.276744	0.164687	0.286178	0.298322	0.322771	0.119424	0.113609	0.192543	0.320458	0.169495	0.619121	0.285229	0.348512	0.143111	0.246527	0.291745	0.34331	0.180972	0.374093	0.428047	0.365702	0.397715	0.292213	0.36305	0.424204	0.233867	0.655881	0.340898	0.360182	0.13852	0.395122	0.248038	0.350627	0.200634	0.258593	0.240783	0.334678	0.282054	0.358556	0.246632	0.351854	1.67983	0.671212	0.334678	0.415098	0.242515
>ENST00000543008.2|ENSG00000205488.9|OTTHUMG00000168090.2|OTTHUMT00000398076.2|CALML3-AS1-202|CALML3-AS1|8739|	0.88531	0.556995	1.24415	0.686443	0.399636	0.575573	0.741948	0.99147	0.966329	1.00156	0.894196	0.764157	0.733539	0.87489	0.942951	1.04795	0.427547	0.975825	0.602574	0.665278	1.14805	1.09631	0.786462	0.97653	0.884343	0.741292	0.957504	0.610908	1.16815	0.937747	0.922133	0.688459	0.942977	0.751089	1.02089	0.820792	0.987784	0.56805	0.892134	0.334678	0.434397	0.95113	0.876926	0.678155	0.442349	0.995081	0.791371	0.591181	0.693043
>ENST00000659311.1|ENSG00000215244.4|OTTHUMG00000186111.5|OTTHUMT00000524603.1|LINC02649-202|LINC02649|1543|	0.618962	0.824007	0.673914	0.276744	1.16784	0.286178	1.04806	1.06235	1.12507	0.113609	1.32062	0.320458	0.169495	1.69056	0.285229	1.62181	1.30507	0.944849	1.53377	1.11726	0.180972	0.374093	0.428047	0.365702	0.397715	1.05029	1.14873	0.424204	0.233867	0.655881	0.340898	1.1472	0.695335	1.23877	1.35224	1.1408	0.200634	1.49652	1.44004	0.334678	0.989107	0.358556	0.944638	0.351854	0.280825	0.671212	0.334678	0.415098	0.242515
>ENST00000450890.5|ENSG00000229656.9|OTTHUMG00000017934.2|OTTHUMT00000047511.1|ITGB1-DT-202|ITGB1-DT|1048|	0.428742	0.184245	0.0943661	0.276744	0.164687	1.23481	1.30187	0.322771	0.921064	1.58901	0.192543	0.320458	0.169495	0.619121	0.285229	1.3805	0.143111	2.15508	0.291745	0.34331	1.09817	0.374093	0.428047	0.365702	2.09351	1.30607	0.36305	0.424204	0.233867	0.655881	0.340898	0.360182	0.89943	0.395122	1.1338	2.00635	0.200634	2.26042	1.20846	0.334678	0.282054	1.40355	1.18592	1.99583	0.280825	0.671212	1.36287	0.415098	0.242515
>ENST00000649743.1|ENSG00000277288.5|OTTHUMG00000189253.2|OTTHUMT00000479175.2|LINC02881-202|LINC02881|1110|	0.428742	0.184245	0.849772	0.276744	0.164687	1.19526	0.298322	1.27295	0.119424	1.53622	0.192543	0.320458	0.169495	1.96006	1.22111	0.348512	0.797721	1.14693	0.291745	0.34331	0.180972	0.374093	0.428047	1.99016	0.397715	0.292213	0.36305	1.48911	0.233867	0.655881	0.340898	1.36723	0.865864	0.395122	1.09617	0.350627	1.99064	1.21872	1.16836	0.334678	0.282054	0.358556	0.246632	0.351854	0.280825	0.671212	0.334678	0.415098	1.9083
>ENST00000457147.1|ENSG00000227540.1|OTTHUMG00000018458.1|OTTHUMT00000048624.1|DNAJC9-AS1-202|DNAJC9-AS1|762|	0.428742	0.184245	0.0943661	0.276744	0.164687	0.286178	0.298322	1.56193	0.119424	0.113609	2.39838	0.320458	0.169495	0.619121	2.15928	0.348512	1.02137	1.42602	2.2078	0.34331	1.3342	2.37355	0.428047	0.365702	0.397715	1.55789	0.36305	0.424204	0.233867	0.655881	0.340898	2.34131	0.13852	0.395122	0.248038	1.66195	0.200634	0.258593	0.240783	0.334678	0.282054	1.6602	1.42566	1.65291	0.280825	0.671212	0.334678	0.415098	0.242515
>ENST00000595595.1|ENSG00000268584.1|OTTHUMG00000182569.1|OTTHUMT00000462466.1|ENST00000595595|ENSG00000268584|795|	1.67479	0.184245	1.06704	1.42096	0.164687	0.286178	0.298322	1.52677	0.119424	1.23491	1.29967	0.320458	0.169495	3.02211	0.285229	0.348512	0.993622	0.246527	0.291745	0.34331	1.30064	0.374093	0.428047	0.365702	1.70712	0.292213	0.36305	0.424204	1.40948	0.655881	0.340898	0.360182	0.13852	0.395122	0.248038	0.350627	1.30235	2.1245	0.240783	0.334678	0.282054	0.358556	1.39162	0.351854	0.280825	0.671212	0.334678	0.415098	0.242515
>ENST00000651408.1|ENSG00000286116.1|OTTHUMG00000193464.1|OTTHUMT00000501882.1|ENST00000651408|ENSG00000286116|4205|	0.927382	0.452513	1.27532	1.21075	0.616538	1.04566	0.882429	1.47733	0.916958	1.58284	0.712771	0.904656	1.54344	1.47251	1.0682	0.951577	0.682344	1.85627	0.291745	0.676707	0.708305	1.23061	1.09386	1.23134	1.0357	0.292213	0.976747	0.424204	1.50932	0.655881	0.941031	0.700086	1.28085	1.05682	0.954294	0.692109	1.39816	1.25499	1.01646	0.667843	1.67229	0.358556	1.34379	0.68972	0.598543	1.27849	0.334678	1.03793	1.20805
>ENST00000710656.1|ENSG00000269821.2|OTTHUMG00000171022.2|-|KCNQ1OT1-202|KCNQ1OT1|679|	0.428742	1.36914	0.0943661	0.276744	1.2663	0.286178	0.298322	0.322771	0.119424	1.36319	0.192543	0.320458	0.169495	0.619121	0.285229	0.348512	1.10018	0.246527	1.64661	0.34331	0.180972	0.374093	0.428047	1.80278	0.397715	0.292213	0.36305	0.424204	0.233867	0.655881	0.340898	0.360182	0.13852	0.395122	0.248038	0.350627	1.42921	1.60914	1.55049	0.334678	0.282054	0.358556	1.5216	0.351854	1.62291	0.671212	0.334678	0.415098	0.242515
>ENST00000528366.1|ENSG00000255521.3|OTTHUMG00000166326.2|OTTHUMT00000389172.1|CD44-DT-201|CD44-DT|1102|	0.428742	1.01808	0.854054	0.276744	0.164687	0.286178	1.83979	0.322771	0.119424	1.5428	0.192543	1.2881	0.169495	0.619121	0.285229	0.348512	0.143111	1.70377	0.291745	0.34331	1.06437	0.374093	0.428047	0.365702	1.44362	1.26977	1.37377	0.424204	1.16486	0.655881	0.340898	0.360182	0.870024	0.395122	1.10084	1.36674	1.06881	0.258593	0.240783	1.33076	0.282054	0.358556	0.246632	1.35928	1.23927	0.671212	1.32621	1.43908	1.03293
>ENST00000543907.2|ENSG00000256196.2|OTTHUMG00000167802.2|OTTHUMT00000396348.2|ENST00000543907|ENSG00000256196|2572|	1.66206	1.60207	0.46866	0.733509	0.544179	1.09828	1.15958	1.17275	1.26196	0.55906	0.631042	0.320458	0.576084	0.619121	1.12203	0.348512	0.943444	0.246527	0.291745	0.34331	0.625624	0.902287	1.39856	1.28924	0.938713	0.292213	0.36305	1.38038	0.706279	0.655881	1.22375	0.880911	1.40817	1.36018	0.675048	1.25667	0.636492	0.751213	1.06992	0.334678	1.09589	0.358556	1.05039	0.869641	1.13375	0.671212	0.334678	0.942844	0.242515
>ENST00000526036.1|ENSG00000254837.2|OTTHUMG00000150368.2|OTTHUMT00000317865.2|LIPT2-AS1-201|LIPT2-AS1|2493|	1.11568	1.95608	2.11446	0.745888	1.32931	0.286178	1.18003	1.73198	1.78871	1.63271	1.26253	1.49937	1.17501	0.619121	0.285229	0.348512	0.470817	1.35398	1.71826	1.80561	0.637723	0.374093	0.428047	0.365702	1.35292	1.18332	0.36305	0.994672	1.37084	1.46935	1.24457	1.28387	1.04426	0.971583	1.29498	0.887496	1.26534	1.43476	1.0898	0.859269	1.1155	0.890394	1.35364	0.88339	1.15405	0.671212	1.23888	0.95681	0.959164
>ENST00000535078.2|ENSG00000205885.8|OTTHUMG00000168164.1|OTTHUMT00000398552.1|C1RL-AS1-203|C1RL-AS1|833|	0.428742	0.184245	1.59853	0.276744	0.164687	0.286178	0.298322	0.322771	1.64151	0.113609	0.192543	0.320458	1.17617	0.619121	0.285229	1.56024	0.143111	0.246527	1.47317	0.34331	0.180972	0.374093	0.428047	0.365702	0.397715	0.292213	0.36305	0.424204	0.233867	0.655881	0.340898	0.360182	1.04534	0.395122	1.89684	0.350627	0.200634	0.258593	0.240783	1.54737	0.282054	0.358556	0.246632	0.351854	0.280825	0.671212	0.334678	0.415098	1.21821
>ENST00000661495.1|ENSG00000250166.4|OTTHUMG00000169038.5|OTTHUMT00000520568.1|C2CD5-AS1-203|C2CD5-AS1|857|	0.428742	2.19224	1.01461	0.276744	1.65683	1.3828	2.08926	0.322771	1.05274	1.17704	0.192543	0.320458	1.73592	0.619121	0.285229	1.53696	0.946085	1.33326	1.45027	0.34331	1.84784	0.374093	0.428047	1.59894	1.64309	1.46073	0.36305	0.424204	0.233867	0.655881	0.340898	0.360182	1.57176	1.67866	0.248038	0.350627	0.200634	1.41321	0.240783	0.334678	0.282054	0.358556	0.246632	2.20053	0.280825	0.671212	0.334678	1.63588	2.49271
>ENST00000622671.2|ENSG00000278743.2|OTTHUMG00000187136.1|OTTHUMT00000474472.1|ENST00000622671|ENSG00000278743|734|	0.428742	0.184245	0.0943661	0.276744	1.20697	0.286178	1.58388	1.59352	1.16427	0.113609	0.192543	0.320458	0.169495	0.619121	0.285229	0.348512	0.143111	2.10535	0.291745	0.34331	0.180972	1.72845	0.428047	0.365702	0.397715	1.5899	0.36305	1.83306	1.47524	0.655881	0.340898	2.3821	1.13399	0.395122	0.248038	0.350627	0.200634	0.258593	0.240783	0.334678	0.282054	1.69276	0.246632	0.351854	0.280825	2.67674	0.334678	0.415098	0.242515
>ENST00000540625.5|ENSG00000255750.6|OTTHUMG00000169177.2|OTTHUMT00000402726.1|ENST00000540625|ENSG00000255750|483|	0.968251	0.184245	1.46771	0.276744	0.164687	0.286178	0.298322	0.322771	0.119424	0.113609	0.192543	1.99544	0.169495	0.619121	0.285229	0.348512	1.36181	0.246527	0.291745	0.34331	0.180972	0.374093	2.2666	0.365702	0.397715	1.98112	0.36305	0.424204	1.85708	0.655881	0.340898	0.360182	0.13852	0.395122	0.248038	0.350627	0.200634	0.258593	0.240783	0.334678	1.88375	0.358556	0.246632	0.351854	0.280825	0.671212	0.334678	2.16867	1.6617
>ENST00000690337.1|ENSG00000286351.2|OTTHUMG00000194616.1|-|ENST00000690337|ENSG00000286351|413|	0.428742	0.184245	0.0943661	0.276744	1.69728	0.286178	0.298322	0.322771	0.119424	0.113609	1.8862	0.320458	0.169495	0.619121	0.285229	0.348512	2.18232	0.246527	0.291745	2.22154	1.89079	0.374093	0.428047	0.365702	2.34728	0.292213	2.26178	2.40882	0.233867	0.655881	0.340898	0.360182	0.13852	0.395122	0.248038	2.25718	0.200634	0.258593	0.240783	0.334678	0.282054	0.358556	2.75541	0.351854	0.280825	0.671212	0.334678	2.33305	0.242515
>ENST00000619323.2|ENSG00000275180.2|OTTHUMG00000187150.1|OTTHUMT00000474496.1|ENST00000619323|ENSG00000275180|1043|	0.70235	0.184245	0.887239	1.21868	0.967164	0.286178	0.298322	0.322771	0.119424	0.113609	1.10205	0.320458	0.169495	2.01535	0.285229	0.348512	0.831293	1.18953	0.291745	0.34331	1.10144	0.374093	1.55666	0.365702	0.397715	0.292213	2.01621	0.424204	1.20333	0.655881	0.340898	0.360182	0.902276	0.395122	0.248038	0.350627	0.200634	0.258593	0.240783	1.37108	1.23597	0.358556	1.18924	2.00055	0.280825	0.671212	1.3664	0.415098	1.06711
>ENST00000549161.5|ENSG00000257467.6|OTTHUMG00000170246.2|OTTHUMT00000408170.1|PPFIA2-AS1-202|PPFIA2-AS1|1080|	1.43464	1.94778	0.0943661	1.75121	2.36394	0.286178	2.27102	1.29224	1.78067	0.113609	0.192543	0.320458	0.999246	1.98423	1.80984	1.35839	2.65956	1.72242	1.27481	1.94332	1.07783	0.374093	0.428047	2.01711	1.45876	1.86651	0.36305	0.424204	1.17883	0.655881	1.34646	1.38732	0.88172	1.49058	1.11396	1.38159	0.200634	0.258593	1.18732	0.334678	0.282054	0.358556	0.246632	0.351854	1.82928	0.671212	0.334678	0.415098	1.04533
>ENST00000552707.1|ENSG00000257222.1|OTTHUMG00000170477.1|OTTHUMT00000409328.1|ENST00000552707|ENSG00000257222|374|	1.54967	1.91806	0.0943661	2.12116	1.79376	0.286178	0.298322	3.04142	2.49814	0.113609	1.98788	0.320458	0.169495	0.619121	0.285229	2.33158	2.29332	2.09255	0.291745	0.34331	0.180972	0.374093	0.428047	0.365702	0.397715	0.292213	0.36305	0.424204	2.11952	0.655881	2.31754	0.360182	1.70568	0.395122	2.78219	2.36487	0.200634	0.258593	0.240783	0.334678	2.14446	0.358556	0.246632	0.351854	0.280825	0.671212	0.334678	0.415098	1.90652
>ENST00000658571.1|ENSG00000287957.1|OTTHUMG00000195450.1|OTTHUMT00000526946.1|ENST00000658571|ENSG00000287957|3876|	1.58703	1.65613	1.84158	1.26804	1.30033	1.45799	0.922685	1.36843	1.1202	1.65911	1.15021	1.37931	1.49786	1.52624	1.3156	1.43672	1.00668	0.565421	1.15066	1.22788	0.745365	0.745025	1.13849	1.28563	1.07887	0.292213	1.01862	1.37667	1.25369	0.655881	0.340898	1.01691	0.944693	1.76165	1.00099	1.461	1.94004	0.881327	0.571344	0.979647	1.74621	1.25349	0.826261	1.453	1.32989	0.671212	0.976357	1.08029	1.53369
>ENST00000668325.1|ENSG00000288523.1|OTTHUMG00000168421.3|OTTHUMT00000525654.1|ENST00000668325|ENSG00000288523|2951|	0.80093	1.64268	0.921611	1.2576	0.500599	1.01609	1.07364	1.35759	0.729331	0.818839	1.35475	1.36838	1.44351	1.27453	0.285229	0.8026	0.659872	0.652569	0.731514	0.34331	0.575536	0.374093	0.428047	1.19871	0.879475	0.292213	0.36305	1.28751	0.978175	1.3693	0.792669	0.823553	0.45571	0.395122	1.38589	0.816062	1.14325	0.696501	0.661242	0.789223	1.01356	1.44901	1.22818	0.812557	1.31903	0.671212	1.13046	0.884832	1.48029
>ENST00000414407.1|ENSG00000237879.1|OTTHUMG00000016676.1|OTTHUMT00000044371.1|LINC00398-201|LINC00398|906|	0.428742	0.184245	0.0943661	0.276744	0.164687	0.286178	0.298322	1.42251	0.119424	1.13553	0.192543	0.320458	0.169495	0.619121	0.285229	0.348512	0.143111	0.246527	0.291745	0.34331	0.180972	0.374093	0.428047	2.19553	0.397715	0.292213	0.36305	0.424204	1.30687	0.655881	0.340898	1.52267	0.13852	0.395122	0.248038	1.51727	1.20417	0.258593	0.240783	0.334678	0.282054	0.358556	0.246632	0.351854	0.280825	0.671212	0.334678	0.415098	0.242515
>ENST00000666115.1|ENSG00000288015.1|OTTHUMG00000194965.1|OTTHUMT00000523454.1|ENST00000666115|ENSG00000288015|2230|	0.9035	0.654922	0.518464	0.792468	0.925345	0.808202	0.298322	0.322771	0.882122	0.113609	1.05615	1.27824	0.629543	0.619121	0.824713	0.348512	0.794169	0.762921	0.849398	0.919341	0.683274	1.38856	0.428047	0.365702	0.397715	1.25984	0.948388	0.424204	0.76691	0.655881	0.913182	0.360182	0.13852	0.395122	1.09184	0.939536	0.200634	0.258593	1.16374	0.910339	0.805298	0.942037	1.90228	0.935009	0.280825	0.671212	1.63438	1.00923	0.242515
>ENST00000662515.1|ENSG00000287876.1|OTTHUMG00000194719.1|OTTHUMT00000521189.1|ENST00000662515|ENSG00000287876|2101|	1.03004	1.04739	0.540904	1.99079	1.23884	0.286178	1.29841	0.322771	0.918127	0.642708	1.0956	1.64266	1.54513	0.619121	1.25809	0.952518	1.47284	1.49177	1.29306	1.37322	1.86378	0.374093	0.428047	0.365702	1.03669	0.8841	1.73799	1.08021	1.19658	0.655881	1.36499	0.975936	0.566794	1.05783	1.13064	1.40045	1.64842	0.258593	0.240783	0.939262	1.54043	1.39999	0.246632	0.964234	1.85353	0.671212	1.95245	0.415098	1.96106
>ENST00000648060.1|ENSG00000285572.2|OTTHUMG00000192715.2|OTTHUMT00000498922.1|ENST00000648060|ENSG00000285572|1772|	0.595679	0.755434	1.75043	0.276744	0.687855	0.286178	0.298322	0.98534	1.79437	0.722906	0.792818	0.992461	0.728192	0.619121	0.285229	0.348512	0.143111	1.30578	1.42159	0.34331	0.789233	0.374093	0.428047	0.365702	0.397715	0.971778	0.36305	0.424204	0.233867	0.655881	1.03071	1.06636	0.13852	1.15352	1.83375	1.53303	1.80926	0.258593	0.240783	0.334678	1.68886	0.358556	1.30546	0.351854	0.945827	0.671212	1.02492	0.415098	1.17297
>ENST00000624456.1|ENSG00000280169.1|OTTHUMG00000182528.1|OTTHUMT00000462186.1|ENST00000624456|ENSG00000280169|2203|	0.428742	0.659847	1.12137	0.276744	0.164687	1.19894	0.860852	1.27674	0.88938	0.997181	1.06411	0.320458	0.169495	0.619121	0.830232	0.929432	0.800591	0.246527	0.291745	0.925163	1.60662	0.974693	1.06988	0.365702	1.01253	0.292213	0.954287	0.424204	1.47107	0.655881	0.918973	1.37118	0.13852	1.03296	1.09967	0.945463	0.200634	1.22255	0.780313	1.65033	0.282054	0.94792	1.45217	0.351854	0.837375	0.671212	0.334678	1.43775	0.690488
>ENST00000663663.1|ENSG00000272274.4|OTTHUMG00000185758.6|OTTHUMT00000523104.1|LINC00551-204|LINC00551|2666|	0.428742	0.587571	0.456966	0.719612	0.532343	0.286178	1.13649	0.322771	0.4882	0.113609	0.945543	1.15874	0.169495	1.32987	1.09942	0.348512	0.705657	0.246527	0.291745	0.839348	0.180972	1.26396	0.428047	0.884282	0.397715	0.777147	1.24025	0.424204	0.233867	0.655881	0.340898	0.865387	0.13852	0.940353	0.983174	0.350627	0.949534	1.09471	1.04747	0.830389	0.731538	1.23322	1.02846	0.85419	0.754706	1.53996	0.334678	0.927146	0.242515
>ENST00000636252.1|ENSG00000283384.1|OTTHUMG00000191618.1|OTTHUMT00000488862.1|ENST00000636252|ENSG00000283384|1468|	0.628069	0.184245	1.12255	1.48279	0.164687	1.02	0.298322	1.09171	1.76052	1.65172	1.36019	1.09998	1.26874	0.619121	1.53575	0.348512	0.662838	0.972953	1.57584	0.34331	0.180972	1.20253	1.30917	1.20303	0.397715	0.292213	0.36305	0.424204	1.47239	0.655881	0.340898	1.17797	1.93587	0.395122	2.02097	0.350627	1.36269	1.03606	1.84675	0.334678	1.01748	0.358556	2.10128	0.351854	1.0525	0.671212	1.13464	0.415098	0.242515
>ENST00000639766.1|ENSG00000283828.1|OTTHUMG00000191998.1|OTTHUMT00000491899.1|ENST00000639766|ENSG00000283828|2238|	0.428742	0.184245	0.0943661	1.16921	0.164687	0.286178	0.298322	0.322771	0.549262	0.615274	0.192543	0.320458	0.975599	0.619121	0.285229	0.348512	0.143111	0.246527	0.291745	0.34331	0.681754	0.374093	0.428047	0.365702	0.397715	0.292213	0.946663	0.424204	0.233867	0.655881	0.340898	0.944853	0.13852	1.02485	0.248038	0.350627	0.200634	0.258593	0.77324	0.334678	0.282054	0.358556	0.246632	0.351854	0.280825	0.671212	0.334678	0.415098	0.684439
>ENST00000652247.1|ENSG00000257522.7|OTTHUMG00000170373.5|OTTHUMT00000502121.1|ENST00000652247|ENSG00000257522|1231|	1.20039	0.184245	1.89377	1.10851	0.86955	1.12712	0.298322	1.20257	1.29851	0.113609	0.994699	1.75884	0.919358	1.8712	1.1515	0.348512	1.16817	1.07927	1.18423	0.34331	1.50962	1.31949	0.428047	0.365702	0.397715	0.292213	0.36305	1.4128	1.09081	0.655881	0.340898	0.360182	1.26402	0.395122	1.53634	1.28788	0.998489	1.14781	1.0992	0.334678	1.12477	1.28807	0.246632	1.84141	0.280825	0.671212	1.24871	1.35979	0.967433
>ENST00000649245.1|ENSG00000258107.3|OTTHUMG00000170374.3|OTTHUMT00000500178.1|ENST00000649245|ENSG00000258107|801|	0.428742	1.23964	0.0943661	1.415	1.72081	1.43585	0.298322	0.322771	0.119424	1.22902	1.91103	0.320458	1.20501	0.619121	1.46633	0.348512	0.98877	0.246527	2.15488	0.34331	1.29476	0.374093	0.428047	0.365702	0.397715	0.292213	0.36305	0.424204	1.40341	2.40754	0.340898	0.360182	1.07215	2.42034	1.32582	0.350627	1.29653	0.258593	2.04999	1.57997	1.43393	2.73149	1.38565	0.351854	0.280825	0.671212	0.334678	0.415098	0.242515
>ENST00000555480.5|ENSG00000258422.6|OTTHUMG00000171324.2|OTTHUMT00000412998.1|ENST00000555480|ENSG00000258422|566|	0.428742	0.184245	0.0943661	0.276744	1.41369	0.286178	0.298322	0.322771	0.119424	0.113609	0.192543	0.320458	1.48543	0.619121	0.285229	0.348512	2.2783	0.246527	0.291745	0.34331	0.180972	0.374093	0.428047	0.365702	2.02152	0.292213	0.36305	0.424204	0.233867	0.655881	0.340898	0.360182	0.13852	0.395122	0.248038	1.93528	0.200634	0.258593	0.240783	0.334678	0.282054	1.9324	0.246632	0.351854	0.280825	0.671212	0.334678	0.415098	0.242515
>ENST00000554926.1|ENSG00000259124.1|OTTHUMG00000171618.1|OTTHUMT00000414485.1|ENST00000554926|ENSG00000259124|632|	2.97471	1.42848	0.0943661	0.276744	1.32293	0.286178	0.298322	0.322771	0.119424	0.113609	0.192543	1.73837	1.39157	0.619121	0.285229	2.51077	0.143111	0.246527	0.291745	1.79826	0.180972	0.374093	0.428047	0.365702	0.397715	0.292213	0.36305	0.424204	0.233867	0.655881	1.78861	0.360182	0.13852	0.395122	0.248038	0.350627	0.200634	0.258593	0.240783	0.334678	0.282054	0.358556	0.246632	0.351854	0.280825	0.671212	0.334678	1.90478	1.42931
>ENST00000555875.1|ENSG00000258672.1|OTTHUMG00000171511.1|OTTHUMT00000413820.1|ENST00000555875|ENSG00000258672|493|	0.958998	1.64831	1.44944	0.276744	1.53358	1.86525	1.95267	0.322771	0.119424	1.65107	0.192543	0.320458	0.169495	0.619121	0.285229	0.348512	0.143111	1.81323	0.291745	0.34331	0.180972	0.374093	2.24514	0.365702	2.1604	2.71366	0.36305	0.424204	0.233867	0.655881	0.340898	0.360182	0.13852	0.395122	0.248038	0.350627	1.71431	0.258593	1.84609	0.334678	0.282054	0.358556	0.246632	0.351854	0.280825	0.671212	0.334678	0.415098	0.242515
>ENST00000651136.1|ENSG00000286110.1|OTTHUMG00000193502.1|OTTHUMT00000502439.1|ENST00000651136|ENSG00000286110|2623|	0.428742	0.593339	0.0943661	0.725862	0.164687	1.36449	0.784116	0.322771	0.493535	0.551575	1.22452	0.320458	0.569165	0.619121	0.285229	0.348512	0.143111	0.696241	1.1414	0.34331	1.82424	0.893645	0.428047	0.365702	0.397715	0.783896	1.251	0.424204	1.04925	0.655881	0.340898	1.54835	0.773967	0.947791	0.248038	0.350627	0.959097	0.258593	0.70623	0.837263	0.737867	0.358556	1.5466	1.2368	0.761325	0.671212	0.334678	0.415098	0.930842
>ENST00000562992.1|ENSG00000260693.1|OTTHUMG00000175650.1|OTTHUMT00000430714.1|ENST00000562992|ENSG00000260693|701|	0.428742	0.184245	0.0943661	1.52389	0.164687	0.286178	2.3026	0.322771	0.119424	1.33652	0.192543	0.320458	1.30745	0.619121	0.285229	1.7079	1.64045	0.246527	0.291745	0.34331	0.180972	0.374093	0.428047	2.47254	1.8189	1.62991	0.36305	0.424204	1.51418	0.655881	0.340898	1.74047	0.13852	0.395122	0.248038	0.350627	0.200634	1.58115	1.52303	1.6951	0.282054	0.358556	0.246632	0.351854	0.280825	0.671212	0.334678	1.80961	0.242515
>ENST00000671663.1|ENSG00000250007.8|OTTHUMG00000172256.3|OTTHUMT00000526642.1|GJD2-DT-204|GJD2-DT|3104|	0.428742	0.184245	0.0943661	0.276744	0.485728	0.98753	0.718633	0.736754	0.927006	0.113609	0.860151	1.06596	0.791791	0.619121	1.26832	0.783238	0.83394	0.246527	0.291745	0.34331	0.857268	0.824288	0.428047	1.44583	0.397715	1.04591	0.36305	0.424204	1.20675	0.655881	0.340898	1.14269	1.4031	0.874709	0.610159	0.796287	0.200634	0.258593	0.957377	0.334678	1.80978	0.358556	0.246632	1.1303	1.28201	0.671212	1.09994	0.415098	1.26615
>ENST00000693659.1|ENSG00000288808.1|-|-|ENST00000693659|ENSG00000288808|597|	0.878861	1.47694	1.28617	0.276744	2.01643	0.286178	1.76846	0.322771	0.119424	1.47457	0.192543	0.320458	0.169495	0.619121	0.285229	0.348512	2.21874	0.246527	1.76346	0.34331	0.180972	0.374093	0.428047	0.365702	1.96956	0.292213	0.36305	0.424204	0.233867	0.655881	0.340898	1.88867	0.13852	0.395122	0.248038	0.350627	2.2217	0.258593	0.240783	0.334678	0.282054	0.358556	1.63433	0.351854	0.280825	2.90791	1.83617	0.415098	0.242515
>ENST00000501726.2|ENSG00000247982.7|OTTHUMG00000172641.2|OTTHUMT00000419622.1|LINC00926-201|LINC00926|2538|	0.428742	0.184245	0.473078	0.276744	0.548651	0.286178	0.298322	0.322771	0.119424	1.18385	0.192543	0.820107	0.580832	0.619121	0.285229	0.348512	0.143111	1.34018	0.291745	0.34331	0.630751	0.908212	0.428047	0.906128	0.397715	0.79781	0.36305	0.424204	0.233867	0.655881	0.340898	0.360182	0.501405	0.395122	0.248038	0.350627	0.200634	0.756804	1.07836	1.23112	0.282054	0.358556	0.246632	0.351854	1.14237	0.671212	0.334678	0.415098	0.638637
>ENST00000557887.1|ENSG00000291028.1|-|OTTHUMT00000418591.1|LINC00933-202|LINC00933|2606|	2.01376	1.39836	1.21162	1.07183	0.837249	0.286178	1.44166	0.322771	0.79384	0.554042	0.626091	0.809024	1.1432	0.619121	0.758135	1.22662	0.716363	1.04256	1.14559	0.848998	0.620613	0.374093	0.428047	0.365702	0.932803	0.786616	0.877101	0.974055	0.701004	0.655881	1.21509	1.25393	1.01474	0.395122	0.248038	1.24784	0.631566	0.745748	0.240783	1.21356	1.08773	0.358556	0.698647	0.351854	0.280825	0.671212	0.837338	0.415098	1.18596
>ENST00000354296.9|ENSG00000290823.1|-|OTTHUMT00000417607.1|ENST00000354296|ENSG00000290823|955|	0.428742	0.184245	0.0943661	0.276744	0.164687	0.286178	0.298322	1.38226	0.119424	0.113609	0.192543	0.320458	0.169495	0.619121	0.285229	0.348512	0.881121	0.246527	0.291745	1.44722	0.180972	0.374093	0.428047	0.365702	0.397715	0.292213	0.36305	0.424204	1.86322	0.655881	0.340898	0.360182	0.13852	0.395122	0.248038	0.350627	0.200634	1.32881	0.240783	0.334678	0.282054	0.358556	0.246632	0.351854	0.280825	0.671212	0.334678	0.415098	0.242515
>ENST00000566927.1|ENSG00000261659.2|OTTHUMG00000172952.2|OTTHUMT00000421458.1|ENST00000566927|ENSG00000261659|407|	0.428742	0.184245	0.0943661	2.03307	0.164687	0.286178	0.298322	0.322771	1.66931	0.113609	0.192543	0.320458	1.79187	0.619121	0.285229	0.348512	1.50954	0.246527	0.291745	0.34331	0.180972	0.374093	0.428047	0.365702	0.397715	0.292213	0.36305	0.424204	0.233867	0.655881	0.340898	0.360182	0.13852	0.395122	0.248038	0.350627	0.200634	0.258593	0.240783	0.334678	0.282054	0.358556	0.246632	0.351854	0.280825	0.671212	2.221	0.415098	1.82309
>ENST00000563192.2|ENSG00000260260.3|OTTHUMG00000177010.1|OTTHUMT00000434795.1|SNHG19-201|SNHG19|394|	0.428742	0.184245	0.0943661	0.276744	0.164687	0.286178	0.298322	2.18978	0.119424	0.113609	0.192543	0.320458	0.169495	0.619121	0.285229	0.348512	1.53875	0.246527	0.291745	0.34331	0.180972	0.374093	3.30225	0.365702	0.397715	0.292213	0.36305	0.424204	0.233867	0.655881	2.26113	0.360182	0.13852	0.395122	0.248038	0.350627	0.200634	0.258593	0.240783	0.334678	0.282054	0.358556	0.246632	0.351854	0.280825	0.671212	0.334678	0.415098	0.242515
>ENST00000399702.6|ENSG00000291228.1|-|OTTHUMT00000250833.2|ENST00000399702|ENSG00000291228|2762|	1.13271	0.882592	1.16693	0.706272	1.42817	0.286178	0.763169	0.78072	1.00175	0.856582	0.604745	0.785381	0.551457	0.619121	0.735137	1.47669	1.08462	0.246527	0.757269	1.18496	0.180972	0.871479	0.428047	0.869033	0.397715	0.762735	0.852422	0.424204	0.233867	1.40737	0.340898	1.21573	0.747818	0.395122	0.649348	0.843079	1.18993	0.722163	0.240783	0.815707	0.282054	0.846326	0.676521	0.839343	0.280825	0.671212	0.334678	1.281	0.242515
>ENST00000634367.2|ENSG00000283003.4|OTTHUMG00000191611.3|OTTHUMT00000488836.2|ENST00000634367|ENSG00000283003|953|	0.428742	0.184245	0.944017	0.276744	0.164687	1.30284	1.37257	0.322771	0.119424	1.09876	0.192543	2.00378	1.08139	0.619121	0.285229	0.348512	0.143111	1.2538	0.291745	1.44885	1.16464	0.374093	0.428047	0.365702	0.397715	1.98949	0.36305	0.424204	1.26884	0.655881	0.340898	0.360182	0.13852	0.395122	0.248038	0.350627	2.1512	1.3304	0.240783	0.334678	0.282054	0.358556	0.246632	1.46896	1.34534	0.671212	2.48227	0.415098	1.12554
>ENST00000637635.1|ENSG00000260573.4|OTTHUMG00000173394.6|OTTHUMT00000489494.1|ENST00000637635|ENSG00000260573|683|	0.428742	0.184245	0.0943661	0.276744	0.164687	1.56756	0.298322	0.322771	0.119424	0.113609	0.192543	0.320458	0.169495	0.619121	0.285229	0.348512	0.143111	0.246527	0.291745	0.34331	0.180972	0.374093	1.92194	2.50166	0.397715	0.292213	0.36305	0.424204	0.233867	0.655881	0.340898	2.46167	0.13852	0.395122	0.248038	0.350627	0.200634	0.258593	0.240783	0.334678	0.282054	0.358556	0.246632	0.351854	0.280825	0.671212	0.334678	0.415098	0.242515
>ENST00000649140.1|ENSG00000285979.1|OTTHUMG00000193291.1|OTTHUMT00000500660.1|ENST00000649140|ENSG00000285979|3524|	1.58705	1.48493	1.75462	1.33803	1.6272	0.286178	0.674445	0.693149	1.19065	1.15311	1.9289	0.320458	1.4474	0.619121	1.56829	0.73773	1.53417	0.873421	0.668431	1.50755	1.02092	0.374093	0.428047	0.365702	1.39459	0.974086	0.759635	0.424204	0.880244	0.655881	1.03304	0.757531	1.54282	0.82517	1.05851	1.72564	0.530957	0.93105	0.888346	1.03075	1.96525	0.753803	1.48531	1.31152	0.6527	0.671212	1.02726	0.415098	1.73794
>ENST00000562450.1|ENSG00000261141.1|OTTHUMG00000176471.1|OTTHUMT00000432150.1|ENST00000562450|ENSG00000261141|593|	1.73592	0.184245	1.29168	1.66963	1.3748	0.286178	1.77472	2.49377	1.98184	0.113609	0.192543	0.320458	0.169495	0.619121	2.4331	1.86117	0.143111	0.246527	1.76972	0.34331	0.180972	0.374093	0.428047	1.93007	1.97606	1.78178	0.36305	0.424204	1.66221	0.655881	0.340898	1.89507	1.93097	0.395122	0.248038	1.89043	0.200634	0.258593	1.67119	0.334678	0.282054	0.358556	0.246632	0.351854	0.280825	0.671212	0.334678	0.415098	0.242515
>ENST00000612833.1|ENSG00000276337.1|OTTHUMG00000187080.1|OTTHUMT00000474383.1|ENST00000612833|ENSG00000276337|4001|	1.15203	1.07891	1.19311	0.58623	0.419626	0.857127	1.33337	0.922571	0.947901	0.876712	0.944882	0.320458	1.04647	0.619121	0.285229	0.696423	0.143111	0.811414	0.901011	0.34331	0.73068	0.374093	0.428047	0.365702	0.767628	0.90772	0.717639	1.10583	0.816675	0.655881	0.96588	0.715464	1.0694	0.780083	0.776647	0.350627	0.495277	0.593679	0.824681	1.19791	0.854316	0.995556	0.556389	0.705017	0.280825	0.671212	1.1938	0.415098	0.921359
>ENST00000564646.1|ENSG00000261226.1|OTTHUMG00000176349.1|OTTHUMT00000431803.1|ENST00000564646|ENSG00000261226|2873|	0.72357	0.56195	0.433638	0.276744	0.508726	0.286178	0.747706	1.10372	0.119424	0.113609	0.590801	0.320458	0.53841	0.619121	0.285229	0.348512	0.143111	0.246527	0.291745	1.16006	0.900112	0.855104	0.428047	0.365702	0.397715	0.747111	0.36305	0.424204	0.233867	0.655881	0.340898	1.476	0.13852	0.395122	0.248038	0.350627	0.200634	0.258593	0.240783	0.799788	0.703391	0.358556	0.246632	0.823243	0.280825	0.671212	0.797273	0.895695	0.242515
>ENST00000378347.2|ENSG00000205018.2|OTTHUMG00000175522.2|OTTHUMT00000430363.2|ENST00000378347|ENSG00000205018|1812|	0.592185	0.184245	0.601054	0.889439	0.164687	0.286178	0.298322	0.322771	0.119424	0.113609	0.781907	0.98052	0.169495	0.619121	0.285229	1.02936	0.143111	0.246527	0.291745	0.34331	0.180972	0.374093	1.17784	0.365702	0.397715	0.292213	0.36305	0.424204	0.233867	0.655881	0.340898	0.360182	0.13852	0.395122	0.248038	0.350627	0.200634	0.258593	0.240783	0.334678	0.903404	1.04899	0.246632	0.351854	0.933985	0.671212	0.334678	0.415098	0.242515
>ENST00000582780.1|ENSG00000265519.1|OTTHUMG00000179073.1|OTTHUMT00000444653.1|ENST00000582780|ENSG00000265519|347|	1.60992	1.99559	0.0943661	0.276744	1.86884	0.286178	0.298322	0.322771	0.119424	2.00704	0.192543	0.320458	0.169495	0.619121	0.285229	0.348512	2.37896	0.246527	0.291745	0.34331	0.180972	0.374093	0.428047	0.365702	0.397715	2.33085	0.36305	0.424204	0.233867	0.655881	0.340898	0.360182	0.13852	0.395122	0.248038	0.350627	0.200634	0.258593	2.20965	0.334678	2.22476	0.358556	0.246632	0.351854	0.280825	0.671212	0.334678	0.415098	0.242515
>ENST00000577309.1|ENSG00000265043.1|OTTHUMG00000175986.2|OTTHUMT00000431348.2|ENST00000577309|ENSG00000265043|3703|	0.428742	0.946643	0.591315	0.608503	0.438336	0.622247	1.3917	0.961584	0.997818	0.700696	0.770875	0.968438	0.463433	0.619121	0.285229	0.348512	0.143111	0.578744	0.940513	0.716561	0.503571	1.31573	0.428047	0.365702	1.10405	0.656771	1.04306	0.831622	0.854803	0.655881	0.340898	0.74062	0.396613	0.807057	0.55733	1.28415	0.200634	0.617576	0.862867	0.707673	0.282054	0.73697	0.848421	0.730042	0.280825	0.671212	1.24504	0.415098	0.242515
>ENST00000580085.1|ENSG00000266490.1|OTTHUMG00000179007.1|OTTHUMT00000444360.1|ENST00000580085|ENSG00000266490|462|	0.428742	0.184245	0.0943661	0.276744	2.29567	0.286178	0.298322	0.322771	1.5502	0.113609	0.192543	2.04027	1.6696	0.619121	1.96678	2.10751	0.143111	0.246527	3.27218	0.34331	0.180972	0.374093	0.428047	0.365702	0.397715	0.292213	0.36305	0.424204	1.90117	0.655881	0.340898	0.360182	2.66347	0.395122	0.248038	0.350627	0.200634	1.97498	0.240783	0.334678	1.92753	0.358556	0.246632	0.351854	2.74765	0.671212	0.334678	0.415098	0.242515
>ENST00000659958.1|ENSG00000279668.4|OTTHUMG00000191697.2|OTTHUMT00000520778.1|ENST00000659958|ENSG00000279668|913|	1.71109	2.12379	0.0943661	0.276744	1.99327	1.93539	0.298322	1.41656	0.119424	1.12987	0.192543	0.320458	0.169495	0.619121	1.36326	2.11421	2.06724	1.88308	1.4003	1.48247	1.19571	0.374093	1.6646	1.54688	1.59071	0.292213	0.36305	0.424204	0.233867	0.655881	0.340898	1.5165	0.13852	0.395122	0.248038	2.58509	1.19858	0.258593	1.30965	1.47323	0.282054	0.358556	0.246632	0.351854	0.280825	0.671212	0.334678	0.415098	0.242515
>ENST00000582685.1|ENSG00000263435.1|OTTHUMG00000179670.1|OTTHUMT00000447566.1|ENST00000582685|ENSG00000263435|323|	0.428742	0.184245	0.0943661	0.276744	0.164687	0.286178	0.298322	0.322771	0.119424	0.113609	0.192543	0.320458	0.169495	0.619121	0.285229	0.348512	0.143111	0.246527	0.291745	2.4918	0.180972	2.56596	0.428047	0.365702	0.397715	2.41096	0.36305	0.424204	0.233867	0.655881	0.340898	0.360182	0.13852	0.395122	0.248038	0.350627	0.200634	0.258593	0.240783	0.334678	0.282054	0.358556	0.246632	0.351854	0.280825	0.671212	0.334678	0.415098	0.242515
>ENST00000583224.3|ENSG00000263571.3|OTTHUMG00000179676.3|OTTHUMT00000447576.3|ENST00000583224|ENSG00000263571|3810|	0.724901	1.11199	0.771981	0.276744	0.656258	0.880604	0.298322	0.946997	0.979198	0.906157	0.192543	0.671537	0.169495	0.619121	0.624549	1.00186	0.558326	1.05799	0.643295	0.34331	0.753445	0.750687	0.832591	0.746982	0.783914	0.647683	0.733334	0.424204	1.4398	0.655881	0.340898	0.731186	0.603999	1.11088	0.54948	1.01926	0.762239	0.890073	0.576459	0.6984	0.610484	0.727579	0.246632	0.351854	0.907372	0.671212	0.334678	0.791356	0.242515
>ENST00000505793.1|ENSG00000250107.1|OTTHUMG00000162163.1|OTTHUMT00000367676.1|CACNA1G-AS1-202|CACNA1G-AS1|1433|	0.428742	0.863273	0.0943661	0.276744	0.788436	1.03403	0.298322	1.10625	0.119424	0.113609	0.192543	0.320458	0.169495	0.619121	0.285229	0.348512	0.673495	0.986874	0.291745	0.34331	0.902489	0.374093	0.428047	1.75088	0.397715	0.292213	0.36305	1.30784	2.15446	0.655881	1.15534	1.19318	0.13852	0.395122	0.943302	0.350627	0.200634	1.05072	1.00465	0.334678	0.282054	0.358556	0.246632	0.351854	0.280825	0.671212	0.334678	0.415098	0.242515
>ENST00000588701.2|ENSG00000266998.2|OTTHUMG00000177710.1|OTTHUMT00000438616.1|ENST00000588701|ENSG00000266998|3420|	0.428742	0.507715	0.38438	0.276744	0.164687	1.17538	0.684493	0.322771	0.4145	0.46061	0.192543	0.706694	0.485304	0.619121	0.955057	1.06065	0.143111	0.888823	0.678493	0.34331	0.806424	1.37193	1.21152	0.784747	1.14961	0.683223	0.770156	0.424204	0.233867	1.28985	0.340898	0.76807	0.13852	0.395122	0.248038	1.07911	0.53992	0.643675	0.240783	0.334678	0.643644	0.358556	0.246632	0.351854	0.280825	0.671212	0.732447	0.828692	0.546279
>ENST00000590398.7|ENSG00000267506.7|OTTHUMG00000176089.5|OTTHUMT00000431491.2|ENST00000590398|ENSG00000267506|2453|	0.428742	0.184245	0.0943661	0.276744	0.164687	0.286178	0.298322	0.322771	0.119424	0.113609	0.192543	0.320458	0.593206	0.619121	0.285229	0.348512	0.143111	0.246527	0.291745	0.875415	0.180972	0.374093	1.01598	0.921694	0.397715	0.292213	0.36305	0.424204	0.725731	0.655881	0.340898	0.360182	0.512503	0.395122	0.248038	0.350627	0.200634	0.258593	0.240783	0.334678	0.282054	0.358556	0.246632	0.351854	0.280825	0.671212	1.24982	0.964171	0.650614
>ENST00000582866.1|ENSG00000263731.1|OTTHUMG00000178529.2|OTTHUMT00000442382.1|ENST00000582866|ENSG00000263731|2682|	0.428742	0.184245	0.983528	0.276744	0.530402	1.07254	1.13268	0.322771	0.486253	0.873831	0.61542	0.320458	0.169495	0.619121	0.285229	0.348512	0.70287	0.6877	0.291745	0.836837	0.609814	0.883997	0.97407	0.881676	0.920055	0.774683	0.864771	0.424204	0.233867	0.655881	0.340898	0.862838	1.1968	0.395122	0.248038	0.855494	0.620951	0.258593	1.32285	0.334678	1.0701	0.858642	1.02485	0.351854	0.280825	0.671212	0.825238	0.415098	0.619882
>ENST00000587754.1|ENSG00000267279.3|OTTHUMG00000180046.3|OTTHUMT00000449443.1|ENST00000587754|ENSG00000267279|735|	0.428742	0.184245	0.0943661	0.276744	1.80442	0.286178	1.58272	2.25705	1.16325	0.113609	0.192543	1.60501	1.27032	0.619121	1.53746	0.348512	1.99409	0.246527	0.291745	0.34331	0.180972	1.72725	0.428047	0.365702	0.397715	0.292213	1.69943	0.424204	1.4741	0.655881	0.340898	1.69848	0.13852	0.395122	1.39288	0.350627	0.200634	1.54025	0.240783	0.334678	0.282054	0.358556	0.246632	0.351854	1.55428	0.671212	0.334678	0.415098	1.3104
>ENST00000587762.2|ENSG00000267519.6|OTTHUMG00000181848.2|OTTHUMT00000457941.2|MIR23AHG-201|MIR23AHG|19049|	0.958718	0.675463	0.537269	0.347415	0.736785	0.670911	0.448979	0.668078	0.481057	0.638516	0.609538	0.397767	0.29086	0.742072	0.498031	0.428793	0.483995	0.62692	0.579246	0.706961	0.43754	0.815121	0.603525	0.530331	0.483586	0.982919	0.596188	0.675275	0.507551	0.916401	0.56821	0.856024	0.342859	0.649127	0.436168	0.511282	0.33168	0.783544	0.57616	0.698079	0.667727	0.440219	0.449221	0.433463	0.564544	0.828809	0.490243	0.723271	0.358949
>ENST00000668999.1|ENSG00000269086.3|OTTHUMG00000182958.15|OTTHUMT00000508331.1|LINC02965-211|LINC02965|2117|	0.815995	1.96598	0.876804	0.276744	1.66474	0.286178	1.29294	0.322771	1.19043	0.639349	0.192543	0.320458	0.169495	0.619121	0.848597	1.3714	1.07006	1.48544	0.873934	1.69437	1.85624	0.374093	0.428047	0.365702	0.397715	0.880418	0.973905	1.07621	0.233867	0.655881	0.340898	0.360182	1.1593	1.0538	0.752557	0.965177	0.200634	0.258593	0.798526	1.35843	0.82859	0.358556	0.246632	0.351854	1.2662	0.671212	0.334678	0.415098	0.706084
>ENST00000589025.6|ENSG00000266916.9|OTTHUMG00000181988.5|OTTHUMT00000458535.2|ZNF793-AS1-205|ZNF793-AS1|913|	1.20794	0.184245	0.0943661	0.276744	0.164687	0.286178	1.40556	0.322771	0.119424	0.113609	1.19555	0.320458	0.169495	2.13806	0.285229	0.348512	0.907598	0.246527	1.4003	1.48247	0.180972	0.374093	0.428047	0.365702	0.397715	0.292213	0.36305	2.29523	0.233867	0.655881	2.10053	1.5165	1.90128	0.395122	0.248038	0.350627	0.200634	0.258593	0.240783	0.334678	1.33258	2.14218	0.246632	0.351854	0.280825	0.671212	0.334678	0.415098	0.242515
>ENST00000687686.1|ENSG00000288919.1|-|-|ENST00000687686|ENSG00000288919|1359|	0.428742	0.184245	0.0943661	0.276744	0.164687	0.286178	1.12541	0.322771	0.119424	0.113609	0.192543	0.320458	0.169495	0.619121	0.285229	0.348512	0.143111	0.246527	0.291745	0.34331	0.180972	0.374093	0.428047	0.365702	0.397715	0.292213	0.36305	1.34351	1.0284	0.655881	0.340898	0.360182	0.13852	0.395122	0.248038	0.350627	0.200634	0.258593	0.240783	1.18732	0.282054	0.358556	0.246632	0.351854	0.280825	0.671212	0.334678	0.415098	0.242515
>ENST00000702778.1|ENSG00000290073.1|-|-|ENST00000702778|ENSG00000290073|726|	0.428742	0.184245	0.0943661	0.276744	0.164687	0.286178	0.298322	1.60286	0.119424	0.113609	0.192543	0.320458	0.169495	2.36316	0.285229	0.348512	0.143111	0.246527	0.291745	0.34331	0.180972	0.374093	0.428047	0.365702	0.397715	0.292213	0.36305	0.424204	0.233867	0.655881	1.66427	0.360182	1.14194	0.395122	0.248038	0.350627	0.200634	0.258593	0.240783	0.334678	0.282054	1.70239	1.46534	1.69509	0.280825	0.671212	0.334678	2.46648	0.242515
>ENST00000660673.1|ENSG00000225280.7|OTTHUMG00000032023.3|OTTHUMT00000521960.1|ENST00000660673|ENSG00000225280|1066|	0.696937	0.184245	1.37727	1.20361	0.164687	0.286178	1.87157	1.30153	1.41864	0.113609	1.08735	1.31182	1.00755	0.619121	1.24939	0.348512	1.27799	0.246527	0.291745	0.34331	0.180972	0.374093	0.428047	0.365702	0.397715	1.8791	1.39822	1.52	1.18795	0.655881	0.340898	0.360182	1.3807	2.55069	1.12252	0.350627	0.200634	0.258593	1.19645	0.334678	1.7847	1.98645	1.17416	0.351854	0.280825	0.671212	1.35034	0.415098	1.05343
>ENST00000658035.2|ENSG00000233508.4|OTTHUMG00000032498.3|OTTHUMT00000524579.1|PTPRT-DT-203|PTPRT-DT|2261|	1.08546	0.649393	1.32589	0.276744	0.164687	0.286178	0.848826	0.865328	1.14135	1.51766	1.58026	0.87105	0.62412	1.42726	1.207	1.32386	0.500653	0.246527	0.291745	0.34331	1.0461	0.374093	0.428047	0.960437	0.397715	0.84925	0.36305	1.04233	0.233867	1.53192	0.340898	1.35237	1.11182	1.01964	0.725123	1.93016	1.34077	0.807626	1.15434	1.31085	1.17918	0.358556	0.756802	1.33921	1.78396	0.671212	0.334678	1.00252	0.680553
>ENST00000651871.1|ENSG00000286063.1|OTTHUMG00000192795.1|OTTHUMT00000499166.1|ENST00000651871|ENSG00000286063|4106|	0.50305	0.45841	0.0943661	0.276744	0.625873	0.845004	0.626676	0.322771	0.369156	0.652503	0.482179	0.648868	0.169495	0.619121	0.285229	0.963427	0.532046	0.799396	0.291745	0.959201	0.718928	1.24612	1.10668	1.00847	0.397715	1.12223	0.709567	0.424204	0.233867	0.655881	0.679071	0.987015	0.373201	0.771406	0.529711	0.350627	0.488437	0.586003	1.03087	0.950179	0.589126	0.703884	0.549234	0.351854	0.870215	0.671212	0.94701	0.415098	0.717927
>ENST00000686642.1|ENSG00000174403.17|OTTHUMG00000048002.3|-|CRMA-206|CRMA|3337|	0.428742	0.514915	0.846768	0.276744	0.465459	0.654807	0.298322	0.322771	0.670528	0.752725	0.541505	0.320458	0.169495	0.619121	0.285229	0.348512	0.608657	0.246527	0.291745	0.34331	0.180972	0.374093	0.428047	0.793778	0.397715	0.292213	0.36305	0.424204	0.610688	0.655881	0.74702	0.776894	1.04129	0.395122	0.862254	0.350627	0.826811	0.258593	0.240783	0.743332	0.651589	0.358556	0.246632	0.76613	0.670981	0.671212	0.334678	0.837622	0.553086
>ENST00000455392.6|ENSG00000174680.10|OTTHUMG00000081875.2|OTTHUMT00000182264.1|GRIK1-AS1-205|GRIK1-AS1|767|	0.428742	0.184245	1.09281	0.276744	1.17447	1.47078	1.54655	0.322771	0.119424	1.26327	1.32779	1.56885	1.23761	0.619121	0.285229	1.62956	1.55741	1.42072	1.5414	0.34331	0.180972	1.6899	0.428047	0.365702	0.397715	0.292213	1.66236	1.79358	1.43873	0.655881	0.340898	2.79127	0.13852	0.395122	1.35931	0.350627	0.200634	0.258593	0.240783	1.61672	1.4689	0.358556	0.246632	0.351854	1.51832	0.671212	0.334678	0.415098	1.87508
>ENST00000430327.6|ENSG00000280109.3|OTTHUMG00000086743.2|OTTHUMT00000368755.1|PLAC4-202|PLAC4|1011|	0.710256	0.184245	0.0943661	1.8132	0.164687	0.286178	0.298322	0.322771	0.119424	1.057	0.192543	0.320458	1.04189	0.619121	1.28733	0.348512	0.848599	1.21139	0.291745	0.34331	0.180972	2.07734	0.428047	0.365702	0.397715	0.292213	0.36305	0.424204	0.233867	0.655881	1.39529	0.360182	0.13852	1.54229	0.248038	0.350627	0.200634	0.258593	0.240783	1.39441	0.282054	0.358556	0.246632	0.351854	0.280825	0.671212	1.38966	1.50393	0.242515
>ENST00000442815.1|ENSG00000237989.2|OTTHUMG00000086865.1|OTTHUMT00000195623.1|LINC01679-201|LINC01679|2798|	0.536576	0.184245	0.441733	1.02919	0.164687	0.286178	0.298322	0.322771	0.756323	0.527711	0.192543	0.780249	0.846134	1.3031	0.730147	1.18068	0.683471	0.671827	0.291745	0.819372	0.594323	0.374093	0.428047	0.863546	0.397715	1.10884	0.36305	0.424204	0.673308	0.655881	0.813762	0.845101	0.471224	0.918733	0.248038	0.837692	0.200634	0.258593	0.240783	0.810425	0.282054	0.358556	0.246632	0.351854	1.08068	0.671212	0.807862	0.415098	0.89613
>ENST00000380008.2|ENSG00000205424.2|OTTHUMG00000090417.2|OTTHUMT00000206848.2|PCBP3-AS1-201|PCBP3-AS1|5034|	0.428742	0.184245	0.297498	0.927836	0.551129	0.540636	0.298322	0.322771	0.507036	0.56704	0.432925	0.593625	0.904749	0.619121	0.771939	0.348512	0.732545	1.06345	0.291745	0.34331	0.633591	1.12	0.744069	0.90944	0.698997	0.800944	0.891901	0.734483	0.233867	0.655881	1.23747	0.890009	0.794969	0.395122	0.682745	0.350627	0.644325	0.530913	1.08302	1.05789	0.537161	0.358556	0.246632	0.351854	0.550752	0.671212	0.616324	0.708408	0.953199
>ENST00000558085.6|ENSG00000290418.1|-|OTTHUMT00000419147.2|TPTEP1-206|TPTEP1|1738|	0.750853	0.184245	1.00318	0.9106	1.08412	0.286178	0.298322	0.322771	0.652709	1.16439	0.80242	0.320458	1.4603	0.619121	0.285229	1.05235	0.935744	0.881175	1.43688	1.04824	0.180972	0.374093	0.428047	1.1005	0.397715	0.292213	1.0789	0.424204	0.233867	0.655881	1.51095	0.360182	0.13852	1.16504	0.842785	0.350627	0.200634	0.939245	1.34536	1.51046	0.924802	1.54756	0.246632	0.351854	0.280825	1.85291	0.334678	0.415098	0.242515
>ENST00000661478.1|ENSG00000287652.1|OTTHUMG00000194353.1|OTTHUMT00000514760.1|ENST00000661478|ENSG00000287652|525|	0.93143	0.184245	0.0943661	0.276744	1.47812	0.286178	0.298322	0.322771	1.43583	0.113609	0.192543	0.320458	0.169495	0.619121	0.285229	1.97879	0.143111	1.75318	0.291745	1.97549	0.180972	0.374093	0.428047	0.365702	0.397715	0.292213	0.36305	0.424204	0.233867	0.655881	0.340898	0.360182	1.39742	0.395122	0.248038	0.350627	0.200634	0.258593	0.240783	0.334678	0.282054	0.358556	0.246632	0.351854	1.86088	0.671212	0.334678	0.415098	0.242515
>ENST00000437071.5|ENSG00000244625.7|OTTHUMG00000150981.10|OTTHUMT00000320774.1|MIATNB-204|MIATNB|1006|	0.428742	0.184245	1.42733	1.24403	0.164687	0.286178	0.298322	0.322771	0.119424	1.06046	0.192543	1.35417	0.169495	2.04804	0.285229	0.348512	0.851383	1.2149	0.291745	1.40737	1.12637	0.374093	1.58531	0.365702	1.51326	0.292213	0.36305	0.424204	0.233867	0.655881	0.340898	0.360182	0.13852	0.395122	0.248038	0.350627	1.13006	1.28979	0.240783	0.334678	0.282054	1.43441	0.246632	1.42719	0.280825	0.671212	1.39339	0.415098	0.242515
>ENST00000623947.1|ENSG00000280025.1|OTTHUMG00000189180.1|OTTHUMT00000479002.1|ENST00000623947|ENSG00000280025|4254|	0.568905	0.673796	0.873246	1.02096	0.164687	1.03883	0.876879	0.322771	0.909875	1.17898	0.707726	0.638601	1.29387	0.619121	1.24856	0.677897	0.143111	0.246527	0.291745	0.67327	0.907158	0.715629	1.0877	0.990294	1.46775	1.29281	0.36305	0.424204	0.537281	0.655881	0.668532	0.969197	1.02797	1.05068	0.75005	0.688598	0.913687	0.835618	1.19563	0.932621	0.579459	1.19291	0.991408	0.957524	0.595251	0.671212	0.929525	1.03209	0.491487
>ENST00000638795.1|ENSG00000284391.1|OTTHUMG00000191994.1|OTTHUMT00000491891.1|ENST00000638795|ENSG00000284391|1529|	0.428742	0.184245	0.0943661	0.276744	0.164687	0.996794	1.54655	0.322771	0.119424	0.80005	0.192543	0.320458	0.800224	0.619121	1.01818	0.348512	0.143111	0.949926	0.291745	0.34331	0.180972	1.17708	0.428047	1.17738	1.7384	0.292213	0.36305	0.424204	0.233867	0.655881	0.340898	0.360182	0.13852	0.395122	0.248038	1.14638	0.200634	0.258593	0.966796	1.61672	0.282054	1.14744	0.246632	0.351854	0.280825	1.9595	0.334678	0.415098	0.242515
>ENST00000653599.1|ENSG00000286523.1|OTTHUMG00000194988.1|OTTHUMT00000523541.1|ENST00000653599|ENSG00000286523|3066|	1.31609	1.60778	1.25916	0.276744	0.977782	0.994409	1.05092	1.06518	1.29956	0.495845	1.11368	0.745359	0.517738	0.619121	0.696231	1.12423	0.840739	0.639211	1.31251	1.1202	1.32561	0.374093	0.915884	1.17474	0.864004	1.32215	0.810605	0.424204	1.43526	0.655881	0.778023	0.360182	2.07961	0.879765	0.905873	1.65264	0.200634	0.258593	0.964371	0.774499	1.248	0.358556	1.41695	0.351854	1.0259	0.671212	0.772102	0.415098	0.577614
>ENST00000685728.1|ENSG00000289591.2|-|-|ENST00000685728|ENSG00000289591|1640|	0.911827	1.54876	1.61048	0.941022	1.43802	0.958188	0.298322	1.02761	1.39567	0.113609	1.27343	1.51099	0.169495	1.64498	0.285229	1.93328	0.616182	1.98755	1.00733	0.34331	0.828755	0.374093	0.428047	1.13461	0.397715	0.292213	0.36305	0.424204	0.91938	0.655881	1.55821	0.360182	1.05396	0.395122	0.871707	1.96324	0.200634	0.971408	1.3909	0.334678	0.955559	1.10559	0.911428	1.58804	0.988214	0.671212	1.06855	0.415098	0.242515
>ENST00000692754.2|ENSG00000289510.2|-|-|ENST00000692754|ENSG00000289510|1211|	0.667207	1.46128	1.62615	1.11895	0.164687	0.286178	1.75155	1.76005	0.119424	1.8404	1.00487	1.77386	0.169495	1.88502	1.70379	0.348512	0.143111	0.246527	1.19523	0.34331	1.00339	1.33094	1.44326	0.365702	0.397715	1.75848	1.30655	0.424204	2.33773	0.655881	1.26557	1.30521	0.13852	0.395122	1.04144	0.350627	1.00862	0.258593	1.10989	1.82493	0.282054	1.29939	2.00395	0.351854	1.72227	2.88703	0.334678	1.37124	0.976851
>ENST00000686198.1|ENSG00000255320.2|OTTHUMG00000166866.1|-|ENST00000686198|ENSG00000255320|1001|	0.428742	0.184245	0.0943661	1.24756	0.164687	1.26725	0.298322	0.322771	0.119424	1.06394	0.192543	0.320458	0.169495	2.05259	0.285229	0.348512	0.143111	0.246527	0.291745	1.41115	0.180972	1.47136	0.428047	0.365702	0.397715	0.292213	0.36305	0.424204	0.233867	0.655881	0.340898	0.360182	0.13852	0.395122	0.248038	0.350627	1.13349	0.258593	0.240783	1.40193	0.282054	0.358556	0.246632	0.351854	1.30859	0.671212	0.334678	0.415098	0.242515
>ENST00000597028.1|ENSG00000269053.1|OTTHUMG00000182857.1|OTTHUMT00000464012.1|ENST00000597028|ENSG00000269053|470|	0.98078	2.41435	1.49227	0.276744	1.57666	1.91196	2.00056	2.76373	0.119424	1.69711	0.192543	0.320458	0.169495	0.619121	0.285229	0.348512	2.04188	1.85974	0.291745	0.34331	1.76247	0.374093	0.428047	2.16283	0.397715	0.292213	2.12618	0.424204	0.233867	2.99293	2.07628	0.360182	0.13852	0.395122	0.248038	0.350627	0.200634	0.258593	0.240783	2.07727	0.282054	0.358556	0.246632	0.351854	2.72717	0.671212	2.07086	0.415098	0.242515
[truncated: 4,047 more columns]

## Sheet: TableS15 - Pearson's analysis
	>ENST00000606034.1|ENSG00000272512.1|OTTHUMG00000185581.1|OTTHUMT00000470770.1|ENST00000606034|ENSG00000272512|2086|	>ENST00000647729.1|ENSG00000285649.1|OTTHUMG00000192656.1|OTTHUMT00000498739.1|ENST00000647729|ENSG00000285649|2044|	>ENST00000671560.1|ENSG00000287661.1|OTTHUMG00000195723.1|OTTHUMT00000528445.1|ENST00000671560|ENSG00000287661|1861|	>ENST00000455929.1|ENSG00000233061.1|OTTHUMG00000009973.1|OTTHUMT00000027639.1|TTLL7-IT1-201|TTLL7-IT1|2921|	>ENST00000702238.1|ENSG00000289355.2|-|-|ENST00000702238|ENSG00000289355|1395|	>ENST00000661054.1|ENSG00000287831.1|OTTHUMG00000195745.1|OTTHUMT00000528575.1|ENST00000661054|ENSG00000287831|2518|	>ENST00000659290.1|ENSG00000287338.1|OTTHUMG00000195717.1|OTTHUMT00000528403.1|ENST00000659290|ENSG00000287338|2297|	>ENST00000634905.2|ENSG00000291068.1|-|OTTHUMT00000488432.1|ENST00000634905|ENSG00000291068|2975|	>ENST00000653353.1|ENSG00000231768.2|OTTHUMG00000037976.8|OTTHUMT00000092697.2|LINC01354-204|LINC01354|2887|	>ENST00000664950.1|ENSG00000287633.1|OTTHUMG00000195816.1|OTTHUMT00000528892.1|ENST00000664950|ENSG00000287633|1915|	>ENST00000649127.1|ENSG00000215808.4|OTTHUMG00000039532.4|OTTHUMT00000498328.2|LINC01139-204|LINC01139|1061|	>ENST00000659037.1|ENSG00000286747.1|OTTHUMG00000194728.1|OTTHUMT00000521250.1|ENST00000659037|ENSG00000286747|864|	>ENST00000621134.4|ENSG00000237667.7|OTTHUMG00000151368.6|OTTHUMT00000322403.2|LINC01115-202|LINC01115|1519|	>ENST00000435237.1|ENSG00000233005.2|OTTHUMG00000151796.3|OTTHUMT00000323950.2|ENST00000435237|ENSG00000233005|488|	>ENST00000453451.5|ENSG00000226994.9|OTTHUMG00000195988.1|OTTHUMT00000325417.2|ENST00000453451|ENSG00000226994|580|	>ENST00000506009.2|ENSG00000250116.2|OTTHUMG00000164842.1|OTTHUMT00000380572.1|RHOQ-AS1-201|RHOQ-AS1|1519|	>ENST00000666273.1|ENSG00000287250.1|OTTHUMG00000195623.1|OTTHUMT00000527880.1|ENST00000666273|ENSG00000287250|1154|	>ENST00000393515.8|ENSG00000291127.1|-|OTTHUMT00000323522.1|ANKRD36BP2-202|ANKRD36BP2|1812|	>ENST00000656264.1|ENSG00000277701.5|OTTHUMG00000188202.4|OTTHUMT00000476582.3|ENST00000656264|ENSG00000277701|3870|	>ENST00000610202.2|ENSG00000272902.2|OTTHUMG00000186030.2|OTTHUMT00000472087.2|TBC1D8-AS1-201|TBC1D8-AS1|2478|	>ENST00000627215.1|ENSG00000281162.4|OTTHUMG00000189566.1|OTTHUMT00000479975.1|LINC01127-202|LINC01127|3727|	>ENST00000690368.1|ENSG00000235597.3|OTTHUMG00000153050.33|-|LINC01102-236|LINC01102|1402|	>ENST00000669335.1|ENSG00000288565.1|OTTHUMG00000153065.3|OTTHUMT00000528852.1|ENST00000669335|ENSG00000288565|4963|	>ENST00000667846.1|ENSG00000228528.2|OTTHUMG00000153054.5|OTTHUMT00000329249.2|ENST00000667846|ENSG00000228528|1147|	>ENST00000662784.1|ENSG00000269707.2|OTTHUMG00000182993.2|OTTHUMT00000527699.1|ENST00000662784|ENSG00000269707|1985|	>ENST00000645030.2|ENSG00000172965.17|OTTHUMG00000150313.58|OTTHUMT00000494277.2|MIR4435-2HG-226|MIR4435-2HG|858|	>ENST00000342892.4|ENSG00000204380.4|OTTHUMG00000153965.2|OTTHUMT00000333244.1|PKP4-AS1-201|PKP4-AS1|4067|	>ENST00000426615.4|ENSG00000226363.4|OTTHUMG00000154176.3|OTTHUMT00000334247.3|HAGLROS-201|HAGLROS|1122|	>ENST00000447111.1|ENSG00000231903.1|OTTHUMG00000154582.1|OTTHUMT00000336165.1|ENST00000447111|ENSG00000231903|311|	>ENST00000437438.1|ENSG00000215023.2|OTTHUMG00000151472.1|OTTHUMT00000322791.1|ENST00000437438|ENSG00000215023|739|	>ENST00000565519.2|ENSG00000261572.2|OTTHUMG00000175702.1|OTTHUMT00000430881.1|ENST00000565519|ENSG00000261572|1912|	>ENST00000630404.1|ENSG00000281691.1|OTTHUMG00000189567.1|OTTHUMT00000479980.1|RBM5-AS1-201|RBM5-AS1|1386|	>ENST00000471265.1|ENSG00000243715.1|OTTHUMG00000158579.1|OTTHUMT00000351401.1|CACNA2D3-AS1-201|CACNA2D3-AS1|2078|	>ENST00000660849.1|ENSG00000288105.1|OTTHUMG00000195604.1|OTTHUMT00000527720.1|ENST00000660849|ENSG00000288105|1333|	>ENST00000658424.1|ENSG00000288079.1|OTTHUMG00000195654.1|OTTHUMT00000528066.1|ENST00000658424|ENSG00000288079|4451|	>ENST00000662602.1|ENSG00000242880.2|OTTHUMG00000159303.9|OTTHUMT00000523788.1|ENST00000662602|ENSG00000242880|1021|	>ENST00000488190.1|ENSG00000240521.1|OTTHUMG00000159518.1|OTTHUMT00000355926.1|ENST00000488190|ENSG00000240521|1414|	>ENST00000423298.5|ENSG00000290862.1|-|OTTHUMT00000344974.2|NMRAL2P-204|NMRAL2P|1792|	>ENST00000636210.1|ENSG00000283175.1|OTTHUMG00000191675.1|OTTHUMT00000489245.1|ENST00000636210|ENSG00000283175|1973|	>ENST00000702512.1|ENSG00000290021.1|-|-|ENST00000702512|ENSG00000290021|355|	>ENST00000664062.1|ENSG00000251075.2|OTTHUMG00000159915.5|OTTHUMT00000525648.1|HTT-AS-204|HTT-AS|1985|	>ENST00000608029.1|ENSG00000272862.1|OTTHUMG00000186264.1|OTTHUMT00000472524.1|ENST00000608029|ENSG00000272862|497|	>ENST00000668669.1|ENSG00000251442.8|OTTHUMG00000160897.15|OTTHUMT00000527169.1|LINC01094-216|LINC01094|2476|	>ENST00000696855.1|ENSG00000286292.2|OTTHUMG00000194743.1|-|ENST00000696855|ENSG00000286292|1143|	>ENST00000512642.3|ENSG00000248925.3|OTTHUMG00000161587.1|OTTHUMT00000365461.1|PDCD6-DT-201|PDCD6-DT|1085|	>ENST00000691419.1|ENSG00000251365.6|OTTHUMG00000161703.4|-|LINC02236-209|LINC02236|2386|	>ENST00000660096.1|ENSG00000287790.1|OTTHUMG00000195300.1|OTTHUMT00000526031.1|ENST00000660096|ENSG00000287790|2296|	>ENST00000506884.2|ENSG00000152931.9|OTTHUMG00000162213.5|OTTHUMT00000368802.2|PART1-202|PART1|3240|	>ENST00000513386.1|ENSG00000248529.5|OTTHUMG00000162438.1|OTTHUMT00000368916.1|ENST00000513386|ENSG00000248529|1676|
>ENST00000606034.1|ENSG00000272512.1|OTTHUMG00000185581.1|OTTHUMT00000470770.1|ENST00000606034|ENSG00000272512|2086|	1	0.105561	0.0104708	-0.107695	-0.0805402	-0.127318	0.0304153	0.0919151	-0.0172868	0.0811725	0.0378972	-0.0155219	0.0245354	-0.0636098	-0.0683285	-0.0303075	-0.10021	-0.092264	-0.178333	0.0332238	0.09543	-0.0617833	-0.11544	-0.0165661	-0.0655211	-0.0139796	0.0303011	0.152684	0.00132733	0.0696526	0.0612601	-0.0762868	0.0353867	-0.0910415	4.47921e-06	-0.10478	0.0108635	-0.0139218	-0.105152	0.0560744	0.113306	-0.0539805	-0.0921984	0.0120094	0.017843	0.112433	-0.0753814	-0.0240365	-0.0171165
>ENST00000647729.1|ENSG00000285649.1|OTTHUMG00000192656.1|OTTHUMT00000498739.1|ENST00000647729|ENSG00000285649|2044|	0.105561	1	-0.0492215	-0.0444587	-0.0420735	-0.0608578	-0.023274	0.0486368	0.00691585	0.0021573	-0.000334445	0.00393356	0.021763	-0.00536493	-0.0219751	-0.0352112	-0.0187323	-0.0388843	-0.0527284	0.00416145	0.0188068	0.012023	-0.0526366	-0.000861223	-0.0291018	0.0132806	-0.0103015	0.0915661	-0.00546894	0.0449893	0.0375987	0.014777	0.0170684	-0.0183371	-0.00414903	-0.0305189	0.0392286	-0.0148564	-0.0134334	0.0736255	0.031875	-0.0399967	-0.0568172	-0.017165	-0.0313298	0.00105526	-0.0345211	-0.0318143	-0.0532668
>ENST00000671560.1|ENSG00000287661.1|OTTHUMG00000195723.1|OTTHUMT00000528445.1|ENST00000671560|ENSG00000287661|1861|	0.0104708	-0.0492215	1	0.0435032	-0.0122651	0.0152771	-0.00821237	-0.0383925	-0.00603013	0.0403931	0.000679707	0.0017047	-0.0164948	-0.0196348	0.0382067	-0.0321379	0.0026721	0.0026334	-0.0121838	-0.0219276	0.0203878	-0.0161946	0.0121994	-0.0197138	0.00624523	0.0497283	0.0362263	-0.0307292	-0.026993	-0.0109289	-0.0342995	-0.011509	-0.0100267	-0.027482	-0.011103	0.0138126	-0.0112336	0.00473419	-0.0328423	-0.00729788	0.0329859	0.0155948	0.0146466	-0.0382607	0.0471512	-0.022293	0.00453318	0.0163494	0.0440765
>ENST00000455929.1|ENSG00000233061.1|OTTHUMG00000009973.1|OTTHUMT00000027639.1|TTLL7-IT1-201|TTLL7-IT1|2921|	-0.107695	-0.0444587	0.0435032	1	0.0567512	0.0946693	-0.000522585	-0.0125295	0.0599791	-0.0145989	-0.012415	-0.0608279	-0.0694691	-0.0415505	0.0741318	0.0039075	0.0568203	-0.0143021	0.029525	-0.0733164	-0.0303124	-0.0117481	0.218642	0.016023	-0.0178949	0.0299421	-0.00246384	-0.0693366	0.0134423	-0.0725722	-0.0168033	0.0614986	-0.109062	0.0018617	-0.00563122	0.0238024	0.0493862	0.0553444	0.155426	0.0103609	-0.0274448	0.171527	0.0862069	0.000644252	0.0596018	-0.0273328	0.0493394	-0.011106	-0.0513295
>ENST00000702238.1|ENSG00000289355.2|-|-|ENST00000702238|ENSG00000289355|1395|	-0.0805402	-0.0420735	-0.0122651	0.0567512	1	0.0766644	-0.0117474	-0.0662029	0.0200194	-0.014069	-0.00515999	0.00980336	-0.0457809	-0.0206071	0.0339675	0.0122826	0.0869115	0.0341249	0.0705092	0.00129934	-0.0524346	0.0236385	0.0940587	-0.0214243	-0.00864314	-0.00371487	0.0155633	-0.0672435	-0.00689036	-0.0542257	-0.010674	0.0165168	-0.0203195	0.0368402	0.00647278	-0.00480771	-0.0198849	0.0063442	0.0125709	-0.0166055	-0.0412758	0.0684909	0.0560581	0.0141948	0.0114395	-0.00329441	0.0101359	0.0263738	0.00179478
>ENST00000661054.1|ENSG00000287831.1|OTTHUMG00000195745.1|OTTHUMT00000528575.1|ENST00000661054|ENSG00000287831|2518|	-0.127318	-0.0608578	0.0152771	0.0946693	0.0766644	1	-0.0260069	-0.102027	0.0534534	-0.0333007	-0.0175783	-0.0317574	-0.0387128	0.000722305	0.0885692	0.00681899	0.09482	0.00968341	0.114205	0.0238939	-0.0400527	0.018888	0.118569	0.00412507	0.0297858	0.000182192	-0.0301402	-0.117091	-0.000611114	-0.0293124	0.0134948	0.027061	-0.0402602	0.0511672	-0.0357423	0.00245831	-0.0715658	0.051418	0.0520045	-0.00920584	-0.0440556	0.0582341	0.0298764	-0.0230631	-0.0090574	-0.0307109	0.0120205	-0.00691635	-0.0160567
>ENST00000659290.1|ENSG00000287338.1|OTTHUMG00000195717.1|OTTHUMT00000528403.1|ENST00000659290|ENSG00000287338|2297|	0.0304153	-0.023274	-0.00821237	-0.000522585	-0.0117474	-0.0260069	1	-0.0331071	-0.0131283	0.0721102	-0.0100853	0.0573329	0.00918423	-0.0019061	-0.0216695	0.0362514	-0.0291528	-0.00798956	-0.0261075	0.00547221	0.0633381	0.00973373	-0.012448	-0.0167122	0.0169495	-0.0397151	0.0274987	0.000996003	0.0111466	0.0286446	-0.00224506	0.00828578	0.0113684	-0.0158234	0.0198426	-0.0302324	-0.0425448	-0.013327	0.00140006	-0.0144758	0.031243	-0.0360837	0.0184574	0.0715383	-0.0203583	0.0266368	-0.0117019	0.0117449	0.0391139
>ENST00000634905.2|ENSG00000291068.1|-|OTTHUMT00000488432.1|ENST00000634905|ENSG00000291068|2975|	0.0919151	0.0486368	-0.0383925	-0.0125295	-0.0662029	-0.102027	-0.0331071	1	-0.0290215	0.0570214	-0.0284883	-0.0164224	0.00632796	-0.00122589	-0.000252096	-0.0252984	-0.0541153	-0.0571398	-0.0825207	-0.0375581	-0.00502821	-0.000935914	-0.0709666	-0.00537358	-0.036543	-0.0218877	-0.0594235	0.0292897	0.0180809	0.0203925	-0.0127628	0.00665282	0.0232223	-0.0938945	-0.0614716	0.00971408	0.0927713	0.0104558	0.0429888	0.042308	0.090144	-0.0208595	-0.0896644	-0.00816629	0.00332295	0.0232578	-0.00551755	-0.020919	-0.0662956
>ENST00000653353.1|ENSG00000231768.2|OTTHUMG00000037976.8|OTTHUMT00000092697.2|LINC01354-204|LINC01354|2887|	-0.0172868	0.00691585	-0.00603013	0.0599791	0.0200194	0.0534534	-0.0131283	-0.0290215	1	0.0350524	-0.000624809	-0.00567622	-0.00408694	0.0360158	0.00408777	0.0155745	0.0247579	-0.0145378	0.0359974	-0.0158016	-0.00894865	-0.00788918	0.0550264	0.0428389	0.0228035	-0.00810927	0.010365	-0.00695122	0.00490461	-0.0211087	-0.00496283	0.0103579	-0.00991735	0.0117205	0.0228061	-0.0281125	-0.0143584	0.0470986	0.0152675	0.0247115	0.0090608	0.00886469	0.0151712	0.0430166	-0.0166469	-0.0346353	0.0123959	-0.049183	0.0250785
>ENST00000664950.1|ENSG00000287633.1|OTTHUMG00000195816.1|OTTHUMT00000528892.1|ENST00000664950|ENSG00000287633|1915|	0.0811725	0.0021573	0.0403931	-0.0145989	-0.014069	-0.0333007	0.0721102	0.0570214	0.0350524	1	0.02489	0.0173636	0.0309704	-0.0327833	-0.0074519	-0.0110123	-0.028738	0.029937	-0.0625709	0.0319408	0.0118737	0.00660497	-0.00844249	-0.0256435	-0.0339872	-0.0174948	0.0288751	0.051995	0.00582459	0.0251533	-0.0032038	0.0247973	0.0625446	-0.0210301	0.00495324	-0.0346716	-0.0261829	-0.00755374	-0.00271256	0.000886047	-0.00555391	-0.0266147	-0.0284875	-0.0213177	0.00863176	-0.0291053	-0.0200135	0.0185986	-0.00373859
>ENST00000649127.1|ENSG00000215808.4|OTTHUMG00000039532.4|OTTHUMT00000498328.2|LINC01139-204|LINC01139|1061|	0.0378972	-0.000334445	0.000679707	-0.012415	-0.00515999	-0.0175783	-0.0100853	-0.0284883	-0.000624809	0.02489	1	0.00939662	0.0144079	-0.0391746	-0.0108893	-0.00252638	-0.0380612	0.00214974	-0.0330578	-0.0242482	0.0205408	0.00133626	0.0193794	0.0276441	-0.0284517	0.00111564	0.0128517	0.0114423	-0.0335113	0.039426	0.0323183	0.0187381	0.0100727	0.00924803	-0.00134281	-0.032353	-0.00297618	0.0152256	-0.0369793	0.0296625	-0.0371643	-0.00708251	-0.00623999	-0.0189165	0.0155808	-0.0258296	-0.0236345	0.0135632	-0.00210843
>ENST00000659037.1|ENSG00000286747.1|OTTHUMG00000194728.1|OTTHUMT00000521250.1|ENST00000659037|ENSG00000286747|864|	-0.0155219	0.00393356	0.0017047	-0.0608279	0.00980336	-0.0317574	0.0573329	-0.0164224	-0.00567622	0.0173636	0.00939662	1	0.0295717	0.0294158	-0.0192409	-0.0151906	-0.0117071	-0.00851416	-0.00983732	0.0210487	-0.00382529	-0.038889	-0.0547512	-0.029693	-0.0117962	0.0146229	-0.0121349	0.00950614	0.0222394	0.0137403	-0.00323874	0.0093087	-0.015747	0.00029945	0.0142262	-0.0107664	0.0145357	-0.0109051	-0.0209953	-0.0285396	0.0217097	0.00346571	-0.0111241	0.0056769	-0.00963739	-0.0180019	0.00540046	-0.00919787	0.0295355
>ENST00000621134.4|ENSG00000237667.7|OTTHUMG00000151368.6|OTTHUMT00000322403.2|LINC01115-202|LINC01115|1519|	0.0245354	0.021763	-0.0164948	-0.0694691	-0.0457809	-0.0387128	0.00918423	0.00632796	-0.00408694	0.0309704	0.0144079	0.0295717	1	0.0199151	-0.0150844	-0.0254187	-0.0195252	0.00999215	-0.0480183	-0.0173967	-0.00447626	-0.0077175	-0.0561529	-0.00978203	0.00272472	-0.015013	0.00948037	0.0505682	0.0267215	0.0269118	0.0197238	-0.00826693	0.0398077	0.00717993	-0.00071851	-0.0183837	0.00646464	0.0208218	-0.0108906	0.0211648	0.0319029	-0.0218879	-0.029109	0.00508326	-0.000256174	0.0351627	-0.042066	0.0351763	0.0245483
>ENST00000435237.1|ENSG00000233005.2|OTTHUMG00000151796.3|OTTHUMT00000323950.2|ENST00000435237|ENSG00000233005|488|	-0.0636098	-0.00536493	-0.0196348	-0.0415505	-0.0206071	0.000722305	-0.0019061	-0.00122589	0.0360158	-0.0327833	-0.0391746	0.0294158	0.0199151	1	-0.0256729	0.00019214	0.0182574	0.0684697	0.0211005	0.0376673	0.01895	0.00154271	-0.0315067	0.0389669	0.014846	-0.00765963	-0.0288568	-0.00776889	-0.00931001	0.00240778	0.01154	-0.020755	-0.0292699	0.0118713	0.0214764	-0.00089902	-0.0362247	0.0320739	-0.0277169	-0.0220428	0.00404874	-0.0375659	0.00114245	0.0114764	-0.00441686	0.00203158	0.0515599	0.0128077	0.0512565
>ENST00000453451.5|ENSG00000226994.9|OTTHUMG00000195988.1|OTTHUMT00000325417.2|ENST00000453451|ENSG00000226994|580|	-0.0683285	-0.0219751	0.0382067	0.0741318	0.0339675	0.0885692	-0.0216695	-0.000252096	0.00408777	-0.0074519	-0.0108893	-0.0192409	-0.0150844	-0.0256729	1	0.0230877	0.0345095	0.0251923	0.0451232	0.0150525	-0.0234098	0.0313793	0.0352768	-0.00452957	-0.0264397	0.01796	0.0167231	-0.0447778	-0.00624881	-0.0292408	-0.0462288	0.0214484	-0.000747652	-0.0250863	-0.0134567	0.0426791	9.50445e-05	0.0463116	0.0549973	0.0195186	-0.0386074	0.0568853	0.0033804	-0.0150035	0.0236372	-0.0293856	0.0375434	0.00272742	-0.0256709
>ENST00000506009.2|ENSG00000250116.2|OTTHUMG00000164842.1|OTTHUMT00000380572.1|RHOQ-AS1-201|RHOQ-AS1|1519|	-0.0303075	-0.0352112	-0.0321379	0.0039075	0.0122826	0.00681899	0.0362514	-0.0252984	0.0155745	-0.0110123	-0.00252638	-0.0151906	-0.0254187	0.00019214	0.0230877	1	0.0556859	0.0542612	0.0156876	0.0237263	0.0384383	0.0225054	0.00841532	0.0194185	0.0233705	-0.0104649	0.0184227	-0.0136709	0.00242437	-0.0140837	-0.0243507	-0.0201642	0.00297916	-0.0195995	0.0387781	-0.0168914	-0.0243773	0.0161941	0.0062939	-0.0157346	-0.0171107	8.57408e-05	0.0406732	0.0165522	-0.0158364	0.0242001	0.00932643	0.0322671	0.0267035
>ENST00000666273.1|ENSG00000287250.1|OTTHUMG00000195623.1|OTTHUMT00000527880.1|ENST00000666273|ENSG00000287250|1154|	-0.10021	-0.0187323	0.0026721	0.0568203	0.0869115	0.09482	-0.0291528	-0.0541153	0.0247579	-0.028738	-0.0380612	-0.0117071	-0.0195252	0.0182574	0.0345095	0.0556859	1	0.022066	0.0714602	-0.00680168	-0.0324543	0.035879	0.081969	0.0283115	0.0754011	-0.014848	-0.0309626	-0.060855	0.0207361	-0.0284346	0.0320274	0.00951821	-0.0163582	0.0617349	-0.0241194	0.0495063	-0.0476654	0.00311803	0.068786	-0.0345427	-0.0504389	0.101359	0.054239	0.0152746	-0.0400567	-0.039549	-0.024266	-0.0498166	0.0496133
>ENST00000393515.8|ENSG00000291127.1|-|OTTHUMT00000323522.1|ANKRD36BP2-202|ANKRD36BP2|1812|	-0.092264	-0.0388843	0.0026334	-0.0143021	0.0341249	0.00968341	-0.00798956	-0.0571398	-0.0145378	0.029937	0.00214974	-0.00851416	0.00999215	0.0684697	0.0251923	0.0542612	0.022066	1	0.0829725	0.0280897	-0.0222814	0.0153011	-0.032074	0.0463172	0.0127927	-0.00225501	-0.0341363	-0.0199916	0.0278729	-0.0215594	-0.0133382	-0.00836387	-0.0309607	0.0290755	7.38628e-05	0.0773825	-0.050972	-0.00585214	0.00481234	-0.034466	-0.0253711	0.0135019	-0.0204082	-0.0190765	-0.0420478	-0.0485202	0.0130717	-0.00116127	0.0482161
>ENST00000656264.1|ENSG00000277701.5|OTTHUMG00000188202.4|OTTHUMT00000476582.3|ENST00000656264|ENSG00000277701|3870|	-0.178333	-0.0527284	-0.0121838	0.029525	0.0705092	0.114205	-0.0261075	-0.0825207	0.0359974	-0.0625709	-0.0330578	-0.00983732	-0.0480183	0.0211005	0.0451232	0.0156876	0.0714602	0.0829725	1	-0.0253137	-0.0463563	0.0494234	0.0605483	0.0487168	0.0545092	-0.0234553	-0.0609204	-0.127905	-0.04366	-0.0386042	-0.0501515	0.0034531	-0.0318412	0.0787822	0.0830559	0.0722086	-0.0599468	0.0151227	0.0142822	-0.0640042	-0.0889376	0.0464537	0.0269357	-0.0107096	-0.0450275	-0.0563307	0.0515887	0.0299184	0.0906417
>ENST00000610202.2|ENSG00000272902.2|OTTHUMG00000186030.2|OTTHUMT00000472087.2|TBC1D8-AS1-201|TBC1D8-AS1|2478|	0.0332238	0.00416145	-0.0219276	-0.0733164	0.00129934	0.0238939	0.00547221	-0.0375581	-0.0158016	0.0319408	-0.0242482	0.0210487	-0.0173967	0.0376673	0.0150525	0.0237263	-0.00680168	0.0280897	-0.0253137	1	-0.00765052	-0.0235987	-0.0835596	-0.0245352	0.039693	-0.0477118	0.0069146	0.0325332	0.0104184	0.0574871	0.0273105	-0.000267445	0.00878175	0.0322264	0.00758364	-0.00971466	-0.0623637	0.00656405	-0.0606347	-0.0177466	-0.0250186	-0.0379137	-0.00167584	0.0293921	-0.0233931	0.0203838	-0.00871492	0.0270541	0.047234
>ENST00000627215.1|ENSG00000281162.4|OTTHUMG00000189566.1|OTTHUMT00000479975.1|LINC01127-202|LINC01127|3727|	0.09543	0.0188068	0.0203878	-0.0303124	-0.0524346	-0.0400527	0.0633381	-0.00502821	-0.00894865	0.0118737	0.0205408	-0.00382529	-0.00447626	0.01895	-0.0234098	0.0384383	-0.0324543	-0.0222814	-0.0463563	-0.00765052	1	-0.0442352	-0.0294945	-0.01184	-0.0182496	-0.00617753	-0.0068154	0.0628776	0.0347069	0.0197513	0.0183112	-0.0455736	0.00204653	-0.0227804	0.0213394	-0.00301887	-0.0266821	0.00886404	-0.0624599	-0.00685386	0.0161888	-0.0281847	0.0257824	0.0296183	-0.0328961	0.0323098	-0.0378541	-0.0020704	0.0293293
>ENST00000690368.1|ENSG00000235597.3|OTTHUMG00000153050.33|-|LINC01102-236|LINC01102|1402|	-0.0617833	0.012023	-0.0161946	-0.0117481	0.0236385	0.018888	0.00973373	-0.000935914	-0.00788918	0.00660497	0.00133626	-0.038889	-0.0077175	0.00154271	0.0313793	0.0225054	0.035879	0.0153011	0.0494234	-0.0235987	-0.0442352	1	0.041672	0.00132244	-4.60786e-05	-0.00950439	0.0199114	-0.0536326	-0.0315312	-0.0340682	0.0123562	0.00955698	-0.00325214	0.0370123	0.0217802	-0.00186596	-0.000829529	0.0210889	0.0105207	-0.00824693	-0.00762904	0.035379	0.00556909	-0.041219	-0.00279846	0.0589614	0.00310002	-0.00730212	-0.0214392
>ENST00000669335.1|ENSG00000288565.1|OTTHUMG00000153065.3|OTTHUMT00000528852.1|ENST00000669335|ENSG00000288565|4963|	-0.11544	-0.0526366	0.0121994	0.218642	0.0940587	0.118569	-0.012448	-0.0709666	0.0550264	-0.00844249	0.0193794	-0.0547512	-0.0561529	-0.0315067	0.0352768	0.00841532	0.081969	-0.032074	0.0605483	-0.0835596	-0.0294945	0.041672	1	0.0533326	0.0156727	0.0146565	0.0663671	-0.103477	0.0160201	-0.0838467	0.00120988	0.0771835	-0.0406373	0.0483398	0.0240395	0.00958838	0.0132088	0.0705169	0.0592491	0.00978039	-0.0531885	0.138666	0.131874	-0.00969465	0.0347003	-0.031116	0.0447919	0.00440929	-0.0785187
>ENST00000667846.1|ENSG00000228528.2|OTTHUMG00000153054.5|OTTHUMT00000329249.2|ENST00000667846|ENSG00000228528|1147|	-0.0165661	-0.000861223	-0.0197138	0.016023	-0.0214243	0.00412507	-0.0167122	-0.00537358	0.0428389	-0.0256435	0.0276441	-0.029693	-0.00978203	0.0389669	-0.00452957	0.0194185	0.0283115	0.0463172	0.0487168	-0.0245352	-0.01184	0.00132244	0.0533326	1	-0.0184922	0.00903557	-0.0178362	-0.0106532	0.0150608	-0.0348968	0.0324881	-0.0146931	-0.0310803	0.0384563	-0.00622923	-0.0138196	0.000129314	0.0389946	0.0508501	0.0406642	-0.0206727	0.0610065	0.0532197	-0.0148974	0.000740209	-0.0123219	-0.00160963	-0.0350387	0.0377893
>ENST00000662784.1|ENSG00000269707.2|OTTHUMG00000182993.2|OTTHUMT00000527699.1|ENST00000662784|ENSG00000269707|1985|	-0.0655211	-0.0291018	0.00624523	-0.0178949	-0.00864314	0.0297858	0.0169495	-0.036543	0.0228035	-0.0339872	-0.0284517	-0.0117962	0.00272472	0.014846	-0.0264397	0.0233705	0.0754011	0.0127927	0.0545092	0.039693	-0.0182496	-4.60786e-05	0.0156727	-0.0184922	1	-0.0301181	-0.00811965	-0.0246312	0.00263751	0.125895	-0.0236242	0.0279743	-0.0190205	0.155159	0.0633222	0.02589	-0.0900072	0.00061363	-0.00495762	-0.0234767	-0.0532142	0.0312479	0.0167173	0.0508507	0.00368055	-0.0234143	0.00922142	0.000840843	-0.00291796
>ENST00000645030.2|ENSG00000172965.17|OTTHUMG00000150313.58|OTTHUMT00000494277.2|MIR4435-2HG-226|MIR4435-2HG|858|	-0.0139796	0.0132806	0.0497283	0.0299421	-0.00371487	0.000182192	-0.0397151	-0.0218877	-0.00810927	-0.0174948	0.00111564	0.0146229	-0.015013	-0.00765963	0.01796	-0.0104649	-0.014848	-0.00225501	-0.0234553	-0.0477118	-0.00617753	-0.00950439	0.0146565	0.00903557	-0.0301181	1	-0.0190734	0.00279438	0.0156074	-0.0458861	-0.0130144	0.0425327	-0.019132	0.00569816	-0.0237953	0.0198189	0.0153758	-0.0057226	-0.0243909	0.036319	0.0161873	0.0365205	0.0203334	-0.00482384	-0.0384281	0.0342446	-0.0245302	0.000351644	0.00201372
>ENST00000342892.4|ENSG00000204380.4|OTTHUMG00000153965.2|OTTHUMT00000333244.1|PKP4-AS1-201|PKP4-AS1|4067|	0.0303011	-0.0103015	0.0362263	-0.00246384	0.0155633	-0.0301402	0.0274987	-0.0594235	0.010365	0.0288751	0.0128517	-0.0121349	0.00948037	-0.0288568	0.0167231	0.0184227	-0.0309626	-0.0341363	-0.0609204	0.0069146	-0.0068154	0.0199114	0.0663671	-0.0178362	-0.00811965	-0.0190734	1	-0.0202005	-0.0280746	-0.049971	-0.0400107	-0.00803894	-0.00881153	-0.00513116	0.0241853	-0.0278289	0.0311175	-0.0423846	-0.0328074	0.0238489	0.0268467	0.0270646	0.0159356	0.0116904	0.0172026	0.0185057	-0.0302514	0.0209073	-0.0314006
>ENST00000426615.4|ENSG00000226363.4|OTTHUMG00000154176.3|OTTHUMT00000334247.3|HAGLROS-201|HAGLROS|1122|	0.152684	0.0915661	-0.0307292	-0.0693366	-0.0672435	-0.117091	0.000996003	0.0292897	-0.00695122	0.051995	0.0114423	0.00950614	0.0505682	-0.00776889	-0.0447778	-0.0136709	-0.060855	-0.0199916	-0.127905	0.0325332	0.0628776	-0.0536326	-0.103477	-0.0106532	-0.0246312	0.00279438	-0.0202005	1	0.0307164	0.071117	0.110856	-0.0266144	-0.0192751	-0.0448688	-0.0312629	-0.0323803	-0.0184	0.00673152	-0.0339326	0.0260656	0.0663054	-0.0340226	-0.0786148	0.0340572	0.0178404	0.0241366	-0.00617752	-0.00854643	-0.0091765
>ENST00000447111.1|ENSG00000231903.1|OTTHUMG00000154582.1|OTTHUMT00000336165.1|ENST00000447111|ENSG00000231903|311|	0.00132733	-0.00546894	-0.026993	0.0134423	-0.00689036	-0.000611114	0.0111466	0.0180809	0.00490461	0.00582459	-0.0335113	0.0222394	0.0267215	-0.00931001	-0.00624881	0.00242437	0.0207361	0.0278729	-0.04366	0.0104184	0.0347069	-0.0315312	0.0160201	0.0150608	0.00263751	0.0156074	-0.0280746	0.0307164	1	-0.00339978	-0.0135078	0.00880171	-0.015374	-4.1435e-05	-0.0287647	0.0385555	-0.0589436	0.0206531	-0.0259248	-0.0170866	-0.0081567	0.00327443	0.0351934	-0.0105843	0.00171882	-0.0188099	-0.0158723	-0.0213737	0.00418502
>ENST00000437438.1|ENSG00000215023.2|OTTHUMG00000151472.1|OTTHUMT00000322791.1|ENST00000437438|ENSG00000215023|739|	0.0696526	0.0449893	-0.0109289	-0.0725722	-0.0542257	-0.0293124	0.0286446	0.0203925	-0.0211087	0.0251533	0.039426	0.0137403	0.0269118	0.00240778	-0.0292408	-0.0140837	-0.0284346	-0.0215594	-0.0386042	0.0574871	0.0197513	-0.0340682	-0.0838467	-0.0348968	0.125895	-0.0458861	-0.049971	0.071117	-0.00339978	1	0.0257168	-0.0215962	0.0241935	0.0981151	-0.0188751	-0.00998849	-0.0384466	-0.0138244	-0.0210881	-0.0420609	0.0170368	-0.000250951	-0.0175374	0.031963	0.00322559	-0.00928274	-0.0115365	-0.018321	0.0173237
>ENST00000565519.2|ENSG00000261572.2|OTTHUMG00000175702.1|OTTHUMT00000430881.1|ENST00000565519|ENSG00000261572|1912|	0.0612601	0.0375987	-0.0342995	-0.0168033	-0.010674	0.0134948	-0.00224506	-0.0127628	-0.00496283	-0.0032038	0.0323183	-0.00323874	0.0197238	0.01154	-0.0462288	-0.0243507	0.0320274	-0.0133382	-0.0501515	0.0273105	0.0183112	0.0123562	0.00120988	0.0324881	-0.0236242	-0.0130144	-0.0400107	0.110856	-0.0135078	0.0257168	1	-0.04143	-0.00328863	-0.0258197	-0.0128134	-0.0361531	-0.0640541	0.0168486	-0.0263463	0.0830899	-0.00633066	0.0381889	-0.0307271	0.0375452	0.0210679	-0.0138889	-0.0383495	-0.0124665	-0.000417215
>ENST00000630404.1|ENSG00000281691.1|OTTHUMG00000189567.1|OTTHUMT00000479980.1|RBM5-AS1-201|RBM5-AS1|1386|	-0.0762868	0.014777	-0.011509	0.0614986	0.0165168	0.027061	0.00828578	0.00665282	0.0103579	0.0247973	0.0187381	0.0093087	-0.00826693	-0.020755	0.0214484	-0.0201642	0.00951821	-0.00836387	0.0034531	-0.000267445	-0.0455736	0.00955698	0.0771835	-0.0146931	0.0279743	0.0425327	-0.00803894	-0.0266144	0.00880171	-0.0215962	-0.04143	1	0.00924989	0.0432493	-0.00536056	0.0463685	0.101151	0.000674933	0.051249	0.00475241	0.0327993	0.0269866	0.0330033	-0.0321358	-0.0252075	-0.0198716	0.0239215	-0.0467831	-0.0272518
>ENST00000471265.1|ENSG00000243715.1|OTTHUMG00000158579.1|OTTHUMT00000351401.1|CACNA2D3-AS1-201|CACNA2D3-AS1|2078|	0.0353867	0.0170684	-0.0100267	-0.109062	-0.0203195	-0.0402602	0.0113684	0.0232223	-0.00991735	0.0625446	0.0100727	-0.015747	0.0398077	-0.0292699	-0.000747652	0.00297916	-0.0163582	-0.0309607	-0.0318412	0.00878175	0.00204653	-0.00325214	-0.0406373	-0.0310803	-0.0190205	-0.019132	-0.00881153	-0.0192751	-0.015374	0.0241935	-0.00328863	0.00924989	1	0.00520497	-0.00613569	-0.0398068	-0.0185859	0.00962479	-0.032899	-0.00896613	0.00438082	-0.0505982	-0.0594123	-0.00523364	-0.0251484	0.0323715	-0.0206259	-0.00669653	0.0184808
>ENST00000660849.1|ENSG00000288105.1|OTTHUMG00000195604.1|OTTHUMT00000527720.1|ENST00000660849|ENSG00000288105|1333|	-0.0910415	-0.0183371	-0.027482	0.0018617	0.0368402	0.0511672	-0.0158234	-0.0938945	0.0117205	-0.0210301	0.00924803	0.00029945	0.00717993	0.0118713	-0.0250863	-0.0195995	0.0617349	0.0290755	0.0787822	0.0322264	-0.0227804	0.0370123	0.0483398	0.0384563	0.155159	0.00569816	-0.00513116	-0.0448688	-4.1435e-05	0.0981151	-0.0258197	0.0432493	0.00520497	1	0.0155014	0.0635523	-0.0568897	0.0121517	0.0464302	-0.0486344	-0.0382554	0.0565747	0.0143604	0.00938074	0.0161424	-0.000189287	0.083966	0.00779352	-0.0116842
>ENST00000658424.1|ENSG00000288079.1|OTTHUMG00000195654.1|OTTHUMT00000528066.1|ENST00000658424|ENSG00000288079|4451|	4.47921e-06	-0.00414903	-0.011103	-0.00563122	0.00647278	-0.0357423	0.0198426	-0.0614716	0.0228061	0.00495324	-0.00134281	0.0142262	-0.00071851	0.0214764	-0.0134567	0.0387781	-0.0241194	7.38628e-05	0.0830559	0.00758364	0.0213394	0.0217802	0.0240395	-0.00622923	0.0633222	-0.0237953	0.0241853	-0.0312629	-0.0287647	-0.0188751	-0.0128134	-0.00536056	-0.00613569	0.0155014	1	-0.0207616	0.0126511	-0.0144008	-0.033127	-0.0507789	-0.000679633	0.00394706	0.0380152	0.0276078	0.0662892	-0.0215487	0.0108604	0.0140796	0.0361844
>ENST00000662602.1|ENSG00000242880.2|OTTHUMG00000159303.9|OTTHUMT00000523788.1|ENST00000662602|ENSG00000242880|1021|	-0.10478	-0.0305189	0.0138126	0.0238024	-0.00480771	0.00245831	-0.0302324	0.00971408	-0.0281125	-0.0346716	-0.032353	-0.0107664	-0.0183837	-0.00089902	0.0426791	-0.0168914	0.0495063	0.0773825	0.0722086	-0.00971466	-0.00301887	-0.00186596	0.00958838	-0.0138196	0.02589	0.0198189	-0.0278289	-0.0323803	0.0385555	-0.00998849	-0.0361531	0.0463685	-0.0398068	0.0635523	-0.0207616	1	-0.0270229	0.0175468	0.00906887	-0.0346146	-0.0288562	-0.00111217	-0.036132	0.00500253	-0.0131195	-0.0250929	0.019735	-0.0406165	0.024155
>ENST00000488190.1|ENSG00000240521.1|OTTHUMG00000159518.1|OTTHUMT00000355926.1|ENST00000488190|ENSG00000240521|1414|	0.0108635	0.0392286	-0.0112336	0.0493862	-0.0198849	-0.0715658	-0.0425448	0.0927713	-0.0143584	-0.0261829	-0.00297618	0.0145357	0.00646464	-0.0362247	9.50445e-05	-0.0243773	-0.0476654	-0.050972	-0.0599468	-0.0623637	-0.0266821	-0.000829529	0.0132088	0.000129314	-0.0900072	0.0153758	0.0311175	-0.0184	-0.0589436	-0.0384466	-0.0640541	0.101151	-0.0185859	-0.0568897	0.0126511	-0.0270229	1	0.00601205	0.0570979	0.0106013	0.090838	-0.0324556	0.0152067	-0.0422067	-0.0131677	-0.00548523	-0.00195	-0.0524476	-0.0124363
>ENST00000423298.5|ENSG00000290862.1|-|OTTHUMT00000344974.2|NMRAL2P-204|NMRAL2P|1792|	-0.0139218	-0.0148564	0.00473419	0.0553444	0.0063442	0.051418	-0.013327	0.0104558	0.0470986	-0.00755374	0.0152256	-0.0109051	0.0208218	0.0320739	0.0463116	0.0161941	0.00311803	-0.00585214	0.0151227	0.00656405	0.00886404	0.0210889	0.0705169	0.0389946	0.00061363	-0.0057226	-0.0423846	0.00673152	0.0206531	-0.0138244	0.0168486	0.000674933	0.00962479	0.0121517	-0.0144008	0.0175468	0.00601205	1	-0.0102006	0.0144502	0.00981367	0.0279215	0.0371935	0.00480283	-0.00605043	0.0038207	0.0271385	-0.016295	0.00178461
>ENST00000636210.1|ENSG00000283175.1|OTTHUMG00000191675.1|OTTHUMT00000489245.1|ENST00000636210|ENSG00000283175|1973|	-0.105152	-0.0134334	-0.0328423	0.155426	0.0125709	0.0520045	0.00140006	0.0429888	0.0152675	-0.00271256	-0.0369793	-0.0209953	-0.0108906	-0.0277169	0.0549973	0.0062939	0.068786	0.00481234	0.0142822	-0.0606347	-0.0624599	0.0105207	0.0592491	0.0508501	-0.00495762	-0.0243909	-0.0328074	-0.0339326	-0.0259248	-0.0210881	-0.0263463	0.051249	-0.032899	0.0464302	-0.033127	0.00906887	0.0570979	-0.0102006	1	-0.000928065	0.0020094	0.100539	0.023176	-0.00986244	-0.0240892	-0.00920551	0.0256621	-0.0212535	-0.0368953
>ENST00000702512.1|ENSG00000290021.1|-|-|ENST00000702512|ENSG00000290021|355|	0.0560744	0.0736255	-0.00729788	0.0103609	-0.0166055	-0.00920584	-0.0144758	0.042308	0.0247115	0.000886047	0.0296625	-0.0285396	0.0211648	-0.0220428	0.0195186	-0.0157346	-0.0345427	-0.034466	-0.0640042	-0.0177466	-0.00685386	-0.00824693	0.00978039	0.0406642	-0.0234767	0.036319	0.0238489	0.0260656	-0.0170866	-0.0420609	0.0830899	0.00475241	-0.00896613	-0.0486344	-0.0507789	-0.0346146	0.0106013	0.0144502	-0.000928065	1	0.0366483	0.018466	-0.0153772	-0.0484253	-0.00282073	0.0459597	-0.0781427	-0.0160468	-0.0322127
>ENST00000664062.1|ENSG00000251075.2|OTTHUMG00000159915.5|OTTHUMT00000525648.1|HTT-AS-204|HTT-AS|1985|	0.113306	0.031875	0.0329859	-0.0274448	-0.0412758	-0.0440556	0.031243	0.090144	0.0090608	-0.00555391	-0.0371643	0.0217097	0.0319029	0.00404874	-0.0386074	-0.0171107	-0.0504389	-0.0253711	-0.0889376	-0.0250186	0.0161888	-0.00762904	-0.0531885	-0.0206727	-0.0532142	0.0161873	0.0268467	0.0663054	-0.0081567	0.0170368	-0.00633066	0.0327993	0.00438082	-0.0382554	-0.000679633	-0.0288562	0.090838	0.00981367	0.0020094	0.0366483	1	-0.0278209	-0.0642069	0.0299196	-0.0196406	0.0229131	-0.044625	-0.0193631	-0.0087897
>ENST00000608029.1|ENSG00000272862.1|OTTHUMG00000186264.1|OTTHUMT00000472524.1|ENST00000608029|ENSG00000272862|497|	-0.0539805	-0.0399967	0.0155948	0.171527	0.0684909	0.0582341	-0.0360837	-0.0208595	0.00886469	-0.0266147	-0.00708251	0.00346571	-0.0218879	-0.0375659	0.0568853	8.57408e-05	0.101359	0.0135019	0.0464537	-0.0379137	-0.0281847	0.035379	0.138666	0.0610065	0.0312479	0.0365205	0.0270646	-0.0340226	0.00327443	-0.000250951	0.0381889	0.0269866	-0.0505982	0.0565747	0.00394706	-0.00111217	-0.0324556	0.0279215	0.100539	0.018466	-0.0278209	1	0.0493889	-0.00578427	-0.00339142	0.00790194	0.00706914	-0.0111038	-0.0368058
>ENST00000668669.1|ENSG00000251442.8|OTTHUMG00000160897.15|OTTHUMT00000527169.1|LINC01094-216|LINC01094|2476|	-0.0921984	-0.0568172	0.0146466	0.0862069	0.0560581	0.0298764	0.0184574	-0.0896644	0.0151712	-0.0284875	-0.00623999	-0.0111241	-0.029109	0.00114245	0.0033804	0.0406732	0.054239	-0.0204082	0.0269357	-0.00167584	0.0257824	0.00556909	0.131874	0.0532197	0.0167173	0.0203334	0.0159356	-0.0786148	0.0351934	-0.0175374	-0.0307271	0.0330033	-0.0594123	0.0143604	0.0380152	-0.036132	0.0152067	0.0371935	0.023176	-0.0153772	-0.0642069	0.0493889	1	0.00473368	-0.00179856	-0.00162537	0.00900247	0.00287619	0.000567133
>ENST00000696855.1|ENSG00000286292.2|OTTHUMG00000194743.1|-|ENST00000696855|ENSG00000286292|1143|	0.0120094	-0.017165	-0.0382607	0.000644252	0.0141948	-0.0230631	0.0715383	-0.00816629	0.0430166	-0.0213177	-0.0189165	0.0056769	0.00508326	0.0114764	-0.0150035	0.0165522	0.0152746	-0.0190765	-0.0107096	0.0293921	0.0296183	-0.041219	-0.00969465	-0.0148974	0.0508507	-0.00482384	0.0116904	0.0340572	-0.0105843	0.031963	0.0375452	-0.0321358	-0.00523364	0.00938074	0.0276078	0.00500253	-0.0422067	0.00480283	-0.00986244	-0.0484253	0.0299196	-0.00578427	0.00473368	1	0.00032414	0.0248118	0.0188814	0.00445307	0.000849288
>ENST00000512642.3|ENSG00000248925.3|OTTHUMG00000161587.1|OTTHUMT00000365461.1|PDCD6-DT-201|PDCD6-DT|1085|	0.017843	-0.0313298	0.0471512	0.0596018	0.0114395	-0.0090574	-0.0203583	0.00332295	-0.0166469	0.00863176	0.0155808	-0.00963739	-0.000256174	-0.00441686	0.0236372	-0.0158364	-0.0400567	-0.0420478	-0.0450275	-0.0233931	-0.0328961	-0.00279846	0.0347003	0.000740209	0.00368055	-0.0384281	0.0172026	0.0178404	0.00171882	0.00322559	0.0210679	-0.0252075	-0.0251484	0.0161424	0.0662892	-0.0131195	-0.0131677	-0.00605043	-0.0240892	-0.00282073	-0.0196406	-0.00339142	-0.00179856	0.00032414	1	0.0209773	0.0358455	-0.00666491	-0.00890435
>ENST00000691419.1|ENSG00000251365.6|OTTHUMG00000161703.4|-|LINC02236-209|LINC02236|2386|	0.112433	0.00105526	-0.022293	-0.0273328	-0.00329441	-0.0307109	0.0266368	0.0232578	-0.0346353	-0.0291053	-0.0258296	-0.0180019	0.0351627	0.00203158	-0.0293856	0.0242001	-0.039549	-0.0485202	-0.0563307	0.0203838	0.0323098	0.0589614	-0.031116	-0.0123219	-0.0234143	0.0342446	0.0185057	0.0241366	-0.0188099	-0.00928274	-0.0138889	-0.0198716	0.0323715	-0.000189287	-0.0215487	-0.0250929	-0.00548523	0.0038207	-0.00920551	0.0459597	0.0229131	0.00790194	-0.00162537	0.0248118	0.0209773	1	-0.0202813	-0.0148395	0.0162159
>ENST00000660096.1|ENSG00000287790.1|OTTHUMG00000195300.1|OTTHUMT00000526031.1|ENST00000660096|ENSG00000287790|2296|	-0.0753814	-0.0345211	0.00453318	0.0493394	0.0101359	0.0120205	-0.0117019	-0.00551755	0.0123959	-0.0200135	-0.0236345	0.00540046	-0.042066	0.0515599	0.0375434	0.00932643	-0.024266	0.0130717	0.0515887	-0.00871492	-0.0378541	0.00310002	0.0447919	-0.00160963	0.00922142	-0.0245302	-0.0302514	-0.00617752	-0.0158723	-0.0115365	-0.0383495	0.0239215	-0.0206259	0.083966	0.0108604	0.019735	-0.00195	0.0271385	0.0256621	-0.0781427	-0.044625	0.00706914	0.00900247	0.0188814	0.0358455	-0.0202813	1	-0.00403101	-0.0109357
>ENST00000506884.2|ENSG00000152931.9|OTTHUMG00000162213.5|OTTHUMT00000368802.2|PART1-202|PART1|3240|	-0.0240365	-0.0318143	0.0163494	-0.011106	0.0263738	-0.00691635	0.0117449	-0.020919	-0.049183	0.0185986	0.0135632	-0.00919787	0.0351763	0.0128077	0.00272742	0.0322671	-0.0498166	-0.00116127	0.0299184	0.0270541	-0.0020704	-0.00730212	0.00440929	-0.0350387	0.000840843	0.000351644	0.0209073	-0.00854643	-0.0213737	-0.018321	-0.0124665	-0.0467831	-0.00669653	0.00779352	0.0140796	-0.0406165	-0.0524476	-0.016295	-0.0212535	-0.0160468	-0.0193631	-0.0111038	0.00287619	0.00445307	-0.00666491	-0.0148395	-0.00403101	1	0.00765218
>ENST00000513386.1|ENSG00000248529.5|OTTHUMG00000162438.1|OTTHUMT00000368916.1|ENST00000513386|ENSG00000248529|1676|	-0.0171165	-0.0532668	0.0440765	-0.0513295	0.00179478	-0.0160567	0.0391139	-0.0662956	0.0250785	-0.00373859	-0.00210843	0.0295355	0.0245483	0.0512565	-0.0256709	0.0267035	0.0496133	0.0482161	0.0906417	0.047234	0.0293293	-0.0214392	-0.0785187	0.0377893	-0.00291796	0.00201372	-0.0314006	-0.0091765	0.00418502	0.0173237	-0.000417215	-0.0272518	0.0184808	-0.0116842	0.0361844	0.024155	-0.0124363	0.00178461	-0.0368953	-0.0322127	-0.0087897	-0.0368058	0.000567133	0.000849288	-0.00890435	0.0162159	-0.0109357	0.00765218	1
>ENST00000656444.1|ENSG00000236882.9|OTTHUMG00000122084.6|OTTHUMT00000525320.1|LINC01554-204|LINC01554|1585|	0.0203195	0.000638361	2.24918e-05	-0.0361619	-0.0319196	0.0063776	0.0266459	-0.00462453	-0.01841	0.0171888	0.016604	0.00938064	0.0536301	0.0450862	-0.0267177	-0.0164628	0.00336801	-0.0158065	-0.0236787	0.0325168	0.0280341	-0.0116356	-0.0364051	0.0170945	-0.0139002	0.0269363	-0.0228321	0.0159424	0.00368289	0.0143031	0.0396833	-0.013569	0.0316225	-0.0176435	0.0197266	0.0153148	-0.0461912	0.0266419	-0.00724233	0.0486873	0.0109404	-0.0521287	0.00557649	0.00454466	-0.00861059	0.0619716	-0.00666621	0.0191002	0.0185232
>ENST00000606662.2|ENSG00000271918.2|OTTHUMG00000185552.1|OTTHUMT00000470700.1|ENST00000606662|ENSG00000271918|1638|	0.0908999	0.0436441	-0.0408763	-0.0159972	-0.044349	-0.071904	0.0121678	0.0402946	-0.0484199	0.0583077	0.00700785	0.0235315	0.0547119	-0.0257377	-0.016673	-0.00419925	0.0326486	-0.00989757	-0.0675861	0.0381883	0.0345736	-0.022202	-0.0326233	0.0163092	0.00864841	-0.00724013	-0.0394709	0.113051	0.0392471	0.0746958	0.112324	0.0110407	-0.00336365	0.000265587	-0.0622822	-0.0149916	-0.0215431	-0.0174508	0.00506781	0.0308756	0.0335682	0.0047567	-0.0394714	0.0543243	0.00961133	-0.0225358	-0.0378099	0.0177633	-0.00654541
>ENST00000514240.1|ENSG00000251293.1|OTTHUMG00000162926.1|OTTHUMT00000371062.1|ENST00000514240|ENSG00000251293|433|	-0.062149	-0.0128886	0.00366418	-0.0410557	0.0187197	0.0225635	0.0233897	-0.0538858	-0.00297832	-0.0110761	0.00948527	-0.00404939	0.0042401	0.042936	-0.0104776	-0.0166728	0.00905563	0.0565696	0.0280071	-0.0179441	0.00758322	0.0287957	0.0245901	0.0394107	0.0126242	-0.00290619	-0.0172965	0.00198352	0.0256097	-0.0234029	0.00872241	0.00439689	-0.00985409	0.0430829	-0.0277847	0.0135144	-0.0201325	0.0011937	0.000813428	-0.0134847	-0.0363637	-0.00311062	0.0102602	0.0235358	-0.0401899	-0.0380266	0.0360727	0.0187765	0.0215236
>ENST00000639283.1|ENSG00000283897.2|OTTHUMG00000192000.2|OTTHUMT00000491905.1|ENST00000639283|ENSG00000283897|2195|	0.00867094	0.0173491	-0.0665921	0.00627835	0.0140092	0.0534262	0.011168	0.0447535	-0.00202861	0.00304638	-0.041076	-0.00860677	-0.00582915	0.0042255	0.0279858	-0.0181588	0.0261365	-0.00587515	-0.0421225	0.000904242	-0.0360467	0.0107809	-0.0173265	-0.0282483	0.0160697	0.0133957	-0.0347433	0.0806614	0.0345273	0.0256042	0.033749	0.0218341	-0.0474225	-0.0265482	-0.0102246	-0.0196596	0.0471155	-8.31431e-05	0.0577556	0.0587161	0.0373294	0.00989301	-0.0400019	0.0233863	-0.0217048	0.00791275	-0.00688949	0.0107811	-0.0145421
>ENST00000666936.1|ENSG00000287203.1|OTTHUMG00000195112.1|OTTHUMT00000524543.1|ENST00000666936|ENSG00000287203|875|	-0.0286566	-0.00622207	-0.00609227	-0.0550166	-0.00384192	-0.0314225	-0.012901	0.0216329	-0.00378177	0.0119292	-0.0206525	0.0148249	-0.0407216	0.0167545	-0.0118787	0.0201114	-0.0167897	0.0238513	0.0342512	-0.00868627	0.0318149	0.0384726	-0.0431861	0.00765931	-0.0287387	-0.0190182	-0.0227578	-0.00389229	0.0172917	-0.0156184	-0.057527	-0.0376685	-0.00203148	0.023662	0.0165054	0.00888972	-0.00105089	0.0259187	-0.0220243	-0.0637781	0.0194389	-0.0816748	-0.000664293	0.00904007	-0.00162254	-0.00674955	0.00114744	-0.00119619	0.0186623
>ENST00000652712.1|ENSG00000280916.4|OTTHUMG00000189532.2|OTTHUMT00000502312.1|FOXCUT-202|FOXCUT|2066|	0.217458	0.100997	0.0175616	-0.0959578	-0.058206	-0.0790386	0.0419483	0.0520057	-0.0304211	0.0454567	0.0257386	0.00243241	0.0360507	-0.0606028	-0.0538216	-0.00686155	-0.0949654	-0.0574653	-0.12292	-0.00229472	0.0155755	-0.032544	-0.0970577	-0.0402171	-0.0839608	5.99277e-05	0.0129177	0.153207	0.0318731	0.0339845	0.0693392	-0.0418919	0.0272952	-0.0840396	-0.00804926	-0.0529588	-0.00254063	0.0223373	-0.0785645	0.102707	0.0694185	-0.102063	-0.0958483	0.04397	0.0299805	0.0579473	-0.0360922	-0.0252007	0.0169176
>ENST00000603791.1|ENSG00000270504.1|OTTHUMG00000185108.1|OTTHUMT00000469606.1|ENST00000603791|ENSG00000270504|2761|	0.170324	0.107712	-0.067722	-0.0823268	-0.0562479	-0.081752	-0.053306	0.0547174	-0.0332671	0.00590548	-0.0210404	0.0111328	0.081101	-0.00657173	-0.0494019	-0.0301545	-0.0474364	-0.0678237	-0.131884	0.0466657	-0.00183677	-0.0386057	-0.110317	-0.0147207	-0.00453094	0.00224223	-0.0429215	0.20988	0.0549148	0.109997	0.146539	-0.0342951	-0.0110954	-0.0570481	-0.0708338	-0.0308348	-0.00920177	-0.00647324	-0.0828754	0.0989321	0.0967461	-0.0314696	-0.0795484	-0.0211436	0.0237856	0.0304897	-0.0395261	-0.0362571	0.0210987
>ENST00000566733.3|ENSG00000260604.3|OTTHUMG00000175886.3|OTTHUMT00000431237.2|ENST00000566733|ENSG00000260604|7153|	0.0275657	-0.0296091	0.00476231	0.0583784	0.0111823	0.0494181	0.029274	-0.040265	0.0163317	-0.00962978	0.00487516	0.0308262	-0.00638987	0.0222487	-0.0146344	0.0400392	0.053813	-0.0242017	0.0369894	-0.00372566	0.0335022	-0.0282559	0.034329	0.0369835	-0.0265676	-0.0204545	0.0128039	-0.0286329	0.0393156	-0.0154373	-0.0144288	-0.0400513	-0.0127199	-0.0177856	0.0205125	-0.0206696	0.00892381	0.0118559	0.0218809	0.00417563	-0.0311	0.00436764	0.0311947	-0.0026526	-0.00715843	0.0201108	-0.0313605	-0.00295716	0.0657306
>ENST00000606743.1|ENSG00000272221.1|OTTHUMG00000185727.1|OTTHUMT00000471081.1|ENST00000606743|ENSG00000272221|1207|	-0.00518162	0.0520082	0.00725677	0.0159856	0.0395126	-0.0140097	-0.0421577	0.000151178	0.0187007	-0.00888908	0.00967892	0.0203548	-0.0289071	0.00541402	0.0086035	-0.0495973	0.00102516	-0.040082	-0.010065	0.0267721	-0.0159717	-0.00531907	-0.00951777	-0.0263196	-0.00180812	0.0066166	0.0393227	-0.00683025	-0.0169142	0.00756855	-0.0150816	0.0198415	-0.000664075	-0.00273794	-0.0448384	-0.00267137	0.0174344	0.00765349	0.0410064	0.00410278	0.0161885	0.0481853	-0.0196162	0.0249603	-0.00677403	0.00855767	0.0135945	-0.011617	-0.000748384
>ENST00000453426.2|ENSG00000204261.9|OTTHUMG00000140123.2|OTTHUMT00000276212.2|PSMB8-AS1-205|PSMB8-AS1|1272|	0.0455523	0.026145	0.0226069	-0.0367736	-0.0435129	-0.00472098	0.0183192	0.0182444	-0.0108165	0.00116134	0.0216619	-0.00749379	0.00968813	0.00250492	-0.0107457	0.0111627	0.0122829	0.00471082	-0.0456918	0.0440921	0.0449441	-0.00852469	-0.0172879	0.0149184	0.0326114	-0.00889888	-6.55339e-05	0.0434541	-0.0342408	0.0146917	0.0193349	-0.0343237	0.0385435	-0.0167257	-0.00333429	-0.0467746	-0.0103827	-0.0207947	-0.0228678	0.0161771	0.00439536	-0.0659166	-0.0224212	0.0169997	-0.00282795	0.0476212	-0.0305291	-0.0103365	0.0130848
>ENST00000664457.1|ENSG00000287562.1|OTTHUMG00000193845.2|OTTHUMT00000505315.2|ENST00000664457|ENSG00000287562|4799|	0.0961958	0.0345081	-0.0142192	0.0702143	-0.0321515	-0.0345098	0.0385836	0.0767407	0.0320611	0.00724523	0.00742226	-0.0638749	-0.0107117	-0.0564791	-0.0241883	0.0248063	-0.0224442	-0.125021	-0.0789848	-0.0109246	0.0485116	-0.00260689	0.0305304	-0.0233843	-0.0594184	-0.0268122	0.005333	0.0134089	-0.044163	-0.0104105	-0.0154903	0.0376649	0.0158152	-0.0425602	0.00747236	-0.0609251	0.125312	-0.0118164	0.0767609	0.0445775	0.0424297	0.0544656	0.0194851	-0.0175939	-0.00468264	0.0342919	-0.0377624	0.0206986	-0.0799413
>ENST00000701429.1|ENSG00000286084.3|OTTHUMG00000193734.2|-|ENST00000701429|ENSG00000286084|2510|	0.0136762	-0.0255071	-0.0108386	0.022019	0.0123667	0.0437426	-0.0467201	-0.00965495	-0.0208201	-0.0166276	0.0135699	0.00661684	0.0352733	0.0258049	0.00983474	-0.0446612	-0.00583427	0.00420452	0.0107511	0.0176365	0.0122997	0.00498547	0.0100882	0.0329663	-0.000526971	-0.0130732	-0.0374666	0.0020813	0.0366267	0.0313943	0.0231218	0.0205878	0.00220736	-0.00282666	-0.00573006	-0.0105336	-0.00240787	0.0348473	0.00662219	0.0230195	0.0239715	0.0197839	-0.006815	0.00840877	-0.00294349	0.0260545	0.0408689	0.00352951	0.0065373
>ENST00000606160.1|ENSG00000272428.1|OTTHUMG00000185821.1|OTTHUMT00000471379.1|ENST00000606160|ENSG00000272428|391|	-0.0937456	-0.0340532	-0.0129301	0.0481863	0.0683731	0.0503512	-0.0649678	-0.0355963	0.00812077	-0.0319382	0.00837225	0.00324302	-0.0195158	0.00511593	0.0376505	0.0163844	0.0540304	0.0431612	0.0363832	-0.0176378	-0.0325132	0.034955	0.0833507	0.0382535	-0.0215203	-0.0122383	-0.00103617	-0.0466869	-0.0107561	-0.00704234	0.00112274	0.048368	-0.0295853	0.0428739	0.0282174	0.00146484	0.00735053	0.0180582	-0.0211958	-0.00455079	-0.0637288	0.0550454	0.0704061	-0.00419254	0.0522081	0.0041145	0.0484811	-0.0096571	-0.0264256
>ENST00000667807.1|ENSG00000287094.1|OTTHUMG00000194758.1|OTTHUMT00000521641.1|ENST00000667807|ENSG00000287094|716|	0.0285733	-0.00244202	4.17664e-05	0.00214488	0.0290198	-0.00689661	0.0291855	-0.0209371	0.0370918	-0.0125578	0.0342304	0.0518977	-0.0187889	-0.0320674	0.0138024	0.0184445	0.0275851	-0.0316386	0.0158882	-0.0043806	-0.0319509	0.0396484	0.0646702	0.0453906	-0.0278194	0.0029788	0.00788253	-0.00928591	0.0075921	-0.00854468	0.0106127	-0.0409906	0.00984366	-0.00281026	-0.00816477	-0.0269667	-0.0219229	0.0040612	0.00267828	0.0354151	0.0327916	0.00777796	0.0382407	0.000503308	0.0147714	-0.0245687	-0.0405233	-0.000754647	0.0345165
>ENST00000424421.2|ENSG00000225924.2|OTTHUMG00000191683.1|OTTHUMT00000489386.1|TAB2-AS1-201|TAB2-AS1|730|	-0.0817171	-0.0447645	-0.00259441	0.0683724	0.0685916	0.0204121	-0.0136991	-0.0507426	0.00910253	-0.0133154	-0.0359677	0.0212209	-0.0345842	-0.00388104	0.0577957	0.0217452	0.042437	0.0406138	0.0690101	-0.00370864	-0.0317119	-0.0209039	0.0413559	-0.0135325	-0.0193067	0.0248466	0.0233802	-0.0309761	-0.0296165	-0.0337913	-0.0469054	0.0250777	-0.027436	-0.0137665	0.00730855	0.0350523	-0.00510883	-0.0304764	0.0425274	-0.0313213	-0.0613241	0.0298586	-0.018047	0.0227404	-0.00911418	-0.0185918	0.00794919	0.0351743	0.0159171
>ENST00000663591.1|ENSG00000287092.1|OTTHUMG00000195482.1|OTTHUMT00000527178.1|ENST00000663591|ENSG00000287092|1470|	-0.0850232	-4.81408e-05	-0.00625837	0.0886977	0.0072255	-0.0166505	0.0275182	-0.0273569	0.0128466	-0.0241703	-0.00198459	0.0282269	-0.0148215	-0.0068606	0.0201791	0.0331818	0.0157276	0.0143278	0.0483417	-0.0327809	0.0254277	-0.00709527	0.0588679	0.0453726	0.0181365	-0.0115333	0.00428392	-0.0372924	0.0162581	-0.0344181	-0.0170809	-0.0281512	0.00102153	0.0140551	-0.00630566	0.0172672	-0.022243	-0.0302571	0.0408125	-0.0174369	-0.0465614	0.00982993	0.0309639	-0.0187438	0.0341612	-0.0167992	0.0103408	0.0251148	-0.0508407
>ENST00000610240.1|ENSG00000273100.1|OTTHUMG00000185871.2|OTTHUMT00000471580.2|ENST00000610240|ENSG00000273100|980|	0.08013	0.0615841	-0.0379357	-0.0615784	0.0107558	-0.0437592	0.0182162	-0.0104638	0.00528301	-0.00903755	-0.0192902	-0.00859012	0.0131815	0.0208715	-0.0112945	-0.0263085	-0.0338559	-0.0147605	-0.0403402	-0.0131296	-0.0129295	-0.0362015	-0.00974029	-0.0158836	-0.0173775	-0.0250006	0.0291669	0.0567219	0.012778	0.0292226	0.0139729	-0.0323889	0.00686417	0.0092413	-0.0340684	-0.000471768	-0.0178787	0.0114521	-0.0204087	0.0227335	0.0152624	-0.0280779	-0.0316714	0.00939391	-0.00527695	0.00673347	0.0229136	-0.0451425	-0.0163527
>ENST00000664509.1|ENSG00000286710.1|OTTHUMG00000195134.1|OTTHUMT00000524729.1|ENST00000664509|ENSG00000286710|1921|	0.265193	0.0894263	-0.0471968	-0.187145	-0.128757	-0.126806	0.0582289	0.0684161	-0.0233248	0.0662281	-0.00679599	0.0181216	0.0866971	-0.00191262	-0.0543574	-0.0494538	-0.115013	-0.0701069	-0.151168	-0.00833323	0.0595709	-0.0545249	-0.167481	-0.0247338	-0.0373572	-0.0109027	0.0192609	0.121433	0.00596336	0.0902855	0.0462589	-0.0700177	0.0664523	-0.0660808	-0.0329533	-0.0439551	-0.0315613	-0.0095222	-0.0780207	0.0574926	0.0616769	-0.129972	-0.115455	0.025674	-0.0234926	0.0716183	-0.0748993	-0.00599856	-0.021788
>ENST00000700946.1|ENSG00000291037.1|-|-|ENST00000700946|ENSG00000291037|1083|	0.164041	0.021415	0.023097	-0.0822904	-0.0693099	-0.0865284	0.0327012	0.026104	-0.0253892	0.0216344	0.0176348	-0.00230015	0.075997	0.0146273	-0.0198516	0.00524524	-0.0660292	-0.046396	-0.108394	0.0222372	0.0584164	-0.0307387	-0.0877305	-0.00486866	-0.0304421	-0.0220063	0.0230024	0.074705	-0.00879971	0.0351979	0.0305386	-0.0146804	0.0277556	-0.0516203	-0.0299462	-0.0454416	-0.0265333	0.00453648	-0.0795213	0.032076	0.0444857	-0.0529888	-0.0526519	0.0061448	-0.00732823	0.0277765	-0.0437035	-0.0344214	-0.0213691
>ENST00000419766.5|ENSG00000197085.11|OTTHUMG00000153007.5|OTTHUMT00000475243.1|NPSR1-AS1-202|NPSR1-AS1|4821|	-0.214734	-0.049387	-0.0211985	0.18218	0.0922207	0.142378	-0.0123567	-0.122158	0.0225623	-0.0510145	-0.00928194	-0.0395157	-0.0802986	-0.00661574	0.0795127	0.0281704	0.120046	0.0356462	0.129768	0.000469594	-0.0778461	0.035775	0.195918	0.0360404	0.10391	-0.00447176	0.0352125	-0.119193	-0.0146609	-0.0348265	-0.0498366	0.0454932	-0.0548109	0.127733	0.0291415	-0.00188281	-0.0378686	-0.0357779	0.135215	-0.0674882	-0.113205	0.115214	0.124396	-0.00775198	-0.00981585	-0.0500531	0.0625689	0.0352841	-0.0177487
>ENST00000456049.1|ENSG00000224223.1|OTTHUMG00000156070.1|OTTHUMT00000342925.1|VSTM2A-OT1-201|VSTM2A-OT1|3031|	-0.200711	-0.0666459	0.0159545	0.0804221	0.0900763	0.161258	-0.00572756	-0.0726738	0.0481219	-0.057086	-0.0232216	-0.0130111	-0.0570906	0.0359014	0.0629629	0.0118346	0.0958417	0.101618	0.120347	-0.00732583	-0.0410772	-0.000759035	0.136378	0.0225461	0.0552446	-0.00752596	0.0212125	-0.134301	0.0181135	-0.0497843	-0.0338246	0.0668056	-0.0167175	0.0732339	-0.0314376	0.090228	-0.0542273	-0.0230991	0.0751228	-0.0640946	-0.0992702	0.082406	0.0783286	-0.043407	0.000350182	-0.0548723	0.0778885	-0.0335906	0.00105777
>ENST00000663862.1|ENSG00000233420.2|OTTHUMG00000153893.2|OTTHUMT00000523272.1|ENST00000663862|ENSG00000233420|3388|	-0.139353	-0.0227478	-0.00514008	0.188642	0.0896777	0.135848	-0.0522761	-0.0715714	0.0254692	-0.0489241	0.0122873	-0.0458002	-0.0548599	-0.0545036	0.0635173	-0.0588591	0.0867878	0.0574756	0.0282005	-0.0565455	-0.0773536	0.0299255	0.187355	0.0516058	0.00898653	-0.0135402	0.0101824	-0.1014	0.0056484	-0.0761227	0.0323067	0.0773847	-0.0498143	0.0426259	-0.0221485	0.00722234	0.0535712	0.0101364	0.136665	-0.00815101	-0.0721206	0.113578	0.0733315	-0.0156303	0.045728	-0.0269409	0.0269277	-0.0512652	-0.0770126
>ENST00000472838.1|ENSG00000241345.1|OTTHUMG00000157317.1|OTTHUMT00000348429.1|ENST00000472838|ENSG00000241345|1754|	-0.0850301	-0.00704349	-0.039089	0.129544	0.0771989	0.0864681	0.00885901	-0.0193187	0.0212704	-0.00745088	0.0245806	-0.00152741	0.00475698	0.00451139	0.0355677	0.0314577	0.0421101	0.0249858	0.0366907	-0.019935	-0.0272494	0.00916884	0.122569	0.0625079	0.00652792	0.00172999	-0.0275038	-0.0561195	-0.00720232	-0.0244881	-0.000531454	0.0432554	-0.0142211	0.00766337	-0.040748	0.00510539	0.0157604	0.0473521	0.0681487	-0.00610928	-0.0277874	0.0996052	0.0585038	-0.022655	-0.0249285	0.024731	0.0178761	-0.0122095	-0.0268313
>ENST00000460955.5|ENSG00000244198.7|OTTHUMG00000158007.3|OTTHUMT00000349987.1|ARHGEF35-AS1-201|ARHGEF35-AS1|569|	0.195513	0.0647871	-0.0278632	-0.0700602	-0.0266895	-0.0381395	-0.00390098	0.0374442	-0.032417	0.0236018	0.0152931	0.00406821	0.0528065	0.0136488	-0.0611646	-0.0157744	-0.0789212	-0.0407973	-0.0924237	0.0414588	0.014751	-0.0266573	-0.0477189	-0.0402735	-0.022313	0.00465831	-0.0135789	0.142653	0.0272949	0.0329412	0.0869575	-0.022032	0.00582299	-0.0135715	-0.023768	-0.0328587	-0.0433817	0.0228123	-0.0547566	0.0537399	0.0242918	-0.0305303	-0.0820544	0.0114178	0.0280475	0.0479858	-0.0380359	0.0161823	-0.0267408
>ENST00000656456.1|ENSG00000287740.1|OTTHUMG00000195977.1|OTTHUMT00000527249.1|ENST00000656456|ENSG00000287740|1839|	-0.00197721	-0.0154679	0.0209948	0.068485	-0.0284212	0.0081519	-0.015212	0.0341503	0.0139941	-0.0221882	-0.0314955	-0.0134922	-0.0341009	-0.0130235	0.0121496	-0.0310321	-0.0211031	-0.0284265	-0.00754142	-0.0230076	-0.0324521	0.0179645	0.0486768	-0.0140616	0.0104682	0.0111569	0.0212574	-0.0127928	-0.020056	-0.00130931	0.00499347	0.0204879	-0.0319493	0.000362965	0.0179005	-0.0159003	0.0830821	0.00146888	0.0861436	0.00267592	0.0112688	0.0194325	-0.00238811	0.00506299	-0.00708676	-0.0342101	0.0555845	-0.0221131	-0.0609022
>ENST00000529252.2|ENSG00000225725.4|OTTHUMG00000165403.3|OTTHUMT00000383806.2|FAM66E-201|FAM66E|1433|	0.122496	0.0671529	-0.0337858	-0.0789648	-0.0720766	-0.0741001	0.00200014	0.0475691	-0.0436358	0.0248166	-0.0379993	0.0211296	0.0126607	0.001433	-0.0572722	-0.035948	-0.0681353	-0.0101749	-0.0738597	0.0483872	0.00457562	-0.0625519	-0.0940965	-0.0079195	-0.0118629	-0.0487889	0.00194681	0.108938	0.0171651	0.0404059	0.0357836	-0.0307618	-0.0185718	-0.00339807	-0.0329442	-0.00199197	-0.00971424	-0.0195325	-0.071048	0.0165291	0.0392375	-0.0871533	-0.0838551	-0.00675792	0.0230284	0.0291399	-0.0468685	0.000142625	-0.00665261
>ENST00000659561.1|ENSG00000286542.1|OTTHUMG00000195645.1|OTTHUMT00000527943.1|ENST00000659561|ENSG00000286542|722|	-0.0231557	0.000156363	-0.00290021	0.0763559	0.0505039	0.0337272	-0.00761138	-0.0236733	0.0543451	-0.00305192	0.040774	0.0350364	-0.0176849	-0.0267945	0.0121857	0.00347069	0.0286773	-0.0255584	0.0475147	-0.0221844	0.00650291	0.0078817	0.0472745	0.0347381	-0.000964639	0.00842839	0.00812081	-0.0238648	-0.00319913	0.0222988	0.00787097	-0.00564582	0.0057464	0.02048	-0.031743	0.00601047	0.0254064	0.0423922	0.0491117	0.00413948	-0.0242125	0.0380202	0.010327	0.00773025	0.0023997	-0.00401409	0.0142433	0.0429737	-0.020156
>ENST00000656016.1|ENSG00000287467.1|OTTHUMG00000194673.1|OTTHUMT00000520541.1|ENST00000656016|ENSG00000287467|1290|	0.0652925	0.0132613	0.0315168	-0.0400791	-0.0334399	-0.0319511	0.00664322	0.0112709	-0.0208214	0.0148738	-0.0322552	-0.0116276	-0.00926183	-0.0045007	-0.00662974	-0.00578717	-0.0819836	-0.0585397	-0.0306939	-0.0311053	0.0574213	-0.0118244	-0.0475077	-0.030039	-0.0253765	-0.0359072	0.0394062	0.0277814	-0.0157009	-0.0109918	-0.0170615	-0.0344154	0.0175174	-0.0190835	0.030288	-0.0170206	0.0255451	-0.0478787	-0.0552774	0.0127308	0.0252656	-0.0697849	-0.0259216	0.0118985	0.0107152	0.0224717	-0.00317149	-0.026154	0.0556389
>ENST00000523063.5|ENSG00000253642.6|OTTHUMG00000163972.6|OTTHUMT00000376623.2|ENST00000523063|ENSG00000253642|766|	0.00899125	0.012765	0.0052077	-0.0251491	0.0224307	-0.0174722	0.0307935	0.103587	-0.0459472	3.90015e-05	-0.00528087	-0.00963836	-0.0410474	0.0235491	-0.0241915	-0.01729	-0.0150405	-0.0293497	-0.0627659	-0.0398383	0.0117162	0.00719389	-0.00399748	-0.0127114	-0.0522436	0.027012	-0.0275278	-0.013087	-0.0282859	-0.0205234	-0.00779703	0.0574738	-0.0182002	-0.0376659	-0.00859604	-0.0316132	0.152707	-0.0252658	0.0970213	0.0166255	0.104726	0.00352519	-0.0143354	-0.0183688	-0.040894	0.00811	-0.036934	-0.0143139	0.0234288
>ENST00000514599.5|ENSG00000250295.6|OTTHUMG00000164493.1|OTTHUMT00000378988.1|RDH10-AS1-201|RDH10-AS1|3261|	-0.145775	-0.0175962	0.00722681	0.0785925	0.0591478	0.0999101	-0.0476695	-0.0497988	0.0443446	-0.051978	0.00919178	-0.00781181	-0.00718213	0.00228344	0.0345616	0.00132319	0.0351983	0.0350171	0.0820528	-0.000582756	-0.053861	0.0122228	0.110188	0.0311315	0.0395285	0.0107199	0.0125404	-0.0717281	0.0175002	-0.0138959	-0.0188921	0.0423349	-0.00969656	0.0650238	0.00695408	0.0708616	-0.0290319	0.0191496	0.0149867	-0.0380035	-0.0536219	0.104035	0.0876041	-0.000834263	0.000562678	-0.0611803	0.0535918	0.0045132	0.0145364
>ENST00000650445.2|ENSG00000254101.8|OTTHUMG00000164139.20|OTTHUMT00000498564.2|LINC02055-216|LINC02055|1384|	-0.0612583	-0.010121	0.0103814	0.0238567	0.00373567	0.0288534	-0.0528195	0.0207767	0.0159225	-0.00145037	-0.0161786	0.0173689	-0.0165901	0.0120374	0.0199567	-0.00557894	0.0487902	0.0290289	0.030466	-0.0257917	-0.028985	0.0084615	0.0498629	0.0207747	-0.00551022	0.0329402	0.00103274	-0.0484979	-0.00110544	-0.00742607	-0.052099	0.0574862	-0.0270152	0.00213793	-0.026335	0.0334402	0.0259604	-0.00110137	0.0563844	0.0124413	-0.0171393	0.0295002	0.00437763	-0.0151733	-0.046135	-0.0128625	-0.0106385	-0.013598	-0.000933608
>ENST00000660704.1|ENSG00000285683.2|OTTHUMG00000192781.2|OTTHUMT00000522211.1|ENST00000660704|ENSG00000285683|540|	-0.0322643	-0.00407075	0.00567629	-0.0115918	0.035061	0.0301081	-0.0213512	-0.0135248	0.0154362	0.00979925	0.0126214	0.0055332	0.00231579	-0.0234626	-0.043848	0.0164067	0.0108288	-0.0011138	0.0314993	-0.00436465	0.00251403	-0.019854	-0.00534182	-0.0216597	0.0138333	0.0431938	-0.0036371	-0.0189503	0.0143849	0.0249023	0.0233943	-0.0264607	0.0261002	0.00122383	-0.0281183	0.00575073	-0.0212507	0.0327198	-0.0252209	-0.00538059	0.00684779	0.0360627	-0.0213063	-0.00081061	-0.0528937	-0.02397	-0.0218606	0.0185066	-0.0134307
>ENST00000606664.1|ENSG00000271959.1|OTTHUMG00000185625.1|OTTHUMT00000470872.1|ENST00000606664|ENSG00000271959|2961|	0.327003	0.0883694	-0.0272385	-0.135326	-0.107787	-0.136189	0.0445493	0.0732173	-0.00796899	0.10245	0.0263677	0.0151764	0.0677025	-0.0140896	-0.061139	0.00941301	-0.0878917	-0.0998286	-0.175067	0.00528077	0.107439	-0.0398598	-0.133591	-0.0106617	-0.0959701	-0.00598605	-0.0194933	0.195808	-0.00339456	0.106424	0.100642	-0.0391196	0.0291981	-0.0913345	-0.0214534	-0.0924833	0.0106911	-0.00477252	-0.0731592	0.0773831	0.109882	-0.0732684	-0.102979	0.0366844	-0.0127232	0.0416055	-0.103583	-0.053563	-0.00695852
>ENST00000692495.1|ENSG00000254812.3|OTTHUMG00000165185.1|-|ENST00000692495|ENSG00000254812|540|	0.038253	-0.0100965	-0.0406204	-0.0673572	-0.0258854	-0.0342358	0.0241639	0.0254185	-0.01373	0.0174005	0.000491614	0.0163578	0.0395711	0.0321998	-0.0219627	0.025272	-0.0255278	0.0297914	-0.0486543	0.0324743	0.0492053	-0.0210501	-0.0864663	0.0142492	-0.018781	-0.00280242	-0.030688	0.0602539	0.0152257	0.0338297	0.00273323	-0.0591383	0.0119866	-0.00436561	0.0220216	-0.00216811	-0.0550321	-0.0107866	-0.00537036	-0.019763	0.0140581	-0.0441027	-0.038843	-0.0194114	-0.0394831	-0.00799423	-0.0280849	0.060353	0.0403387
>ENST00000529743.2|ENSG00000254973.2|OTTHUMG00000165152.2|OTTHUMT00000382210.2|ENST00000529743|ENSG00000254973|1857|	0.0752273	0.0551287	-0.0375444	-0.0610673	-0.0508895	-0.063416	0.0368503	0.146717	-0.0313869	0.0221423	-0.0310804	-0.0297658	0.0605325	-0.0235317	-0.0289126	-0.0300201	-0.00727532	-0.0802558	-0.0995488	0.00184401	0.00556625	-0.0232027	-0.0906117	0.00475831	-0.0472891	-0.00279595	-0.053841	0.0685144	-0.00890705	0.0299354	0.00444371	0.00421037	0.0274422	-0.0296823	-0.0504786	-0.0281313	0.105452	0.00363274	0.0608662	0.0232308	0.0831862	-0.0579707	-0.0614232	-0.00791949	0.00701303	0.0519466	-0.0275003	-0.0337079	-0.0391564
>ENST00000525376.1|ENSG00000254533.1|OTTHUMG00000165187.1|OTTHUMT00000382536.1|ENST00000525376|ENSG00000254533|572|	0.117108	0.0635858	-0.00422543	-0.0508658	-0.04726	-0.046413	0.0253171	0.0604352	-0.00646215	0.0269102	-0.0307655	0.00690348	0.0502024	-0.0277979	-0.0266794	-0.0173074	-0.060448	-0.0289969	-0.0722304	0.0222176	0.0227609	-0.0502472	-0.0505222	-0.00512581	0.0189355	-0.0141568	0.0227761	0.0505239	0.0225795	0.0745666	-0.0162057	-0.00440584	-0.0226965	-0.0115541	0.0137552	-0.0251859	-0.0372899	-0.0235245	-0.0312721	-0.00864413	0.0602299	-0.00326149	-0.0497123	0.019551	-0.00652489	0.0262677	-0.0240908	-0.0162873	-0.00789992
>ENST00000451340.2|ENSG00000237009.2|OTTHUMG00000019461.1|OTTHUMT00000051555.1|GLIS3-AS1-201|GLIS3-AS1|734|	0.0389576	0.0331874	-0.0189672	-0.0431108	-0.0222247	-0.0460924	-0.00537968	0.0321081	-0.0438371	0.00678589	0.0181845	0.00334149	0.0344744	0.0209297	0.00140499	0.00273361	-0.0295165	-0.0234683	-0.0714119	0.00139559	0.0180019	-0.0341535	-0.0353432	-0.0317022	-0.0342956	0.028553	0.000169798	0.0330236	0.0268647	0.0370182	0.0111611	3.06602e-05	0.0281296	-0.0463989	-0.0524344	0.0185315	0.000726492	-0.0372427	-0.011256	0.0591354	-0.00121851	-0.0441865	-0.0538731	0.00224281	-0.0364987	-0.0244906	-0.0276543	-0.02556	-0.00200936
>ENST00000656603.1|ENSG00000286685.3|OTTHUMG00000194923.1|OTTHUMT00000523170.1|ENST00000656603|ENSG00000286685|2238|	-0.0402009	-0.00686379	0.0453198	0.10511	0.042199	0.0527405	-0.000532362	-0.0511907	0.0311371	-0.012341	0.0187537	-0.0239185	-0.0108822	-0.00382106	0.0208782	0.00787754	0.0368768	0.0143995	0.0734039	-0.0361309	-0.0128286	-0.00173737	0.125341	0.01619	0.0438227	-0.0190789	0.0599522	-0.055727	0.0232318	-0.0591247	-0.00739537	0.0339129	-0.03793	0.0544416	0.0651206	0.000742398	0.0125536	0.0359046	0.0527168	-0.0264139	-0.022534	0.026106	0.0156754	0.0176272	0.00976516	-0.0729707	0.0809811	-0.000465506	0.00949755
>ENST00000668812.1|ENSG00000287986.1|OTTHUMG00000194669.1|OTTHUMT00000520522.1|ENST00000668812|ENSG00000287986|530|	-0.0397347	0.00907436	-5.03333e-05	0.0388696	-0.0124119	0.00339565	-0.0211425	-0.00247248	0.0328938	-0.0270657	0.00647201	0.0277439	-0.0110662	0.00603574	0.0260278	-0.0295525	0.0345528	-0.0459346	-0.00169855	0.0253802	-0.0131241	0.00244135	0.0113378	-0.018255	-0.0421435	0.0133571	0.0226613	0.0245782	-0.0299221	0.0392073	0.0061209	0.0212347	-0.0112683	-0.00049127	0.00618752	-0.0318594	0.0496673	0.000859954	0.0607446	-0.00967725	-9.9668e-05	0.0245304	0.0275404	-0.0301519	-0.0401247	-0.0514118	-0.0154709	0.0111871	0.0241896
>ENST00000565670.1|ENSG00000290907.1|-|OTTHUMT00000420107.1|ENST00000565670|ENSG00000290907|1750|	-0.0526547	-0.0433483	0.010322	-0.00467343	0.0184695	0.00266523	0.00676988	-0.019372	0.000556473	-0.0171156	0.0157033	0.00317503	-0.0358522	0.02573	0.00980381	0.0292887	0.0177753	0.0560842	0.065002	0.012168	0.0132275	0.00162432	-0.0226868	-0.0163702	0.00231801	0.0252493	-0.0128295	-0.0699378	-0.00872633	-0.0281416	-0.056342	-0.0118326	-0.0127324	0.00749678	-0.00746854	0.0262505	0.03137	-0.0220966	-0.00895613	-0.0237883	-0.0170493	-0.015221	0.0313969	-0.0157219	-0.00977921	-0.00311345	0.0386188	0.00510714	0.0425573
>ENST00000671372.1|ENSG00000224958.6|OTTHUMG00000019962.6|OTTHUMT00000521327.1|PGM5-AS1-207|PGM5-AS1|2187|	-0.0627886	-0.0174024	-0.0240244	0.0800219	0.0872201	0.0902463	0.000284778	0.0349462	0.00548612	-0.0114228	-0.0182392	0.00222825	-0.0325205	-0.0404085	-0.0047159	-0.00156109	0.0473537	-0.00829879	0.0569913	0.00546736	-0.0364562	0.000661034	0.100961	0.0373015	0.043805	0.00310026	-0.00232294	-0.0220537	0.011597	0.0158598	-0.0294832	0.0567427	-0.0256183	0.0519869	0.0235655	-0.0179159	0.0350336	0.0121377	0.0790461	-0.0173283	0.00292492	0.0644519	0.0346294	-0.0216387	0.00642447	-0.0455747	-0.0131137	0.0489557	-0.046043
>ENST00000647389.1|ENSG00000231806.4|OTTHUMG00000020270.4|OTTHUMT00000494494.1|PCAT7-203|PCAT7|2342|	0.000607057	0.0323156	-0.0374338	-0.016544	-0.0349004	-0.0360531	-0.0101148	0.0062274	0.00916041	-0.0046313	-0.000216436	-0.0211542	0.0109617	-0.0276529	0.0201963	0.0020958	0.0111174	-0.0386122	-0.0165108	0.0204104	-0.00318293	-0.0119989	-0.00373215	0.0195636	-0.00337654	0.00175706	0.0229262	-0.00132574	-0.0329368	0.0424759	-0.0188395	-0.0321011	-0.0285748	-0.0258436	-0.0279192	0.0154942	-0.0187243	-0.00717628	0.012096	0.0772384	-0.0311746	-0.00794409	0.0295745	-0.0127746	-0.0326217	0.0391431	-0.0111251	-0.041666	0.034277
>ENST00000434051.1|ENSG00000231528.3|OTTHUMG00000020516.4|OTTHUMT00000144713.2|FAM225A-201|FAM225A|6100|	0.285682	0.058951	0.0555424	-0.0941541	-0.136967	-0.117667	0.0213158	0.0283142	-0.0356018	0.0593185	0.0747557	-0.0303231	0.0503307	-0.0352698	-0.0434186	-0.00896445	-0.10768	-0.123653	-0.156673	-0.000808409	0.098452	-0.0139436	-0.104523	-0.00338481	-0.0565261	-0.0195003	0.0106645	0.105915	-0.0228225	0.0592695	0.0671273	-0.0946333	0.0245652	-0.0710423	0.00357341	-0.112365	-0.0123453	0.043199	-0.0620253	0.0607136	0.0658231	-0.0872516	-0.0316148	0.0140621	0.0230996	0.0573405	-0.0552621	-0.0306205	-0.0226023
>ENST00000657886.1|ENSG00000233901.8|OTTHUMG00000020778.23|OTTHUMT00000054573.2|LINC01503-210|LINC01503|974|	0.148642	0.066714	0.0180687	-0.0731176	-0.025015	-0.0928611	0.0277044	0.0533867	-0.00124349	0.0596103	0.00456653	0.00294471	0.00941405	-0.0398421	-0.048275	0.00222986	-0.0651988	-0.0968873	-0.102097	0.0108514	0.0220314	-0.00749658	-0.0705983	-0.0058884	-0.0213108	0.0113623	0.0155633	0.112472	-0.00181196	0.0418678	0.0252007	-0.0525314	0.049552	-0.0393056	-0.0112216	-0.0547216	0.0211671	-0.0128738	-0.0435988	0.0389416	0.0642398	-0.0365761	-0.0373526	0.00262697	0.00700323	0.0637214	-0.040495	-0.0145469	0.0016371
>ENST00000653047.1|ENSG00000204054.14|OTTHUMG00000020783.66|OTTHUMT00000514015.1|LINC00963-222|LINC00963|1257|	0.0701171	0.0348909	0.00923262	-0.0657169	-0.0705616	-0.061126	0.0357265	0.0344217	-0.03395	0.0417293	-0.00304815	0.0314333	0.0524704	0.0091645	-0.0162425	-0.0143274	-0.0295264	-0.0508221	-0.0651269	0.0483226	0.0517586	-0.02365	-0.0968774	-0.0462743	0.0264338	0.00349107	0.0133447	0.0576254	-0.0136184	0.0846946	0.0234963	-0.00193112	0.0211228	-0.00286753	0.0035464	-0.0524557	-0.010706	-0.00641499	-0.0389627	-0.00261794	0.0203978	-0.0303575	0.000396793	0.0340376	-0.0267048	0.0196458	-0.007814	0.00662073	-0.0233154
>ENST00000421697.2|ENSG00000205696.5|OTTHUMG00000017542.2|OTTHUMT00000046425.1|ADARB2-AS1-202|ADARB2-AS1|637|	0.102843	0.0791848	-0.0132575	-0.0861995	-0.019375	-0.0755217	-0.00741837	0.0554264	-0.0220901	0.0738928	0.0188489	-0.00450835	0.0387396	-0.0346961	-0.0215796	-0.0190436	-0.0473281	-0.0393306	-0.0519224	-0.00799188	0.0315655	0.0168176	0.0031234	-0.023584	-0.0486913	0.027583	0.0130663	0.0566709	-0.00219889	0.0269937	0.000183298	-0.0140697	0.0224026	-0.00306552	0.00921787	-0.0244393	0.0266429	-0.0174997	-0.0559817	0.0514112	0.0448654	-0.00398362	-0.023372	-0.0176118	0.0374672	0.0301495	-0.0544201	0.00149329	-0.0111336
>ENST00000543008.2|ENSG00000205488.9|OTTHUMG00000168090.2|OTTHUMT00000398076.2|CALML3-AS1-202|CALML3-AS1|8739|	0.101023	0.0427963	0.00337333	-0.0487462	-0.00144869	-0.0141487	0.0521022	-0.0151049	0.00700205	0.047144	0.0444885	0.0128435	0.0377612	-0.0135476	-0.0108098	0.0197134	-0.0453956	-0.0231097	-0.0854765	0.030361	0.043233	-0.0173458	-0.0274594	0.0153413	0.0102811	-0.0221855	0.042105	0.0600573	0.00795956	0.0578107	0.036718	-0.0246367	0.00138041	-0.0142443	0.026563	-0.0517818	-0.0271008	0.00179877	-0.0475362	0.0451404	0.0764187	-0.0163392	-0.0331425	0.0355291	-0.010972	0.00921046	-0.0137536	0.0217363	-0.00497474
>ENST00000659311.1|ENSG00000215244.4|OTTHUMG00000186111.5|OTTHUMT00000524603.1|LINC02649-202|LINC02649|1543|	-0.0683799	-0.0485315	-0.00742674	0.118251	0.0588725	0.0766634	-0.00442356	-0.0534913	-0.0106723	-0.0286594	0.00596996	-0.0348127	-0.0244716	-0.0222801	0.00515757	0.00738515	0.0978828	-0.0171969	0.00910464	-0.0268172	-0.0177929	0.0173781	0.0727772	0.0254722	-0.0207077	-0.0176441	0.016119	-0.0238665	-0.0137624	-0.0165331	-0.0225847	0.00965695	-0.0346767	0.038011	-0.0233531	-0.0238167	0.0124634	-0.0178307	0.0761246	-0.00802611	-0.0710989	0.0796639	0.0420522	0.0080189	-0.0235459	-0.021432	0.0318119	-0.0611174	0.00731758
>ENST00000450890.5|ENSG00000229656.9|OTTHUMG00000017934.2|OTTHUMT00000047511.1|ITGB1-DT-202|ITGB1-DT|1048|	-0.000390544	-0.00126517	0.0116964	0.0223185	-0.00921782	0.00854232	0.00798051	-0.0417236	-0.00186128	-0.0136822	0.00553154	-0.0239479	-0.0127313	0.00905502	0.0384998	-0.0178249	0.0121398	0.00373835	-0.0347348	-0.00591813	0.0143121	0.0199988	0.0316362	-0.0031891	0.0135221	0.00301592	0.00619497	-0.00328828	0.00988497	0.0057341	-0.0159728	0.0183868	0.0209474	0.0206505	-0.00621246	0.0197404	-0.00846234	0.0249901	0.00939656	-0.00105978	-0.0487148	0.0489304	-0.00715573	0.0165103	0.0220413	0.00386799	0.00375244	-0.00645508	-0.00495899
>ENST00000649743.1|ENSG00000277288.5|OTTHUMG00000189253.2|OTTHUMT00000479175.2|LINC02881-202|LINC02881|1110|	0.0882865	0.0416047	-0.0111143	-0.0604648	-0.0432238	-0.0412163	0.0274862	0.0133734	-0.0374589	0.0116799	0.0217683	0.0295634	3.79471e-05	-0.000519191	-0.020101	-0.007441	-0.0127777	-0.0123226	-0.0721771	0.0671332	-0.019868	-0.0321834	-0.0451726	-0.00910668	-0.0231527	-0.00130176	-0.00490243	0.0690518	0.0043403	0.0268287	0.038981	-0.0269962	0.0210392	-0.0287755	-0.0268179	-0.0315555	-0.0329209	0.00751502	-0.0310541	0.06307	0.0376643	-0.0297545	-0.0632544	0.000255338	0.020046	0.0558144	-0.0557832	-0.00159354	0.0224676
>ENST00000457147.1|ENSG00000227540.1|OTTHUMG00000018458.1|OTTHUMT00000048624.1|DNAJC9-AS1-202|DNAJC9-AS1|762|	-0.0231258	0.00263377	0.00612719	0.00971081	0.0143632	0.0358892	0.000958588	0.0108252	0.0190134	-0.00136192	-0.00226568	0.02473	0.0378229	0.0321538	0.0485164	0.00589695	0.0409181	0.0403779	0.0130888	0.0112918	-0.00319058	-0.010984	-0.0220309	-0.0212635	0.0218647	0.00500791	-0.0517148	0.0294055	0.0331444	-0.00251975	0.0047696	0.0192675	-0.0023412	0.0121605	-0.0066033	-0.000925723	-0.00629185	0.0279659	0.0191445	0.038993	0.0300084	0.0519317	0.0199467	0.0481181	-0.00798967	-0.006143	0.00348877	-0.0336784	0.0278792
>ENST00000595595.1|ENSG00000268584.1|OTTHUMG00000182569.1|OTTHUMT00000462466.1|ENST00000595595|ENSG00000268584|795|	0.0318811	0.01923	-0.0166984	0.0330205	0.000496455	0.0382158	0.0215638	9.78401e-05	-0.0032152	0.0217901	-0.00183036	-0.0101075	0.044072	0.00164643	-0.00910001	-0.000319745	0.00517533	0.0190597	-0.0523574	0.00790637	-0.00614438	-0.0130208	-0.00863299	-0.0173694	-0.00953946	0.0166038	0.0303233	0.0457288	0.0530962	0.0300579	0.0230872	-0.0102565	0.0014483	-0.00278892	-0.0440982	-0.00775406	-0.0268469	0.0355305	0.0121277	0.0575402	0.0274303	0.0474019	0.0049448	-0.00895733	0.00331541	0.0369134	-0.0207883	-0.0201955	-0.0121335
>ENST00000651408.1|ENSG00000286116.1|OTTHUMG00000193464.1|OTTHUMT00000501882.1|ENST00000651408|ENSG00000286116|4205|	0.0383495	0.0166003	-0.00685556	0.0417643	0.0170232	0.0213319	-0.021768	-0.0270454	0.0337386	-0.00201699	-0.0303835	-0.0199867	-0.00254135	0.000307511	-0.0134547	0.0428382	0.0145693	0.0307971	0.00826699	-0.0203919	-0.0298919	-0.0193553	0.0324354	-0.0191877	0.0399927	0.00721047	-0.0176546	0.0464002	0.03265	0.0175281	0.0445952	-0.0255302	0.0278295	0.00449846	-0.0166155	-0.0275962	-0.00958744	-0.00212157	0.0308969	0.0304614	-0.0142236	0.0264232	-0.0196372	-0.00593212	0.0105488	-0.0280957	-0.0317789	0.0198243	-0.0283259
>ENST00000710656.1|ENSG00000269821.2|OTTHUMG00000171022.2|-|KCNQ1OT1-202|KCNQ1OT1|679|	0.0922432	0.0310508	-0.0248529	-0.0458083	-0.0598361	-0.0244775	-0.0176177	0.0295341	0.0157437	0.0260667	-0.0180163	0.0162988	0.0678835	-0.0162622	0.0238129	-0.0155633	-0.00446054	-0.0185518	-0.0530216	-0.00138622	0.000213042	-0.0321679	-0.0565135	0.00337491	-0.00968119	0.0395186	-0.0497133	0.0838934	0.0297911	0.0407326	0.0491473	-0.00611228	0.0109116	-0.000313433	-0.0368847	0.00817381	-0.0181066	0.0538613	0.00017674	0.010347	0.0486146	-0.00589098	-0.0521031	0.047825	0.0135437	0.0109399	0.00977823	-0.0323322	0.0149845
>ENST00000528366.1|ENSG00000255521.3|OTTHUMG00000166326.2|OTTHUMT00000389172.1|CD44-DT-201|CD44-DT|1102|	-0.0334866	-0.0324573	0.0258371	0.00692993	0.0352901	-0.00633805	0.00197449	-0.0432667	-0.0211391	-0.0166094	-0.0188918	-0.0166358	-0.00681056	-0.0205685	0.0169306	0.00103137	0.0169772	-0.0167593	0.0301269	-0.0337945	0.0163749	0.00754543	0.0160513	-0.0143656	0.0049627	-0.00868254	-0.021019	8.16531e-05	0.00620411	-0.0268055	-0.0316507	0.0136132	-0.0293764	0.000103428	0.0347358	0.00715638	-0.0102298	-0.0096273	-0.000467176	-0.0161707	-0.0596193	0.0156547	0.00717089	-0.0517018	0.0223627	-0.0210466	0.0343202	0.02053	-0.0313814
>ENST00000543907.2|ENSG00000256196.2|OTTHUMG00000167802.2|OTTHUMT00000396348.2|ENST00000543907|ENSG00000256196|2572|	0.0198282	-0.0147391	-0.0175328	0.0188723	-0.00318499	-0.0382422	0.0570423	0.0233011	-0.028506	0.048212	-0.00694388	-0.00889461	-0.0248156	0.0325543	-0.0116955	0.0215139	-0.0270948	-0.0189264	-0.0224742	-0.00332081	0.0643491	0.000109225	0.0326517	-0.00687931	0.000174278	0.010495	0.0216343	-0.0152694	-0.007666	0.00397876	-0.0358648	0.0133068	0.00703062	-0.011473	0.0753655	-0.00259585	-0.0339513	-0.0234193	-0.0261437	-0.05245	0.0508278	-0.00855282	0.00580122	0.0170663	-0.00673978	-0.0477981	-0.0228957	0.071778	0.0213563
>ENST00000526036.1|ENSG00000254837.2|OTTHUMG00000150368.2|OTTHUMT00000317865.2|LIPT2-AS1-201|LIPT2-AS1|2493|	-0.0603148	0.00164894	-0.0489267	0.00811791	0.010134	-0.0103327	-0.0380445	-0.0250682	-0.00141021	-0.000804573	-9.34668e-06	0.00790128	0.00312994	-0.000283637	-0.0183655	-0.000169506	0.0300796	0.0615533	0.00459614	0.020067	-0.0286133	0.000393246	-0.012131	0.0299357	0.0291745	-0.0230958	-0.0254343	0.0464893	0.00709597	0.0481742	0.0269769	0.0198895	-0.0254229	0.0596194	-0.0381258	0.0170389	-0.0587027	0.00954542	0.0668424	0.00336908	0.00648472	0.0163365	-0.0304928	-0.00379556	-0.00365879	-0.0101454	0.00502524	-0.0457461	0.00832852
>ENST00000535078.2|ENSG00000205885.8|OTTHUMG00000168164.1|OTTHUMT00000398552.1|C1RL-AS1-203|C1RL-AS1|833|	0.141768	0.0425931	-0.008773	-0.0353664	-0.0466856	-0.0786177	0.0672019	0.0360377	-0.0111801	0.0423826	0.0497896	0.0179447	0.0508859	-0.0035894	-0.00943249	-0.0544746	-0.0490274	-0.0211794	-0.0706038	-0.0172073	0.0236516	-0.00983397	-0.044405	-0.00988694	-0.024193	-0.0173665	-0.00665295	0.0671743	-0.00623127	0.0188663	0.0440774	-0.0142829	0.0295943	-0.00371671	0.0344802	-0.0616953	-0.0217344	-0.0275606	-0.0175126	0.0263268	0.0197846	-0.00402805	-0.0783748	0.0387975	0.016273	0.0426483	-0.0272637	-0.0364887	-0.018345
>ENST00000661495.1|ENSG00000250166.4|OTTHUMG00000169038.5|OTTHUMT00000520568.1|C2CD5-AS1-203|C2CD5-AS1|857|	-0.0342119	-0.0383571	0.0110188	0.00213826	0.00215033	0.0157532	0.0298969	-0.0431372	0.0269016	-0.0533571	0.00353229	0.00871425	-0.0468232	0.0268847	0.0141262	0.0315236	0.0134582	0.037623	0.0538358	-0.000310132	-0.0338575	0.0156981	0.00866682	0.0131905	0.0242496	-0.00550046	-0.0318686	-0.0319579	-0.02767	-0.00291639	-0.0352428	0.0230171	0.00993406	-0.00226491	0.0240458	0.0721205	-0.017879	-0.0152289	-0.0467616	0.00243436	-0.0238004	0.0312363	0.0473339	0.00382213	0.00285743	0.00885534	0.0380731	-0.0124003	0.00322088
>ENST00000622671.2|ENSG00000278743.2|OTTHUMG00000187136.1|OTTHUMT00000474472.1|ENST00000622671|ENSG00000278743|734|	0.114625	0.0719367	-0.0167495	-0.0398933	-0.0410024	-0.0471637	0.011457	-0.00105545	-0.00211419	0.0359247	0.0312052	0.00624574	0.045916	-0.0190473	0.00330385	-0.0232785	-0.0224016	0.0124975	-0.0879438	0.0263348	0.00456952	-0.0259807	-0.0736076	0.00579597	0.0103656	0.0217484	-0.0213337	0.150495	0.048259	0.0434681	0.0336695	-0.0263993	-0.013433	-0.0528318	-0.0469594	-0.0172681	-0.0182238	-0.000880108	-0.0330715	0.0761459	0.0156146	-0.0169931	-0.048398	0.00623734	-0.00611941	0.057615	-0.0436585	-0.0312924	-0.0160992
>ENST00000540625.5|ENSG00000255750.6|OTTHUMG00000169177.2|OTTHUMT00000402726.1|ENST00000540625|ENSG00000255750|483|	0.0324858	0.0755464	-0.0175597	-0.0304847	0.0129858	-0.0445816	0.011017	0.0301255	0.00727855	0.0739165	-0.0352053	0.023163	0.0357025	0.0256782	-0.0162472	0.0044981	-0.0228399	0.00623035	-0.00303992	0.00975702	-0.0134069	0.00249986	-0.0591351	0.00862907	-0.0427647	0.0167897	0.00234836	0.0254207	0.000992462	-0.0170806	-0.00246888	-0.00731512	0.0477988	-0.00606123	-0.0286471	-0.0120708	0.0295046	0.0186988	-0.022594	-0.00490948	0.0432227	-0.0299875	-0.0220818	0.0119076	-0.0485595	0.0120803	-0.0234124	-0.0107844	-0.0115667
>ENST00000690337.1|ENSG00000286351.2|OTTHUMG00000194616.1|-|ENST00000690337|ENSG00000286351|413|	-0.0556794	-0.011068	0.0199992	0.0158481	0.0871733	0.0147539	-0.0256747	-0.0256809	-0.0209218	-0.0120779	-0.0371701	0.00865026	-0.019773	0.020814	0.0198743	-0.0310746	0.0413702	0.0451023	0.0178008	0.0103403	-0.0101877	0.00627586	0.0093871	-0.0124754	0.0317558	0.000530876	0.00617633	-0.0112276	0.031943	-0.00719909	0.000124842	-0.0118916	-0.0298146	0.0481395	0.0182904	0.031385	-0.0172871	0.00218871	0.00203228	-0.0121348	-0.0131939	0.0360253	-0.0139426	-0.00607236	-0.0119254	-0.0398255	0.0379509	0.00205735	0.0231835
>ENST00000619323.2|ENSG00000275180.2|OTTHUMG00000187150.1|OTTHUMT00000474496.1|ENST00000619323|ENSG00000275180|1043|	0.0350908	0.0344517	-0.0366771	0.0308381	-0.0135799	-0.000565764	-0.0139307	-0.0106585	-0.0149356	0.00274426	0.0142756	-0.0213368	-0.0208806	-0.00974329	0.00769796	-0.00474644	0.046266	0.0138782	-0.0335011	0.0121181	0.000683782	0.0261949	-0.0244488	0.0139079	-0.0227899	-0.00117752	-0.066545	0.0901491	0.0259361	0.0337807	0.10519	-0.00219697	-0.0192799	-0.03264	-0.0473415	-0.012152	-0.00180116	0.00612274	-0.00074606	0.0605902	-0.0250341	0.0364437	-0.0299658	-0.0201446	0.0158852	0.00331104	-0.0447892	-0.0299227	0.00811669
>ENST00000549161.5|ENSG00000257467.6|OTTHUMG00000170246.2|OTTHUMT00000408170.1|PPFIA2-AS1-202|PPFIA2-AS1|1080|	-0.0889503	-0.0476617	0.0114047	0.0196834	0.0192034	0.0161809	-0.022015	-0.0181481	-0.0102768	-0.0374394	-0.0212864	0.0307804	-0.0270965	0.0234311	0.0145146	0.0610523	0.08171	0.0657002	0.0502774	-0.0078525	-0.0246853	-0.00933541	0.00934346	0.0202964	0.049242	0.0496732	-0.0373674	-0.0290112	-0.00459875	-0.0423452	0.0142018	0.0192421	0.0191098	0.0232347	-0.0135141	0.0682507	-0.0201616	-0.0275047	0.0265749	0.00626689	-0.0542634	0.0499004	-0.00466578	-0.00213093	-0.00155427	-0.0242141	0.0416034	-0.00767919	0.0367683
>ENST00000552707.1|ENSG00000257222.1|OTTHUMG00000170477.1|OTTHUMT00000409328.1|ENST00000552707|ENSG00000257222|374|	-0.07102	-0.0213341	-0.042199	-0.00426913	0.0401629	0.00856109	0.0247873	-0.0361211	0.0170413	0.00810698	0.00435165	0.0238667	-0.0244649	-0.00525731	0.00419883	-0.00809755	0.00862075	0.0515673	0.0328016	0.00974164	-0.0369289	-0.0143737	0.0246437	0.0170777	0.0481193	0.000471641	-0.0215588	-0.00391901	0.025569	0.0275948	-0.0209888	-0.0151475	-0.0273639	0.0405381	0.00382604	0.0509155	-0.0650982	-0.0214909	0.0144863	-0.0289455	-0.0598695	0.00286097	-0.0254113	0.039639	-0.00282812	-0.0720777	-0.0019099	0.0136381	-0.0176714
>ENST00000658571.1|ENSG00000287957.1|OTTHUMG00000195450.1|OTTHUMT00000526946.1|ENST00000658571|ENSG00000287957|3876|	-0.183004	-0.0743546	-0.00458936	0.150046	0.0574429	0.133776	-0.0473692	-0.0641048	0.0236047	-0.0542578	-0.0196188	-0.0362734	-0.0605459	-0.0197785	0.0547415	0.0412741	0.100444	0.0599736	0.13355	-0.0160829	-0.0436542	0.0127052	0.144421	0.0294046	0.047887	0.00120905	0.012744	-0.102147	-0.0284643	-0.0736542	-0.0142921	0.0851293	-0.0348695	0.0127992	0.0218038	0.0417951	0.0319852	-0.0136447	0.0840215	-0.00307753	-0.075594	0.0957082	0.0826803	-0.00858849	0.0035254	-0.0820888	0.0505246	-0.0106761	0.00694093
>ENST00000668325.1|ENSG00000288523.1|OTTHUMG00000168421.3|OTTHUMT00000525654.1|ENST00000668325|ENSG00000288523|2951|	-0.105744	-0.0545076	0.00841731	0.114154	0.050694	0.0514335	0.00932459	-0.0526563	0.065702	-0.0242985	0.00322719	-0.0235711	-0.0139253	0.0143154	-0.00129384	0.0203662	0.0639966	0.0364848	0.0551054	-0.00335026	-0.0259927	0.00271995	0.10182	0.00276438	-0.00964511	-0.0442931	0.0175369	-0.0749919	-0.00549656	-0.0255144	-0.0226664	-0.00405049	-0.0271011	0.0628666	0.0502875	0.0383167	-0.0244636	-0.0121928	0.0372604	-0.0467567	-0.0615219	0.0314102	0.0399303	-0.0210614	-0.0175712	-0.0444482	0.0247234	0.00483934	0.0238459
>ENST00000414407.1|ENSG00000237879.1|OTTHUMG00000016676.1|OTTHUMT00000044371.1|LINC00398-201|LINC00398|906|	0.104266	0.0904751	-0.04908	-0.0372886	-0.0329473	-0.0838901	0.0248611	0.0799133	-0.0438481	0.0266392	0.00785734	0.00304499	0.0113445	-0.0264059	-0.0407994	-0.0169884	-0.0813568	-0.0415628	-0.0746782	-0.00135803	0.0477101	0.000856281	-0.0432629	-0.047316	-0.0366122	0.0237269	0.0216304	0.109258	0.0259862	0.0432137	0.0574022	0.0158729	-0.0148367	-0.0700334	0.00430553	-0.0249072	0.0222143	0.00311141	-0.0421102	0.0743524	0.0557435	-0.046282	-0.0637457	-0.00526146	-0.00285897	0.0127621	-0.0656016	0.00154483	-0.00416517
>ENST00000666115.1|ENSG00000288015.1|OTTHUMG00000194965.1|OTTHUMT00000523454.1|ENST00000666115|ENSG00000288015|2230|	-0.17841	-0.101873	-0.00985091	0.268702	0.103427	0.139789	-0.0437032	-0.112674	0.0382666	-0.0624657	0.00649672	-0.0329854	-0.072094	-0.0141275	0.07241	0.00870966	0.128964	0.0124587	0.112056	-0.0712831	-0.0410757	0.0611095	0.244079	0.0509362	0.0370162	-0.0215397	-0.00808655	-0.144152	0.00289455	-0.0823148	-0.0194231	0.0751233	-0.0985753	0.101105	-0.00758226	0.0574069	0.0414999	0.0518037	0.123449	-0.0143895	-0.0986809	0.157572	0.135498	-0.0328665	0.0476011	-0.0679933	0.0535702	-0.0314049	-0.0385454
>ENST00000662515.1|ENSG00000287876.1|OTTHUMG00000194719.1|OTTHUMT00000521189.1|ENST00000662515|ENSG00000287876|2101|	-0.192483	-0.0709234	-0.0068134	0.0731743	0.0790576	0.126269	-0.0186396	-0.0499229	0.0123786	-0.0261371	-0.0410505	-0.0215005	-0.0507442	0.0344728	0.0266817	0.0385298	0.0897527	0.055788	0.113077	-0.0175733	-0.0890152	0.0345952	0.0527703	0.0384359	0.0725406	0.0124573	-0.0196291	-0.111964	0.0359481	-0.0184444	-0.0274911	0.0288924	-0.0202064	0.05552	0.00693231	0.0280136	-0.0591102	0.0279045	0.0574222	-0.071244	-0.101395	0.0602174	0.0666514	-0.0167164	-0.0217408	-0.0136653	0.0580681	-0.022222	0.0225048
>ENST00000648060.1|ENSG00000285572.2|OTTHUMG00000192715.2|OTTHUMT00000498922.1|ENST00000648060|ENSG00000285572|1772|	-0.0930157	0.037116	-0.0139186	0.0671612	-0.0140202	0.00630452	-0.0435342	0.055123	0.0167567	-0.0418347	-0.0491002	-0.0302756	-0.0347067	-0.00356942	0.0157919	-0.0350231	0.0424283	9.44794e-05	0.0280474	0.00583623	-0.0545936	0.0320324	0.0462484	0.0103699	-0.00299684	-0.0036978	-0.0267481	-0.0118361	0.0118325	-0.0183654	-0.0281116	0.109265	-2.4411e-05	0.00512759	-0.0527283	0.042008	0.103114	-0.00960692	0.0743816	0.00788579	0.00748171	0.0433058	0.00463876	-0.00719963	-0.0515149	-0.0421836	-0.00998091	-0.0288079	0.00463092
>ENST00000624456.1|ENSG00000280169.1|OTTHUMG00000182528.1|OTTHUMT00000462186.1|ENST00000624456|ENSG00000280169|2203|	-0.0991492	-0.0374196	-0.0107746	0.119737	0.0177118	0.0343448	-0.000359302	-0.0673306	0.0644317	-0.00271681	-0.0118618	-0.0252359	0.00269921	0.0233887	0.0235203	-0.020042	0.0776982	0.0129178	0.0453812	0.0198328	-0.0136314	0.0576971	0.106293	0.0405862	-0.0438272	0.00986387	-0.0104919	-0.0413782	-0.00740254	-0.0520922	0.0106493	0.0175103	-0.0300529	0.0278508	0.0060311	0.023569	-0.0104346	0.0388945	0.0490582	0.0154721	-0.0498883	0.076317	0.0746169	0.0180278	0.0292535	0.0289108	-0.0160061	0.0138672	0.0120657
>ENST00000663663.1|ENSG00000272274.4|OTTHUMG00000185758.6|OTTHUMT00000523104.1|LINC00551-204|LINC00551|2666|	-0.0783036	-0.00912658	-0.00778291	0.158437	0.059661	0.0346845	-0.0357606	-0.0717956	0.0211728	-0.0519098	-0.000135373	-0.0630976	-0.0408624	-0.0259512	0.0492026	0.0458693	0.0406615	-0.0397871	0.0421059	-0.0842266	-0.0228789	0.0275164	0.182228	0.0199019	0.0227978	-0.0178932	0.0282337	-0.0529849	-0.0123496	-0.0600954	-0.004117	0.0277977	-0.0211443	0.051592	0.00647835	0.0232923	0.0528635	0.00820546	0.074123	0.0110499	-0.0391087	0.0430134	0.0474176	-0.02479	0.0408234	-0.00413873	0.044587	-0.0420828	-0.0406985
>ENST00000636252.1|ENSG00000283384.1|OTTHUMG00000191618.1|OTTHUMT00000488862.1|ENST00000636252|ENSG00000283384|1468|	-0.0664584	-0.0206581	-0.00934179	0.0540242	0.0458787	0.0376334	0.0292879	-0.00982895	-0.0385832	-0.0200865	-0.0191734	-0.0172319	0.0229434	-0.0180467	0.0310791	-0.00376231	0.0516728	0.0637922	0.00426802	-0.0262526	-0.0476325	0.0237519	0.0537018	0.0271783	0.00530734	-0.0132894	0.0205402	-0.0648828	-0.0172301	-0.0507066	-0.0353616	0.039501	-0.0189338	0.00578514	-0.0238988	0.00331692	0.0544454	-0.0312885	0.0710298	0.00319767	-0.00702686	0.0539489	0.00266077	-0.00428958	0.0093147	-0.0152473	0.0553053	0.00649232	-0.0135622
>ENST00000639766.1|ENSG00000283828.1|OTTHUMG00000191998.1|OTTHUMT00000491899.1|ENST00000639766|ENSG00000283828|2238|	0.25947	0.08325	-0.0248874	-0.0964962	-0.0533717	-0.112855	0.011329	0.0873638	-0.0314167	0.0711824	0.00586204	0.012412	0.116627	-0.0454099	-0.0442464	-0.0387086	-0.0925472	-0.0853133	-0.122516	0.0178594	0.0435462	-0.0587358	-0.125808	-0.0134325	-0.0364118	-0.0332754	-0.0173189	0.196579	0.0328556	0.0966425	0.0831295	-0.0321702	0.0578419	-0.0417387	-0.0291998	-0.0295056	-0.00684817	0.0151141	-0.0238537	0.0557335	0.0568691	-0.0558121	-0.066388	0.00144488	0.0217926	0.0691875	-0.0765152	-0.0412737	-0.0429665
>ENST00000652247.1|ENSG00000257522.7|OTTHUMG00000170373.5|OTTHUMT00000502121.1|ENST00000652247|ENSG00000257522|1231|	-0.156934	-0.0527655	0.0345253	0.104946	0.0630875	0.0503469	-0.00409001	-0.0339483	-0.00387957	-0.0239889	-0.00552082	-0.00578602	-0.0441005	0.00444994	0.0660035	0.0330608	0.0905891	0.0659669	0.084726	-0.00990871	-0.0238398	0.0115015	0.0707719	-0.00940698	0.0187012	-0.028554	0.00157271	-0.0807662	0.00481167	-0.036926	0.000457383	0.0136378	-0.0173091	0.0357799	0.0304441	0.0667803	-0.027029	0.0172332	0.0452168	-0.0320082	-0.0389113	0.0434855	0.0828065	-0.0254777	0.00129851	-0.0324354	0.0609858	0.0217216	0.0347725
>ENST00000649245.1|ENSG00000258107.3|OTTHUMG00000170374.3|OTTHUMT00000500178.1|ENST00000649245|ENSG00000258107|801|	-0.0449374	-0.0380641	-0.00457871	0.0316012	0.0219604	0.0352089	-0.0128519	-0.0322906	0.00431699	0.0252442	0.0463893	0.0193552	-0.0158582	0.0103003	0.0369377	0.0189447	0.0615368	0.0255785	0.0118165	-0.00252112	-0.0372634	0.0632588	0.034671	0.00315534	0.00447243	0.0197054	-0.00144021	-0.0144871	0.0299482	-0.0279366	0.0413299	0.0248871	0.00184753	0.0081173	-0.0165885	0.0207825	-0.0661749	0.00666047	0.00496634	0.0251039	-0.0316581	0.061369	0.0214076	0.0100563	0.0114009	-0.0471811	0.00992292	-0.020555	-0.0110434
>ENST00000555480.5|ENSG00000258422.6|OTTHUMG00000171324.2|OTTHUMT00000412998.1|ENST00000555480|ENSG00000258422|566|	0.0167091	0.0248975	0.00866096	-0.0209676	-0.0194945	-0.043134	-0.00836323	-0.00791225	-0.017248	-0.0135397	0.0227497	-0.000163396	0.00720336	-0.0347415	0.0298023	-0.0166178	-0.015583	0.0112058	-0.015956	0.00984935	0.00418942	0.0103893	-0.032316	-0.0141244	-0.0263642	0.0244346	-0.0379878	0.02309	0.0246404	0.00443442	0.0105897	-0.0242985	-0.0181799	-0.00358291	-0.000589557	-0.0027653	-0.0113706	-0.00877101	-0.040904	0.0218647	0.017918	0.0221659	-0.0261465	0.0116638	0.00811849	0.0216722	0.00347866	-0.0239426	0.00219848
>ENST00000554926.1|ENSG00000259124.1|OTTHUMG00000171618.1|OTTHUMT00000414485.1|ENST00000554926|ENSG00000259124|632|	0.113316	0.0482039	-0.0205147	-0.0732564	-0.0311494	-0.0502039	-0.00134261	0.0248544	-0.0363454	0.0418108	0.034172	-0.00974486	0.0236993	-0.0212749	0.00750737	0.0288776	-0.0564645	-0.0518021	-0.0414134	0.0276954	0.0633281	0.0143778	-0.0617941	-0.00132921	-0.0307641	0.0263037	-0.00731583	0.0639982	-0.00872967	0.0197127	0.00350357	0.00976766	0.036723	-0.0114144	-0.0192516	-0.000213145	0.0173574	-0.0144974	-0.039137	0.0522215	0.00417275	-0.0754087	-0.0639848	0.0361837	-0.023653	0.0389383	-0.0285393	0.00781199	0.00939716
>ENST00000555875.1|ENSG00000258672.1|OTTHUMG00000171511.1|OTTHUMT00000413820.1|ENST00000555875|ENSG00000258672|493|	0.0498233	0.0154615	0.00557038	-0.0508034	-0.00848358	-0.0174885	-0.00755367	0.0189314	-0.0139266	0.000253692	0.00139039	-0.0138263	0.0371062	-0.0221578	-0.0579621	-0.010353	-0.0495237	0.0219626	-0.0417474	-0.00193544	0.00849006	-0.025722	0.00294423	0.00945647	-0.0347627	-0.00452757	0.0303299	0.0245524	0.0198659	0.0337404	0.0181443	0.00992063	0.0192615	0.0202088	-0.0350809	0.0132201	0.00899404	-0.0250519	0.0166462	-0.00108688	0.0304384	-0.0429542	-0.0159347	-0.0488577	-0.0224961	0.0155148	0.0126963	-0.00401023	-0.0140039
>ENST00000651136.1|ENSG00000286110.1|OTTHUMG00000193502.1|OTTHUMT00000502439.1|ENST00000651136|ENSG00000286110|2623|	-0.0959621	-0.00201841	0.0155819	0.0276458	0.0219491	0.00246431	0.00505016	0.0621373	0.00182666	-0.0210837	-0.0221952	-0.0247841	-0.0400413	0.0160977	-0.0180678	0.080828	0.0313764	0.0382897	0.0262209	-0.0147971	-0.0207723	0.020223	0.0320645	-0.0213889	0.02439	0.0463676	-0.00757087	-0.0798104	0.0129571	-0.0124125	-0.041792	0.0402344	-0.021312	0.0242961	-0.00314308	0.0305987	0.0285392	0.00969943	0.00342588	-0.0625601	-0.00130761	-0.0150014	0.042993	-0.00583121	-0.00519803	-0.0288444	0.0404095	-0.0458141	-0.0283238
>ENST00000562992.1|ENSG00000260693.1|OTTHUMG00000175650.1|OTTHUMT00000430714.1|ENST00000562992|ENSG00000260693|701|	0.0403953	0.0217065	-0.021266	-0.0356798	-0.0293487	-0.0119129	0.00700814	0.0196524	-0.0245713	-0.0197387	0.0339453	-0.0418876	-0.0139768	-0.0121295	-0.0382606	-0.0212794	-0.0511665	-0.0494853	-0.0831769	-0.00943721	0.0111809	0.0174357	-0.0282235	-0.00220913	-0.0394836	0.0307476	-0.0413801	0.0345271	-0.0102859	0.00867872	-0.00659875	-0.0396656	0.0222188	-0.0115044	-0.0295951	-0.0395281	0.0279633	0.0205069	-0.0229388	0.0315196	0.0354162	-0.0443023	-0.00952576	-0.0173473	-0.00450359	0.00959124	-0.0157821	-0.00299512	-0.0412586
>ENST00000671663.1|ENSG00000250007.8|OTTHUMG00000172256.3|OTTHUMT00000526642.1|GJD2-DT-204|GJD2-DT|3104|	-0.0478676	-0.0185605	0.0245358	0.0780779	0.0242102	-0.00122474	-0.00371157	0.0130945	0.0043678	0.0149209	-0.0187217	-0.00357095	-0.0492742	0.00662198	-0.0159798	0.0485807	0.0702162	0.011985	0.0218744	0.00054127	-0.00747313	0.0080803	0.0438231	-0.0060504	0.0152643	-0.0245014	0.00260835	-0.0305714	0.00184545	-0.051394	0.00367626	0.0477012	0.0222864	0.00541572	0.0211773	0.0372505	0.0123328	-0.030957	0.0770144	-0.0404456	-0.0141204	0.0454711	-0.024588	-0.0508675	-0.0274097	-0.0214918	0.010264	-0.00275683	0.0109279
>ENST00000693659.1|ENSG00000288808.1|-|-|ENST00000693659|ENSG00000288808|597|	0.00191193	0.0298082	-0.0374694	0.00414838	-0.0227521	0.0373152	0.0249403	-0.00374992	0.0225633	-0.0237863	0.0167358	0.0176906	-0.00587942	-0.0101952	0.00738119	0.0382645	0.035249	0.0654712	0.00859097	0.0425638	-0.0155477	-0.0418507	-0.0366643	0.000879272	-0.000783447	0.0102442	0.00905128	0.0716818	0.0360619	0.0173272	0.0407748	-0.0173934	-0.0118214	0.00079684	-0.0151083	0.0345536	-0.0496671	0.0138949	-0.0323906	0.036282	0.0172083	0.0123562	-0.0474714	-0.00918876	-0.0290313	0.0310997	-0.0552706	-0.0228952	0.0545204
>ENST00000501726.2|ENSG00000247982.7|OTTHUMG00000172641.2|OTTHUMT00000419622.1|LINC00926-201|LINC00926|2538|	0.129784	0.0538266	-0.0376782	0.0140358	-0.0532179	-0.0617052	0.0149534	0.100089	-0.0107994	0.0469471	-0.0200074	0.050022	0.0388001	-0.0346551	-0.00729647	-0.0259169	-0.069089	-0.0802828	-0.13831	-0.0255076	0.00107279	-0.02402	-0.0850784	-0.0165227	-0.0471763	0.0179949	-0.0305587	0.0866649	-0.0087324	0.0411904	0.019282	0.0142047	0.00680076	-0.0790819	-0.09222	-0.0665579	0.0946691	-0.0118758	0.0531293	0.0988877	0.117914	0.00207835	-0.0681785	-0.0391869	-0.0113166	0.0160032	-0.0514979	-0.0584158	-0.0328794
>ENST00000557887.1|ENSG00000291028.1|-|OTTHUMT00000418591.1|LINC00933-202|LINC00933|2606|	-0.0875597	-0.0243619	-0.0402337	0.089965	0.00125043	0.0324796	0.0250834	-0.0136232	0.054	0.00316471	0.0179481	-0.0195067	-0.0521325	0.0185838	0.0427888	-0.00426764	0.0281603	0.00395097	0.0125877	-0.0506778	0.00182721	-0.0202786	0.0590578	-0.00496635	0.0081359	0.000775266	0.019899	-0.0467695	0.00754541	-0.0237241	-0.0253452	0.0325897	-0.0134597	-0.00276033	-0.0183926	0.0107867	0.0565211	-0.00613673	0.045701	0.00987572	0.0520665	0.00743274	0.0295435	0.0114403	0.0192386	-0.0676926	-0.0157968	0.0520122	-0.0229493
>ENST00000354296.9|ENSG00000290823.1|-|OTTHUMT00000417607.1|ENST00000354296|ENSG00000290823|955|	0.136772	0.026149	0.020013	-0.130165	-0.0671494	-0.0924606	0.0310921	0.0174797	-0.0561986	0.0422006	-0.00762641	0.0603806	0.103159	-0.00643799	-0.074012	-0.00224549	-0.0741583	-0.0218936	-0.0928061	0.0429597	0.0879668	-0.0227662	-0.131973	-0.0258548	-0.0348433	0.0222704	-0.0336638	0.11354	0.0327622	0.0659434	0.035494	-0.0792366	0.035105	-0.0442148	-0.0449969	-0.0320295	-0.0243474	0.0193121	-0.0892266	9.06454e-05	0.0809141	-0.0781191	-0.0592809	0.00218018	-0.0645507	0.0332237	-0.0601308	-0.00206206	0.00839063
>ENST00000566927.1|ENSG00000261659.2|OTTHUMG00000172952.2|OTTHUMT00000421458.1|ENST00000566927|ENSG00000261659|407|	0.0378247	0.074554	-0.0701306	-0.0226502	-0.00339682	-0.0389158	-0.0198875	0.0271867	0.0147762	0.00935079	-0.0158356	-0.0156118	0.00943131	-0.027479	0.00862648	-0.00132382	-0.044535	-0.0252122	-0.0593568	0.0265898	-0.0200345	-0.0285056	-0.0290326	0.0491259	0.0280526	-0.0141959	-0.0183312	0.0892717	-0.00789754	0.00126607	-0.000915697	0.0279996	0.00688043	-0.00136646	-0.0180914	-0.0284995	-0.0129371	-0.00169995	0.0317778	0.0354318	-0.0221993	-0.0246449	-0.0308435	0.0112739	0.0162088	0.00879567	-0.0434986	0.00365137	-0.0268737
>ENST00000563192.2|ENSG00000260260.3|OTTHUMG00000177010.1|OTTHUMT00000434795.1|SNHG19-201|SNHG19|394|	0.0605123	0.0201908	-0.0295097	-0.0061931	-0.00285572	-0.0522339	-0.0049339	0.0155104	0.0168337	0.0498601	0.00279887	-0.0131491	0.0389888	0.00655506	-0.0253334	0.00745233	-0.010489	0.0158979	-0.0901766	0.00564291	0.0157612	-0.0211744	-0.0447023	0.0298268	-0.0230731	-0.000710324	-0.0190513	0.0577913	0.0555252	0.0255329	0.0482616	-0.0135685	-0.0111432	-0.0205217	-0.0101444	-0.0221498	-0.0177634	-0.0159843	-0.0353916	0.0552157	0.0103941	-0.0025912	0.00616904	-0.00617462	0.0360061	-0.0295734	-0.0380639	0.00219972	0.0136509
>ENST00000399702.6|ENSG00000291228.1|-|OTTHUMT00000250833.2|ENST00000399702|ENSG00000291228|2762|	0.107252	0.0791761	-0.0648921	-0.0851368	-0.0201846	-0.0755039	-0.000948315	0.0880385	0.00669648	-0.0121899	0.0209369	0.0489928	0.0592124	0.0251932	-0.056362	-0.0204657	-0.0651819	-0.0421869	-0.0946749	0.000462576	-0.0106678	-0.0179576	-0.100109	0.00576286	-0.0129005	-0.0221685	-0.0236357	0.125659	0.0214361	0.0653874	0.0216926	0.00642594	0.019312	-0.0581547	-0.00675198	-0.0624201	0.027114	-0.0221267	0.0302369	0.00030545	0.113262	-0.0596042	-0.0622261	0.0107405	0.00928059	0.0281135	-0.0225851	0.0168777	0.00375909
>ENST00000634367.2|ENSG00000283003.4|OTTHUMG00000191611.3|OTTHUMT00000488836.2|ENST00000634367|ENSG00000283003|953|	-0.00698981	-0.00480695	-0.0224187	0.00523152	0.0135977	0.00395672	0.0121871	0.0169519	-0.00629838	0.0262473	-0.0311875	-0.00622859	-0.0134511	-0.00215387	0.00376977	0.0275678	0.0291836	0.0572799	0.0126585	-0.0623705	0.0359483	0.00332366	-0.026456	0.0284936	0.00143959	0.00673257	-0.004038	0.00345958	-0.0107312	-0.0134733	0.00189617	-0.0321323	-0.0261424	-0.0175571	-0.0110999	-0.00334656	-0.00131	-0.000327181	0.0141589	0.00475879	0.0151611	-0.0159486	-0.0138314	-0.00329885	-0.0372332	0.0341998	-0.00502904	0.0256334	0.0128857
>ENST00000637635.1|ENSG00000260573.4|OTTHUMG00000173394.6|OTTHUMT00000489494.1|ENST00000637635|ENSG00000260573|683|	-0.0153456	0.0117274	0.0426399	-0.0491015	-0.0157674	-0.0300023	0.0102399	0.00806217	-0.0311132	-0.00920084	-0.0117194	0.030548	0.0280165	0.00836878	0.0068221	0.0294795	-0.0280804	0.0242745	-0.00876799	0.00873279	0.00512195	-0.0253779	-0.0680633	-0.024356	-0.0277222	0.0158099	0.0304083	0.0218875	0.0123438	0.00205104	0.0168541	-0.0220737	0.00865755	-0.0455985	0.0240989	-0.00974086	-0.0358919	-0.0254952	-0.0157816	-0.0333261	0.0219237	-0.052044	0.00269418	-0.0206072	-0.0140114	-0.0107904	0.00658461	0.0242491	0.0290051
>ENST00000649140.1|ENSG00000285979.1|OTTHUMG00000193291.1|OTTHUMT00000500660.1|ENST00000649140|ENSG00000285979|3524|	-0.166996	-0.0469178	0.018411	0.0950108	0.0663473	0.0894685	-0.0269763	-0.0875176	0.0281671	-0.0412109	0.0388848	0.00741781	-0.0219461	0.000434226	0.0250135	0.0327256	0.0595205	0.0228072	0.125062	-0.00455485	0.00195019	0.0372216	0.11143	0.0186091	0.0328802	-0.00977154	0.0046943	-0.032719	0.0137934	-0.0295239	-0.0213748	0.0443564	-0.0323133	0.0322802	-0.0042568	0.0169654	-0.0337496	-0.00558902	0.0279949	-0.0385938	-0.0510245	0.0782183	0.0991528	0.0123105	0.0147526	-0.0768906	0.0453759	0.0654053	0.00941753
>ENST00000562450.1|ENSG00000261141.1|OTTHUMG00000176471.1|OTTHUMT00000432150.1|ENST00000562450|ENSG00000261141|593|	-0.055953	0.0101729	-0.00881532	0.0490078	0.0430868	0.0488356	0.00157475	0.002852	0.00807114	-0.000114066	-0.00404913	0.0105172	0.0177964	0.00480475	0.0268667	0.0492993	0.0430864	0.0316135	0.0148213	0.00708497	-0.02052	-0.0138577	0.0326011	-0.0121609	0.00406973	0.024737	0.00452923	-0.0262348	0.0155298	-0.00800989	-0.0014151	0.0188423	-0.013093	0.0149947	-0.0407435	0.025627	-0.0606633	0.0133833	0.0231596	-0.0203643	0.0258831	0.0496851	0.0060645	0.0278541	0.0320073	-0.0193492	-0.0231314	-0.0094876	0.0649387
>ENST00000612833.1|ENSG00000276337.1|OTTHUMG00000187080.1|OTTHUMT00000474383.1|ENST00000612833|ENSG00000276337|4001|	0.0377564	0.0189684	-0.034499	0.0855239	-0.0279291	0.00063566	0.0491887	-0.00513336	0.0207558	0.00488	0.0348833	-0.0342007	-0.0038485	-0.0216883	-0.0172292	0.0207784	0.0419044	-0.0534857	-0.00930639	0.00768622	0.0940475	0.00152814	0.0200002	-0.0172261	-0.0167962	-0.00556422	0.0330311	-0.000788078	0.0178424	-0.00272335	-0.0082925	-0.0163219	-0.0317073	-0.0290878	0.0347844	-0.0429416	-0.0205549	0.022487	0.0139689	0.0306992	-0.0272457	-0.0250147	0.0460975	0.0199966	0.0150334	0.0225704	-0.0433792	-0.00561555	0.0248435
>ENST00000564646.1|ENSG00000261226.1|OTTHUMG00000176349.1|OTTHUMT00000431803.1|ENST00000564646|ENSG00000261226|2873|	0.281171	0.110759	-0.0158686	-0.145131	-0.0867579	-0.147939	0.0347508	0.0446005	-0.00169944	0.0760649	0.00286901	0.0137334	0.0858739	-0.0346298	-0.0671291	-0.00759363	-0.121589	-0.0806032	-0.170348	0.0301723	0.0897454	-0.0276126	-0.159778	-0.0252739	-0.0585471	-0.0207959	0.000381157	0.186348	-0.0164644	0.0700411	0.0925369	-0.0709871	0.035385	-0.0815162	-0.00782792	-0.0697884	-0.0260451	-0.0128748	-0.108802	0.0801246	0.0905179	-0.100255	-0.090991	0.0252768	-0.0102529	0.0815707	-0.0701705	-0.0157216	-0.0125993
>ENST00000378347.2|ENSG00000205018.2|OTTHUMG00000175522.2|OTTHUMT00000430363.2|ENST00000378347|ENSG00000205018|1812|	0.11404	0.0470595	-0.0437172	-0.0161793	-0.00994509	-0.0859285	0.00401388	0.0106516	-0.0155435	0.0488859	0.00169784	-0.00468705	0.050482	0.00479695	-0.0405129	-0.0199323	-0.0156629	-0.0239482	-0.0934684	0.000647068	0.0306821	-0.0318713	-0.0457374	0.0135764	-0.0352755	0.0188574	0.0274853	0.14441	0.0437592	0.0585891	0.0961169	-0.0459824	0.00190578	-0.0345441	-0.00344184	-0.0300099	-0.0152729	-0.0211905	-0.0237979	0.0456541	0.0289877	0.00680321	-0.00802126	-0.00422496	0.0192895	0.045049	-0.0709183	0.0103327	-0.0252606
>ENST00000582780.1|ENSG00000265519.1|OTTHUMG00000179073.1|OTTHUMT00000444653.1|ENST00000582780|ENSG00000265519|347|	0.0937958	0.0301725	0.0103503	-0.00903526	0.00603407	-0.0261359	-0.00468099	0.00431319	-0.00864753	-0.0234117	-0.0208973	0.00106067	-0.00269374	-0.013516	-0.0013218	0.0228653	0.0210906	0.00807245	-0.0489656	0.0296152	0.0685508	-0.0370119	-0.0325283	-0.00246131	-0.0416235	-0.0156672	-0.0211353	0.0486438	0.0225135	0.00872914	0.0437542	-0.0175434	-0.0273687	-0.0272861	-0.0171648	-0.0230743	-0.049572	-0.00599132	-0.0107509	0.0521115	0.0333214	-0.0139965	-0.0273302	-0.0015872	0.05524	0.0486249	-0.0175391	-0.0295897	-0.0231083
>ENST00000577309.1|ENSG00000265043.1|OTTHUMG00000175986.2|OTTHUMT00000431348.2|ENST00000577309|ENSG00000265043|3703|	0.185489	0.0673248	-0.0111941	-0.0590779	-0.0322506	-0.0656641	0.00899472	0.0547183	-0.000385414	0.0444017	0.0117867	-0.0314275	0.0685716	-0.065993	-0.0245769	-0.0130499	-0.0356858	-0.0941839	-0.101149	-0.0376952	0.0162149	0.00149243	0.0195534	-0.0127449	-0.0711038	-0.00884257	0.0248026	0.0704229	-0.0585056	0.0176069	0.0565587	-0.0159834	0.0339816	0.0112999	-0.00922722	-0.0556821	0.0238288	-0.0233968	-0.0545873	0.0703021	0.0792544	-0.0250118	-0.0728939	0.00706267	0.0334629	0.0731217	-0.0210762	-0.00986595	-0.0678042
>ENST00000580085.1|ENSG00000266490.1|OTTHUMG00000179007.1|OTTHUMT00000444360.1|ENST00000580085|ENSG00000266490|462|	-0.0528438	0.00770075	-0.034757	0.0285628	0.0153851	0.0351978	-0.0405479	-0.04804	0.0350587	-0.0349942	-0.0245462	0.00399021	-0.000213465	-0.0443137	0.0218289	0.019061	0.0113412	0.0458314	0.0294805	0.0048667	-0.0431241	0.0269099	0.058812	0.0436602	0.00241073	0.0124489	-0.00248467	-0.0189782	0.0281035	-0.0465335	0.0138067	0.0160402	0.0106078	0.0137026	-0.00551965	0.0110566	-0.0194635	-0.0210872	0.00076728	-0.00871117	-0.00279621	0.0166242	0.0346575	-0.00584495	0.00521939	-0.0234617	0.0481297	-0.00616172	-0.0299149
>ENST00000659958.1|ENSG00000279668.4|OTTHUMG00000191697.2|OTTHUMT00000520778.1|ENST00000659958|ENSG00000279668|913|	-0.0362243	-0.0100823	-0.0141835	-0.0388986	0.0324863	0.0260077	0.0360792	-0.0425062	0.00660754	-0.00260705	-0.0096098	0.0125679	0.00303357	0.0390038	-0.0248709	0.019338	0.0330771	0.0175975	0.0471106	0.00696092	0.0102955	0.0124945	-0.0237962	-0.0498737	0.215019	-0.0237778	-0.0433556	-0.0443108	-0.00634656	0.202636	-0.0268815	0.0027643	-0.000550987	0.213268	0.0366691	0.00845002	-0.0672696	-0.00304199	-0.00497286	-0.0369862	-0.00467918	-0.00582534	-0.0102755	0.0272035	-0.0316785	0.0045174	0.032783	0.017427	0.0448884
>ENST00000582685.1|ENSG00000263435.1|OTTHUMG00000179670.1|OTTHUMT00000447566.1|ENST00000582685|ENSG00000263435|323|	0.0460023	-0.0107593	0.00408051	-0.0391551	-0.0137049	-0.0261953	0.0122689	0.0159468	-0.00626898	0.0233901	0.0191659	0.0266746	0.031852	0.00704906	-0.0290732	0.0272208	0.0165161	0.0177276	-0.0343418	-0.00886694	0.00965076	-0.00491015	-0.0437647	-0.00179634	0.0117825	0.0340046	0.0310345	0.0361233	0.00163637	0.0325159	0.00683301	-0.0340269	0.0136309	-0.0169084	0.00985705	-0.0346348	-0.0223897	0.00857106	-0.0421566	-0.0202084	0.0056243	-0.0526786	-0.00293342	-0.00697811	-0.0130372	0.0141415	-0.0208878	-0.0156704	0.0158678
>ENST00000583224.3|ENSG00000263571.3|OTTHUMG00000179676.3|OTTHUMT00000447576.3|ENST00000583224|ENSG00000263571|3810|	0.0712396	0.00623817	-0.00953432	-0.0199077	-0.0123098	-0.0435362	0.0225075	0.00251749	-0.0148497	0.0116678	0.0129446	-0.00155083	0.0336665	-0.0212164	0.00297734	0.00603989	-0.054036	-0.0534024	0.000749183	-0.0256865	-0.01298	0.0107434	-0.014002	-0.0084136	-0.0247138	0.0144501	0.000488539	0.0130934	0.0188766	0.0595502	-0.00846111	-0.00459066	0.04081	0.002745	0.0175586	-0.00438165	7.13049e-05	-0.00309603	-0.0153165	-0.00307296	0.0466634	-0.0110195	-0.0214385	0.00682986	0.0029264	0.0124321	-0.0247841	0.0289574	-0.0104216
>ENST00000505793.1|ENSG00000250107.1|OTTHUMG00000162163.1|OTTHUMT00000367676.1|CACNA1G-AS1-202|CACNA1G-AS1|1433|	0.169026	0.0595408	-0.0113718	-0.0828662	-0.0420116	-0.0509128	0.0244413	0.0664423	-0.00658824	0.0352987	-0.0025346	0.000485145	0.0511704	-0.00178751	-0.0351062	0.0382435	-0.0816083	-0.0134098	-0.0553178	0.0348658	0.0178461	-0.0475669	-0.0786003	-0.0231033	-0.0304829	-0.013217	0.0090933	0.0830258	-0.00991579	0.0239317	0.0286728	-0.0474063	0.039335	-0.061272	-0.0183111	-0.067418	-0.0172003	-0.0227701	-0.0952179	0.0448815	0.0528455	-0.100771	-0.0700207	0.0443699	0.000498705	0.0476	-0.064322	0.0201705	0.0185388
>ENST00000588701.2|ENSG00000266998.2|OTTHUMG00000177710.1|OTTHUMT00000438616.1|ENST00000588701|ENSG00000266998|3420|	0.260558	0.102726	-0.0379036	-0.204847	-0.0966167	-0.125762	0.017006	0.0997542	-0.053426	0.0833967	0.00731091	0.0103023	0.0836432	-0.0181783	-0.0758552	-0.0033359	-0.115241	-0.099193	-0.149864	0.058177	0.0364906	-0.0582059	-0.162572	-0.0649158	-0.0513762	-0.00129849	0.00254127	0.169281	-0.00512436	0.101996	0.0438713	-0.0786491	0.0640043	-0.0503276	-0.0239941	-0.0856283	-0.0306674	-0.0221189	-0.114449	0.0607853	0.127099	-0.116229	-0.122211	0.039977	0.0290333	0.0732216	-0.079544	0.00229518	-0.00352137
>ENST00000590398.7|ENSG00000267506.7|OTTHUMG00000176089.5|OTTHUMT00000431491.2|ENST00000590398|ENSG00000267506|2453|	0.0388715	0.0546706	-0.0273609	-0.072956	-0.0480382	-0.0602961	-0.00574127	0.0239009	0.00350469	-0.0131913	-0.0148798	0.000245962	0.00397679	0.00755279	0.0215138	0.0128271	-0.0392757	0.0245035	-0.0302577	-0.00655482	0.0107321	0.00910187	-0.0684684	0.024933	0.0174182	-0.0119465	0.000141045	0.0649268	0.00513236	0.0573487	-0.0111863	-0.00526002	0.00268184	0.0235522	-0.0196275	0.02489	-0.0239976	-0.0174523	-0.0285584	0.0240973	0.0125498	-0.0410507	-0.0233912	0.00817885	0.0215146	-0.0140363	-0.0149006	-0.00655759	-0.0313779
>ENST00000582866.1|ENSG00000263731.1|OTTHUMG00000178529.2|OTTHUMT00000442382.1|ENST00000582866|ENSG00000263731|2682|	-0.0050187	0.00140634	-0.036605	0.157842	0.0330211	0.0342329	-0.0326721	0.0591399	0.0323351	-0.0107978	0.00555334	-0.00753481	-0.0110612	-0.0694649	0.0217831	-0.00857878	0.0451421	-0.0740071	-0.0655776	-0.0821815	-0.0250579	0.0188424	0.0728113	0.0099459	-0.0790479	0.0069176	-0.0165497	-0.00772741	-0.0082324	-0.0298955	-0.0277827	0.0781096	-0.000667493	-0.0523852	-0.0276801	-0.0488126	0.138737	0.00657955	0.178498	0.0421765	0.07768	0.0500397	0.0538016	-0.0103747	-0.0100735	0.0166399	-0.00420411	-0.0568528	-0.0534707
>ENST00000587754.1|ENSG00000267279.3|OTTHUMG00000180046.3|OTTHUMT00000449443.1|ENST00000587754|ENSG00000267279|735|	0.0910996	0.0400575	-0.0239787	0.0169635	0.00694983	-0.0224325	0.0156409	-0.0100471	0.00541654	-0.0107168	-0.0205041	0.00576401	-0.0235426	0.00455997	-0.0122586	-0.0337761	-0.00281639	-0.019713	-0.0163851	0.00592528	0.00894407	-0.00200621	0.00237572	-0.00269568	-0.0562474	-0.00419746	0.0344379	0.00873083	0.00382937	-0.000218104	-0.00909897	-0.024627	0.00484106	-0.0323383	-0.00836215	0.0256445	0.00471063	0.00793737	0.0132015	0.0323721	0.00836317	0.0136067	-0.0473751	-0.0191873	0.0316362	0.032187	-0.00590753	0.00511488	0.00107353
>ENST00000587762.2|ENSG00000267519.6|OTTHUMG00000181848.2|OTTHUMT00000457941.2|MIR23AHG-201|MIR23AHG|19049|	0.370289	0.170891	-0.0304106	-0.0734711	-0.144566	-0.178466	0.0256361	0.201332	-0.0199606	0.0414799	0.00686251	-0.0151351	0.0357968	-0.0726852	-0.0872825	-0.0499499	-0.127533	-0.162362	-0.235853	0.0178521	0.108535	-0.0766445	-0.172796	-0.0561011	-0.0870037	-0.0388221	-0.00926095	0.213473	0.00578121	0.106216	0.113283	0.0192088	0.0221932	-0.138829	-0.0477918	-0.119143	0.136847	-0.0107619	0.00719873	0.114006	0.199394	-0.0769554	-0.0990286	0.0241478	0.0159813	0.0462727	-0.0974328	-0.0431651	-0.0490706
>ENST00000668999.1|ENSG00000269086.3|OTTHUMG00000182958.15|OTTHUMT00000508331.1|LINC02965-211|LINC02965|2117|	0.00969694	0.00727515	-0.0388728	-0.0108604	-0.0237533	0.000975601	0.0358434	0.0052346	-0.0455511	-0.00743387	0.00917528	0.0159958	-0.00474709	-0.0153011	-0.00664138	-0.0458906	-0.00101819	-0.0139209	-0.0148916	-0.0057191	-0.00559564	0.0175232	-0.00124874	-0.022566	0.143451	-0.0425981	0.00442581	0.000404742	0.0406966	0.114627	0.00354017	0.0308499	0.0231092	0.073473	0.0272393	0.00213012	-0.0377886	-0.0159059	-0.0288538	-0.021204	-0.00773842	-0.00684796	-0.0137337	0.038139	0.000821857	0.00335327	-0.00976142	0.00138051	1.50953e-05
>ENST00000589025.6|ENSG00000266916.9|OTTHUMG00000181988.5|OTTHUMT00000458535.2|ZNF793-AS1-205|ZNF793-AS1|913|	0.020686	0.0175744	-0.0188642	-0.0204999	-0.0146131	0.00512173	-0.000297576	0.0233929	0.0367581	0.0140432	-0.0423953	-0.0343715	0.000504997	0.0419233	0.0227538	-0.000211214	-0.0125618	-0.0153408	-0.0435581	0.00165256	0.00651939	-0.0190813	0.00217535	0.0106935	-0.0053862	-0.00658635	-0.0218727	0.0295638	0.0518548	0.0164387	-0.00804137	0.010755	-0.0429938	-0.0329524	-0.00567463	-0.000942992	0.0149219	-0.00844034	-0.0375506	-0.0142218	-0.0190312	-0.00497998	-0.00262855	-0.0205306	-0.00591101	0.00391747	0.00681346	-0.00369905	0.00786454
>ENST00000687686.1|ENSG00000288919.1|-|-|ENST00000687686|ENSG00000288919|1359|	0.266136	0.0743548	-0.002118	-0.107448	-0.0840931	-0.0999978	0.0101374	0.0644682	-0.0126392	0.0706585	0.0494026	0.0508552	0.024403	-0.00277335	-0.0528253	-0.0225815	-0.0696499	-0.0656495	-0.113359	0.0512841	0.0746367	0.00720903	-0.1134	-0.0251027	-0.037229	-0.0150389	-0.0142511	0.163609	0.00604944	0.0806795	0.119504	-0.0412801	0.0118527	-0.0541607	0.00253874	-0.0412656	-0.0108176	-0.0187379	-0.0804854	0.090564	0.0910994	-0.0858109	-0.115193	-0.00316207	-0.00580226	0.0497037	-0.0859521	-0.0373528	0.0262029
>ENST00000702778.1|ENSG00000290073.1|-|-|ENST00000702778|ENSG00000290073|726|	0.103354	0.0610754	-0.00816473	-0.0537786	-0.0245414	-0.0393935	-0.0286752	0.0415368	-0.00558036	0.0538283	0.0448493	0.0338583	0.0389344	0.0153654	-0.0349676	-0.0458779	-0.0586337	-0.049421	-0.105857	-0.0183837	0.027835	0.00899079	-0.0562984	-0.0515451	-0.0435778	0.0225304	0.0153222	0.0590302	0.0122617	0.0163884	0.00668222	-0.0288703	-0.00231229	-0.0399505	-0.0244547	0.00301396	0.0537053	-0.0310727	-0.0488661	0.0336434	0.0508532	-0.0175906	-0.0956012	0.00447959	0.0244109	-0.0194833	-0.0215501	-0.00356285	0.0070233
>ENST00000660673.1|ENSG00000225280.7|OTTHUMG00000032023.3|OTTHUMT00000521960.1|ENST00000660673|ENSG00000225280|1066|	-0.0647515	-0.00591037	-0.00606551	0.170645	0.0543778	0.0836318	-0.0490108	-0.0312829	0.0173835	-0.0343659	0.0299333	-0.045254	0.000789877	-0.0204338	0.0434527	-0.0271197	0.0865533	0.0479401	0.0330723	-0.0381336	-0.0272697	0.0219151	0.141803	0.0363308	0.036209	0.00156834	0.0204107	-0.0254587	0.000420868	-0.0412594	0.00488876	0.0439801	-0.0588739	0.000413641	-0.030482	-0.000668849	-0.0208227	0.00744126	0.0473194	0.0110263	-0.0709808	0.0635765	0.0727812	-0.0230525	0.00955709	-0.0380817	0.0228034	-0.00301478	-0.0134722
>ENST00000658035.2|ENSG00000233508.4|OTTHUMG00000032498.3|OTTHUMT00000524579.1|PTPRT-DT-203|PTPRT-DT|2261|	0.0171687	0.0465187	-0.0134017	0.0357626	-0.00703996	0.00653462	-0.04084	0.00132118	0.0555897	0.00555949	0.00934765	0.0032965	0.0159927	-0.0141086	0.00701536	-0.0145798	0.0123973	-0.0229521	-0.00303002	-0.000485772	-0.0177365	-0.0181527	0.0198506	0.0164286	-0.0134715	-0.0322728	0.0229428	0.0529407	0.0196104	0.003239	0.0339494	0.0192335	0.000623762	-0.0084735	-0.0533779	-0.0235193	-0.00506313	0.00402971	0.022215	0.043911	0.0160389	0.0672745	0.0134095	-0.0202806	0.0330114	0.0308296	0.0365579	-0.00294249	-0.00630215
>ENST00000651871.1|ENSG00000286063.1|OTTHUMG00000192795.1|OTTHUMT00000499166.1|ENST00000651871|ENSG00000286063|4106|	0.189813	0.083819	0.0132311	-0.147217	-0.0691154	-0.122667	0.0500723	0.00232926	-0.00359279	0.048799	0.038756	-0.00851392	0.0521625	0.00987237	-0.0718724	0.0250916	-0.0676465	-0.0508274	-0.0945549	0.0535606	0.0441912	-0.0638988	-0.115949	-0.0166792	-0.0314947	0.00125106	0.0105026	0.128424	-0.0101836	0.0897023	0.0388769	-0.0644129	0.025794	-0.0747166	0.0142097	-0.067669	-0.0549472	-0.0250823	-0.110446	-0.00437072	0.0647257	-0.11086	-0.0831632	0.0347331	0.00137216	0.0592247	-0.0805053	0.00922358	-0.0176664
>ENST00000686642.1|ENSG00000174403.17|OTTHUMG00000048002.3|-|CRMA-206|CRMA|3337|	0.283725	0.0803474	-0.0418952	-0.178119	-0.110764	-0.147343	0.0640536	0.067058	-0.0273846	0.0820629	0.00701674	0.0192596	0.0665288	-0.0243936	-0.0580463	-0.00201499	-0.0989478	-0.0613409	-0.176525	0.0345892	0.0985564	-0.0613199	-0.185068	-0.0533362	-0.0707067	-0.0245822	-0.030771	0.184626	0.0486849	0.101723	0.0510512	-0.0939357	0.046109	-0.0723745	-0.0226202	-0.0901141	-0.00714183	-0.0102234	-0.103185	0.046628	0.0996645	-0.129789	-0.120611	0.0423815	0.0314612	0.0596257	-0.0922488	0.012779	0.027864
>ENST00000455392.6|ENSG00000174680.10|OTTHUMG00000081875.2|OTTHUMT00000182264.1|GRIK1-AS1-205|GRIK1-AS1|767|	-0.0413366	-0.0399913	0.062027	-0.00742628	-0.0177193	0.00174152	0.0110977	-0.00244351	0.01259	0.0185116	0.00668338	0.0167274	0.0449449	-0.00200393	-0.0029159	-0.0193247	0.00138213	0.0574844	0.0275247	0.000155928	-0.0175812	-0.00444639	-0.0106621	-0.0137878	-0.0111918	0.0461187	-0.00758929	-0.0285153	0.017623	-0.038595	-0.0138542	-0.0257096	0.00164338	-0.00214849	-0.018283	0.00656845	-0.0100245	0.0340936	-0.032698	0.000778961	-0.0260249	-0.00264806	0.0108636	-0.00753916	0.0112867	-0.00607624	-0.0448012	-0.0123098	0.0294668
>ENST00000430327.6|ENSG00000280109.3|OTTHUMG00000086743.2|OTTHUMT00000368755.1|PLAC4-202|PLAC4|1011|	0.0732763	-0.000695005	0.022686	-0.0728151	-0.0216824	-0.035726	0.0329488	0.0348033	0.00763614	0.0693655	0.017284	0.0180916	0.000986002	-0.0097382	0.000152435	-0.0148948	-0.0408723	-0.0195882	-0.0363763	0.0284954	0.0452118	-0.0332467	-0.102391	-0.0102971	-0.00790904	0.013296	-0.00552583	0.0383896	0.00422886	0.0735073	-0.00507579	-0.0390003	0.0175239	-0.0292538	0.00447135	-0.033432	-0.0405998	-0.00559552	-0.0527709	0.0181788	0.0401262	-0.0755933	-0.025501	-0.0162709	-0.034967	-0.0193656	-0.0421436	0.0170383	-0.00665946
>ENST00000442815.1|ENSG00000237989.2|OTTHUMG00000086865.1|OTTHUMT00000195623.1|LINC01679-201|LINC01679|2798|	0.210033	0.0482951	-0.0219961	-0.140311	-0.077785	-0.108877	0.0370094	0.0219331	-0.0267007	0.0337026	0.0295835	-0.0246221	0.0573198	-0.0369568	-0.0254613	-0.0184786	-0.111781	-0.0494094	-0.137158	0.0282659	0.0574829	-0.0393366	-0.124045	-0.0444016	-0.0496037	-0.00508328	0.027601	0.128622	0.0139275	0.0540748	0.0642377	-0.0787432	-0.0105498	-0.0539072	-0.00753998	-0.06206	-0.0215801	-0.00519644	-0.0899225	0.051046	0.102404	-0.0976535	-0.0797077	0.0352859	-0.0024827	0.0870509	-0.0498103	-0.0102796	-0.0169275
>ENST00000380008.2|ENSG00000205424.2|OTTHUMG00000090417.2|OTTHUMT00000206848.2|PCBP3-AS1-201|PCBP3-AS1|5034|	0.193795	0.0742307	-0.0336728	-0.181238	-0.0790247	-0.107074	0.089636	0.0941295	-0.0456513	0.0785767	-0.0168902	0.0271556	0.0926073	0.0246869	-0.0803004	0.00289717	-0.0871528	-0.0661088	-0.130128	0.0522763	0.0905346	-0.0568674	-0.179188	-0.0360889	0.0119796	-0.0386737	-0.00231634	0.145853	0.0195131	0.123308	0.0426662	-0.0615256	0.0658513	-0.0253883	0.00717666	-0.0835995	-0.0129348	-0.00111171	-0.0529067	0.0119052	0.0287591	-0.119073	-0.0956033	0.0558448	0.0144627	0.0575086	-0.0899638	0.0115247	0.0284176
>ENST00000558085.6|ENSG00000290418.1|-|OTTHUMT00000419147.2|TPTEP1-206|TPTEP1|1738|	0.0346338	0.061796	-0.0337102	-0.0333339	-0.0106181	-0.0385245	0.0128773	0.0205578	0.00711707	0.0336775	0.00839671	-0.00546304	0.0550456	0.000859355	-0.0496605	-0.00450374	-0.0555731	0.0253236	-0.0823546	0.0223227	0.00646195	-0.0482688	-0.017353	-0.0342567	-0.0018695	0.00365704	0.0127447	0.102069	0.00813401	0.043588	0.0505551	-0.00206369	0.00175723	0.014269	-0.0294999	0.00240755	0.0224544	0.00443448	-0.0354616	0.0474172	0.0380061	-0.0101502	-0.0402901	-0.0195665	-0.017233	0.0324255	0.00259098	-0.0236536	-0.0306032
>ENST00000661478.1|ENSG00000287652.1|OTTHUMG00000194353.1|OTTHUMT00000514760.1|ENST00000661478|ENSG00000287652|525|	0.123248	0.0382618	0.00110074	-0.0590948	-0.0773042	-0.0642351	0.0242855	0.0484333	-0.0171914	0.0535884	0.0126561	-0.00841524	0.0585984	-0.00527682	-0.0357648	0.0320823	-0.0649999	-0.0304099	-0.0682323	0.0442981	0.0725253	0.0157856	-0.113926	-0.0011372	-0.0213677	-0.0356369	0.0310289	0.0888824	-0.00352866	0.046441	0.0253134	-0.0365208	0.0797877	-0.00696174	-0.0196956	-0.0575339	-0.00502717	0.000469767	-0.0418942	-0.0327404	0.0615021	-0.0640722	-0.0618287	-0.0298391	0.00404925	0.0272008	-0.0347863	-0.00288933	0.0451892
>ENST00000437071.5|ENSG00000244625.7|OTTHUMG00000150981.10|OTTHUMT00000320774.1|MIATNB-204|MIATNB|1006|	0.0503776	0.0282992	0.00512133	-0.0513544	-0.035693	-0.0680841	0.0339295	0.0392875	-0.0141417	0.0039088	-0.000708497	0.0127991	0.0263081	0.0200465	-0.0331526	0.0183105	-0.016417	0.0322517	-0.0222847	0.00747664	0.0165337	-0.0178432	-0.0514472	0.000111168	0.00165475	-0.00525571	-0.0092058	0.0439679	0.0141183	0.0188675	-0.0216661	-0.0542465	0.0307312	0.0228428	-0.0365407	-0.00790546	0.00380861	0.0150612	-0.0360076	-0.0051583	0.0313974	-0.0439307	-0.0383816	-0.00163662	-0.0328334	-0.0124063	-0.00995078	0.00901713	0.0314089
>ENST00000623947.1|ENSG00000280025.1|OTTHUMG00000189180.1|OTTHUMT00000479002.1|ENST00000623947|ENSG00000280025|4254|	-0.0105425	-0.0215046	0.0281258	0.0896879	0.0209274	0.0482714	0.0353856	-0.00891328	0.0114412	-0.0193133	0.0111898	-0.0110781	-0.00897391	0.0147341	0.0655058	0.00885411	0.0167662	-0.0142575	1.04083e-05	-0.0447201	-0.00225861	0.00925805	0.103341	0.0107285	0.0414124	0.0357521	0.0633359	-0.0754004	-0.0458168	-0.0303027	-0.0433899	0.0256204	-0.0116532	0.0393328	0.0353905	-0.00514588	0.0456783	0.044046	0.0399445	0.0102753	-0.0138524	0.0826627	0.0779344	-0.0144158	0.0590434	-0.0024109	-0.0138543	0.0208604	-0.0336439
>ENST00000638795.1|ENSG00000284391.1|OTTHUMG00000191994.1|OTTHUMT00000491891.1|ENST00000638795|ENSG00000284391|1529|	0.122847	0.0806809	-0.0602675	-0.122387	-0.0787698	-0.0838623	0.000743572	0.058067	-0.0224286	0.0175391	-0.00640129	-0.00650454	0.0862878	-0.00862615	-0.0289203	-0.0211049	-0.0508126	-0.0254926	-0.100953	0.0506631	0.0344834	-0.0317143	-0.117369	0.0241126	-0.0495433	0.00363815	0.0166871	0.131801	0.0525222	0.0476956	0.0794315	-0.0300021	0.0253773	-0.0508685	-0.0358683	-0.0355356	-0.0136724	0.00339852	-0.0724489	0.0802092	0.0511631	-0.0452331	-0.0713371	0.00618528	-0.0156667	0.0608187	-0.0667588	-0.018312	0.00768317
>ENST00000653599.1|ENSG00000286523.1|OTTHUMG00000194988.1|OTTHUMT00000523541.1|ENST00000653599|ENSG00000286523|3066|	-0.148567	-0.0436354	-0.0168099	0.121829	0.0600776	0.130176	-0.0161493	-0.0914516	0.00311453	0.0215948	-0.0230059	-0.0173184	-0.0526341	0.0155061	0.0698521	0.00206742	0.0791638	0.00683769	0.0629261	-0.0309167	0.0226103	0.0310321	0.132914	0.028452	0.0208496	-0.0173452	0.0144799	-0.0903173	-0.00928273	-0.0443554	-0.0187178	0.00442896	-0.0653019	0.0201953	-0.0102623	0.0258588	-0.024143	-0.0224871	0.0591017	-0.0292171	-0.0830127	0.0580243	0.0792409	0.0223523	-0.00250298	-0.0664847	0.0320832	0.0728417	-0.0071209
>ENST00000685728.1|ENSG00000289591.2|-|-|ENST00000685728|ENSG00000289591|1640|	-0.135117	-0.0805327	0.00512777	0.158305	0.0863617	0.0654969	-0.00677077	-0.0580513	0.0517834	-0.00946363	-0.0496137	-0.0396523	-0.0132085	-0.017797	0.0374256	-0.0185417	0.084626	0.0270811	0.0881668	-0.0290649	-0.0550198	0.0314766	0.146268	-0.00711001	0.00902218	-0.0327211	0.004416	-0.0906946	0.00192435	-0.0769806	0.000655362	-0.0105114	-0.0243196	0.0444655	0.0101026	0.0101628	-0.0278047	0.00506251	0.115324	-0.00818013	-0.0920816	0.0916781	0.0576026	0.0212098	0.0530677	-0.0110609	0.00879023	-0.0370117	-0.00147526
>ENST00000692754.2|ENSG00000289510.2|-|-|ENST00000692754|ENSG00000289510|1211|	-0.0946509	-0.0319345	-0.0176926	0.0238137	-0.0145458	0.0139405	0.00639292	-0.0135255	0.0175755	-0.00799038	0.00603385	-0.0436129	0.0538879	0.0462028	0.0253796	-0.00914502	0.00660092	0.09386	0.0478772	0.00118802	-0.00218544	0.0540928	0.0246125	0.0260084	0.0328997	-0.0114986	-0.0357771	-0.0192633	0.0611478	0.0261364	-0.0153589	0.0178842	-0.0214966	0.0397098	-0.0107112	0.034761	-0.0185394	0.0499612	0.0413465	-0.0219905	-0.0543906	0.0432008	-0.00615027	-0.0198406	0.0182061	-0.0452789	0.0374234	0.00480496	0.0314442
>ENST00000686198.1|ENSG00000255320.2|OTTHUMG00000166866.1|-|ENST00000686198|ENSG00000255320|1001|	0.145883	0.0661103	-0.0158863	-0.102929	-0.0504523	-0.10896	0.0105036	0.0353254	0.00819524	0.047545	0.0116472	0.029864	0.0895764	-0.00995822	-0.0249786	0.00750483	-0.0733407	-0.0303593	-0.102861	0.036398	0.0465887	-0.019196	-0.105731	-0.0243506	-0.0177643	-0.00169169	-0.00525371	0.126256	0.0397228	0.0166632	0.0679091	-0.0249692	0.0283715	-0.0503217	-0.030291	-0.0102114	-0.00771045	0.00163513	-0.0751192	0.0264028	0.0736505	-0.069881	-0.0772819	-0.0157914	-0.0105049	0.0274339	-0.0511609	0.00214288	0.0049365
>ENST00000597028.1|ENSG00000269053.1|OTTHUMG00000182857.1|OTTHUMT00000464012.1|ENST00000597028|ENSG00000269053|470|	0.0173254	0.0209567	-0.0358867	-0.014087	-0.0206157	0.0519322	0.014677	0.0144357	-0.033216	0.00862442	-0.0159629	-0.00860859	0.0151252	0.0292487	-0.0189812	-0.00403553	0.0373944	0.0185909	-0.0104107	0.00174957	-0.000246762	-0.0377601	-0.042401	0.0147967	0.025554	-0.0298552	-0.0413595	0.0473427	0.0123539	0.0279854	0.0322643	-0.0113579	0.00565935	0.00309475	-0.02419	0.0174441	-0.0416071	-0.0255165	0.00862866	0.0210825	-0.0425477	-0.00500198	0.0121564	0.0130666	-0.00432688	-0.0237747	0.0125842	0.0176979	-0.00338713
[truncated: 131 more columns]

## Sheet: TableS16 - lncRNA communities
	Community
>ENST00000606034.1|ENSG00000272512.1|OTTHUMG00000185581.1|OTTHUMT00000470770.1|ENST00000606034|ENSG00000272512|2086|	0
>ENST00000426615.4|ENSG00000226363.4|OTTHUMG00000154176.3|OTTHUMT00000334247.3|HAGLROS-201|HAGLROS|1122|	0
>ENST00000652712.1|ENSG00000280916.4|OTTHUMG00000189532.2|OTTHUMT00000502312.1|FOXCUT-202|FOXCUT|2066|	0
>ENST00000664509.1|ENSG00000286710.1|OTTHUMG00000195134.1|OTTHUMT00000524729.1|ENST00000664509|ENSG00000286710|1921|	0
>ENST00000700946.1|ENSG00000291037.1|-|-|ENST00000700946|ENSG00000291037|1083|	0
>ENST00000460955.5|ENSG00000244198.7|OTTHUMG00000158007.3|OTTHUMT00000349987.1|ARHGEF35-AS1-201|ARHGEF35-AS1|569|	0
>ENST00000606664.1|ENSG00000271959.1|OTTHUMG00000185625.1|OTTHUMT00000470872.1|ENST00000606664|ENSG00000271959|2961|	0
>ENST00000434051.1|ENSG00000231528.3|OTTHUMG00000020516.4|OTTHUMT00000144713.2|FAM225A-201|FAM225A|6100|	0
>ENST00000657886.1|ENSG00000233901.8|OTTHUMG00000020778.23|OTTHUMT00000054573.2|LINC01503-210|LINC01503|974|	0
>ENST00000421697.2|ENSG00000205696.5|OTTHUMG00000017542.2|OTTHUMT00000046425.1|ADARB2-AS1-202|ADARB2-AS1|637|	0
>ENST00000535078.2|ENSG00000205885.8|OTTHUMG00000168164.1|OTTHUMT00000398552.1|C1RL-AS1-203|C1RL-AS1|833|	0
>ENST00000414407.1|ENSG00000237879.1|OTTHUMG00000016676.1|OTTHUMT00000044371.1|LINC00398-201|LINC00398|906|	0
>ENST00000639766.1|ENSG00000283828.1|OTTHUMG00000191998.1|OTTHUMT00000491899.1|ENST00000639766|ENSG00000283828|2238|	0
>ENST00000354296.9|ENSG00000290823.1|-|OTTHUMT00000417607.1|ENST00000354296|ENSG00000290823|955|	0
>ENST00000399702.6|ENSG00000291228.1|-|OTTHUMT00000250833.2|ENST00000399702|ENSG00000291228|2762|	0
>ENST00000564646.1|ENSG00000261226.1|OTTHUMG00000176349.1|OTTHUMT00000431803.1|ENST00000564646|ENSG00000261226|2873|	0
>ENST00000378347.2|ENSG00000205018.2|OTTHUMG00000175522.2|OTTHUMT00000430363.2|ENST00000378347|ENSG00000205018|1812|	0
>ENST00000577309.1|ENSG00000265043.1|OTTHUMG00000175986.2|OTTHUMT00000431348.2|ENST00000577309|ENSG00000265043|3703|	0
>ENST00000583224.3|ENSG00000263571.3|OTTHUMG00000179676.3|OTTHUMT00000447576.3|ENST00000583224|ENSG00000263571|3810|	0
>ENST00000505793.1|ENSG00000250107.1|OTTHUMG00000162163.1|OTTHUMT00000367676.1|CACNA1G-AS1-202|CACNA1G-AS1|1433|	0
>ENST00000588701.2|ENSG00000266998.2|OTTHUMG00000177710.1|OTTHUMT00000438616.1|ENST00000588701|ENSG00000266998|3420|	0
>ENST00000687686.1|ENSG00000288919.1|-|-|ENST00000687686|ENSG00000288919|1359|	0
>ENST00000651871.1|ENSG00000286063.1|OTTHUMG00000192795.1|OTTHUMT00000499166.1|ENST00000651871|ENSG00000286063|4106|	0
>ENST00000686642.1|ENSG00000174403.17|OTTHUMG00000048002.3|-|CRMA-206|CRMA|3337|	0
>ENST00000442815.1|ENSG00000237989.2|OTTHUMG00000086865.1|OTTHUMT00000195623.1|LINC01679-201|LINC01679|2798|	0
>ENST00000380008.2|ENSG00000205424.2|OTTHUMG00000090417.2|OTTHUMT00000206848.2|PCBP3-AS1-201|PCBP3-AS1|5034|	0
>ENST00000661478.1|ENSG00000287652.1|OTTHUMG00000194353.1|OTTHUMT00000514760.1|ENST00000661478|ENSG00000287652|525|	0
>ENST00000638795.1|ENSG00000284391.1|OTTHUMG00000191994.1|OTTHUMT00000491891.1|ENST00000638795|ENSG00000284391|1529|	0
>ENST00000686198.1|ENSG00000255320.2|OTTHUMG00000166866.1|-|ENST00000686198|ENSG00000255320|1001|	0
>ENST00000647729.1|ENSG00000285649.1|OTTHUMG00000192656.1|OTTHUMT00000498739.1|ENST00000647729|ENSG00000285649|2044|	1
>ENST00000634905.2|ENSG00000291068.1|-|OTTHUMT00000488432.1|ENST00000634905|ENSG00000291068|2975|	1
>ENST00000565519.2|ENSG00000261572.2|OTTHUMG00000175702.1|OTTHUMT00000430881.1|ENST00000565519|ENSG00000261572|1912|	1
>ENST00000488190.1|ENSG00000240521.1|OTTHUMG00000159518.1|OTTHUMT00000355926.1|ENST00000488190|ENSG00000240521|1414|	1
>ENST00000664062.1|ENSG00000251075.2|OTTHUMG00000159915.5|OTTHUMT00000525648.1|HTT-AS-204|HTT-AS|1985|	1
>ENST00000606662.2|ENSG00000271918.2|OTTHUMG00000185552.1|OTTHUMT00000470700.1|ENST00000606662|ENSG00000271918|1638|	1
>ENST00000603791.1|ENSG00000270504.1|OTTHUMG00000185108.1|OTTHUMT00000469606.1|ENST00000603791|ENSG00000270504|2761|	1
>ENST00000664457.1|ENSG00000287562.1|OTTHUMG00000193845.2|OTTHUMT00000505315.2|ENST00000664457|ENSG00000287562|4799|	1
>ENST00000529252.2|ENSG00000225725.4|OTTHUMG00000165403.3|OTTHUMT00000383806.2|FAM66E-201|FAM66E|1433|	1
>ENST00000523063.5|ENSG00000253642.6|OTTHUMG00000163972.6|OTTHUMT00000376623.2|ENST00000523063|ENSG00000253642|766|	1
>ENST00000529743.2|ENSG00000254973.2|OTTHUMG00000165152.2|OTTHUMT00000382210.2|ENST00000529743|ENSG00000254973|1857|	1
>ENST00000525376.1|ENSG00000254533.1|OTTHUMG00000165187.1|OTTHUMT00000382536.1|ENST00000525376|ENSG00000254533|572|	1
>ENST00000653047.1|ENSG00000204054.14|OTTHUMG00000020783.66|OTTHUMT00000514015.1|LINC00963-222|LINC00963|1257|	1
>ENST00000543008.2|ENSG00000205488.9|OTTHUMG00000168090.2|OTTHUMT00000398076.2|CALML3-AS1-202|CALML3-AS1|8739|	1
>ENST00000622671.2|ENSG00000278743.2|OTTHUMG00000187136.1|OTTHUMT00000474472.1|ENST00000622671|ENSG00000278743|734|	1
>ENST00000619323.2|ENSG00000275180.2|OTTHUMG00000187150.1|OTTHUMT00000474496.1|ENST00000619323|ENSG00000275180|1043|	1
>ENST00000501726.2|ENSG00000247982.7|OTTHUMG00000172641.2|OTTHUMT00000419622.1|LINC00926-201|LINC00926|2538|	1
>ENST00000563192.2|ENSG00000260260.3|OTTHUMG00000177010.1|OTTHUMT00000434795.1|SNHG19-201|SNHG19|394|	1
>ENST00000612833.1|ENSG00000276337.1|OTTHUMG00000187080.1|OTTHUMT00000474383.1|ENST00000612833|ENSG00000276337|4001|	1
>ENST00000582866.1|ENSG00000263731.1|OTTHUMG00000178529.2|OTTHUMT00000442382.1|ENST00000582866|ENSG00000263731|2682|	1
>ENST00000587762.2|ENSG00000267519.6|OTTHUMG00000181848.2|OTTHUMT00000457941.2|MIR23AHG-201|MIR23AHG|19049|	1
>ENST00000455929.1|ENSG00000233061.1|OTTHUMG00000009973.1|OTTHUMT00000027639.1|TTLL7-IT1-201|TTLL7-IT1|2921|	2
>ENST00000661054.1|ENSG00000287831.1|OTTHUMG00000195745.1|OTTHUMT00000528575.1|ENST00000661054|ENSG00000287831|2518|	2
>ENST00000656264.1|ENSG00000277701.5|OTTHUMG00000188202.4|OTTHUMT00000476582.3|ENST00000656264|ENSG00000277701|3870|	2
>ENST00000669335.1|ENSG00000288565.1|OTTHUMG00000153065.3|OTTHUMT00000528852.1|ENST00000669335|ENSG00000288565|4963|	2
>ENST00000636210.1|ENSG00000283175.1|OTTHUMG00000191675.1|OTTHUMT00000489245.1|ENST00000636210|ENSG00000283175|1973|	2
>ENST00000608029.1|ENSG00000272862.1|OTTHUMG00000186264.1|OTTHUMT00000472524.1|ENST00000608029|ENSG00000272862|497|	2
>ENST00000668669.1|ENSG00000251442.8|OTTHUMG00000160897.15|OTTHUMT00000527169.1|LINC01094-216|LINC01094|2476|	2
>ENST00000419766.5|ENSG00000197085.11|OTTHUMG00000153007.5|OTTHUMT00000475243.1|NPSR1-AS1-202|NPSR1-AS1|4821|	2
>ENST00000456049.1|ENSG00000224223.1|OTTHUMG00000156070.1|OTTHUMT00000342925.1|VSTM2A-OT1-201|VSTM2A-OT1|3031|	2
>ENST00000663862.1|ENSG00000233420.2|OTTHUMG00000153893.2|OTTHUMT00000523272.1|ENST00000663862|ENSG00000233420|3388|	2
>ENST00000514599.5|ENSG00000250295.6|OTTHUMG00000164493.1|OTTHUMT00000378988.1|RDH10-AS1-201|RDH10-AS1|3261|	2
>ENST00000658571.1|ENSG00000287957.1|OTTHUMG00000195450.1|OTTHUMT00000526946.1|ENST00000658571|ENSG00000287957|3876|	2
>ENST00000666115.1|ENSG00000288015.1|OTTHUMG00000194965.1|OTTHUMT00000523454.1|ENST00000666115|ENSG00000288015|2230|	2
>ENST00000624456.1|ENSG00000280169.1|OTTHUMG00000182528.1|OTTHUMT00000462186.1|ENST00000624456|ENSG00000280169|2203|	2
>ENST00000663663.1|ENSG00000272274.4|OTTHUMG00000185758.6|OTTHUMT00000523104.1|LINC00551-204|LINC00551|2666|	2
>ENST00000652247.1|ENSG00000257522.7|OTTHUMG00000170373.5|OTTHUMT00000502121.1|ENST00000652247|ENSG00000257522|1231|	2
>ENST00000649140.1|ENSG00000285979.1|OTTHUMG00000193291.1|OTTHUMT00000500660.1|ENST00000649140|ENSG00000285979|3524|	2
>ENST00000660673.1|ENSG00000225280.7|OTTHUMG00000032023.3|OTTHUMT00000521960.1|ENST00000660673|ENSG00000225280|1066|	2
>ENST00000653599.1|ENSG00000286523.1|OTTHUMG00000194988.1|OTTHUMT00000523541.1|ENST00000653599|ENSG00000286523|3066|	2
>ENST00000685728.1|ENSG00000289591.2|-|-|ENST00000685728|ENSG00000289591|1640|	2
>ENST00000671560.1|ENSG00000287661.1|OTTHUMG00000195723.1|OTTHUMT00000528445.1|ENST00000671560|ENSG00000287661|1861|	3
>ENST00000702238.1|ENSG00000289355.2|-|-|ENST00000702238|ENSG00000289355|1395|	3
>ENST00000659290.1|ENSG00000287338.1|OTTHUMG00000195717.1|OTTHUMT00000528403.1|ENST00000659290|ENSG00000287338|2297|	3
>ENST00000653353.1|ENSG00000231768.2|OTTHUMG00000037976.8|OTTHUMT00000092697.2|LINC01354-204|LINC01354|2887|	3
>ENST00000664950.1|ENSG00000287633.1|OTTHUMG00000195816.1|OTTHUMT00000528892.1|ENST00000664950|ENSG00000287633|1915|	3
>ENST00000649127.1|ENSG00000215808.4|OTTHUMG00000039532.4|OTTHUMT00000498328.2|LINC01139-204|LINC01139|1061|	3
>ENST00000659037.1|ENSG00000286747.1|OTTHUMG00000194728.1|OTTHUMT00000521250.1|ENST00000659037|ENSG00000286747|864|	3
>ENST00000621134.4|ENSG00000237667.7|OTTHUMG00000151368.6|OTTHUMT00000322403.2|LINC01115-202|LINC01115|1519|	3
>ENST00000435237.1|ENSG00000233005.2|OTTHUMG00000151796.3|OTTHUMT00000323950.2|ENST00000435237|ENSG00000233005|488|	3
>ENST00000453451.5|ENSG00000226994.9|OTTHUMG00000195988.1|OTTHUMT00000325417.2|ENST00000453451|ENSG00000226994|580|	3
>ENST00000506009.2|ENSG00000250116.2|OTTHUMG00000164842.1|OTTHUMT00000380572.1|RHOQ-AS1-201|RHOQ-AS1|1519|	3
>ENST00000666273.1|ENSG00000287250.1|OTTHUMG00000195623.1|OTTHUMT00000527880.1|ENST00000666273|ENSG00000287250|1154|	3
>ENST00000393515.8|ENSG00000291127.1|-|OTTHUMT00000323522.1|ANKRD36BP2-202|ANKRD36BP2|1812|	3
>ENST00000610202.2|ENSG00000272902.2|OTTHUMG00000186030.2|OTTHUMT00000472087.2|TBC1D8-AS1-201|TBC1D8-AS1|2478|	3
>ENST00000627215.1|ENSG00000281162.4|OTTHUMG00000189566.1|OTTHUMT00000479975.1|LINC01127-202|LINC01127|3727|	3
>ENST00000690368.1|ENSG00000235597.3|OTTHUMG00000153050.33|-|LINC01102-236|LINC01102|1402|	3
>ENST00000667846.1|ENSG00000228528.2|OTTHUMG00000153054.5|OTTHUMT00000329249.2|ENST00000667846|ENSG00000228528|1147|	3
>ENST00000662784.1|ENSG00000269707.2|OTTHUMG00000182993.2|OTTHUMT00000527699.1|ENST00000662784|ENSG00000269707|1985|	3
>ENST00000645030.2|ENSG00000172965.17|OTTHUMG00000150313.58|OTTHUMT00000494277.2|MIR4435-2HG-226|MIR4435-2HG|858|	3
>ENST00000342892.4|ENSG00000204380.4|OTTHUMG00000153965.2|OTTHUMT00000333244.1|PKP4-AS1-201|PKP4-AS1|4067|	3
>ENST00000447111.1|ENSG00000231903.1|OTTHUMG00000154582.1|OTTHUMT00000336165.1|ENST00000447111|ENSG00000231903|311|	3
>ENST00000437438.1|ENSG00000215023.2|OTTHUMG00000151472.1|OTTHUMT00000322791.1|ENST00000437438|ENSG00000215023|739|	3
>ENST00000630404.1|ENSG00000281691.1|OTTHUMG00000189567.1|OTTHUMT00000479980.1|RBM5-AS1-201|RBM5-AS1|1386|	3
>ENST00000471265.1|ENSG00000243715.1|OTTHUMG00000158579.1|OTTHUMT00000351401.1|CACNA2D3-AS1-201|CACNA2D3-AS1|2078|	3
>ENST00000660849.1|ENSG00000288105.1|OTTHUMG00000195604.1|OTTHUMT00000527720.1|ENST00000660849|ENSG00000288105|1333|	3
>ENST00000658424.1|ENSG00000288079.1|OTTHUMG00000195654.1|OTTHUMT00000528066.1|ENST00000658424|ENSG00000288079|4451|	3
>ENST00000662602.1|ENSG00000242880.2|OTTHUMG00000159303.9|OTTHUMT00000523788.1|ENST00000662602|ENSG00000242880|1021|	3
>ENST00000423298.5|ENSG00000290862.1|-|OTTHUMT00000344974.2|NMRAL2P-204|NMRAL2P|1792|	3
>ENST00000702512.1|ENSG00000290021.1|-|-|ENST00000702512|ENSG00000290021|355|	3
>ENST00000696855.1|ENSG00000286292.2|OTTHUMG00000194743.1|-|ENST00000696855|ENSG00000286292|1143|	3
>ENST00000512642.3|ENSG00000248925.3|OTTHUMG00000161587.1|OTTHUMT00000365461.1|PDCD6-DT-201|PDCD6-DT|1085|	3
>ENST00000691419.1|ENSG00000251365.6|OTTHUMG00000161703.4|-|LINC02236-209|LINC02236|2386|	3
>ENST00000660096.1|ENSG00000287790.1|OTTHUMG00000195300.1|OTTHUMT00000526031.1|ENST00000660096|ENSG00000287790|2296|	3
>ENST00000506884.2|ENSG00000152931.9|OTTHUMG00000162213.5|OTTHUMT00000368802.2|PART1-202|PART1|3240|	3
>ENST00000513386.1|ENSG00000248529.5|OTTHUMG00000162438.1|OTTHUMT00000368916.1|ENST00000513386|ENSG00000248529|1676|	3
>ENST00000656444.1|ENSG00000236882.9|OTTHUMG00000122084.6|OTTHUMT00000525320.1|LINC01554-204|LINC01554|1585|	3
>ENST00000514240.1|ENSG00000251293.1|OTTHUMG00000162926.1|OTTHUMT00000371062.1|ENST00000514240|ENSG00000251293|433|	3
>ENST00000639283.1|ENSG00000283897.2|OTTHUMG00000192000.2|OTTHUMT00000491905.1|ENST00000639283|ENSG00000283897|2195|	3
>ENST00000666936.1|ENSG00000287203.1|OTTHUMG00000195112.1|OTTHUMT00000524543.1|ENST00000666936|ENSG00000287203|875|	3
>ENST00000566733.3|ENSG00000260604.3|OTTHUMG00000175886.3|OTTHUMT00000431237.2|ENST00000566733|ENSG00000260604|7153|	3
>ENST00000606743.1|ENSG00000272221.1|OTTHUMG00000185727.1|OTTHUMT00000471081.1|ENST00000606743|ENSG00000272221|1207|	3
>ENST00000453426.2|ENSG00000204261.9|OTTHUMG00000140123.2|OTTHUMT00000276212.2|PSMB8-AS1-205|PSMB8-AS1|1272|	3
>ENST00000701429.1|ENSG00000286084.3|OTTHUMG00000193734.2|-|ENST00000701429|ENSG00000286084|2510|	3
>ENST00000606160.1|ENSG00000272428.1|OTTHUMG00000185821.1|OTTHUMT00000471379.1|ENST00000606160|ENSG00000272428|391|	3
>ENST00000667807.1|ENSG00000287094.1|OTTHUMG00000194758.1|OTTHUMT00000521641.1|ENST00000667807|ENSG00000287094|716|	3
>ENST00000424421.2|ENSG00000225924.2|OTTHUMG00000191683.1|OTTHUMT00000489386.1|TAB2-AS1-201|TAB2-AS1|730|	3
>ENST00000663591.1|ENSG00000287092.1|OTTHUMG00000195482.1|OTTHUMT00000527178.1|ENST00000663591|ENSG00000287092|1470|	3
>ENST00000610240.1|ENSG00000273100.1|OTTHUMG00000185871.2|OTTHUMT00000471580.2|ENST00000610240|ENSG00000273100|980|	3
>ENST00000472838.1|ENSG00000241345.1|OTTHUMG00000157317.1|OTTHUMT00000348429.1|ENST00000472838|ENSG00000241345|1754|	3
>ENST00000656456.1|ENSG00000287740.1|OTTHUMG00000195977.1|OTTHUMT00000527249.1|ENST00000656456|ENSG00000287740|1839|	3
>ENST00000659561.1|ENSG00000286542.1|OTTHUMG00000195645.1|OTTHUMT00000527943.1|ENST00000659561|ENSG00000286542|722|	3
>ENST00000656016.1|ENSG00000287467.1|OTTHUMG00000194673.1|OTTHUMT00000520541.1|ENST00000656016|ENSG00000287467|1290|	3
>ENST00000650445.2|ENSG00000254101.8|OTTHUMG00000164139.20|OTTHUMT00000498564.2|LINC02055-216|LINC02055|1384|	3
>ENST00000660704.1|ENSG00000285683.2|OTTHUMG00000192781.2|OTTHUMT00000522211.1|ENST00000660704|ENSG00000285683|540|	3
>ENST00000692495.1|ENSG00000254812.3|OTTHUMG00000165185.1|-|ENST00000692495|ENSG00000254812|540|	3
>ENST00000451340.2|ENSG00000237009.2|OTTHUMG00000019461.1|OTTHUMT00000051555.1|GLIS3-AS1-201|GLIS3-AS1|734|	3
>ENST00000656603.1|ENSG00000286685.3|OTTHUMG00000194923.1|OTTHUMT00000523170.1|ENST00000656603|ENSG00000286685|2238|	3
>ENST00000668812.1|ENSG00000287986.1|OTTHUMG00000194669.1|OTTHUMT00000520522.1|ENST00000668812|ENSG00000287986|530|	3
>ENST00000565670.1|ENSG00000290907.1|-|OTTHUMT00000420107.1|ENST00000565670|ENSG00000290907|1750|	3
>ENST00000671372.1|ENSG00000224958.6|OTTHUMG00000019962.6|OTTHUMT00000521327.1|PGM5-AS1-207|PGM5-AS1|2187|	3
>ENST00000647389.1|ENSG00000231806.4|OTTHUMG00000020270.4|OTTHUMT00000494494.1|PCAT7-203|PCAT7|2342|	3
>ENST00000659311.1|ENSG00000215244.4|OTTHUMG00000186111.5|OTTHUMT00000524603.1|LINC02649-202|LINC02649|1543|	3
>ENST00000450890.5|ENSG00000229656.9|OTTHUMG00000017934.2|OTTHUMT00000047511.1|ITGB1-DT-202|ITGB1-DT|1048|	3
>ENST00000649743.1|ENSG00000277288.5|OTTHUMG00000189253.2|OTTHUMT00000479175.2|LINC02881-202|LINC02881|1110|	3
>ENST00000457147.1|ENSG00000227540.1|OTTHUMG00000018458.1|OTTHUMT00000048624.1|DNAJC9-AS1-202|DNAJC9-AS1|762|	3
>ENST00000595595.1|ENSG00000268584.1|OTTHUMG00000182569.1|OTTHUMT00000462466.1|ENST00000595595|ENSG00000268584|795|	3
>ENST00000651408.1|ENSG00000286116.1|OTTHUMG00000193464.1|OTTHUMT00000501882.1|ENST00000651408|ENSG00000286116|4205|	3
>ENST00000710656.1|ENSG00000269821.2|OTTHUMG00000171022.2|-|KCNQ1OT1-202|KCNQ1OT1|679|	3
>ENST00000528366.1|ENSG00000255521.3|OTTHUMG00000166326.2|OTTHUMT00000389172.1|CD44-DT-201|CD44-DT|1102|	3
>ENST00000543907.2|ENSG00000256196.2|OTTHUMG00000167802.2|OTTHUMT00000396348.2|ENST00000543907|ENSG00000256196|2572|	3
>ENST00000526036.1|ENSG00000254837.2|OTTHUMG00000150368.2|OTTHUMT00000317865.2|LIPT2-AS1-201|LIPT2-AS1|2493|	3
>ENST00000661495.1|ENSG00000250166.4|OTTHUMG00000169038.5|OTTHUMT00000520568.1|C2CD5-AS1-203|C2CD5-AS1|857|	3
>ENST00000540625.5|ENSG00000255750.6|OTTHUMG00000169177.2|OTTHUMT00000402726.1|ENST00000540625|ENSG00000255750|483|	3
>ENST00000690337.1|ENSG00000286351.2|OTTHUMG00000194616.1|-|ENST00000690337|ENSG00000286351|413|	3
>ENST00000549161.5|ENSG00000257467.6|OTTHUMG00000170246.2|OTTHUMT00000408170.1|PPFIA2-AS1-202|PPFIA2-AS1|1080|	3
>ENST00000552707.1|ENSG00000257222.1|OTTHUMG00000170477.1|OTTHUMT00000409328.1|ENST00000552707|ENSG00000257222|374|	3
>ENST00000668325.1|ENSG00000288523.1|OTTHUMG00000168421.3|OTTHUMT00000525654.1|ENST00000668325|ENSG00000288523|2951|	3
>ENST00000662515.1|ENSG00000287876.1|OTTHUMG00000194719.1|OTTHUMT00000521189.1|ENST00000662515|ENSG00000287876|2101|	3
>ENST00000648060.1|ENSG00000285572.2|OTTHUMG00000192715.2|OTTHUMT00000498922.1|ENST00000648060|ENSG00000285572|1772|	3
>ENST00000636252.1|ENSG00000283384.1|OTTHUMG00000191618.1|OTTHUMT00000488862.1|ENST00000636252|ENSG00000283384|1468|	3
>ENST00000649245.1|ENSG00000258107.3|OTTHUMG00000170374.3|OTTHUMT00000500178.1|ENST00000649245|ENSG00000258107|801|	3
>ENST00000555480.5|ENSG00000258422.6|OTTHUMG00000171324.2|OTTHUMT00000412998.1|ENST00000555480|ENSG00000258422|566|	3
>ENST00000554926.1|ENSG00000259124.1|OTTHUMG00000171618.1|OTTHUMT00000414485.1|ENST00000554926|ENSG00000259124|632|	3
>ENST00000555875.1|ENSG00000258672.1|OTTHUMG00000171511.1|OTTHUMT00000413820.1|ENST00000555875|ENSG00000258672|493|	3
>ENST00000651136.1|ENSG00000286110.1|OTTHUMG00000193502.1|OTTHUMT00000502439.1|ENST00000651136|ENSG00000286110|2623|	3
>ENST00000562992.1|ENSG00000260693.1|OTTHUMG00000175650.1|OTTHUMT00000430714.1|ENST00000562992|ENSG00000260693|701|	3
>ENST00000671663.1|ENSG00000250007.8|OTTHUMG00000172256.3|OTTHUMT00000526642.1|GJD2-DT-204|GJD2-DT|3104|	3
>ENST00000693659.1|ENSG00000288808.1|-|-|ENST00000693659|ENSG00000288808|597|	3
>ENST00000557887.1|ENSG00000291028.1|-|OTTHUMT00000418591.1|LINC00933-202|LINC00933|2606|	3
>ENST00000566927.1|ENSG00000261659.2|OTTHUMG00000172952.2|OTTHUMT00000421458.1|ENST00000566927|ENSG00000261659|407|	3
>ENST00000634367.2|ENSG00000283003.4|OTTHUMG00000191611.3|OTTHUMT00000488836.2|ENST00000634367|ENSG00000283003|953|	3
>ENST00000637635.1|ENSG00000260573.4|OTTHUMG00000173394.6|OTTHUMT00000489494.1|ENST00000637635|ENSG00000260573|683|	3
>ENST00000562450.1|ENSG00000261141.1|OTTHUMG00000176471.1|OTTHUMT00000432150.1|ENST00000562450|ENSG00000261141|593|	3
>ENST00000582780.1|ENSG00000265519.1|OTTHUMG00000179073.1|OTTHUMT00000444653.1|ENST00000582780|ENSG00000265519|347|	3
>ENST00000580085.1|ENSG00000266490.1|OTTHUMG00000179007.1|OTTHUMT00000444360.1|ENST00000580085|ENSG00000266490|462|	3
>ENST00000659958.1|ENSG00000279668.4|OTTHUMG00000191697.2|OTTHUMT00000520778.1|ENST00000659958|ENSG00000279668|913|	3
>ENST00000582685.1|ENSG00000263435.1|OTTHUMG00000179670.1|OTTHUMT00000447566.1|ENST00000582685|ENSG00000263435|323|	3
>ENST00000590398.7|ENSG00000267506.7|OTTHUMG00000176089.5|OTTHUMT00000431491.2|ENST00000590398|ENSG00000267506|2453|	3
>ENST00000587754.1|ENSG00000267279.3|OTTHUMG00000180046.3|OTTHUMT00000449443.1|ENST00000587754|ENSG00000267279|735|	3
>ENST00000668999.1|ENSG00000269086.3|OTTHUMG00000182958.15|OTTHUMT00000508331.1|LINC02965-211|LINC02965|2117|	3
>ENST00000589025.6|ENSG00000266916.9|OTTHUMG00000181988.5|OTTHUMT00000458535.2|ZNF793-AS1-205|ZNF793-AS1|913|	3
>ENST00000702778.1|ENSG00000290073.1|-|-|ENST00000702778|ENSG00000290073|726|	3
>ENST00000658035.2|ENSG00000233508.4|OTTHUMG00000032498.3|OTTHUMT00000524579.1|PTPRT-DT-203|PTPRT-DT|2261|	3
>ENST00000455392.6|ENSG00000174680.10|OTTHUMG00000081875.2|OTTHUMT00000182264.1|GRIK1-AS1-205|GRIK1-AS1|767|	3
>ENST00000430327.6|ENSG00000280109.3|OTTHUMG00000086743.2|OTTHUMT00000368755.1|PLAC4-202|PLAC4|1011|	3
>ENST00000558085.6|ENSG00000290418.1|-|OTTHUMT00000419147.2|TPTEP1-206|TPTEP1|1738|	3
>ENST00000437071.5|ENSG00000244625.7|OTTHUMG00000150981.10|OTTHUMT00000320774.1|MIATNB-204|MIATNB|1006|	3
>ENST00000623947.1|ENSG00000280025.1|OTTHUMG00000189180.1|OTTHUMT00000479002.1|ENST00000623947|ENSG00000280025|4254|	3
>ENST00000692754.2|ENSG00000289510.2|-|-|ENST00000692754|ENSG00000289510|1211|	3
>ENST00000597028.1|ENSG00000269053.1|OTTHUMG00000182857.1|OTTHUMT00000464012.1|ENST00000597028|ENSG00000269053|470|	3
