# Supplementary material for: A Holistic Analysis of Alzheimer’s Disease-Associated lncRNA Communities Reveals Enhanced lncRNA-miRNA-RBP Regulatory Triad Formation Within Functionally Segregated Clusters
Source: J Mol Neurosci. 2024 Aug 15;74(3):77. doi: 10.1007/s12031-024-02244-0 (PMC11324768; doi:10.1007/s12031-024-02244-0)
Supplement: Supplementary file 43 — (XLSX 18 kb) [file 12031_2024_2244_MOESM27_ESM.xlsx]

## Sheet: TableS12 - lncRNA_Sub 
	Community	iloc_2.0	lnclocator	locate_R
>ENST00000606034.1|ENSG00000272512.1|OTTHUMG00000185581.1|OTTHUMT00000470770.1|ENST00000606034|ENSG00000272512|2086|	0	Cytoplasm	Cytoplasm	Exosome
>ENST00000426615.4|ENSG00000226363.4|OTTHUMG00000154176.3|OTTHUMT00000334247.3|HAGLROS-201|HAGLROS|1122|	0	Cytoplasm	Cytoplasm	Cytoplasm
>ENST00000652712.1|ENSG00000280916.4|OTTHUMG00000189532.2|OTTHUMT00000502312.1|FOXCUT-202|FOXCUT|2066|	0	Nucleus	Cytoplasm	Cytoplasm
>ENST00000664509.1|ENSG00000286710.1|OTTHUMG00000195134.1|OTTHUMT00000524729.1|ENST00000664509|ENSG00000286710|1921|	0	Cytoplasm	Cytoplasm	Cytoplasm
>ENST00000700946.1|ENSG00000291037.1|-|-|ENST00000700946|ENSG00000291037|1083|	0	Cytoplasm	Cytoplasm	Cytoplasm
>ENST00000460955.5|ENSG00000244198.7|OTTHUMG00000158007.3|OTTHUMT00000349987.1|ARHGEF35-AS1-201|ARHGEF35-AS1|569|	0	Ribosome	Exosome	Ribosome
>ENST00000606664.1|ENSG00000271959.1|OTTHUMG00000185625.1|OTTHUMT00000470872.1|ENST00000606664|ENSG00000271959|2961|	0	Cytoplasm	Exosome	Cytoplasm
>ENST00000434051.1|ENSG00000231528.3|OTTHUMG00000020516.4|OTTHUMT00000144713.2|FAM225A-201|FAM225A|6100|	0	Nucleus	Cytoplasm	Exosome
>ENST00000657886.1|ENSG00000233901.8|OTTHUMG00000020778.23|OTTHUMT00000054573.2|LINC01503-210|LINC01503|974|	0	Cytoplasm	Cytoplasm	Nucleus
>ENST00000421697.2|ENSG00000205696.5|OTTHUMG00000017542.2|OTTHUMT00000046425.1|ADARB2-AS1-202|ADARB2-AS1|637|	0	Cytoplasm	Nucleus	Nucleus
>ENST00000535078.2|ENSG00000205885.8|OTTHUMG00000168164.1|OTTHUMT00000398552.1|C1RL-AS1-203|C1RL-AS1|833|	0	Cytoplasm	Cytoplasm	Cytoplasm
>ENST00000414407.1|ENSG00000237879.1|OTTHUMG00000016676.1|OTTHUMT00000044371.1|LINC00398-201|LINC00398|906|	0	Cytoplasm	Cytoplasm	Cytoplasm
>ENST00000639766.1|ENSG00000283828.1|OTTHUMG00000191998.1|OTTHUMT00000491899.1|ENST00000639766|ENSG00000283828|2238|	0	Cytoplasm	Cytoplasm	Cytoplasm
>ENST00000354296.9|ENSG00000290823.1|-|OTTHUMT00000417607.1|ENST00000354296|ENSG00000290823|955|	0	Cytoplasm	Cytoplasm	Nucleus
>ENST00000399702.6|ENSG00000291228.1|-|OTTHUMT00000250833.2|ENST00000399702|ENSG00000291228|2762|	0	Cytoplasm	Cytoplasm	Cytoplasm
>ENST00000564646.1|ENSG00000261226.1|OTTHUMG00000176349.1|OTTHUMT00000431803.1|ENST00000564646|ENSG00000261226|2873|	0	Cytoplasm	Cytoplasm	Cytoplasm
>ENST00000378347.2|ENSG00000205018.2|OTTHUMG00000175522.2|OTTHUMT00000430363.2|ENST00000378347|ENSG00000205018|1812|	0	Ribosome	Ribosome	Ribosome
>ENST00000577309.1|ENSG00000265043.1|OTTHUMG00000175986.2|OTTHUMT00000431348.2|ENST00000577309|ENSG00000265043|3703|	0	Cytoplasm	Cytoplasm	Exosome
>ENST00000583224.3|ENSG00000263571.3|OTTHUMG00000179676.3|OTTHUMT00000447576.3|ENST00000583224|ENSG00000263571|3810|	0	Cytoplasm	Cytoplasm	Nucleus
>ENST00000505793.1|ENSG00000250107.1|OTTHUMG00000162163.1|OTTHUMT00000367676.1|CACNA1G-AS1-202|CACNA1G-AS1|1433|	0	Cytoplasm	Cytoplasm	Cytoplasm
>ENST00000588701.2|ENSG00000266998.2|OTTHUMG00000177710.1|OTTHUMT00000438616.1|ENST00000588701|ENSG00000266998|3420|	0	Cytoplasm	Cytoplasm	Cytoplasm
>ENST00000687686.1|ENSG00000288919.1|-|-|ENST00000687686|ENSG00000288919|1359|	0	Exosome	Nucleus	Cytoplasm
>ENST00000651871.1|ENSG00000286063.1|OTTHUMG00000192795.1|OTTHUMT00000499166.1|ENST00000651871|ENSG00000286063|4106|	0	Cytoplasm	Cytoplasm	Cytoplasm
>ENST00000686642.1|ENSG00000174403.17|OTTHUMG00000048002.3|-|CRMA-206|CRMA|3337|	0	Cytoplasm	Cytoplasm	Cytoplasm
>ENST00000442815.1|ENSG00000237989.2|OTTHUMG00000086865.1|OTTHUMT00000195623.1|LINC01679-201|LINC01679|2798|	0	Cytoplasm	Cytoplasm	Cytoplasm
>ENST00000380008.2|ENSG00000205424.2|OTTHUMG00000090417.2|OTTHUMT00000206848.2|PCBP3-AS1-201|PCBP3-AS1|5034|	0	Cytoplasm	Cytoplasm	Nucleus
>ENST00000661478.1|ENSG00000287652.1|OTTHUMG00000194353.1|OTTHUMT00000514760.1|ENST00000661478|ENSG00000287652|525|	0	Ribosome	Exosome	Cytoplasm
>ENST00000638795.1|ENSG00000284391.1|OTTHUMG00000191994.1|OTTHUMT00000491891.1|ENST00000638795|ENSG00000284391|1529|	0	Cytoplasm	Cytoplasm	Cytoplasm
>ENST00000686198.1|ENSG00000255320.2|OTTHUMG00000166866.1|-|ENST00000686198|ENSG00000255320|1001|	0	Cytoplasm	Cytoplasm	Cytoplasm
>ENST00000647729.1|ENSG00000285649.1|OTTHUMG00000192656.1|OTTHUMT00000498739.1|ENST00000647729|ENSG00000285649|2044|	1	Cytoplasm	Cytoplasm	Cytoplasm
>ENST00000634905.2|ENSG00000291068.1|-|OTTHUMT00000488432.1|ENST00000634905|ENSG00000291068|2975|	1	Cytoplasm	Cytoplasm	Cytoplasm
>ENST00000565519.2|ENSG00000261572.2|OTTHUMG00000175702.1|OTTHUMT00000430881.1|ENST00000565519|ENSG00000261572|1912|	1	Nucleus	Exosome	Cytoplasm
>ENST00000488190.1|ENSG00000240521.1|OTTHUMG00000159518.1|OTTHUMT00000355926.1|ENST00000488190|ENSG00000240521|1414|	1	Ribosome	Cytoplasm	Nucleus
>ENST00000664062.1|ENSG00000251075.2|OTTHUMG00000159915.5|OTTHUMT00000525648.1|HTT-AS-204|HTT-AS|1985|	1	Cytoplasm	Cytoplasm	Cytoplasm
>ENST00000606662.2|ENSG00000271918.2|OTTHUMG00000185552.1|OTTHUMT00000470700.1|ENST00000606662|ENSG00000271918|1638|	1	Cytoplasm	Exosome	Cytoplasm
>ENST00000603791.1|ENSG00000270504.1|OTTHUMG00000185108.1|OTTHUMT00000469606.1|ENST00000603791|ENSG00000270504|2761|	1	Cytoplasm	Cytoplasm	Cytoplasm
>ENST00000664457.1|ENSG00000287562.1|OTTHUMG00000193845.2|OTTHUMT00000505315.2|ENST00000664457|ENSG00000287562|4799|	1	Cytoplasm	Cytoplasm	Cytoplasm
>ENST00000529252.2|ENSG00000225725.4|OTTHUMG00000165403.3|OTTHUMT00000383806.2|FAM66E-201|FAM66E|1433|	1	Cytoplasm	Cytoplasm	Cytoplasm
>ENST00000523063.5|ENSG00000253642.6|OTTHUMG00000163972.6|OTTHUMT00000376623.2|ENST00000523063|ENSG00000253642|766|	1	Cytoplasm	Cytoplasm	Cytoplasm
>ENST00000529743.2|ENSG00000254973.2|OTTHUMG00000165152.2|OTTHUMT00000382210.2|ENST00000529743|ENSG00000254973|1857|	1	Ribosome	Cytoplasm	Cytoplasm
>ENST00000525376.1|ENSG00000254533.1|OTTHUMG00000165187.1|OTTHUMT00000382536.1|ENST00000525376|ENSG00000254533|572|	1	Cytoplasm	Cytoplasm	Nucleus
>ENST00000653047.1|ENSG00000204054.14|OTTHUMG00000020783.66|OTTHUMT00000514015.1|LINC00963-222|LINC00963|1257|	1	Ribosome	Cytoplasm	Cytoplasm
>ENST00000543008.2|ENSG00000205488.9|OTTHUMG00000168090.2|OTTHUMT00000398076.2|CALML3-AS1-202|CALML3-AS1|8739|	1	Cytoplasm	Cytoplasm	Cytoplasm
>ENST00000622671.2|ENSG00000278743.2|OTTHUMG00000187136.1|OTTHUMT00000474472.1|ENST00000622671|ENSG00000278743|734|	1	Cytoplasm	Exosome	Cytoplasm
>ENST00000619323.2|ENSG00000275180.2|OTTHUMG00000187150.1|OTTHUMT00000474496.1|ENST00000619323|ENSG00000275180|1043|	1	Nucleus	Nucleus	Cytoplasm
>ENST00000501726.2|ENSG00000247982.7|OTTHUMG00000172641.2|OTTHUMT00000419622.1|LINC00926-201|LINC00926|2538|	1	Cytoplasm	Cytoplasm	Ribosome
>ENST00000563192.2|ENSG00000260260.3|OTTHUMG00000177010.1|OTTHUMT00000434795.1|SNHG19-201|SNHG19|394|	1	Ribosome	Ribosome	Ribosome
>ENST00000612833.1|ENSG00000276337.1|OTTHUMG00000187080.1|OTTHUMT00000474383.1|ENST00000612833|ENSG00000276337|4001|	1	Cytoplasm	Nucleus	Nucleus
>ENST00000582866.1|ENSG00000263731.1|OTTHUMG00000178529.2|OTTHUMT00000442382.1|ENST00000582866|ENSG00000263731|2682|	1	Cytoplasm	Cytoplasm	Cytoplasm
>ENST00000587762.2|ENSG00000267519.6|OTTHUMG00000181848.2|OTTHUMT00000457941.2|MIR23AHG-201|MIR23AHG|19049|	1	Cytoplasm	Cytoplasm	Cytoplasm
>ENST00000455929.1|ENSG00000233061.1|OTTHUMG00000009973.1|OTTHUMT00000027639.1|TTLL7-IT1-201|TTLL7-IT1|2921|	2	Cytoplasm	Cytoplasm	Cytoplasm
>ENST00000661054.1|ENSG00000287831.1|OTTHUMG00000195745.1|OTTHUMT00000528575.1|ENST00000661054|ENSG00000287831|2518|	2	Cytoplasm	Cytoplasm	Cytoplasm
>ENST00000656264.1|ENSG00000277701.5|OTTHUMG00000188202.4|OTTHUMT00000476582.3|ENST00000656264|ENSG00000277701|3870|	2	Cytoplasm	Cytoplasm	Cytoplasm
>ENST00000669335.1|ENSG00000288565.1|OTTHUMG00000153065.3|OTTHUMT00000528852.1|ENST00000669335|ENSG00000288565|4963|	2	Nucleus	Cytoplasm	Cytoplasm
>ENST00000636210.1|ENSG00000283175.1|OTTHUMG00000191675.1|OTTHUMT00000489245.1|ENST00000636210|ENSG00000283175|1973|	2	Cytoplasm	Cytoplasm	Cytoplasm
>ENST00000608029.1|ENSG00000272862.1|OTTHUMG00000186264.1|OTTHUMT00000472524.1|ENST00000608029|ENSG00000272862|497|	2	Ribosome	Cytoplasm	Cytoplasm
>ENST00000668669.1|ENSG00000251442.8|OTTHUMG00000160897.15|OTTHUMT00000527169.1|LINC01094-216|LINC01094|2476|	2	Cytoplasm	Cytoplasm	Cytoplasm
>ENST00000419766.5|ENSG00000197085.11|OTTHUMG00000153007.5|OTTHUMT00000475243.1|NPSR1-AS1-202|NPSR1-AS1|4821|	2	Cytoplasm	Cytoplasm	Cytoplasm
>ENST00000456049.1|ENSG00000224223.1|OTTHUMG00000156070.1|OTTHUMT00000342925.1|VSTM2A-OT1-201|VSTM2A-OT1|3031|	2	Cytoplasm	Cytoplasm	Cytoplasm
>ENST00000663862.1|ENSG00000233420.2|OTTHUMG00000153893.2|OTTHUMT00000523272.1|ENST00000663862|ENSG00000233420|3388|	2	Cytoplasm	Cytoplasm	Cytoplasm
>ENST00000514599.5|ENSG00000250295.6|OTTHUMG00000164493.1|OTTHUMT00000378988.1|RDH10-AS1-201|RDH10-AS1|3261|	2	Cytoplasm	Cytoplasm	Cytoplasm
>ENST00000658571.1|ENSG00000287957.1|OTTHUMG00000195450.1|OTTHUMT00000526946.1|ENST00000658571|ENSG00000287957|3876|	2	Cytoplasm	Cytoplasm	Cytoplasm
>ENST00000666115.1|ENSG00000288015.1|OTTHUMG00000194965.1|OTTHUMT00000523454.1|ENST00000666115|ENSG00000288015|2230|	2	Cytoplasm	Cytoplasm	Cytoplasm
>ENST00000624456.1|ENSG00000280169.1|OTTHUMG00000182528.1|OTTHUMT00000462186.1|ENST00000624456|ENSG00000280169|2203|	2	Cytoplasm	Cytoplasm	Cytoplasm
>ENST00000663663.1|ENSG00000272274.4|OTTHUMG00000185758.6|OTTHUMT00000523104.1|LINC00551-204|LINC00551|2666|	2	Cytoplasm	Cytoplasm	Cytoplasm
>ENST00000652247.1|ENSG00000257522.7|OTTHUMG00000170373.5|OTTHUMT00000502121.1|ENST00000652247|ENSG00000257522|1231|	2	Cytoplasm	Cytoplasm	Cytoplasm
>ENST00000649140.1|ENSG00000285979.1|OTTHUMG00000193291.1|OTTHUMT00000500660.1|ENST00000649140|ENSG00000285979|3524|	2	Cytoplasm	Cytoplasm	Cytoplasm
>ENST00000660673.1|ENSG00000225280.7|OTTHUMG00000032023.3|OTTHUMT00000521960.1|ENST00000660673|ENSG00000225280|1066|	2	Cytoplasm	Cytoplasm	Cytoplasm
>ENST00000653599.1|ENSG00000286523.1|OTTHUMG00000194988.1|OTTHUMT00000523541.1|ENST00000653599|ENSG00000286523|3066|	2	Cytoplasm	Cytoplasm	Cytoplasm
>ENST00000685728.1|ENSG00000289591.2|-|-|ENST00000685728|ENSG00000289591|1640|	2	Cytoplasm	Cytoplasm	Cytoplasm
>ENST00000671560.1|ENSG00000287661.1|OTTHUMG00000195723.1|OTTHUMT00000528445.1|ENST00000671560|ENSG00000287661|1861|	3	Cytoplasm	Cytoplasm	Cytoplasm
>ENST00000702238.1|ENSG00000289355.2|-|-|ENST00000702238|ENSG00000289355|1395|	3	Cytoplasm	Cytoplasm	Cytoplasm
>ENST00000659290.1|ENSG00000287338.1|OTTHUMG00000195717.1|OTTHUMT00000528403.1|ENST00000659290|ENSG00000287338|2297|	3	Cytoplasm	Cytoplasm	Cytoplasm
>ENST00000653353.1|ENSG00000231768.2|OTTHUMG00000037976.8|OTTHUMT00000092697.2|LINC01354-204|LINC01354|2887|	3	Cytoplasm	Cytoplasm	Cytoplasm
>ENST00000664950.1|ENSG00000287633.1|OTTHUMG00000195816.1|OTTHUMT00000528892.1|ENST00000664950|ENSG00000287633|1915|	3	Nucleus	Nucleus	Ribosome
>ENST00000649127.1|ENSG00000215808.4|OTTHUMG00000039532.4|OTTHUMT00000498328.2|LINC01139-204|LINC01139|1061|	3	Cytoplasm	Cytoplasm	Cytoplasm
>ENST00000659037.1|ENSG00000286747.1|OTTHUMG00000194728.1|OTTHUMT00000521250.1|ENST00000659037|ENSG00000286747|864|	3	Cytoplasm	Cytoplasm	Nucleus
>ENST00000621134.4|ENSG00000237667.7|OTTHUMG00000151368.6|OTTHUMT00000322403.2|LINC01115-202|LINC01115|1519|	3	Ribosome	Cytoplasm	Cytoplasm
>ENST00000435237.1|ENSG00000233005.2|OTTHUMG00000151796.3|OTTHUMT00000323950.2|ENST00000435237|ENSG00000233005|488|	3	Nucleus	Cytoplasm	Cytoplasm
>ENST00000453451.5|ENSG00000226994.9|OTTHUMG00000195988.1|OTTHUMT00000325417.2|ENST00000453451|ENSG00000226994|580|	3	Ribosome	Nucleus	Cytoplasm
>ENST00000506009.2|ENSG00000250116.2|OTTHUMG00000164842.1|OTTHUMT00000380572.1|RHOQ-AS1-201|RHOQ-AS1|1519|	3	Cytoplasm	Cytoplasm	Cytoplasm
>ENST00000666273.1|ENSG00000287250.1|OTTHUMG00000195623.1|OTTHUMT00000527880.1|ENST00000666273|ENSG00000287250|1154|	3	Nucleus	Cytoplasm	Cytoplasm
>ENST00000393515.8|ENSG00000291127.1|-|OTTHUMT00000323522.1|ANKRD36BP2-202|ANKRD36BP2|1812|	3	Cytoplasm	Cytoplasm	Cytoplasm
>ENST00000610202.2|ENSG00000272902.2|OTTHUMG00000186030.2|OTTHUMT00000472087.2|TBC1D8-AS1-201|TBC1D8-AS1|2478|	3	Cytoplasm	Cytoplasm	Cytoplasm
>ENST00000627215.1|ENSG00000281162.4|OTTHUMG00000189566.1|OTTHUMT00000479975.1|LINC01127-202|LINC01127|3727|	3	Nucleus	Nucleus	Cytoplasm
>ENST00000690368.1|ENSG00000235597.3|OTTHUMG00000153050.33|-|LINC01102-236|LINC01102|1402|	3	Nucleus	Cytoplasm	Cytoplasm
>ENST00000667846.1|ENSG00000228528.2|OTTHUMG00000153054.5|OTTHUMT00000329249.2|ENST00000667846|ENSG00000228528|1147|	3	Cytoplasm	Nucleus	Cytoplasm
>ENST00000662784.1|ENSG00000269707.2|OTTHUMG00000182993.2|OTTHUMT00000527699.1|ENST00000662784|ENSG00000269707|1985|	3	Nucleus	Cytoplasm	Cytoplasm
>ENST00000645030.2|ENSG00000172965.17|OTTHUMG00000150313.58|OTTHUMT00000494277.2|MIR4435-2HG-226|MIR4435-2HG|858|	3	Cytoplasm	Cytoplasm	Cytoplasm
>ENST00000342892.4|ENSG00000204380.4|OTTHUMG00000153965.2|OTTHUMT00000333244.1|PKP4-AS1-201|PKP4-AS1|4067|	3	Cytoplasm	Cytoplasm	Cytoplasm
>ENST00000447111.1|ENSG00000231903.1|OTTHUMG00000154582.1|OTTHUMT00000336165.1|ENST00000447111|ENSG00000231903|311|	3	Exosome	Nucleus	Cytoplasm
>ENST00000437438.1|ENSG00000215023.2|OTTHUMG00000151472.1|OTTHUMT00000322791.1|ENST00000437438|ENSG00000215023|739|	3	Cytoplasm	Cytoplasm	Cytoplasm
>ENST00000630404.1|ENSG00000281691.1|OTTHUMG00000189567.1|OTTHUMT00000479980.1|RBM5-AS1-201|RBM5-AS1|1386|	3	Cytoplasm	Cytoplasm	Cytoplasm
>ENST00000471265.1|ENSG00000243715.1|OTTHUMG00000158579.1|OTTHUMT00000351401.1|CACNA2D3-AS1-201|CACNA2D3-AS1|2078|	3	Cytoplasm	Cytoplasm	Cytoplasm
>ENST00000660849.1|ENSG00000288105.1|OTTHUMG00000195604.1|OTTHUMT00000527720.1|ENST00000660849|ENSG00000288105|1333|	3	Cytoplasm	Cytoplasm	Cytoplasm
>ENST00000658424.1|ENSG00000288079.1|OTTHUMG00000195654.1|OTTHUMT00000528066.1|ENST00000658424|ENSG00000288079|4451|	3	Nucleus	Cytoplasm	Cytoplasm
>ENST00000662602.1|ENSG00000242880.2|OTTHUMG00000159303.9|OTTHUMT00000523788.1|ENST00000662602|ENSG00000242880|1021|	3	Cytoplasm	Cytoplasm	Cytoplasm
>ENST00000423298.5|ENSG00000290862.1|-|OTTHUMT00000344974.2|NMRAL2P-204|NMRAL2P|1792|	3	Cytoplasm	Cytoplasm	Cytoplasm
>ENST00000702512.1|ENSG00000290021.1|-|-|ENST00000702512|ENSG00000290021|355|	3	Cytoplasm	Cytoplasm	Nucleus
>ENST00000696855.1|ENSG00000286292.2|OTTHUMG00000194743.1|-|ENST00000696855|ENSG00000286292|1143|	3	Cytoplasm	Cytoplasm	Cytoplasm
>ENST00000512642.3|ENSG00000248925.3|OTTHUMG00000161587.1|OTTHUMT00000365461.1|PDCD6-DT-201|PDCD6-DT|1085|	3	Cytoplasm	Cytoplasm	Cytoplasm
>ENST00000691419.1|ENSG00000251365.6|OTTHUMG00000161703.4|-|LINC02236-209|LINC02236|2386|	3	Cytoplasm	Cytoplasm	Cytoplasm
>ENST00000660096.1|ENSG00000287790.1|OTTHUMG00000195300.1|OTTHUMT00000526031.1|ENST00000660096|ENSG00000287790|2296|	3	Cytoplasm	Cytoplasm	Cytoplasm
>ENST00000506884.2|ENSG00000152931.9|OTTHUMG00000162213.5|OTTHUMT00000368802.2|PART1-202|PART1|3240|	3	Cytoplasm	Cytoplasm	Cytoplasm
>ENST00000513386.1|ENSG00000248529.5|OTTHUMG00000162438.1|OTTHUMT00000368916.1|ENST00000513386|ENSG00000248529|1676|	3	Cytoplasm	Cytoplasm	Cytoplasm
>ENST00000656444.1|ENSG00000236882.9|OTTHUMG00000122084.6|OTTHUMT00000525320.1|LINC01554-204|LINC01554|1585|	3	Nucleus	Ribosome	Cytoplasm
>ENST00000514240.1|ENSG00000251293.1|OTTHUMG00000162926.1|OTTHUMT00000371062.1|ENST00000514240|ENSG00000251293|433|	3	Cytoplasm	Cytoplasm	Cytoplasm
>ENST00000639283.1|ENSG00000283897.2|OTTHUMG00000192000.2|OTTHUMT00000491905.1|ENST00000639283|ENSG00000283897|2195|	3	Cytoplasm	Cytoplasm	Ribosome
>ENST00000666936.1|ENSG00000287203.1|OTTHUMG00000195112.1|OTTHUMT00000524543.1|ENST00000666936|ENSG00000287203|875|	3	Exosome	Cytoplasm	Cytoplasm
>ENST00000566733.3|ENSG00000260604.3|OTTHUMG00000175886.3|OTTHUMT00000431237.2|ENST00000566733|ENSG00000260604|7153|	3	Cytoplasm	Cytoplasm	Cytoplasm
>ENST00000606743.1|ENSG00000272221.1|OTTHUMG00000185727.1|OTTHUMT00000471081.1|ENST00000606743|ENSG00000272221|1207|	3	Cytoplasm	Cytoplasm	Cytoplasm
>ENST00000453426.2|ENSG00000204261.9|OTTHUMG00000140123.2|OTTHUMT00000276212.2|PSMB8-AS1-205|PSMB8-AS1|1272|	3	Cytoplasm	Cytoplasm	Cytoplasm
>ENST00000701429.1|ENSG00000286084.3|OTTHUMG00000193734.2|-|ENST00000701429|ENSG00000286084|2510|	3	Cytoplasm	Cytoplasm	Cytoplasm
>ENST00000606160.1|ENSG00000272428.1|OTTHUMG00000185821.1|OTTHUMT00000471379.1|ENST00000606160|ENSG00000272428|391|	3	Cytoplasm	Cytoplasm	Cytoplasm
>ENST00000667807.1|ENSG00000287094.1|OTTHUMG00000194758.1|OTTHUMT00000521641.1|ENST00000667807|ENSG00000287094|716|	3	Cytoplasm	Nucleus	Cytoplasm
>ENST00000424421.2|ENSG00000225924.2|OTTHUMG00000191683.1|OTTHUMT00000489386.1|TAB2-AS1-201|TAB2-AS1|730|	3	Ribosome	Cytoplasm	Cytoplasm
>ENST00000663591.1|ENSG00000287092.1|OTTHUMG00000195482.1|OTTHUMT00000527178.1|ENST00000663591|ENSG00000287092|1470|	3	Cytoplasm	Cytoplasm	Cytoplasm
>ENST00000610240.1|ENSG00000273100.1|OTTHUMG00000185871.2|OTTHUMT00000471580.2|ENST00000610240|ENSG00000273100|980|	3	Nucleus	Nucleus	Nucleus
>ENST00000472838.1|ENSG00000241345.1|OTTHUMG00000157317.1|OTTHUMT00000348429.1|ENST00000472838|ENSG00000241345|1754|	3	Cytoplasm	Cytoplasm	Cytoplasm
>ENST00000656456.1|ENSG00000287740.1|OTTHUMG00000195977.1|OTTHUMT00000527249.1|ENST00000656456|ENSG00000287740|1839|	3	Cytoplasm	Cytoplasm	Cytoplasm
>ENST00000659561.1|ENSG00000286542.1|OTTHUMG00000195645.1|OTTHUMT00000527943.1|ENST00000659561|ENSG00000286542|722|	3	Cytoplasm	Cytoplasm	Cytoplasm
>ENST00000656016.1|ENSG00000287467.1|OTTHUMG00000194673.1|OTTHUMT00000520541.1|ENST00000656016|ENSG00000287467|1290|	3	Cytoplasm	Cytoplasm	Cytoplasm
>ENST00000650445.2|ENSG00000254101.8|OTTHUMG00000164139.20|OTTHUMT00000498564.2|LINC02055-216|LINC02055|1384|	3	Cytoplasm	Cytoplasm	Cytoplasm
>ENST00000660704.1|ENSG00000285683.2|OTTHUMG00000192781.2|OTTHUMT00000522211.1|ENST00000660704|ENSG00000285683|540|	3	Cytoplasm	Cytoplasm	Cytoplasm
>ENST00000692495.1|ENSG00000254812.3|OTTHUMG00000165185.1|-|ENST00000692495|ENSG00000254812|540|	3	Exosome	Cytoplasm	Nucleus
>ENST00000451340.2|ENSG00000237009.2|OTTHUMG00000019461.1|OTTHUMT00000051555.1|GLIS3-AS1-201|GLIS3-AS1|734|	3	Cytoplasm	Cytoplasm	Cytoplasm
>ENST00000656603.1|ENSG00000286685.3|OTTHUMG00000194923.1|OTTHUMT00000523170.1|ENST00000656603|ENSG00000286685|2238|	3	Cytoplasm	Cytoplasm	Cytoplasm
>ENST00000668812.1|ENSG00000287986.1|OTTHUMG00000194669.1|OTTHUMT00000520522.1|ENST00000668812|ENSG00000287986|530|	3	Ribosome	Cytoplasm	Cytoplasm
>ENST00000565670.1|ENSG00000290907.1|-|OTTHUMT00000420107.1|ENST00000565670|ENSG00000290907|1750|	3	Nucleus	Cytoplasm	Cytoplasm
>ENST00000671372.1|ENSG00000224958.6|OTTHUMG00000019962.6|OTTHUMT00000521327.1|PGM5-AS1-207|PGM5-AS1|2187|	3	Nucleus	Cytoplasm	Cytoplasm
>ENST00000647389.1|ENSG00000231806.4|OTTHUMG00000020270.4|OTTHUMT00000494494.1|PCAT7-203|PCAT7|2342|	3	Cytoplasm	Cytoplasm	Cytoplasm
>ENST00000659311.1|ENSG00000215244.4|OTTHUMG00000186111.5|OTTHUMT00000524603.1|LINC02649-202|LINC02649|1543|	3	Cytoplasm	Cytoplasm	Cytoplasm
>ENST00000450890.5|ENSG00000229656.9|OTTHUMG00000017934.2|OTTHUMT00000047511.1|ITGB1-DT-202|ITGB1-DT|1048|	3	Cytoplasm	Nucleus	Cytoplasm
>ENST00000649743.1|ENSG00000277288.5|OTTHUMG00000189253.2|OTTHUMT00000479175.2|LINC02881-202|LINC02881|1110|	3	Nucleus	Cytoplasm	Cytoplasm
>ENST00000457147.1|ENSG00000227540.1|OTTHUMG00000018458.1|OTTHUMT00000048624.1|DNAJC9-AS1-202|DNAJC9-AS1|762|	3	Ribosome	Nucleus	Nucleus
>ENST00000595595.1|ENSG00000268584.1|OTTHUMG00000182569.1|OTTHUMT00000462466.1|ENST00000595595|ENSG00000268584|795|	3	Ribosome	Cytoplasm	Cytoplasm
>ENST00000651408.1|ENSG00000286116.1|OTTHUMG00000193464.1|OTTHUMT00000501882.1|ENST00000651408|ENSG00000286116|4205|	3	Cytoplasm	Cytoplasm	Cytoplasm
>ENST00000710656.1|ENSG00000269821.2|OTTHUMG00000171022.2|-|KCNQ1OT1-202|KCNQ1OT1|679|	3	Cytoplasm	Cytoplasm	Cytoplasm
>ENST00000528366.1|ENSG00000255521.3|OTTHUMG00000166326.2|OTTHUMT00000389172.1|CD44-DT-201|CD44-DT|1102|	3	Cytoplasm	Cytoplasm	Cytoplasm
>ENST00000543907.2|ENSG00000256196.2|OTTHUMG00000167802.2|OTTHUMT00000396348.2|ENST00000543907|ENSG00000256196|2572|	3	Cytoplasm	Cytoplasm	Cytoplasm
>ENST00000526036.1|ENSG00000254837.2|OTTHUMG00000150368.2|OTTHUMT00000317865.2|LIPT2-AS1-201|LIPT2-AS1|2493|	3	Cytoplasm	Nucleus	Cytoplasm
>ENST00000661495.1|ENSG00000250166.4|OTTHUMG00000169038.5|OTTHUMT00000520568.1|C2CD5-AS1-203|C2CD5-AS1|857|	3	Cytoplasm	Cytoplasm	Cytoplasm
>ENST00000540625.5|ENSG00000255750.6|OTTHUMG00000169177.2|OTTHUMT00000402726.1|ENST00000540625|ENSG00000255750|483|	3	Exosome	Cytoplasm	Nucleus
>ENST00000690337.1|ENSG00000286351.2|OTTHUMG00000194616.1|-|ENST00000690337|ENSG00000286351|413|	3	Ribosome	Cytoplasm	Cytoplasm
>ENST00000549161.5|ENSG00000257467.6|OTTHUMG00000170246.2|OTTHUMT00000408170.1|PPFIA2-AS1-202|PPFIA2-AS1|1080|	3	Cytoplasm	Cytoplasm	Cytoplasm
>ENST00000552707.1|ENSG00000257222.1|OTTHUMG00000170477.1|OTTHUMT00000409328.1|ENST00000552707|ENSG00000257222|374|	3	Ribosome	Cytoplasm	Cytoplasm
>ENST00000668325.1|ENSG00000288523.1|OTTHUMG00000168421.3|OTTHUMT00000525654.1|ENST00000668325|ENSG00000288523|2951|	3	Cytoplasm	Cytoplasm	Cytoplasm
>ENST00000662515.1|ENSG00000287876.1|OTTHUMG00000194719.1|OTTHUMT00000521189.1|ENST00000662515|ENSG00000287876|2101|	3	Cytoplasm	Cytoplasm	Cytoplasm
>ENST00000648060.1|ENSG00000285572.2|OTTHUMG00000192715.2|OTTHUMT00000498922.1|ENST00000648060|ENSG00000285572|1772|	3	Cytoplasm	Ribosome	Cytoplasm
>ENST00000636252.1|ENSG00000283384.1|OTTHUMG00000191618.1|OTTHUMT00000488862.1|ENST00000636252|ENSG00000283384|1468|	3	Cytoplasm	Cytoplasm	Cytoplasm
>ENST00000649245.1|ENSG00000258107.3|OTTHUMG00000170374.3|OTTHUMT00000500178.1|ENST00000649245|ENSG00000258107|801|	3	Nucleus	Cytoplasm	Cytoplasm
>ENST00000555480.5|ENSG00000258422.6|OTTHUMG00000171324.2|OTTHUMT00000412998.1|ENST00000555480|ENSG00000258422|566|	3	Ribosome	Cytoplasm	Nucleus
>ENST00000554926.1|ENSG00000259124.1|OTTHUMG00000171618.1|OTTHUMT00000414485.1|ENST00000554926|ENSG00000259124|632|	3	Cytoplasm	Cytoplasm	Cytoplasm
>ENST00000555875.1|ENSG00000258672.1|OTTHUMG00000171511.1|OTTHUMT00000413820.1|ENST00000555875|ENSG00000258672|493|	3	Ribosome	Cytoplasm	Nucleus
>ENST00000651136.1|ENSG00000286110.1|OTTHUMG00000193502.1|OTTHUMT00000502439.1|ENST00000651136|ENSG00000286110|2623|	3	Cytoplasm	Cytoplasm	Cytoplasm
>ENST00000562992.1|ENSG00000260693.1|OTTHUMG00000175650.1|OTTHUMT00000430714.1|ENST00000562992|ENSG00000260693|701|	3	Cytoplasm	Cytoplasm	Cytoplasm
>ENST00000671663.1|ENSG00000250007.8|OTTHUMG00000172256.3|OTTHUMT00000526642.1|GJD2-DT-204|GJD2-DT|3104|	3	Cytoplasm	Cytoplasm	Cytoplasm
>ENST00000693659.1|ENSG00000288808.1|-|-|ENST00000693659|ENSG00000288808|597|	3	Ribosome	Ribosome	Nucleus
>ENST00000557887.1|ENSG00000291028.1|-|OTTHUMT00000418591.1|LINC00933-202|LINC00933|2606|	3	Nucleus	Cytoplasm	Cytoplasm
>ENST00000566927.1|ENSG00000261659.2|OTTHUMG00000172952.2|OTTHUMT00000421458.1|ENST00000566927|ENSG00000261659|407|	3	Nucleus	Cytoplasm	Cytoplasm
>ENST00000634367.2|ENSG00000283003.4|OTTHUMG00000191611.3|OTTHUMT00000488836.2|ENST00000634367|ENSG00000283003|953|	3	Cytoplasm	Cytoplasm	Cytoplasm
>ENST00000637635.1|ENSG00000260573.4|OTTHUMG00000173394.6|OTTHUMT00000489494.1|ENST00000637635|ENSG00000260573|683|	3	Cytoplasm	Cytoplasm	Cytoplasm
>ENST00000562450.1|ENSG00000261141.1|OTTHUMG00000176471.1|OTTHUMT00000432150.1|ENST00000562450|ENSG00000261141|593|	3	Ribosome	Cytoplasm	Cytoplasm
>ENST00000582780.1|ENSG00000265519.1|OTTHUMG00000179073.1|OTTHUMT00000444653.1|ENST00000582780|ENSG00000265519|347|	3	Cytoplasm	Nucleus	Cytoplasm
>ENST00000580085.1|ENSG00000266490.1|OTTHUMG00000179007.1|OTTHUMT00000444360.1|ENST00000580085|ENSG00000266490|462|	3	Cytoplasm	Cytoplasm	Cytoplasm
>ENST00000659958.1|ENSG00000279668.4|OTTHUMG00000191697.2|OTTHUMT00000520778.1|ENST00000659958|ENSG00000279668|913|	3	Cytoplasm	Cytoplasm	Cytoplasm
>ENST00000582685.1|ENSG00000263435.1|OTTHUMG00000179670.1|OTTHUMT00000447566.1|ENST00000582685|ENSG00000263435|323|	3	Nucleus	Cytoplasm	Cytoplasm
>ENST00000590398.7|ENSG00000267506.7|OTTHUMG00000176089.5|OTTHUMT00000431491.2|ENST00000590398|ENSG00000267506|2453|	3	Cytoplasm	Nucleus	Nucleus
>ENST00000587754.1|ENSG00000267279.3|OTTHUMG00000180046.3|OTTHUMT00000449443.1|ENST00000587754|ENSG00000267279|735|	3	Cytoplasm	Cytoplasm	Cytoplasm
>ENST00000668999.1|ENSG00000269086.3|OTTHUMG00000182958.15|OTTHUMT00000508331.1|LINC02965-211|LINC02965|2117|	3	Exosome	Cytoplasm	Cytoplasm
>ENST00000589025.6|ENSG00000266916.9|OTTHUMG00000181988.5|OTTHUMT00000458535.2|ZNF793-AS1-205|ZNF793-AS1|913|	3	Cytoplasm	Cytoplasm	Cytoplasm
>ENST00000702778.1|ENSG00000290073.1|-|-|ENST00000702778|ENSG00000290073|726|	3	Cytoplasm	Cytoplasm	Nucleus
>ENST00000658035.2|ENSG00000233508.4|OTTHUMG00000032498.3|OTTHUMT00000524579.1|PTPRT-DT-203|PTPRT-DT|2261|	3	Nucleus	Ribosome	Cytoplasm
>ENST00000455392.6|ENSG00000174680.10|OTTHUMG00000081875.2|OTTHUMT00000182264.1|GRIK1-AS1-205|GRIK1-AS1|767|	3	Cytoplasm	Cytoplasm	Cytoplasm
>ENST00000430327.6|ENSG00000280109.3|OTTHUMG00000086743.2|OTTHUMT00000368755.1|PLAC4-202|PLAC4|1011|	3	Cytoplasm	Cytoplasm	Cytoplasm
>ENST00000558085.6|ENSG00000290418.1|-|OTTHUMT00000419147.2|TPTEP1-206|TPTEP1|1738|	3	Cytoplasm	Cytoplasm	Cytoplasm
>ENST00000437071.5|ENSG00000244625.7|OTTHUMG00000150981.10|OTTHUMT00000320774.1|MIATNB-204|MIATNB|1006|	3	Cytoplasm	Cytoplasm	Cytoplasm
>ENST00000623947.1|ENSG00000280025.1|OTTHUMG00000189180.1|OTTHUMT00000479002.1|ENST00000623947|ENSG00000280025|4254|	3	Cytoplasm	Cytoplasm	Cytoplasm
>ENST00000692754.2|ENSG00000289510.2|-|-|ENST00000692754|ENSG00000289510|1211|	3	Ribosome	Cytoplasm	Cytoplasm
>ENST00000597028.1|ENSG00000269053.1|OTTHUMG00000182857.1|OTTHUMT00000464012.1|ENST00000597028|ENSG00000269053|470|	3	Ribosome	Ribosome	Cytoplasm
