# Supplementary material for: A Holistic Analysis of Alzheimer’s Disease-Associated lncRNA Communities Reveals Enhanced lncRNA-miRNA-RBP Regulatory Triad Formation Within Functionally Segregated Clusters
Source: J Mol Neurosci. 2024 Aug 15;74(3):77. doi: 10.1007/s12031-024-02244-0 (PMC11324768; doi:10.1007/s12031-024-02244-0)
Supplement: Supplementary file 44 — (XLSX 1168 kb) [file 12031_2024_2244_MOESM28_ESM.xlsx]

## Sheet: TableS18 - GSE184942_pcg
ensembl_id	gene_biotype	gene_symbol	baseMean	log2FoldChange	lfcSE	stat	pvalue	padj
ENSG00000000938	protein_coding	FGR	368.984	1.10949	0.51844	2.14006	0.0323502	0.799835
ENSG00000003096	protein_coding	KLHL13	215.642	-0.988446	0.445025	-2.2211	0.0263439	0.774662
ENSG00000003402	protein_coding	CFLAR	4149.35	0.579802	0.290299	1.99726	0.0457971	0.840264
ENSG00000005059	protein_coding	MCUB	137.65	1.05808	0.409356	2.58474	0.00974527	0.698021
ENSG00000005981	protein_coding	ASB4	144.102	1.23358	0.590617	2.08862	0.0367418	0.818374
ENSG00000006016	protein_coding	CRLF1	201.678	1.00304	0.286308	3.50336	0.000459436	0.239625
ENSG00000006327	protein_coding	TNFRSF12A	64.4583	1.72543	0.61342	2.8128	0.00491117	0.563051
ENSG00000006468	protein_coding	ETV1	1391.43	-1.32565	0.385808	-3.43603	0.000590307	0.275536
ENSG00000007402	protein_coding	CACNA2D2	306.986	-0.681087	0.300004	-2.27026	0.0231917	0.772034
ENSG00000007866	protein_coding	TEAD3	175.869	0.831181	0.409491	2.02979	0.0423779	0.828607
ENSG00000008513	protein_coding	ST3GAL1	1249.26	0.685731	0.294484	2.32858	0.0198812	0.772034
ENSG00000008516	protein_coding	MMP25	51.7618	0.785059	0.399841	1.96343	0.0495964	0.855334
ENSG00000008517	protein_coding	IL32	78.5912	1.37216	0.562737	2.43836	0.0147539	0.758613
ENSG00000008988	protein_coding	RPS20	5269.72	0.608103	0.256094	2.37453	0.0175712	0.772034
ENSG00000010030	protein_coding	ETV7	35.516	2.69621	0.938921	2.87161	0.00408389	0.519692
ENSG00000010282	protein_coding	HHATL	1129.1	-1.37396	0.486155	-2.82618	0.00471062	0.558377
ENSG00000010379	protein_coding	SLC6A13	292.845	0.963584	0.377336	2.55365	0.0106601	0.707878
ENSG00000010404	protein_coding	IDS	4112.38	0.938424	0.427395	2.19568	0.0281146	0.778568
ENSG00000011028	protein_coding	MRC2	531.224	0.846459	0.374518	2.26013	0.0238131	0.772034
ENSG00000011105	protein_coding	TSPAN9	467.961	0.96222	0.374306	2.57068	0.01015	0.706511
ENSG00000011451	protein_coding	WIZ	2119.62	0.727977	0.33632	2.16453	0.0304233	0.793944
ENSG00000012061	protein_coding	ERCC1	663.054	0.574036	0.286986	2.00022	0.0454761	0.840264
ENSG00000013619	protein_coding	MAMLD1	902.22	1.02951	0.375542	2.7414	0.00611781	0.612946
ENSG00000014914	protein_coding	MTMR11	516.085	0.965581	0.341853	2.82455	0.00473469	0.558377
ENSG00000015133	protein_coding	CCDC88C	386.45	0.803611	0.3836	2.09492	0.0361783	0.8179
ENSG00000015520	protein_coding	NPC1L1	19.913	1.78079	0.79013	2.2538	0.0242089	0.772034
ENSG00000015532	protein_coding	XYLT2	720.78	0.44278	0.213035	2.07843	0.0376696	0.824923
ENSG00000018408	protein_coding	WWTR1	1917.61	1.38009	0.395158	3.49249	0.000478533	0.24557
ENSG00000019505	protein_coding	SYT13	864.612	-0.966761	0.475478	-2.03324	0.0420284	0.828525
ENSG00000020633	protein_coding	RUNX3	65.796	1.39209	0.601363	2.31489	0.0206192	0.772034
ENSG00000022355	protein_coding	GABRA1	1945.49	-1.28986	0.625798	-2.06114	0.0392897	0.825729
ENSG00000023902	protein_coding	PLEKHO1	818.561	0.586783	0.268376	2.18642	0.0287848	0.779694
ENSG00000023909	protein_coding	GCLM	627.777	0.752409	0.376945	1.99607	0.0459263	0.840264
ENSG00000026025	protein_coding	VIM	1612.26	0.935342	0.409428	2.28451	0.0223415	0.772034
ENSG00000026103	protein_coding	FAS	1053.5	1.36367	0.454343	3.00142	0.00268728	0.473869
ENSG00000026508	protein_coding	CD44	3005.45	1.80476	0.667803	2.70253	0.00688142	0.639497
ENSG00000026652	protein_coding	AGPAT4	4147.88	-0.641262	0.304129	-2.10852	0.034986	0.81366
ENSG00000030110	protein_coding	BAK1	180.477	0.638242	0.297691	2.14398	0.0320349	0.799835
ENSG00000034152	protein_coding	MAP2K3	267.62	1.05283	0.444226	2.37003	0.0177869	0.772034
ENSG00000036473	protein_coding	OTC	9.97467	2.61123	0.815197	3.20319	0.00135912	0.362084
ENSG00000037280	protein_coding	FLT4	300.582	1.3737	0.578574	2.37429	0.0175827	0.772034
ENSG00000039068	protein_coding	CDH1	186.576	-0.893727	0.450779	-1.98263	0.0474088	0.84717
ENSG00000039560	protein_coding	RAI14	811.891	0.734863	0.285585	2.57319	0.0100767	0.705148
ENSG00000041515	protein_coding	MYO16	1005.73	-1.09274	0.434619	-2.51425	0.0119287	0.727236
ENSG00000042781	protein_coding	USH2A	102.964	-0.829185	0.338833	-2.44718	0.014398	0.758613
ENSG00000043591	protein_coding	ADRB1	269.197	0.716999	0.339834	2.10985	0.0348714	0.813658
ENSG00000044524	protein_coding	EPHA3	205.863	0.614033	0.254016	2.4173	0.0156361	0.766925
ENSG00000047188	protein_coding	YTHDC2	1700.78	-0.610125	0.260299	-2.34394	0.0190813	0.772034
ENSG00000048052	protein_coding	HDAC9	1081.29	-0.594791	0.282702	-2.10395	0.0353825	0.815437
ENSG00000048342	protein_coding	CC2D2A	1682.45	0.534187	0.231812	2.3044	0.0212004	0.772034
ENSG00000048540	protein_coding	LMO3	3446.76	-0.727536	0.336732	-2.16058	0.0307281	0.794213
ENSG00000050327	protein_coding	ARHGEF5	94.6248	1.02452	0.506983	2.02081	0.0432993	0.830752
ENSG00000051128	protein_coding	HOMER3	188.069	0.727574	0.309321	2.35217	0.0186645	0.772034
ENSG00000051620	protein_coding	HEBP2	559.539	0.863813	0.312846	2.76114	0.00575997	0.602266
ENSG00000053328	protein_coding	METTL24	174.65	0.647055	0.259394	2.49448	0.012614	0.733441
ENSG00000054611	protein_coding	TBC1D22A	939.551	0.43929	0.220518	1.99208	0.046362	0.841398
ENSG00000055070	protein_coding	SZRD1	1004.49	0.845998	0.385729	2.19324	0.0282899	0.778568
ENSG00000056487	protein_coding	PHF21B	376.583	0.760016	0.348962	2.17793	0.029411	0.784985
ENSG00000059378	protein_coding	PARP12	506.123	0.836729	0.361456	2.31489	0.0206192	0.772034
ENSG00000060140	protein_coding	STYK1	111.808	-1.44362	0.537639	-2.6851	0.00725074	0.639497
ENSG00000060566	protein_coding	CREB3L3	4.69517	-3.21399	1.3984	-2.29833	0.0215433	0.772034
ENSG00000063177	protein_coding	RPL18	3156.26	0.714883	0.321872	2.22102	0.0263498	0.774662
ENSG00000063245	protein_coding	EPN1	2765.11	0.600599	0.277233	2.16641	0.0302799	0.793944
ENSG00000063322	protein_coding	MED29	1893.79	0.449341	0.219269	2.04927	0.0404362	0.826223
ENSG00000064218	protein_coding	DMRT3	15.8251	2.7761	1.25724	2.2081	0.0272376	0.778568
ENSG00000064300	protein_coding	NGFR	248.56	1.74411	0.735068	2.37272	0.0176574	0.772034
ENSG00000064886	protein_coding	CHI3L2	1678.08	5.43796	1.23515	4.40269	1.07e-05	0.0233133
ENSG00000064932	protein_coding	SBNO2	888.96	0.643606	0.315073	2.04272	0.04108	0.826223
ENSG00000065320	protein_coding	NTN1	592.45	1.04255	0.40179	2.59477	0.00946549	0.695469
ENSG00000065325	protein_coding	GLP2R	72.295	1.51078	0.768707	1.96535	0.049374	0.854844
ENSG00000065600	protein_coding	PACC1	508.699	-0.821039	0.299788	-2.73873	0.00616771	0.612946
ENSG00000065970	protein_coding	FOXJ2	914.013	0.617242	0.269777	2.28797	0.022139	0.772034
ENSG00000066135	protein_coding	KDM4A	456.212	-0.437574	0.176643	-2.47716	0.0132431	0.738231
ENSG00000066405	protein_coding	CLDN18	85.6557	1.30646	0.444722	2.93771	0.00330648	0.503078
ENSG00000066739	protein_coding	ATG2B	3634.3	-0.483983	0.214471	-2.25664	0.0240308	0.772034
ENSG00000067182	protein_coding	TNFRSF1A	873.35	0.986165	0.404614	2.4373	0.0147974	0.758953
ENSG00000067445	protein_coding	TRO	1025.14	-0.836902	0.26572	-3.14956	0.00163517	0.384227
ENSG00000067715	protein_coding	SYT1	12054.5	-1.20373	0.603499	-1.99458	0.0460887	0.840549
ENSG00000067955	protein_coding	CBFB	1182.49	0.755539	0.315913	2.3916	0.0167749	0.772034
ENSG00000068323	protein_coding	TFE3	1840.5	0.658923	0.295154	2.23247	0.0255838	0.774662
ENSG00000068615	protein_coding	REEP1	944.522	-0.813231	0.411408	-1.9767	0.0480751	0.850194
ENSG00000069206	protein_coding	ADAM7	52.8441	-1.4698	0.70634	-2.08086	0.0374467	0.823449
ENSG00000069493	protein_coding	CLEC2D	270.41	0.708499	0.265744	2.6661	0.00767377	0.65176
ENSG00000070366	protein_coding	SMG6	1728.64	0.508683	0.24162	2.1053	0.0352649	0.815165
ENSG00000070404	protein_coding	FSTL3	539.031	1.28946	0.478101	2.69704	0.00699581	0.639497
ENSG00000070601	protein_coding	FRMPD1	147.873	-0.782229	0.337605	-2.317	0.020504	0.772034
ENSG00000070729	protein_coding	CNGB1	348.953	-1.72643	0.48476	-3.56142	0.000368857	0.210141
ENSG00000070756	protein_coding	PABPC1	4994.58	0.76316	0.255038	2.99235	0.00276843	0.474395
ENSG00000071564	protein_coding	TCF3	646.179	0.766888	0.361202	2.12315	0.0337411	0.807871
ENSG00000071655	protein_coding	MBD3	1067.71	0.73874	0.364511	2.02666	0.0426973	0.829116
ENSG00000071967	protein_coding	CYBRD1	1879.03	0.79919	0.390794	2.04504	0.0408507	0.826223
ENSG00000072041	protein_coding	SLC6A15	1395.11	-0.917301	0.409949	-2.2376	0.0252474	0.774662
ENSG00000072840	protein_coding	EVC	505.131	1.07893	0.369017	2.92379	0.00345801	0.506398
ENSG00000072952	protein_coding	IRAG1	6335.13	1.00994	0.482349	2.0938	0.0362782	0.818374
ENSG00000073282	protein_coding	TP63	34.4765	3.02772	0.711294	4.25663	2.08e-05	0.0426943
ENSG00000073464	protein_coding	CLCN4	2481.57	-0.733206	0.327532	-2.23858	0.0251834	0.774662
ENSG00000073861	protein_coding	TBX21	14.4819	3.65107	0.870047	4.19641	2.71e-05	0.0478195
ENSG00000073910	protein_coding	FRY	4890.05	-0.704085	0.308593	-2.28159	0.0225133	0.772034
ENSG00000074219	protein_coding	TEAD2	205.875	1.16461	0.574418	2.02746	0.0426151	0.828607
ENSG00000074370	protein_coding	ATP2A3	171.354	1.59641	0.410248	3.89133	9.97e-05	0.0997801
ENSG00000074410	protein_coding	CA12	128.887	1.09947	0.534225	2.05806	0.0395846	0.825729
ENSG00000074416	protein_coding	MGLL	4819.06	0.770324	0.341082	2.25847	0.0239164	0.772034
ENSG00000074660	protein_coding	SCARF1	328.361	0.7788	0.396547	1.96395	0.0495356	0.855334
ENSG00000074803	protein_coding	SLC12A1	121.074	-1.47474	0.560362	-2.63176	0.00849444	0.677113
ENSG00000075275	protein_coding	CELSR1	133.385	1.62167	0.705096	2.29993	0.0214522	0.772034
ENSG00000075420	protein_coding	FNDC3B	1162.99	0.743127	0.27574	2.69503	0.00703833	0.639497
ENSG00000075891	protein_coding	PAX2	27.8851	3.1327	0.789664	3.96713	7.27e-05	0.0841805
ENSG00000076067	protein_coding	RBMS2	2000.78	0.939416	0.463913	2.02498	0.0428693	0.830341
ENSG00000077063	protein_coding	CTTNBP2	2506.44	-0.549284	0.279953	-1.96206	0.0497556	0.855334
ENSG00000077150	protein_coding	NFKB2	590.619	1.36287	0.570409	2.38928	0.0168813	0.772034
ENSG00000077782	protein_coding	FGFR1	2470.19	0.695466	0.314129	2.21395	0.026832	0.776453
ENSG00000077943	protein_coding	ITGA8	869.894	-1.21797	0.414677	-2.93714	0.00331251	0.503078
ENSG00000080031	protein_coding	PTPRH	125.576	-0.808609	0.404129	-2.00087	0.0454066	0.840264
ENSG00000081059	protein_coding	TCF7	580.479	0.611753	0.273901	2.23348	0.0255171	0.774662
ENSG00000081148	protein_coding	IMPG2	90.8512	-0.697049	0.331952	-2.09985	0.0357423	0.815579
ENSG00000081842	protein_coding	PCDHA6	101.769	-0.670335	0.291012	-2.30346	0.0212529	0.772034
ENSG00000082781	protein_coding	ITGB5	1167.84	0.91876	0.433607	2.11888	0.0341008	0.808419
ENSG00000083845	protein_coding	RPS5	1715.88	0.906024	0.334425	2.7092	0.00674462	0.639497
ENSG00000084093	protein_coding	REST	945.11	0.595149	0.284625	2.09099	0.0365287	0.818374
ENSG00000084207	protein_coding	GSTP1	975.666	0.471265	0.215844	2.18336	0.0290093	0.781835
ENSG00000084734	protein_coding	GCKR	50.6313	1.05306	0.467547	2.2523	0.0243031	0.772034
ENSG00000085063	protein_coding	CD59	5405.45	0.853904	0.386073	2.21177	0.0269827	0.777414
ENSG00000085117	protein_coding	CD82	824.719	0.759445	0.310428	2.44645	0.0144272	0.758613
ENSG00000086062	protein_coding	B4GALT1	501.823	0.946426	0.408985	2.31408	0.0206633	0.772034
ENSG00000086544	protein_coding	ITPKC	832.509	1.28328	0.488819	2.62526	0.00865838	0.679074
ENSG00000086991	protein_coding	NOX4	64.3519	1.34805	0.554851	2.42957	0.0151167	0.759064
ENSG00000087086	protein_coding	FTL	16699.8	1.41478	0.39654	3.56781	0.000359972	0.208283
ENSG00000087245	protein_coding	MMP2	103.302	1.09006	0.524825	2.07699	0.0378027	0.825172
ENSG00000088832	protein_coding	FKBP1A	2491.45	0.755269	0.369958	2.0415	0.0412013	0.826223
ENSG00000088926	protein_coding	F11	17.6564	-1.5612	0.618994	-2.52216	0.0116638	0.724701
ENSG00000089157	protein_coding	RPLP0	3502.6	0.904211	0.261206	3.46168	0.000536823	0.25817
ENSG00000089163	protein_coding	SIRT4	36.7663	-0.962371	0.459	-2.09667	0.0360229	0.816379
ENSG00000089169	protein_coding	RPH3A	1538.63	-1.35803	0.453108	-2.99714	0.00272527	0.474395
ENSG00000090554	protein_coding	FLT3LG	11.6063	1.68264	0.786862	2.13842	0.032483	0.799835
ENSG00000090776	protein_coding	EFNB1	212.248	1.39218	0.447002	3.11449	0.00184264	0.399184
ENSG00000090932	protein_coding	DLL3	67.2714	0.715997	0.315118	2.27215	0.0230772	0.772034
ENSG00000091262	protein_coding	ABCC6	108.077	0.981356	0.47337	2.07313	0.0381604	0.825729
ENSG00000091436	protein_coding	MAP3K20	985.069	0.913402	0.316775	2.88345	0.00393351	0.519566
ENSG00000091592	protein_coding	NLRP1	555.429	0.926973	0.429607	2.15772	0.0309494	0.794791
ENSG00000092330	protein_coding	TINF2	555.448	0.550069	0.247057	2.22648	0.025982	0.774662
ENSG00000092969	protein_coding	TGFB2	785.828	1.09335	0.515883	2.11937	0.0340588	0.808419
ENSG00000095637	protein_coding	SORBS1	15545.6	0.664648	0.338327	1.96452	0.0494702	0.854844
ENSG00000096088	protein_coding	PGC	6.84896	2.3423	1.15986	2.01947	0.0434383	0.83206
ENSG00000096092	protein_coding	TMEM14A	137.887	-0.83077	0.404389	-2.05438	0.0399386	0.825885
ENSG00000099204	protein_coding	ABLIM1	7689.76	0.599971	0.293995	2.04075	0.0412755	0.826223
ENSG00000099864	protein_coding	PALM	6302.54	0.809198	0.336485	2.40486	0.0161787	0.7685
ENSG00000099875	protein_coding	MKNK2	1805.86	0.865096	0.391228	2.21123	0.02702	0.777449
ENSG00000100023	protein_coding	PPIL2	1223.06	0.58318	0.265069	2.20011	0.0277993	0.778568
ENSG00000100034	protein_coding	PPM1F	1563.9	0.730695	0.318822	2.29186	0.0219137	0.772034
ENSG00000100060	protein_coding	MFNG	187.632	1.13062	0.519482	2.17643	0.0295229	0.785865
ENSG00000100097	protein_coding	LGALS1	603.839	0.906022	0.363397	2.4932	0.0126597	0.733441
ENSG00000100221	protein_coding	JOSD1	1304.63	0.581594	0.250924	2.31781	0.0204597	0.772034
ENSG00000100226	protein_coding	GTPBP1	1521.23	0.519883	0.263772	1.97096	0.0487288	0.850639
ENSG00000100285	protein_coding	NEFH	700.487	-2.47498	0.633339	-3.90783	9.31e-05	0.0983734
ENSG00000100302	protein_coding	RASD2	1015.55	1.06898	0.459026	2.32881	0.0198691	0.772034
ENSG00000100311	protein_coding	PDGFB	884.172	0.9532	0.425778	2.23873	0.0251737	0.774662
ENSG00000100316	protein_coding	RPL3	8279.11	0.673723	0.263665	2.55522	0.010612	0.707878
ENSG00000100336	protein_coding	APOL4	97.2352	2.00815	0.641815	3.12886	0.00175484	0.391662
ENSG00000100342	protein_coding	APOL1	237.159	1.10983	0.517525	2.1445	0.0319929	0.799835
ENSG00000100351	protein_coding	GRAP2	23.2424	1.83178	0.751196	2.43848	0.0147492	0.758613
ENSG00000100362	protein_coding	PVALB	14.9359	-3.12925	1.07366	-2.91457	0.00356182	0.506398
ENSG00000100427	protein_coding	MLC1	5889.78	1.08	0.548048	1.97064	0.0487652	0.850639
ENSG00000100439	protein_coding	ABHD4	654.176	1.12352	0.352771	3.18486	0.00144827	0.372435
ENSG00000100604	protein_coding	CHGA	1112.11	-1.08392	0.462901	-2.34158	0.0192021	0.772034
ENSG00000100739	protein_coding	BDKRB1	3.01203	-4.44173	1.60872	-2.76103	0.00576198	0.602266
ENSG00000100852	protein_coding	ARHGAP5	12876.6	0.576928	0.292914	1.96961	0.0488829	0.850639
ENSG00000101017	protein_coding	CD40	206.84	0.892982	0.382704	2.33335	0.01963	0.772034
ENSG00000101230	protein_coding	ISM1	57.3914	-1.13744	0.526176	-2.16171	0.0306408	0.794041
ENSG00000101246	protein_coding	ARFRP1	1194.1	0.6108	0.262117	2.33025	0.0197927	0.772034
ENSG00000101346	protein_coding	POFUT1	869.676	0.579037	0.27606	2.0975	0.0359489	0.816208
ENSG00000101493	protein_coding	ZNF516	1672.01	0.75684	0.305072	2.48086	0.0131067	0.738231
ENSG00000101888	protein_coding	NXT2	148.742	0.762517	0.383873	1.98638	0.0469916	0.84537
ENSG00000101958	protein_coding	GLRA2	74.1897	-1.5261	0.541036	-2.8207	0.00479191	0.56014
ENSG00000101977	protein_coding	MCF2	202.294	-0.963121	0.411935	-2.33804	0.019385	0.772034
ENSG00000102007	protein_coding	PLP2	62.4121	1.2833	0.529553	2.42336	0.0153778	0.764369
ENSG00000102119	protein_coding	EMD	294.19	0.864058	0.351547	2.45788	0.0139761	0.752871
ENSG00000102678	protein_coding	FGF9	129.536	-1.44349	0.600421	-2.40413	0.0162111	0.7685
ENSG00000102882	protein_coding	MAPK3	2481	0.823901	0.302185	2.72648	0.00640132	0.628773
ENSG00000102935	protein_coding	ZNF423	1046.33	1.15811	0.48863	2.37011	0.0177826	0.772034
ENSG00000103257	protein_coding	SLC7A5	6242.99	1.34234	0.524636	2.55861	0.0105093	0.707878
ENSG00000103275	protein_coding	UBE2I	1229.2	0.569309	0.277335	2.05278	0.0400935	0.825885
ENSG00000103316	protein_coding	CRYM	848.133	-2.44109	0.673999	-3.62181	0.000292554	0.190007
ENSG00000103335	protein_coding	PIEZO1	1674.59	0.641776	0.297208	2.15935	0.0308228	0.79472
ENSG00000103415	protein_coding	HMOX2	791.202	-0.688186	0.312824	-2.19992	0.0278127	0.778568
ENSG00000103855	protein_coding	CD276	532.899	0.628455	0.27412	2.29263	0.0218693	0.772034
ENSG00000103966	protein_coding	EHD4	319.805	0.731023	0.328444	2.22572	0.0260331	0.774662
ENSG00000103994	protein_coding	ZNF106	8241.27	0.542634	0.240695	2.25445	0.0241682	0.772034
ENSG00000104237	protein_coding	RP1	38.3298	2.30781	0.726955	3.17463	0.00150027	0.380525
ENSG00000104313	protein_coding	EYA1	241.406	0.757647	0.371743	2.03809	0.0415407	0.826223
ENSG00000104435	protein_coding	STMN2	2474.48	-1.34259	0.622099	-2.15816	0.0309153	0.794791
ENSG00000104490	protein_coding	NCALD	1898.09	-1.85982	0.45025	-4.13064	3.62e-05	0.0608917
ENSG00000104635	protein_coding	SLC39A14	1823.42	1.91519	0.701611	2.7297	0.00633925	0.625997
ENSG00000104689	protein_coding	TNFRSF10A	119.613	1.30004	0.533247	2.43796	0.0147703	0.758613
ENSG00000104695	protein_coding	PPP2CB	2173.82	0.548281	0.265408	2.0658	0.0388469	0.825729
ENSG00000104755	protein_coding	ADAM2	7.22808	-5.11442	1.49802	-3.41411	0.000639899	0.275536
ENSG00000104856	protein_coding	RELB	156.906	1.41809	0.59824	2.37043	0.0177672	0.772034
ENSG00000104886	protein_coding	PLEKHJ1	278.32	0.670042	0.301675	2.22107	0.0263462	0.774662
ENSG00000104951	protein_coding	IL4I1	58.2448	1.9188	0.729183	2.63143	0.00850254	0.677113
ENSG00000104969	protein_coding	SGTA	1864.26	0.549295	0.27851	1.97227	0.0485793	0.850639
ENSG00000105137	protein_coding	SYDE1	323.893	0.951162	0.481945	1.97359	0.0484281	0.850639
ENSG00000105193	protein_coding	RPS16	1917.47	0.886789	0.325095	2.72779	0.0063761	0.627961
ENSG00000105202	protein_coding	FBL	479.782	0.677875	0.27018	2.50898	0.0121082	0.729071
ENSG00000105255	protein_coding	FSD1	564.001	-0.879267	0.327896	-2.68154	0.0073284	0.639497
ENSG00000105258	protein_coding	POLR2I	62.588	0.686369	0.340606	2.01514	0.04389	0.83638
ENSG00000105329	protein_coding	TGFB1	512.715	0.870655	0.368697	2.36144	0.0182043	0.772034
ENSG00000105372	protein_coding	RPS19	2738.63	0.946275	0.339655	2.78599	0.0053365	0.591114
ENSG00000105438	protein_coding	KDELR1	746.024	0.426271	0.197754	2.15556	0.0311184	0.79527
ENSG00000105520	protein_coding	PLPPR2	2632.12	0.995502	0.476355	2.08983	0.0366329	0.818374
ENSG00000105559	protein_coding	PLEKHA4	249.98	1.32504	0.559642	2.36766	0.0179011	0.772034
ENSG00000105640	protein_coding	RPL18A	1869.23	0.925712	0.338158	2.73751	0.00619053	0.612946
ENSG00000105662	protein_coding	CRTC1	3584.3	0.758384	0.38408	1.97455	0.0483198	0.850639
ENSG00000105668	protein_coding	UPK1A	5.64319	2.37678	0.911751	2.60683	0.0091384	0.691509
ENSG00000105700	protein_coding	KXD1	358.019	0.578759	0.284655	2.03319	0.0420329	0.828525
ENSG00000105701	protein_coding	FKBP8	5616.03	0.568315	0.245835	2.31177	0.0207901	0.772034
ENSG00000105835	protein_coding	NAMPT	5212.71	1.30651	0.608371	2.14756	0.0317485	0.799835
ENSG00000105939	protein_coding	ZC3HAV1	1232.19	0.95045	0.381456	2.49164	0.0127155	0.733441
ENSG00000105968	protein_coding	H2AZ2	5610.63	0.58887	0.291112	2.02283	0.0430904	0.830652
ENSG00000105971	protein_coding	CAV2	558.229	0.825528	0.376557	2.1923	0.0283575	0.778568
ENSG00000106100	protein_coding	NOD1	389.938	0.782767	0.345557	2.26523	0.0234983	0.772034
ENSG00000106128	protein_coding	GHRHR	24.105	1.32634	0.564595	2.3492	0.018814	0.772034
ENSG00000106211	protein_coding	HSPB1	1600.97	1.6915	0.597068	2.83301	0.00461126	0.556221
ENSG00000106571	protein_coding	GLI3	865.244	0.935502	0.469568	1.99226	0.0463423	0.841398
ENSG00000106635	protein_coding	BCL7B	851.318	0.773781	0.390323	1.98241	0.0474334	0.84717
ENSG00000106636	protein_coding	YKT6	1577.13	0.828371	0.299361	2.76713	0.00565518	0.602266
ENSG00000106785	protein_coding	TRIM14	677.228	0.776317	0.292037	2.65828	0.00785402	0.664023
ENSG00000107175	protein_coding	CREB3	705.359	0.673919	0.239193	2.81747	0.0048404	0.56014
ENSG00000107249	protein_coding	GLIS3	1217.07	1.05374	0.440123	2.3942	0.0166569	0.76901
ENSG00000107404	protein_coding	DVL1	2920.77	0.674628	0.342547	1.96945	0.0489019	0.850639
ENSG00000107562	protein_coding	CXCL12	308.096	1.27741	0.587174	2.17551	0.0295916	0.786651
ENSG00000107779	protein_coding	BMPR1A	1386.24	0.522533	0.255371	2.04617	0.0407394	0.826223
ENSG00000108107	protein_coding	RPL28	3217.02	0.899868	0.334196	2.69263	0.00708899	0.639497
ENSG00000108175	protein_coding	ZMIZ1	5300.6	0.669628	0.337629	1.98332	0.0473315	0.84717
ENSG00000108176	protein_coding	DNAJC12	212.009	-0.910658	0.458457	-1.98635	0.0469943	0.84537
ENSG00000108219	protein_coding	TSPAN14	2400.27	0.718722	0.327907	2.19185	0.0283906	0.778568
ENSG00000108242	protein_coding	CYP2C18	1.89301	-3.74937	1.7193	-2.18075	0.0292019	NA
ENSG00000108298	protein_coding	RPL19	2911.78	0.561887	0.28359	1.98133	0.0475539	0.847593
ENSG00000108389	protein_coding	MTMR4	2992.47	-0.622819	0.244469	-2.54764	0.0108453	0.707878
ENSG00000108590	protein_coding	MED31	70.6206	-0.904206	0.347812	-2.5997	0.00933054	0.695014
ENSG00000108691	protein_coding	CCL2	179.702	2.98096	1.0717	2.78152	0.00541042	0.591114
ENSG00000108774	protein_coding	RAB5C	162.244	0.627313	0.266654	2.35253	0.0186459	0.772034
ENSG00000108821	protein_coding	COL1A1	145.373	1.17866	0.484566	2.4324	0.014999	0.759064
ENSG00000108846	protein_coding	ABCC3	51.9411	2.15698	0.385554	5.59449	2.21e-08	0.000409696
ENSG00000108854	protein_coding	SMURF2	1439.62	0.473142	0.180516	2.62106	0.00876565	0.681934
ENSG00000109079	protein_coding	TNFAIP1	1609.36	0.840224	0.319196	2.63231	0.00848063	0.677113
ENSG00000109163	protein_coding	GNRHR	200.832	-0.85643	0.367271	-2.33188	0.0197071	0.772034
ENSG00000109171	protein_coding	SLAIN2	1268.43	0.546971	0.222727	2.45579	0.0140575	0.753075
ENSG00000109670	protein_coding	FBXW7	2849.1	-0.895367	0.344673	-2.59773	0.00938422	0.695014
ENSG00000109674	protein_coding	NEIL3	2.67593	-4.26015	1.58874	-2.68146	0.00733021	NA
ENSG00000109738	protein_coding	GLRB	725.654	-1.1203	0.518682	-2.15991	0.03078	0.794295
ENSG00000109991	protein_coding	P2RX3	2.74737	3.66828	1.84919	1.98373	0.0472862	NA
ENSG00000110422	protein_coding	HIPK3	7920.65	0.629959	0.283361	2.22316	0.0262047	0.774662
ENSG00000110446	protein_coding	SLC15A3	292.88	1.05635	0.399461	2.64443	0.00818293	0.671889
ENSG00000110492	protein_coding	MDK	72.481	1.15412	0.468174	2.46514	0.0136959	0.751366
ENSG00000110660	protein_coding	SLC35F2	141.937	0.643952	0.291085	2.21225	0.0269494	0.777414
ENSG00000110700	protein_coding	RPS13	1048.89	0.757123	0.288142	2.6276	0.0085989	0.679074
ENSG00000110721	protein_coding	CHKA	1205.82	-0.569752	0.251466	-2.26572	0.0234684	0.772034
ENSG00000110723	protein_coding	EXPH5	440.68	0.825914	0.417537	1.97806	0.047922	0.848812
ENSG00000110887	protein_coding	DAO	58.6515	-1.16786	0.341295	-3.42185	0.000621972	0.275536
ENSG00000111261	protein_coding	MANSC1	253.15	-0.69772	0.329805	-2.11555	0.034383	0.810074
ENSG00000111412	protein_coding	SPRING1	2055.46	0.670604	0.303964	2.20619	0.0273705	0.778568
ENSG00000111424	protein_coding	VDR	49.0899	2.15063	0.885473	2.42879	0.0151492	0.75912
ENSG00000111490	protein_coding	TBC1D30	411.527	-0.909354	0.411144	-2.21177	0.0269828	0.777414
ENSG00000111641	protein_coding	NOP2	22.1787	-0.847353	0.397311	-2.13272	0.0329478	0.804031
ENSG00000111731	protein_coding	C2CD5	2100.66	-0.541578	0.259004	-2.091	0.036528	0.818374
ENSG00000111799	protein_coding	COL12A1	1020.07	-1.05488	0.455841	-2.31415	0.0206594	0.772034
ENSG00000111912	protein_coding	NCOA7	3273.91	-0.796987	0.323942	-2.46028	0.013883	0.752871
ENSG00000112218	protein_coding	GPR63	425.482	-1.03092	0.395885	-2.60409	0.00921184	0.69334
ENSG00000112245	protein_coding	PTP4A1	11.9792	1.8504	0.823699	2.24645	0.0246752	0.773707
ENSG00000112306	protein_coding	RPS12	1392.65	0.971193	0.381275	2.54723	0.0108583	0.707878
ENSG00000112333	protein_coding	NR2E1	539.998	1.15848	0.507839	2.28119	0.0225373	0.772034
ENSG00000112378	protein_coding	PERP	171.583	0.910724	0.457911	1.98887	0.046716	0.844192
ENSG00000112406	protein_coding	HECA	1341.43	0.678118	0.337436	2.00962	0.0444715	0.836498
ENSG00000112576	protein_coding	CCND3	1257.76	0.834011	0.339506	2.45654	0.0140283	0.752871
ENSG00000112655	protein_coding	PTK7	198.786	0.719428	0.273374	2.63167	0.00849673	0.677113
ENSG00000112658	protein_coding	SRF	1387.56	1.10929	0.382711	2.89849	0.00374961	0.512277
ENSG00000112773	protein_coding	TENT5A	245.01	1.31532	0.488342	2.69344	0.00707187	0.639497
ENSG00000112787	protein_coding	FBRSL1	1744.33	0.574469	0.278511	2.06265	0.0391463	0.825729
ENSG00000112855	protein_coding	HARS2	478.02	-0.437437	0.209087	-2.09212	0.0364274	0.818374
ENSG00000113161	protein_coding	HMGCR	1559.41	-0.841523	0.424718	-1.98137	0.04755	0.847593
ENSG00000113263	protein_coding	ITK	36.1218	2.12597	0.740934	2.86931	0.00411368	0.51991
ENSG00000113300	protein_coding	CNOT6	1533.86	0.547182	0.230795	2.37086	0.0177466	0.772034
ENSG00000113504	protein_coding	SLC12A7	1561.96	0.845049	0.428383	1.97265	0.0485358	0.850639
ENSG00000113645	protein_coding	WWC1	2503.93	1.18163	0.395195	2.99	0.00278982	0.474395
ENSG00000113657	protein_coding	DPYSL3	6630.01	0.891855	0.345854	2.5787	0.00991722	0.70491
ENSG00000113916	protein_coding	BCL6	2423.28	0.939876	0.446082	2.10696	0.0351212	0.814386
ENSG00000114279	protein_coding	FGF12	1799.71	-1.14137	0.434972	-2.62401	0.00869001	0.679074
ENSG00000114391	protein_coding	RPL24	1453.82	0.539971	0.247946	2.17777	0.0294229	0.784985
ENSG00000114450	protein_coding	GNB4	1285.05	0.484532	0.232396	2.08494	0.0370747	0.82112
ENSG00000114473	protein_coding	IQCG	519.747	0.53099	0.269593	1.9696	0.0488847	0.850639
ENSG00000114698	protein_coding	PLSCR4	1459.78	1.12384	0.499088	2.25178	0.0243359	0.772034
ENSG00000114770	protein_coding	ABCC5	3184.66	-0.5727	0.254387	-2.25129	0.0243669	0.772034
ENSG00000115109	protein_coding	EPB41L5	1779.83	0.461097	0.193966	2.37721	0.0174441	0.772034
ENSG00000115226	protein_coding	FNDC4	863.447	0.759122	0.369945	2.05199	0.040171	0.825885
ENSG00000115252	protein_coding	PDE1A	1481.05	-1.37699	0.43924	-3.13493	0.00171897	0.391662
ENSG00000115268	protein_coding	RPS15	2092.9	0.809601	0.356285	2.27234	0.0230659	0.772034
ENSG00000115290	protein_coding	GRB14	180.962	-1.7854	0.476443	-3.74735	0.000178715	0.147066
ENSG00000115524	protein_coding	SF3B1	5826.78	-0.435064	0.212534	-2.04704	0.0406543	0.826223
ENSG00000115594	protein_coding	IL1R1	713.08	0.964803	0.411827	2.34274	0.0191428	0.772034
ENSG00000115756	protein_coding	HPCAL1	1110.46	0.76822	0.298686	2.572	0.0101114	0.705148
ENSG00000115758	protein_coding	ODC1	567.445	0.926899	0.381274	2.43106	0.0150549	0.759064
ENSG00000115840	protein_coding	SLC25A12	1353.44	-0.916872	0.409183	-2.24074	0.025043	0.774662
ENSG00000115844	protein_coding	DLX2	18.0916	-1.30802	0.532193	-2.45779	0.0139793	0.752871
ENSG00000115998	protein_coding	C2orf42	382.702	0.542113	0.250041	2.16809	0.0301516	0.793944
ENSG00000116016	protein_coding	EPAS1	7080.79	0.917452	0.406344	2.25782	0.0239568	0.772034
ENSG00000116032	protein_coding	GRIN3B	31.8686	0.942683	0.452652	2.08258	0.0372896	0.821943
ENSG00000116133	protein_coding	DHCR24	3155.73	-0.661233	0.296237	-2.23211	0.025608	0.774662
ENSG00000116670	protein_coding	MAD2L2	328.415	0.999958	0.405127	2.46826	0.0135772	0.745959
ENSG00000116717	protein_coding	GADD45A	368.074	1.9422	0.673319	2.88451	0.0039202	0.519566
ENSG00000116745	protein_coding	RPE65	25.3174	2.93994	0.864412	3.40108	0.000671198	0.276168
ENSG00000116786	protein_coding	PLEKHM2	4219.66	0.612521	0.259403	2.36128	0.0182122	0.772034
ENSG00000117036	protein_coding	ETV3	1146.84	0.820542	0.309474	2.65141	0.00801571	0.667407
ENSG00000117090	protein_coding	SLAMF1	4.66296	4.48353	1.33125	3.3679	0.000757438	0.287695
ENSG00000117114	protein_coding	ADGRL2	1946.74	-0.843891	0.336885	-2.50499	0.0122456	0.732581
ENSG00000117226	protein_coding	GBP3	345.18	1.36263	0.409105	3.33075	0.000866127	0.310079
ENSG00000117228	protein_coding	GBP1	542.017	1.63996	0.583016	2.8129	0.00490968	0.563051
ENSG00000117305	protein_coding	HMGCL	392.501	0.519069	0.25196	2.06012	0.0393866	0.825729
ENSG00000117411	protein_coding	B4GALT2	1440.55	0.806378	0.325996	2.47358	0.0133767	0.738231
ENSG00000118298	protein_coding	CA14	174.203	-0.741902	0.371955	-1.99461	0.046086	0.840549
ENSG00000118432	protein_coding	CNR1	1898.65	-1.18568	0.564115	-2.10185	0.0355666	0.815579
ENSG00000119125	protein_coding	GDA	3190.15	-1.21559	0.616299	-1.9724	0.0485642	0.850639
ENSG00000119408	protein_coding	NEK6	1667.88	0.941966	0.348724	2.70118	0.00690935	0.639497
ENSG00000119411	protein_coding	BSPRY	81.5822	0.767501	0.383059	2.00361	0.0451116	0.839827
ENSG00000119547	protein_coding	ONECUT2	70.5712	1.96736	0.775471	2.53699	0.0111811	0.7133
ENSG00000119630	protein_coding	PGF	174.781	1.87962	0.588588	3.19344	0.00140588	0.368178
ENSG00000119640	protein_coding	ACYP1	154.6	-0.611326	0.311125	-1.96489	0.0494273	0.854844
ENSG00000119714	protein_coding	GPR68	205.804	1.26912	0.630634	2.01244	0.0441731	0.83638
ENSG00000120063	protein_coding	GNA13	2818.57	0.574183	0.287101	1.99994	0.045507	0.840264
ENSG00000120318	protein_coding	ARAP3	531.457	0.894077	0.438338	2.0397	0.0413802	0.826223
ENSG00000120457	protein_coding	KCNJ5	85.1684	0.847446	0.411699	2.05841	0.0395505	0.825729
ENSG00000120498	protein_coding	TEX11	3.92748	3.31157	1.52911	2.16569	0.0303352	0.793944
ENSG00000120742	protein_coding	SERP1	1567.49	0.681273	0.338483	2.01272	0.0441439	0.83638
ENSG00000120889	protein_coding	TNFRSF10B	799.227	0.921822	0.372327	2.47584	0.0132924	0.738231
ENSG00000120896	protein_coding	SORBS3	1116.32	0.940093	0.427379	2.19967	0.0278304	0.778568
ENSG00000120913	protein_coding	PDLIM2	240.065	0.95094	0.425021	2.2374	0.0252604	0.774662
ENSG00000121039	protein_coding	RDH10	337.302	1.69205	0.496535	3.40772	0.000655073	0.275659
ENSG00000121101	protein_coding	TEX14	89.5137	0.954293	0.353862	2.6968	0.00700098	0.639497
ENSG00000121440	protein_coding	PDZRN3	555.363	0.517007	0.246182	2.1001	0.0357203	0.815579
ENSG00000121621	protein_coding	KIF18A	24.9847	1.53254	0.618647	2.47724	0.0132403	0.738231
ENSG00000121691	protein_coding	CAT	511.616	-0.571408	0.286872	-1.99186	0.0463865	0.841398
ENSG00000121900	protein_coding	TMEM54	233.54	0.919526	0.355721	2.58496	0.00973895	0.698021
ENSG00000122026	protein_coding	RPL21	2283.4	0.977622	0.383088	2.55195	0.0107122	0.707878
ENSG00000122121	protein_coding	XPNPEP2	2.62375	4.85258	1.87563	2.58717	0.00967679	NA
ENSG00000122188	protein_coding	LAX1	7.79603	3.42074	0.902613	3.78982	0.000150759	0.132922
ENSG00000122477	protein_coding	LRRC39	115.003	-0.787175	0.361963	-2.17474	0.0296497	0.786951
ENSG00000122490	protein_coding	SLC66A2	1643.9	0.5693	0.287653	1.97912	0.0478022	0.848812
ENSG00000122584	protein_coding	NXPH1	256.603	-1.02495	0.422452	-2.4262	0.0152579	0.761518
ENSG00000122986	protein_coding	HVCN1	133.06	0.825094	0.381466	2.16296	0.0305445	0.794041
ENSG00000123080	protein_coding	CDKN2C	124.123	0.752054	0.314028	2.39486	0.0166268	0.76901
ENSG00000123143	protein_coding	PKN1	1588.2	0.69185	0.309925	2.23232	0.025594	0.774662
ENSG00000123353	protein_coding	ORMDL2	75.3207	0.647517	0.329837	1.96314	0.04963	0.855334
ENSG00000123609	protein_coding	NMI	95.6343	0.914489	0.429347	2.12995	0.0331756	0.804535
ENSG00000123810	protein_coding	B9D2	73.8459	1.43752	0.616144	2.3331	0.0196431	0.772034
ENSG00000123989	protein_coding	CHPF	1304.81	1.16012	0.480858	2.41259	0.0158394	0.766925
ENSG00000124145	protein_coding	SDC4	2470.53	0.991123	0.459442	2.15723	0.0309875	0.795065
ENSG00000124232	protein_coding	RBPJL	4.63795	4.47417	1.38998	3.21887	0.00128699	0.361049
ENSG00000124762	protein_coding	CDKN1A	1591.06	1.74599	0.609201	2.86603	0.00415653	0.520531
ENSG00000124813	protein_coding	RUNX2	277.669	-0.791786	0.304607	-2.59937	0.00933951	0.695014
ENSG00000125046	protein_coding	SSUH2	91.7262	1.70668	0.688754	2.47792	0.013215	0.738231
ENSG00000125144	protein_coding	MT1G	349.159	1.6591	0.69995	2.37031	0.017773	0.772034
ENSG00000125148	protein_coding	MT2A	1607.42	1.66423	0.619821	2.68501	0.00725274	0.639497
ENSG00000125207	protein_coding	PIWIL1	14.9718	-2.99064	1.19155	-2.50988	0.0120772	0.729071
ENSG00000125414	protein_coding	MYH2	8.98773	1.86257	0.775944	2.40039	0.0163774	0.76866
ENSG00000125520	protein_coding	SLC2A4RG	386.513	1.29703	0.391982	3.3089	0.000936649	0.312478
ENSG00000125534	protein_coding	PPDPF	551.386	0.640415	0.321083	1.99455	0.0460923	0.840549
ENSG00000125637	protein_coding	PSD4	580.562	0.778848	0.345868	2.25186	0.0243308	0.772034
ENSG00000125652	protein_coding	ALKBH7	199.463	0.481936	0.224193	2.14965	0.0315827	0.799835
ENSG00000125675	protein_coding	GRIA3	3838.71	-1.04558	0.462532	-2.26055	0.0237871	0.772034
ENSG00000125691	protein_coding	RPL23	1570.14	0.569969	0.264661	2.15359	0.0312727	0.797013
ENSG00000125731	protein_coding	SH2D3A	26.9256	1.74844	0.81392	2.14818	0.0316997	0.799835
ENSG00000125845	protein_coding	BMP2	144.084	0.933505	0.469969	1.98631	0.0469986	0.84537
ENSG00000125851	protein_coding	PCSK2	1440.13	-1.25263	0.534311	-2.34439	0.0190582	0.772034
ENSG00000125875	protein_coding	TBC1D20	1760.08	0.437844	0.222369	1.969	0.0489534	0.851076
ENSG00000126003	protein_coding	PLAGL2	622.963	0.688668	0.310546	2.2176	0.0265818	0.776453
ENSG00000126005	protein_coding	MMP24OS	395.369	0.611643	0.251688	2.43016	0.0150922	0.759064
ENSG00000126010	protein_coding	GRPR	25.3537	-1.659	0.547595	-3.02962	0.00244865	0.451125
ENSG00000126016	protein_coding	AMOT	4203.1	0.917795	0.346202	2.65104	0.00802439	0.667407
ENSG00000126603	protein_coding	GLIS2	276.006	1.00091	0.434528	2.30343	0.0212545	0.772034
ENSG00000126767	protein_coding	ELK1	1874.24	0.983366	0.44465	2.21155	0.0269978	0.777414
ENSG00000126861	protein_coding	OMG	1085.95	-0.845805	0.356552	-2.37218	0.0176836	0.772034
ENSG00000127377	protein_coding	CRYGN	81.9432	1.7052	0.622176	2.74071	0.0061307	0.612946
ENSG00000127418	protein_coding	FGFRL1	1608.5	1.4432	0.545636	2.64499	0.00816942	0.671889
ENSG00000127526	protein_coding	SLC35E1	914.463	0.768794	0.332639	2.31119	0.0208222	0.772034
ENSG00000127578	protein_coding	WFIKKN1	241.046	0.928944	0.407848	2.27767	0.0227461	0.772034
ENSG00000128274	protein_coding	A4GALT	324.621	1.23833	0.559072	2.21497	0.0267623	0.776453
ENSG00000128340	protein_coding	RAC2	60.5685	0.81605	0.377426	2.16215	0.0306069	0.794041
ENSG00000128482	protein_coding	RNF112	580.604	-0.744021	0.331723	-2.2429	0.0249032	0.774662
ENSG00000128602	protein_coding	SMO	436.913	1.06956	0.509057	2.10106	0.0356361	0.815579
ENSG00000128683	protein_coding	GAD1	1021.18	-1.41471	0.563638	-2.50995	0.0120747	0.729071
ENSG00000128739	protein_coding	SNRPN	445.798	-0.678252	0.33529	-2.02288	0.0430851	0.830652
ENSG00000128833	protein_coding	MYO5C	1015.52	0.809487	0.395601	2.04622	0.0407347	0.826223
ENSG00000128849	protein_coding	CGNL1	2678.26	0.903592	0.425072	2.12574	0.0335251	0.805624
ENSG00000129009	protein_coding	ISLR	144.28	0.861026	0.376078	2.28949	0.022051	0.772034
ENSG00000129038	protein_coding	LOXL1	38.8008	1.05873	0.4375	2.41996	0.0155224	0.765872
ENSG00000129116	protein_coding	PALLD	2793.25	1.0155	0.341508	2.97358	0.00294343	0.480169
ENSG00000129194	protein_coding	SOX15	27.259	1.13378	0.521395	2.17451	0.0296669	0.786951
ENSG00000129460	protein_coding	NGDN	279.759	-0.47207	0.211517	-2.23183	0.0256259	0.774662
ENSG00000129654	protein_coding	FOXJ1	147.647	1.42478	0.697824	2.04174	0.041177	0.826223
ENSG00000129757	protein_coding	CDKN1C	452.149	-0.882953	0.361663	-2.44137	0.0146318	0.758613
ENSG00000129810	protein_coding	SGO1	24.182	-1.31114	0.597179	-2.19555	0.0281241	0.778568
ENSG00000129993	protein_coding	CBFA2T3	380.775	0.983901	0.436853	2.25225	0.0243065	0.772034
ENSG00000130052	protein_coding	STARD8	795.915	1.02869	0.497703	2.06687	0.0387467	0.825729
ENSG00000130054	protein_coding	NALF2	228.312	1.37571	0.423988	3.24468	0.00117581	0.358004
ENSG00000130158	protein_coding	DOCK6	1814.18	1.10386	0.46209	2.38884	0.0169018	0.772034
ENSG00000130202	protein_coding	NECTIN2	424.802	0.691478	0.350795	1.97117	0.048704	0.850639
ENSG00000130255	protein_coding	RPL36	446.313	0.763346	0.255102	2.99231	0.00276873	0.474395
ENSG00000130513	protein_coding	GDF15	18.2206	1.73249	0.83602	2.0723	0.0382372	0.825729
ENSG00000130522	protein_coding	JUND	1945	0.84272	0.356818	2.36176	0.0181882	0.772034
ENSG00000130529	protein_coding	TRPM4	388.28	0.937117	0.357757	2.61942	0.00880788	0.682725
ENSG00000130584	protein_coding	ZBTB46	659.58	0.772918	0.384913	2.00803	0.0446398	0.837595
ENSG00000130589	protein_coding	HELZ2	647.856	1.11491	0.449294	2.48148	0.0130839	0.738231
ENSG00000130635	protein_coding	COL5A1	360.301	0.956983	0.384075	2.49166	0.0127148	0.733441
ENSG00000130669	protein_coding	PAK4	563.659	0.78046	0.369589	2.1117	0.0347124	0.813658
ENSG00000130766	protein_coding	SESN2	377.845	1.10155	0.492466	2.23681	0.025299	0.774662
ENSG00000130779	protein_coding	CLIP1	4903.67	0.659189	0.330646	1.99364	0.0461915	0.840549
ENSG00000130811	protein_coding	EIF3G	743.404	0.370008	0.178944	2.06774	0.0386646	0.825729
ENSG00000130881	protein_coding	LRP3	2781.25	0.807452	0.401208	2.01255	0.0441616	0.83638
ENSG00000130940	protein_coding	CASZ1	55.2213	1.17768	0.544649	2.16227	0.0305976	0.794041
ENSG00000131095	protein_coding	GFAP	256956	1.19618	0.555887	2.15184	0.0314103	0.798321
ENSG00000131355	protein_coding	ADGRE3	2.49885	3.52341	1.69705	2.07619	0.0378761	NA
ENSG00000131408	protein_coding	NR1H2	1091.88	0.604628	0.275771	2.1925	0.0283432	0.778568
ENSG00000131435	protein_coding	PDLIM4	357.318	1.21479	0.528237	2.2997	0.0214651	0.772034
ENSG00000131446	protein_coding	MGAT1	1592.83	0.698573	0.330171	2.11579	0.0343626	0.810074
ENSG00000131669	protein_coding	NINJ1	465.935	0.744048	0.360488	2.064	0.0390175	0.825729
ENSG00000131686	protein_coding	CA6	2.46035	4.76236	2.11336	2.25345	0.0242308	NA
ENSG00000131941	protein_coding	RHPN2	259.744	0.820348	0.38591	2.12575	0.0335241	0.805624
ENSG00000131981	protein_coding	LGALS3	411.938	0.88319	0.426165	2.07241	0.0382272	0.825729
ENSG00000132294	protein_coding	EFR3A	4908.6	-0.849195	0.374961	-2.26475	0.0235278	0.772034
ENSG00000132326	protein_coding	PER2	845.566	0.61242	0.286402	2.13832	0.0324907	0.799835
ENSG00000132437	protein_coding	DDC	4.8304	-2.26642	1.0792	-2.10008	0.0357214	0.815579
ENSG00000132510	protein_coding	KDM6B	1332.86	1.12741	0.485843	2.32053	0.0203124	0.772034
ENSG00000132640	protein_coding	BTBD3	4102.27	-0.679556	0.335679	-2.02442	0.0429267	0.830652
ENSG00000132688	protein_coding	NES	2217.29	1.26274	0.465469	2.71282	0.00667131	0.639497
ENSG00000132819	protein_coding	RBM38	326.196	0.938856	0.351421	2.6716	0.00754907	0.647105
ENSG00000132840	protein_coding	BHMT2	205.607	1.08821	0.326866	3.32924	0.000870843	0.310079
ENSG00000132854	protein_coding	KANK4	105.899	-1.69603	0.593332	-2.85849	0.00425659	0.527177
ENSG00000132970	protein_coding	WASF3	2377.33	0.652112	0.230083	2.83425	0.00459333	0.555869
ENSG00000133055	protein_coding	MYBPH	292.141	1.30896	0.560615	2.33486	0.0195507	0.772034
ENSG00000133110	protein_coding	POSTN	53.4579	-2.52852	0.495485	-5.10313	3.34e-07	0.00176738
ENSG00000133112	protein_coding	TPT1	5758.35	0.550693	0.24793	2.22116	0.0263399	0.774662
ENSG00000133250	protein_coding	ZNF414	175.706	0.478784	0.237942	2.01219	0.0441999	0.83638
ENSG00000133256	protein_coding	PDE6B	1353.53	-0.893422	0.361062	-2.47442	0.0133451	0.738231
ENSG00000133321	protein_coding	PLAAT4	171.155	1.32529	0.475	2.79008	0.00526949	0.591114
ENSG00000133477	protein_coding	FAM83F	31.6197	1.06221	0.447886	2.3716	0.017711	0.772034
ENSG00000133874	protein_coding	RNF122	98.3857	1.23443	0.534708	2.3086	0.020966	0.772034
ENSG00000134086	protein_coding	VHL	605.769	0.451921	0.215719	2.09495	0.0361754	0.8179
ENSG00000134115	protein_coding	CNTN6	114.301	-1.80657	0.398735	-4.53075	5.88e-06	0.0167423
ENSG00000134321	protein_coding	RSAD2	179.44	-0.623333	0.316135	-1.97173	0.0486399	0.850639
ENSG00000134343	protein_coding	ANO3	976.484	-1.67307	0.519107	-3.22299	0.00126862	0.361049
ENSG00000134463	protein_coding	ECHDC3	47.4614	1.22374	0.509039	2.40402	0.0162157	0.7685
ENSG00000134574	protein_coding	DDB2	524.644	0.65878	0.321161	2.05124	0.0402433	0.825956
ENSG00000134668	protein_coding	SPOCD1	165.07	2.45786	0.771217	3.18699	0.00143762	0.372284
ENSG00000134769	protein_coding	DTNA	16877.4	0.852957	0.400093	2.13189	0.0330155	0.804031
ENSG00000135045	protein_coding	C9orf40	100.889	0.83916	0.330992	2.53529	0.0112354	0.714879
ENSG00000135094	protein_coding	SDS	234.272	1.47438	0.58542	2.5185	0.0117857	0.726629
ENSG00000135097	protein_coding	MSI1	420.259	0.82762	0.38377	2.15655	0.0310408	0.795065
ENSG00000135124	protein_coding	P2RX4	361.268	0.53879	0.261572	2.05982	0.0394161	0.825729
ENSG00000135272	protein_coding	MDFIC	340.254	1.0886	0.477612	2.27925	0.0226523	0.772034
ENSG00000135333	protein_coding	EPHA7	1172.04	-1.19781	0.36451	-3.28609	0.00101589	0.329494
ENSG00000135378	protein_coding	PRRG4	72.7254	1.24845	0.608468	2.0518	0.0401892	0.825885
ENSG00000135541	protein_coding	AHI1	4181.79	-0.578841	0.284444	-2.03499	0.041852	0.827896
ENSG00000135686	protein_coding	KLHL36	2346.98	0.878837	0.339282	2.59028	0.00958973	0.696045
ENSG00000135723	protein_coding	FHOD1	538.67	0.605451	0.275796	2.19529	0.0281431	0.778568
ENSG00000135926	protein_coding	TMBIM1	3085.29	1.19306	0.441005	2.70532	0.0068239	0.639497
ENSG00000135972	protein_coding	MRPS9	175.141	-0.862751	0.418541	-2.06133	0.0392715	0.825729
ENSG00000136048	protein_coding	DRAM1	145.037	0.800519	0.374449	2.13786	0.0325282	0.799835
ENSG00000136153	protein_coding	LMO7	1887.42	-0.887138	0.367329	-2.41511	0.0157307	0.766925
ENSG00000136159	protein_coding	NUDT15	134.675	0.747599	0.357707	2.08998	0.0366198	0.818374
ENSG00000136237	protein_coding	RAPGEF5	9930.68	-0.51953	0.24136	-2.15251	0.0313573	0.798071
ENSG00000136352	protein_coding	NKX2-1	2.35784	-3.51469	1.65936	-2.1181	0.0341665	NA
ENSG00000136378	protein_coding	ADAMTS7	173.632	1.7072	0.473887	3.60255	0.000315109	0.192768
ENSG00000136449	protein_coding	MYCBPAP	139.606	0.871847	0.367539	2.37212	0.0176864	0.772034
ENSG00000136546	protein_coding	SCN7A	146.381	-1.08514	0.438443	-2.47499	0.013324	0.738231
ENSG00000136732	protein_coding	GYPC	91.7952	0.850268	0.415952	2.04415	0.040939	0.826223
ENSG00000136802	protein_coding	LRRC8A	4566.57	0.989536	0.44792	2.20918	0.0271621	0.778568
ENSG00000136830	protein_coding	NIBAN2	1647.27	1.24974	0.427111	2.92604	0.00343307	0.506398
ENSG00000136840	protein_coding	ST6GALNAC4	291.309	0.929933	0.343696	2.70569	0.00681635	0.639497
ENSG00000136931	protein_coding	NR5A1	23.4784	3.17586	1.56534	2.02886	0.0424728	0.828607
ENSG00000136942	protein_coding	RPL35	1361.99	0.944216	0.304491	3.10097	0.00192891	0.412886
ENSG00000136997	protein_coding	MYC	109.764	0.941487	0.455464	2.06709	0.0387253	0.825729
ENSG00000137040	protein_coding	RANBP6	696.238	-0.708035	0.317987	-2.22662	0.0259729	0.774662
ENSG00000137154	protein_coding	RPS6	4545.22	0.697875	0.309372	2.25578	0.0240845	0.772034
ENSG00000137166	protein_coding	FOXP4	1173.33	1.36098	0.515562	2.6398	0.0082956	0.674483
ENSG00000137193	protein_coding	PIM1	415.75	0.91895	0.451471	2.03546	0.0418048	0.827404
ENSG00000137285	protein_coding	TUBB2B	1781.63	1.24595	0.409493	3.04266	0.00234497	0.443044
ENSG00000137309	protein_coding	HMGA1	805.644	0.82108	0.368247	2.2297	0.0257673	0.774662
ENSG00000137486	protein_coding	ARRB1	7066.21	0.749258	0.377479	1.9849	0.0471555	0.846445
ENSG00000137648	protein_coding	TMPRSS4	2.53654	3.06931	1.48535	2.06639	0.0387913	NA
ENSG00000137691	protein_coding	CFAP300	37.3747	1.06936	0.514339	2.07909	0.037609	0.824824
ENSG00000137693	protein_coding	YAP1	1055.99	1.01106	0.408057	2.47774	0.0132219	0.738231
ENSG00000137727	protein_coding	ARHGAP20	781.818	-1.10418	0.402219	-2.74523	0.0060468	0.611611
ENSG00000137767	protein_coding	SQOR	66.3683	1.30196	0.425931	3.05675	0.00223752	0.429314
ENSG00000137818	protein_coding	RPLP1	2070.9	0.693558	0.329171	2.10699	0.0351188	0.814386
ENSG00000137878	protein_coding	GCOM1	36.402	1.32893	0.465504	2.85482	0.0043061	0.529765
ENSG00000137968	protein_coding	SLC44A5	344.708	-0.839404	0.423925	-1.98008	0.047695	0.848723
ENSG00000138061	protein_coding	CYP1B1	526.339	1.08953	0.378459	2.87886	0.00399122	0.519692
ENSG00000138326	protein_coding	RPS24	1379.63	0.490296	0.246304	1.99061	0.0465234	0.842037
ENSG00000138363	protein_coding	ATIC	933.799	-0.598678	0.221778	-2.69945	0.00694546	0.639497
ENSG00000138376	protein_coding	BARD1	781.14	0.922948	0.46795	1.97232	0.0485729	0.850639
ENSG00000138400	protein_coding	MDH1B	103.865	-0.976796	0.447695	-2.18183	0.0291218	0.783729
ENSG00000138434	protein_coding	ITPRID2	8625.16	0.685331	0.291822	2.34846	0.0188513	0.772034
ENSG00000138435	protein_coding	CHRNA1	23.5135	-1.4895	0.749978	-1.98606	0.0470272	0.84537
ENSG00000138449	protein_coding	SLC40A1	306.634	0.837411	0.278773	3.00391	0.0026653	0.47385
ENSG00000138600	protein_coding	SPPL2A	1272.16	0.673826	0.314558	2.14213	0.0321827	0.799835
ENSG00000138653	protein_coding	NDST4	94.152	-3.82437	0.58293	-6.5606	5.36e-11	1.98e-06
ENSG00000138669	protein_coding	PRKG2	192.881	-0.721208	0.281931	-2.5581	0.0105245	0.707878
ENSG00000138685	protein_coding	FGF2	1708.27	1.08023	0.469085	2.30283	0.0212882	0.772034
ENSG00000138758	protein_coding	SEPTIN11	5121.19	0.527197	0.22946	2.29755	0.0215874	0.772034
ENSG00000138759	protein_coding	FRAS1	1238.61	-0.897097	0.351816	-2.54991	0.0107752	0.707878
ENSG00000138792	protein_coding	ENPEP	243.55	1.43179	0.567486	2.52303	0.0116347	0.72411
ENSG00000139178	protein_coding	C1RL	287.614	0.783319	0.383756	2.04119	0.0412319	0.826223
ENSG00000139211	protein_coding	AMIGO2	99.4706	0.890878	0.444533	2.00407	0.0450621	0.839806
ENSG00000139410	protein_coding	SDSL	76.5745	1.86499	0.616715	3.02407	0.00249401	0.454955
ENSG00000139567	protein_coding	ACVRL1	959.312	1.21891	0.598408	2.03693	0.0416574	0.826223
ENSG00000139629	protein_coding	GALNT6	399.361	-0.986246	0.497966	-1.98055	0.0476418	0.848185
ENSG00000139899	protein_coding	CBLN3	59.5687	1.26843	0.498459	2.54471	0.0109368	0.707878
ENSG00000139910	protein_coding	NOVA1	1712.03	-0.609604	0.249177	-2.44647	0.0144262	0.758613
ENSG00000140022	protein_coding	STON2	8964.99	0.903989	0.42493	2.12738	0.0333882	0.805624
ENSG00000140092	protein_coding	FBLN5	349.315	1.35473	0.412518	3.28406	0.00102325	0.329494
ENSG00000140264	protein_coding	SERF2	402.161	0.590627	0.255026	2.31595	0.0205612	0.772034
ENSG00000140320	protein_coding	BAHD1	693.568	0.821693	0.340528	2.413	0.0158219	0.766925
ENSG00000140332	protein_coding	TLE3	1343.19	0.890265	0.358564	2.48286	0.0130332	0.738231
ENSG00000140443	protein_coding	IGF1R	6085.15	0.565059	0.261319	2.16233	0.0305928	0.794041
ENSG00000140464	protein_coding	PML	999.662	0.741714	0.327158	2.26715	0.0233813	0.772034
ENSG00000140488	protein_coding	CELF6	17.7774	1.17628	0.515373	2.28239	0.0224663	0.772034
ENSG00000140557	protein_coding	ST8SIA2	148.987	-1.77211	0.780955	-2.26915	0.0232589	0.772034
ENSG00000140564	protein_coding	FURIN	1589.3	0.824408	0.36567	2.25452	0.0241637	0.772034
ENSG00000140988	protein_coding	RPS2	2194.39	0.889039	0.274958	3.23337	0.00122341	0.359556
ENSG00000141293	protein_coding	SKAP1	32.2258	-1.15572	0.586603	-1.97019	0.0488163	0.850639
ENSG00000141391	protein_coding	PRELID3A	215.994	-0.59415	0.30105	-1.97359	0.0484284	0.850639
ENSG00000141510	protein_coding	TP53	330.303	0.992378	0.359569	2.75991	0.00578177	0.602266
ENSG00000141574	protein_coding	SECTM1	39.6445	1.73312	0.757243	2.28872	0.0220955	0.772034
ENSG00000141580	protein_coding	WDR45B	1830.7	0.708922	0.275164	2.57636	0.00998461	0.705148
ENSG00000141639	protein_coding	MAPK4	3432.47	1.33468	0.480347	2.77858	0.00545966	0.591868
ENSG00000141655	protein_coding	TNFRSF11A	163.989	-1.13955	0.519805	-2.19227	0.0283601	0.778568
ENSG00000141736	protein_coding	ERBB2	966.061	1.15996	0.461262	2.51476	0.0119113	0.727236
ENSG00000141753	protein_coding	IGFBP4	540.01	1.23165	0.424642	2.90045	0.00372625	0.512277
ENSG00000141858	protein_coding	SAMD1	1074.16	0.812486	0.342226	2.37412	0.0175906	0.772034
ENSG00000142102	protein_coding	PGGHG	462.263	1.01063	0.43372	2.33015	0.0197982	0.772034
ENSG00000142173	protein_coding	COL6A2	662.648	0.884159	0.381427	2.31803	0.0204479	0.772034
ENSG00000142178	protein_coding	SIK1	199.645	1.65311	0.617716	2.67617	0.0074468	0.644305
ENSG00000142185	protein_coding	TRPM2	1360.66	-0.886084	0.435979	-2.0324	0.0421133	0.828607
ENSG00000142279	protein_coding	WTIP	331.763	1.14272	0.352564	3.24117	0.00119041	0.358004
ENSG00000142449	protein_coding	FBN3	62.8684	-1.15156	0.392265	-2.93566	0.0033284	0.503078
ENSG00000142534	protein_coding	RPS11	2022.42	0.718606	0.297387	2.4164	0.0156747	0.766925
ENSG00000142541	protein_coding	RPL13A	4769.21	0.906932	0.365846	2.479	0.0131752	0.738231
ENSG00000142552	protein_coding	RCN3	103.027	1.03214	0.365362	2.82498	0.00472841	0.558377
ENSG00000142627	protein_coding	EPHA2	283.306	1.13684	0.503048	2.25989	0.023828	0.772034
ENSG00000142661	protein_coding	MYOM3	15.2475	2.39056	0.890484	2.68456	0.00726251	0.639497
ENSG00000142798	protein_coding	HSPG2	2030.81	1.11304	0.504257	2.20729	0.027294	0.778568
ENSG00000142867	protein_coding	BCL10	333.913	0.6511	0.323609	2.01199	0.0442205	0.83638
ENSG00000142871	protein_coding	CCN1	1200.6	1.50457	0.711102	2.11583	0.0343591	0.810074
ENSG00000142910	protein_coding	TINAGL1	595.888	1.23645	0.553591	2.23351	0.0255152	0.774662
ENSG00000142937	protein_coding	RPS8	2859.32	0.710271	0.276545	2.56837	0.0102177	0.707683
ENSG00000142961	protein_coding	MOB3C	598.972	0.694472	0.342158	2.02968	0.042389	0.828607
ENSG00000143028	protein_coding	SYPL2	65.9226	1.23668	0.576294	2.14591	0.0318798	0.799835
ENSG00000143384	protein_coding	MCL1	4579.27	0.798974	0.340496	2.3465	0.0189508	0.772034
ENSG00000143512	protein_coding	HHIPL2	8.6683	1.68198	0.679867	2.47398	0.0133617	0.738231
ENSG00000143545	protein_coding	RAB13	86.0667	1.19782	0.587977	2.03719	0.0416309	0.826223
ENSG00000143546	protein_coding	S100A8	31.3081	1.7276	0.709929	2.43349	0.0149542	0.759064
ENSG00000143554	protein_coding	SLC27A3	290.197	0.911824	0.373584	2.44074	0.014657	0.758613
ENSG00000143631	protein_coding	FLG	300.635	1.46232	0.59692	2.44977	0.0142947	0.758613
ENSG00000143772	protein_coding	ITPKB	17857.9	1.14757	0.536104	2.14058	0.0323081	0.799835
ENSG00000143819	protein_coding	EPHX1	2555.04	0.543051	0.271656	1.99904	0.0456041	0.840264
ENSG00000143858	protein_coding	SYT2	374.322	-1.28553	0.480651	-2.67456	0.00748266	0.644883
ENSG00000143882	protein_coding	ATP6V1C2	96.681	-1.29681	0.334139	-3.88107	0.000103999	0.101347
ENSG00000143947	protein_coding	RPS27A	1751.48	0.746323	0.331968	2.24818	0.024565	0.772034
ENSG00000144040	protein_coding	SFXN5	4454.25	0.849116	0.422487	2.0098	0.0444521	0.836498
ENSG00000144119	protein_coding	C1QL2	387.37	1.62449	0.689724	2.35528	0.0185089	0.772034
ENSG00000144199	protein_coding	FAHD2B	376.996	-0.564984	0.267167	-2.11472	0.034454	0.810589
ENSG00000144227	protein_coding	NXPH2	37.8031	-2.92606	0.950758	-3.0776	0.00208674	0.42501
ENSG00000144233	protein_coding	AMMECR1L	683.543	0.42468	0.187563	2.2642	0.023562	0.772034
ENSG00000144285	protein_coding	SCN1A	2034.48	-1.52942	0.424773	-3.60055	0.00031754	0.192768
ENSG00000144366	protein_coding	GULP1	160.619	0.782743	0.36198	2.16239	0.030588	0.794041
ENSG00000144452	protein_coding	ABCA12	75.2567	-1.33366	0.514382	-2.59273	0.00952169	0.696045
ENSG00000144619	protein_coding	CNTN4	378.479	-1.10457	0.441212	-2.50348	0.0122978	0.733335
ENSG00000144644	protein_coding	GADL1	14.0999	3.56426	1.29014	2.76269	0.0057328	0.602266
ENSG00000144655	protein_coding	CSRNP1	726.282	1.20312	0.518083	2.32225	0.0202197	0.772034
ENSG00000144713	protein_coding	RPL32	3582.21	0.656763	0.314615	2.08751	0.036842	0.818374
ENSG00000144730	protein_coding	IL17RD	904.028	1.1109	0.383848	2.89411	0.00380229	0.515761
ENSG00000144824	protein_coding	PHLDB2	696.027	0.882486	0.43653	2.0216	0.0432182	0.830752
ENSG00000145012	protein_coding	LPP	4377.15	0.611729	0.285536	2.14239	0.0321619	0.799835
ENSG00000145020	protein_coding	AMT	58.9855	0.893035	0.39351	2.26941	0.0232434	0.772034
ENSG00000145022	protein_coding	TCTA	736.27	0.549903	0.265593	2.07047	0.0384085	0.825729
ENSG00000145040	protein_coding	UCN2	3.75289	-5.37229	1.72595	-3.11266	0.00185411	0.399184
ENSG00000145087	protein_coding	STXBP5L	4564.81	-1.1553	0.467013	-2.4738	0.0133685	0.738231
ENSG00000145365	protein_coding	TIFA	145.445	1.10326	0.535465	2.06037	0.0393632	0.825729
ENSG00000145526	protein_coding	CDH18	1040.97	-0.864936	0.419606	-2.06131	0.0392739	0.825729
ENSG00000145681	protein_coding	HAPLN1	34.2377	-1.45313	0.550001	-2.64206	0.00824044	0.673624
ENSG00000145779	protein_coding	TNFAIP8	76.9044	0.838946	0.421939	1.98831	0.0467773	0.844192
ENSG00000145864	protein_coding	GABRB2	4097.87	-1.29876	0.48457	-2.68024	0.00735692	0.639497
ENSG00000145901	protein_coding	TNIP1	1169.45	0.708846	0.350668	2.02142	0.0432366	0.830752
ENSG00000146112	protein_coding	PPP1R18	817.992	0.837143	0.37105	2.25614	0.0240617	0.772034
ENSG00000146535	protein_coding	GNA12	5706.84	0.866091	0.373919	2.31625	0.0205445	0.772034
ENSG00000147065	protein_coding	MSN	3528.4	0.755543	0.314321	2.40373	0.0162287	0.7685
ENSG00000147246	protein_coding	HTR2C	309.524	-1.42559	0.665284	-2.14283	0.0321265	0.799835
ENSG00000147403	protein_coding	RPL10	2792.37	0.764378	0.321215	2.37965	0.0173293	0.772034
ENSG00000147509	protein_coding	RGS20	402.704	1.14736	0.443185	2.5889	0.00962823	0.696045
ENSG00000147852	protein_coding	VLDLR	850.415	-0.741833	0.321365	-2.30838	0.020978	0.772034
ENSG00000147883	protein_coding	CDKN2B	128.519	0.892829	0.409482	2.18039	0.0292288	0.784897
ENSG00000148136	protein_coding	OR13C4	7.40298	-2.1669	0.940995	-2.30278	0.0212913	0.772034
ENSG00000148219	protein_coding	ASTN2	1501.85	-0.489049	0.236109	-2.07129	0.0383321	0.825729
ENSG00000148303	protein_coding	RPL7A	5008.46	0.62586	0.214576	2.91673	0.00353725	0.506398
ENSG00000148344	protein_coding	PTGES	76.7908	1.36061	0.670511	2.02922	0.0424362	0.828607
ENSG00000148411	protein_coding	NACC2	8640.89	0.886144	0.418739	2.11622	0.034326	0.810074
ENSG00000148483	protein_coding	TMEM236	15.616	1.38451	0.60618	2.28399	0.0223724	0.772034
ENSG00000148604	protein_coding	RGR	256.297	2.34713	1.03403	2.26989	0.0232142	0.772034
ENSG00000148730	protein_coding	EIF4EBP2	5462.68	0.903236	0.42528	2.12386	0.0336815	0.807812
ENSG00000148803	protein_coding	FUOM	61.4701	1.11533	0.43867	2.54254	0.011005	0.707878
ENSG00000148841	protein_coding	ITPRIP	421.305	0.867628	0.395368	2.19448	0.0282006	0.778568
ENSG00000149131	protein_coding	SERPING1	563.802	1.02428	0.318168	3.21932	0.00128496	0.361049
ENSG00000149257	protein_coding	SERPINH1	879.37	1.54367	0.667108	2.31397	0.0206694	0.772034
ENSG00000149273	protein_coding	RPS3	3490.35	0.710402	0.266253	2.66814	0.00762715	0.650785
ENSG00000149294	protein_coding	NCAM1	13425.7	-0.487662	0.230053	-2.11978	0.0340248	0.808419
ENSG00000149357	protein_coding	LAMTOR1	840.628	0.597406	0.280029	2.13337	0.0328943	0.804031
ENSG00000149547	protein_coding	EI24	941.82	0.609969	0.281115	2.16982	0.0300204	0.793495
ENSG00000149596	protein_coding	JPH2	98.2068	1.4968	0.629078	2.37936	0.0173429	0.772034
ENSG00000149782	protein_coding	PLCB3	602.24	0.751563	0.379055	1.98273	0.0473978	0.84717
ENSG00000149806	protein_coding	FAU	841.255	0.542898	0.253916	2.1381	0.032509	0.799835
ENSG00000149809	protein_coding	TM7SF2	440.391	-0.58457	0.245337	-2.38273	0.0171849	0.772034
ENSG00000149968	protein_coding	MMP3	16.1413	2.5674	1.17393	2.18701	0.0287416	0.779694
ENSG00000149972	protein_coding	CNTN5	518.477	-1.65996	0.587454	-2.82569	0.00471791	0.558377
ENSG00000150457	protein_coding	LATS2	451.635	0.855791	0.377054	2.26968	0.023227	0.772034
ENSG00000150459	protein_coding	SAP18	2356.34	0.64712	0.316831	2.04248	0.0411042	0.826223
ENSG00000150594	protein_coding	ADRA2A	108.307	2.10665	0.631189	3.3376	0.000845064	0.308605
ENSG00000150656	protein_coding	CNDP1	2187.34	-1.00439	0.418388	-2.40063	0.0163668	0.76866
ENSG00000150938	protein_coding	CRIM1	3794.74	0.715393	0.361455	1.9792	0.0477931	0.848812
ENSG00000151012	protein_coding	SLC7A11	3678.74	0.881412	0.440593	2.00051	0.045445	0.840264
ENSG00000151150	protein_coding	ANK3	13925.6	-0.749999	0.328986	-2.27973	0.0226236	0.772034
ENSG00000151233	protein_coding	GXYLT1	909.566	0.592674	0.279469	2.12072	0.0339457	0.808419
ENSG00000151360	protein_coding	ALLC	10.9904	-2.33729	0.851092	-2.74622	0.00602856	0.611611
ENSG00000151715	protein_coding	TMEM45B	54.2508	0.862496	0.43124	2.00004	0.0454963	0.840264
ENSG00000151789	protein_coding	ZNF385D	664.976	-0.891473	0.382231	-2.33229	0.0196855	0.772034
ENSG00000151882	protein_coding	CCL28	55.5176	1.00763	0.47973	2.1004	0.0356935	0.815579
ENSG00000151892	protein_coding	GFRA1	2565.92	-1.19644	0.583577	-2.05018	0.0403466	0.826223
ENSG00000151929	protein_coding	BAG3	1714.75	1.79529	0.66794	2.6878	0.00719252	0.639497
ENSG00000152214	protein_coding	RIT2	74.6175	-1.64697	0.64994	-2.53404	0.0112755	0.7162
ENSG00000152284	protein_coding	TCF7L1	194.392	0.870178	0.367435	2.36825	0.0178725	0.772034
ENSG00000152292	protein_coding	SH2D6	72.8157	-0.998183	0.383078	-2.60569	0.00916883	0.691509
ENSG00000152763	protein_coding	DNAI4	610.664	0.694304	0.306003	2.26895	0.0232716	0.772034
ENSG00000152782	protein_coding	PANK1	307.107	-0.50182	0.254483	-1.97192	0.0486191	0.850639
ENSG00000153029	protein_coding	MR1	413.927	0.760193	0.350269	2.17031	0.0299832	0.793495
ENSG00000153048	protein_coding	CARHSP1	642.236	0.801571	0.341082	2.35008	0.0187694	0.772034
ENSG00000153071	protein_coding	DAB2	676.899	0.718905	0.292955	2.45398	0.0141284	0.753873
ENSG00000153162	protein_coding	BMP6	293.94	1.17493	0.572131	2.05361	0.0400136	0.825885
ENSG00000153283	protein_coding	CD96	13.4503	1.37531	0.606863	2.26627	0.0234351	0.772034
ENSG00000153446	protein_coding	C16orf89	210.599	0.888871	0.339478	2.61834	0.00883581	0.682725
ENSG00000153531	protein_coding	ADPRHL1	231.847	1.64918	0.654729	2.51887	0.0117732	0.726629
ENSG00000153832	protein_coding	FBXO36	269.147	0.522185	0.258027	2.02377	0.0429943	0.830652
ENSG00000153885	protein_coding	KCTD15	1198.54	0.899415	0.409605	2.19581	0.0281054	0.778568
ENSG00000153944	protein_coding	MSI2	6902.8	0.786237	0.308593	2.54781	0.01084	0.707878
ENSG00000154217	protein_coding	PITPNC1	2859.41	0.717753	0.348011	2.06244	0.0391658	0.825729
ENSG00000154269	protein_coding	ENPP3	28.5118	-1.42501	0.566044	-2.51749	0.0118195	0.726629
ENSG00000154511	protein_coding	DIPK1A	850.927	-0.793194	0.366435	-2.16462	0.0304165	0.793944
ENSG00000154553	protein_coding	PDLIM3	372.114	0.828052	0.33779	2.45138	0.0142309	0.75716
ENSG00000154645	protein_coding	CHODL	65.8277	-1.6256	0.550501	-2.95294	0.00314764	0.496001
ENSG00000154975	protein_coding	CA10	293.709	-0.732276	0.338126	-2.16569	0.0303351	0.793944
ENSG00000155052	protein_coding	CNTNAP5	2851.3	-1.26568	0.458026	-2.76333	0.00572154	0.602266
ENSG00000155363	protein_coding	MOV10	1068.44	0.58159	0.282858	2.05612	0.0397711	0.825729
ENSG00000155366	protein_coding	RHOC	713.939	1.08707	0.362721	2.997	0.00272654	0.474395
ENSG00000155858	protein_coding	LSM11	432.559	-0.765943	0.379675	-2.01737	0.0436574	0.833568
ENSG00000155886	protein_coding	SLC24A2	7916.94	-0.795585	0.339841	-2.34105	0.0192296	0.772034
ENSG00000156097	protein_coding	GPR61	332.349	-0.821414	0.329662	-2.49169	0.0127138	0.733441
ENSG00000156381	protein_coding	ANKRD9	1375	1.04245	0.460977	2.26139	0.0237349	0.772034
ENSG00000156508	protein_coding	EEF1A1	34231.4	0.733758	0.300544	2.44144	0.014629	0.758613
ENSG00000156587	protein_coding	UBE2L6	471.195	0.79714	0.351239	2.26951	0.0232374	0.772034
ENSG00000156639	protein_coding	ZFAND3	1984.03	0.53898	0.198655	2.71315	0.0066647	0.639497
ENSG00000156697	protein_coding	UTP14A	235.828	-0.706878	0.288727	-2.44826	0.0143547	0.758613
ENSG00000156860	protein_coding	FBRS	1953.75	0.630368	0.282001	2.23534	0.0253948	0.774662
ENSG00000156886	protein_coding	ITGAD	14.5136	2.47642	1.09036	2.27119	0.0231357	0.772034
ENSG00000157191	protein_coding	NECAP2	703.601	0.517044	0.2577	2.00638	0.0448161	0.837595
ENSG00000157227	protein_coding	MMP14	436.521	1.09292	0.483948	2.25833	0.0239249	0.772034
ENSG00000157240	protein_coding	FZD1	524.092	1.22216	0.497458	2.45682	0.0140173	0.752871
ENSG00000157404	protein_coding	KIT	1102.21	-1.36437	0.585401	-2.33066	0.0197714	0.772034
ENSG00000157445	protein_coding	CACNA2D3	1177.57	-0.795416	0.31201	-2.54933	0.0107929	0.707878
ENSG00000157510	protein_coding	AFAP1L1	249.152	1.06402	0.432837	2.45825	0.0139614	0.752871
ENSG00000157600	protein_coding	TMEM164	1170.15	0.854716	0.38412	2.22513	0.0260727	0.774662
ENSG00000157884	protein_coding	CIB4	5.11546	2.06565	0.9004	2.29415	0.0217821	0.772034
ENSG00000157927	protein_coding	RADIL	253.861	0.793969	0.35864	2.21383	0.0268403	0.776453
ENSG00000157933	protein_coding	SKI	4323.79	0.581428	0.27486	2.11536	0.0343994	0.810074
ENSG00000158104	protein_coding	HPD	14.448	2.13073	0.714728	2.98118	0.00287143	0.474395
ENSG00000158113	protein_coding	LRRC43	103.271	0.703334	0.333055	2.11176	0.0347067	0.813658
ENSG00000158163	protein_coding	DZIP1L	217.168	0.948558	0.33779	2.80813	0.00498302	0.567792
ENSG00000158195	protein_coding	WASF2	4847.21	0.751151	0.370432	2.02777	0.0425838	0.828607
ENSG00000158270	protein_coding	COLEC12	615.915	0.907905	0.315942	2.87364	0.00405767	0.519692
ENSG00000158292	protein_coding	GPR153	573.786	1.36843	0.565529	2.41973	0.0155321	0.765872
ENSG00000158457	protein_coding	TSPAN33	404.664	0.925158	0.37632	2.45844	0.0139543	0.752871
ENSG00000158555	protein_coding	GDPD5	356.907	1.01523	0.346458	2.9303	0.00338632	0.506046
ENSG00000158578	protein_coding	ALAS2	67.9839	2.07042	0.785993	2.63415	0.00843494	0.677113
ENSG00000158747	protein_coding	NBL1	1653.72	0.838873	0.383765	2.1859	0.0288226	0.779694
ENSG00000158769	protein_coding	F11R	255.962	0.860666	0.418354	2.05727	0.0396607	0.825729
ENSG00000158813	protein_coding	EDA	104.309	0.736577	0.297534	2.47561	0.013301	0.738231
ENSG00000158850	protein_coding	B4GALT3	487.639	0.623774	0.315268	1.97855	0.0478664	0.848812
ENSG00000158865	protein_coding	SLC5A11	612.551	-1.2662	0.609533	-2.07733	0.0377712	0.825172
ENSG00000159164	protein_coding	SV2A	2933.13	-0.88915	0.436155	-2.03861	0.0414891	0.826223
ENSG00000159200	protein_coding	RCAN1	1055.41	0.761506	0.353124	2.15648	0.031046	0.795065
ENSG00000159231	protein_coding	CBR3	21.4714	1.07935	0.525705	2.05315	0.0400583	0.825885
ENSG00000159388	protein_coding	BTG2	995.178	0.778757	0.330879	2.3536	0.0185926	0.772034
ENSG00000159403	protein_coding	C1R	470.603	1.22894	0.471306	2.60752	0.00912	0.691509
ENSG00000159423	protein_coding	ALDH4A1	1240.72	0.983308	0.428486	2.29484	0.0217422	0.772034
ENSG00000159596	protein_coding	TMEM69	226.362	-0.500421	0.255196	-1.96093	0.0498875	0.855438
ENSG00000160062	protein_coding	ZBTB8A	186.773	0.573171	0.28473	2.01303	0.0441114	0.83638
ENSG00000160179	protein_coding	ABCG1	1240.88	-0.718762	0.240953	-2.98299	0.00285445	0.474395
ENSG00000160213	protein_coding	CSTB	190.28	0.646968	0.311639	2.07602	0.0378921	0.825729
ENSG00000160282	protein_coding	FTCD	286.973	-0.841735	0.344959	-2.4401	0.0146833	0.758613
ENSG00000160408	protein_coding	ST6GALNAC6	100.358	1.0033	0.414452	2.42079	0.0154868	0.765872
ENSG00000160447	protein_coding	PKN3	197.698	1.17844	0.55009	2.14227	0.0321719	0.799835
ENSG00000160606	protein_coding	TLCD1	56.2043	0.825955	0.385887	2.14041	0.032322	0.799835
ENSG00000160712	protein_coding	IL6R	679.479	0.913071	0.365923	2.49526	0.0125866	0.733441
ENSG00000160862	protein_coding	AZGP1	258.567	-1.21335	0.506876	-2.39378	0.0166756	0.76901
ENSG00000160888	protein_coding	IER2	218.768	0.852991	0.416292	2.04902	0.0404603	0.826223
ENSG00000161016	protein_coding	RPL8	2132.12	0.896101	0.262771	3.4102	0.000649159	0.275659
ENSG00000161055	protein_coding	SCGB3A1	1.66112	-4.21299	1.91498	-2.20001	0.0278059	NA
ENSG00000161638	protein_coding	ITGA5	761.25	1.18788	0.506086	2.34718	0.018916	0.772034
ENSG00000161835	protein_coding	TAMALIN	615.537	0.968294	0.432155	2.24062	0.0250508	0.774662
ENSG00000161940	protein_coding	BCL6B	294.074	1.55551	0.59818	2.60041	0.00931126	0.695014
ENSG00000161958	protein_coding	FGF11	23.9756	1.63369	0.83283	1.96162	0.049807	0.855334
ENSG00000161992	protein_coding	PRR35	18.6752	4.2578	1.1707	3.63696	0.000275875	0.18905
ENSG00000162244	protein_coding	RPL29	1762.72	0.57294	0.246233	2.32682	0.0199751	0.772034
ENSG00000162302	protein_coding	RPS6KA4	579.965	0.606655	0.271872	2.2314	0.0256547	0.774662
ENSG00000162374	protein_coding	ELAVL4	1299.83	-1.12518	0.443202	-2.53875	0.0111249	0.712744
ENSG00000162383	protein_coding	SLC1A7	92.6749	1.62378	0.686613	2.36491	0.0180342	0.772034
ENSG00000162413	protein_coding	KLHL21	2281.5	0.778396	0.36172	2.15193	0.0314028	0.798321
ENSG00000162430	protein_coding	SELENON	2214.36	0.934451	0.427281	2.18697	0.0287448	0.779694
ENSG00000162490	protein_coding	DRAXIN	315.533	1.7296	0.564716	3.06278	0.00219292	0.427154
ENSG00000162493	protein_coding	PDPN	256.638	1.55924	0.54288	2.87217	0.00407665	0.519692
ENSG00000162512	protein_coding	SDC3	7948.33	0.820418	0.388136	2.11374	0.0345377	0.812042
ENSG00000162522	protein_coding	KIAA1522	1198.52	1.19119	0.376539	3.16351	0.00155877	0.383386
ENSG00000162542	protein_coding	TMCO4	154.13	1.18575	0.385742	3.07395	0.00211245	0.425142
ENSG00000162552	protein_coding	WNT4	114.503	0.698504	0.322401	2.16657	0.030268	0.793944
ENSG00000162618	protein_coding	ADGRL4	390.421	0.894262	0.401757	2.22588	0.0260223	0.774662
ENSG00000162630	protein_coding	B3GALT2	711.234	-0.802986	0.349474	-2.2977	0.0215788	0.772034
ENSG00000162631	protein_coding	NTNG1	371.567	-1.24325	0.362762	-3.42718	0.000609885	0.275536
ENSG00000162645	protein_coding	GBP2	583.921	1.16124	0.591682	1.9626	0.0496922	0.855334
ENSG00000162654	protein_coding	GBP4	398.023	0.793967	0.39232	2.02377	0.0429933	0.830652
ENSG00000162734	protein_coding	PEA15	15152.7	0.666869	0.246586	2.70441	0.00684263	0.639497
ENSG00000162738	protein_coding	VANGL2	630.787	0.664092	0.324664	2.04547	0.0408084	0.826223
ENSG00000162777	protein_coding	DENND2D	129.561	1.29504	0.395841	3.27163	0.00106929	0.338435
ENSG00000162889	protein_coding	MAPKAPK2	1161.84	0.904736	0.383439	2.35953	0.0182981	0.772034
ENSG00000162989	protein_coding	KCNJ3	1169.07	-1.01863	0.504171	-2.0204	0.0433424	0.830752
ENSG00000163002	protein_coding	NUP35	188.186	-0.676467	0.287762	-2.35079	0.0187336	0.772034
ENSG00000163032	protein_coding	VSNL1	3786.65	-1.44164	0.565558	-2.54906	0.0108013	0.707878
ENSG00000163093	protein_coding	BBS5	328.116	0.493338	0.241524	2.0426	0.0410918	0.826223
ENSG00000163145	protein_coding	C1QTNF7	170.568	1.50387	0.5158	2.9156	0.00355008	0.506398
ENSG00000163239	protein_coding	TDRD10	76.1187	1.1915	0.466296	2.55524	0.0106115	0.707878
ENSG00000163349	protein_coding	HIPK1	5910.29	0.661193	0.274468	2.409	0.0159965	0.767743
ENSG00000163380	protein_coding	LMOD3	19.5045	-1.50413	0.716551	-2.09913	0.0358054	0.815945
ENSG00000163389	protein_coding	POGLUT1	425.497	-0.533777	0.239827	-2.22568	0.0260357	0.774662
ENSG00000163421	protein_coding	PROK2	15.0848	2.75303	1.2768	2.1562	0.0310683	0.795086
ENSG00000163497	protein_coding	FEV	5.80289	-2.74016	1.34396	-2.03887	0.0414628	0.826223
ENSG00000163536	protein_coding	SERPINI1	1534.1	-1.29983	0.518815	-2.50538	0.0122322	0.732581
ENSG00000163576	protein_coding	EFHB	42.8101	1.21689	0.616234	1.97473	0.0482992	0.850639
ENSG00000163682	protein_coding	RPL9	1237.54	0.672769	0.313548	2.14567	0.0318994	0.799835
ENSG00000163686	protein_coding	ABHD6	760.471	-0.781041	0.271741	-2.87421	0.00405042	0.519692
ENSG00000163702	protein_coding	IL17RC	109.566	0.648932	0.270649	2.39769	0.0164988	0.76901
ENSG00000163735	protein_coding	CXCL5	54.9491	2.89178	0.758148	3.81427	0.000136585	0.126447
ENSG00000164008	protein_coding	C1orf50	358.022	0.618983	0.275396	2.24761	0.024601	0.772034
ENSG00000164054	protein_coding	SHISA5	1765.36	0.607515	0.278543	2.18104	0.0291802	0.784161
ENSG00000164088	protein_coding	PPM1M	489.111	0.606818	0.238683	2.54236	0.0110107	0.707878
ENSG00000164418	protein_coding	GRIK2	3298.26	-1.00564	0.502783	-2.00015	0.0454843	0.840264
ENSG00000164484	protein_coding	TMEM200A	315.247	-1.32087	0.528648	-2.49858	0.0124692	0.733441
ENSG00000164574	protein_coding	GALNT10	1373.42	0.690279	0.299089	2.30794	0.0210025	0.772034
ENSG00000164591	protein_coding	MYOZ3	53.3518	-0.886922	0.404095	-2.19484	0.0281754	0.778568
ENSG00000164651	protein_coding	SP8	19.8499	-1.7637	0.78766	-2.23916	0.0251456	0.774662
ENSG00000164713	protein_coding	BRI3	377.077	0.643866	0.28399	2.26721	0.0233772	0.772034
ENSG00000164808	protein_coding	SPIDR	1937.23	0.326045	0.162507	2.00634	0.0448204	0.837595
ENSG00000164830	protein_coding	OXR1	2678.22	-0.960012	0.413705	-2.32053	0.0203125	0.772034
ENSG00000164855	protein_coding	TMEM184A	45.8248	1.36524	0.46679	2.92474	0.00344748	0.506398
ENSG00000164867	protein_coding	NOS3	651.25	1.17623	0.588737	1.99788	0.0457297	0.840264
ENSG00000164938	protein_coding	TP53INP1	740.034	0.632186	0.308018	2.05243	0.040128	0.825885
ENSG00000164949	protein_coding	GEM	363.516	1.61035	0.721682	2.23138	0.025656	0.774662
ENSG00000164989	protein_coding	CCDC171	790.587	-0.764282	0.284652	-2.68497	0.00725365	0.639497
ENSG00000165023	protein_coding	DIRAS2	3503.44	-0.921693	0.444891	-2.07173	0.038291	0.825729
ENSG00000165061	protein_coding	ZMAT4	327.391	-1.38349	0.69208	-1.99904	0.0456043	0.840264
ENSG00000165091	protein_coding	TMC1	77.7216	1.50578	0.504668	2.98372	0.00284772	0.474395
ENSG00000165124	protein_coding	SVEP1	886.567	-0.663712	0.321387	-2.06515	0.038909	0.825729
ENSG00000165195	protein_coding	PIGA	519.671	0.750016	0.360291	2.0817	0.0373701	0.822254
ENSG00000165197	protein_coding	VEGFD	56.8116	-0.795564	0.402803	-1.97507	0.04826	0.850639
ENSG00000165269	protein_coding	AQP7	40.9555	1.71041	0.839665	2.03702	0.0416482	0.826223
ENSG00000165312	protein_coding	OTUD1	341.477	0.670221	0.336022	1.99458	0.0460892	0.840549
ENSG00000165443	protein_coding	PHYHIPL	1377.48	-0.652769	0.251551	-2.59498	0.0094596	0.695469
ENSG00000165568	protein_coding	AKR1E2	243.685	0.521837	0.24371	2.14122	0.0322559	0.799835
ENSG00000165801	protein_coding	ARHGEF40	1889.5	0.66496	0.279509	2.37903	0.0173582	0.772034
ENSG00000165863	protein_coding	C10orf82	34.046	-2.12015	0.684995	-3.09513	0.00196723	0.413913
ENSG00000165886	protein_coding	UBTD1	271.558	1.00585	0.350192	2.87227	0.00407538	0.519692
ENSG00000165970	protein_coding	SLC6A5	49.2558	2.38667	0.942555	2.53213	0.0113372	0.717528
ENSG00000166025	protein_coding	AMOTL1	1825.05	0.73599	0.268175	2.74444	0.00606144	0.611611
ENSG00000166224	protein_coding	SGPL1	1431.19	0.771219	0.303303	2.54273	0.010999	0.707878
ENSG00000166228	protein_coding	PCBD1	421.317	0.778521	0.336662	2.31247	0.0207519	0.772034
ENSG00000166401	protein_coding	SERPINB8	143.68	0.764483	0.364911	2.09498	0.0361723	0.8179
ENSG00000166444	protein_coding	DENND2B	1281.53	0.791912	0.297603	2.66097	0.00779164	0.660257
ENSG00000166523	protein_coding	CLEC4E	23.907	2.29954	1.04793	2.19437	0.0282091	0.778568
ENSG00000166527	protein_coding	CLEC4D	3.33275	2.67198	1.24051	2.15393	0.0312453	0.797013
ENSG00000166589	protein_coding	CDH16	12.147	2.74482	1.18719	2.31202	0.0207763	0.772034
ENSG00000166800	protein_coding	LDHAL6A	33.3322	-1.04014	0.440958	-2.35881	0.0183336	0.772034
ENSG00000166822	protein_coding	TMEM170A	998.196	0.638476	0.291775	2.18825	0.0286518	0.779694
ENSG00000166851	protein_coding	PLK1	135.881	0.555272	0.226171	2.4551	0.0140845	0.753075
ENSG00000166863	protein_coding	TAC3	13.5138	-1.74123	0.853084	-2.0411	0.0412405	0.826223
ENSG00000166888	protein_coding	STAT6	1395.6	0.952123	0.326255	2.91834	0.003519	0.506398
ENSG00000166927	protein_coding	MS4A7	289.41	1.13329	0.567125	1.9983	0.0456837	0.840264
ENSG00000167011	protein_coding	NAT16	28.3882	1.04775	0.527951	1.98456	0.0471929	0.846504
ENSG00000167105	protein_coding	TMEM92	26.3646	1.30013	0.54236	2.39716	0.0165226	0.76901
ENSG00000167136	protein_coding	ENDOG	36.113	-1.17334	0.442489	-2.65169	0.00800889	0.667407
ENSG00000167286	protein_coding	CD3D	5.75006	3.91876	1.70848	2.29371	0.021807	0.772034
ENSG00000167323	protein_coding	STIM1	1740.19	0.476344	0.214059	2.22529	0.0260617	0.774662
ENSG00000167377	protein_coding	ZNF23	56.2447	-0.800404	0.35202	-2.27374	0.0229813	0.772034
ENSG00000167384	protein_coding	ZNF180	216.396	-0.54249	0.23667	-2.29218	0.0218952	0.772034
ENSG00000167419	protein_coding	LPO	31.7226	-1.9687	0.860518	-2.28781	0.0221485	0.772034
ENSG00000167470	protein_coding	MIDN	1558.7	1.04219	0.4429	2.35311	0.0186173	0.772034
ENSG00000167491	protein_coding	GATAD2A	1824.68	0.981273	0.361431	2.71496	0.00662833	0.639497
ENSG00000167526	protein_coding	RPL13	4451.91	0.820515	0.335838	2.44318	0.0145583	0.758613
ENSG00000167549	protein_coding	CORO6	1063.6	-1.11778	0.424997	-2.6301	0.00853602	0.678321
ENSG00000167588	protein_coding	GPD1	268.359	-0.841091	0.392588	-2.14243	0.032159	0.799835
ENSG00000167617	protein_coding	CDC42EP5	19.4284	2.34099	0.775683	3.01797	0.00254474	0.460654
ENSG00000167658	protein_coding	EEF2	19605.3	0.474753	0.222884	2.13004	0.0331682	0.804535
ENSG00000167693	protein_coding	NXN	661.019	1.00984	0.421179	2.39765	0.0165006	0.76901
ENSG00000167695	protein_coding	TLCD3A	203.556	0.707858	0.303309	2.33379	0.0196068	0.772034
ENSG00000167703	protein_coding	SLC43A2	1254.65	1.19919	0.384723	3.11701	0.00182697	0.399184
ENSG00000167768	protein_coding	KRT1	1.95003	4.41706	2.20975	1.9989	0.0456194	NA
ENSG00000167987	protein_coding	VPS37C	479.976	0.711243	0.30772	2.31133	0.0208145	0.772034
ENSG00000168016	protein_coding	TRANK1	2330.14	-0.674483	0.323833	-2.08281	0.0372684	0.821943
ENSG00000168028	protein_coding	RPSA	4071.28	0.819412	0.331805	2.46956	0.0135279	0.744355
ENSG00000168032	protein_coding	ENTPD3	346.842	-0.994394	0.308701	-3.22122	0.00127644	0.361049
ENSG00000168060	protein_coding	NAALADL1	35.6933	1.38146	0.629401	2.19488	0.028172	0.778568
ENSG00000168077	protein_coding	SCARA3	2305	1.28646	0.388516	3.31122	0.000928914	0.312478
ENSG00000168306	protein_coding	ACOX2	185.07	0.795606	0.373529	2.12997	0.033174	0.804535
ENSG00000168309	protein_coding	FAM107A	53141.9	1.19909	0.493591	2.42931	0.0151276	0.759064
ENSG00000168495	protein_coding	POLR3D	844.065	0.595428	0.28521	2.08769	0.0368262	0.818374
ENSG00000168610	protein_coding	STAT3	4411.8	0.735295	0.343628	2.1398	0.0323708	0.799835
ENSG00000168685	protein_coding	IL7R	127.546	3.75248	1.09863	3.41559	0.000636432	0.275536
ENSG00000168792	protein_coding	ABHD15	196.088	0.66226	0.322955	2.05063	0.0403032	0.825956
ENSG00000168807	protein_coding	SNTB2	1189.4	0.795578	0.232268	3.42525	0.000614233	0.275536
ENSG00000168899	protein_coding	VAMP5	111.718	1.43113	0.42165	3.39412	0.000688506	0.277131
ENSG00000168906	protein_coding	MAT2A	5794.01	-0.511477	0.253086	-2.02096	0.043284	0.830752
ENSG00000168994	protein_coding	PXDC1	522.79	1.26096	0.415156	3.03731	0.00238703	0.446435
ENSG00000169085	protein_coding	VXN	317.059	-0.737657	0.367613	-2.00661	0.0447908	0.837595
ENSG00000169174	protein_coding	PCSK9	37.3737	1.70245	0.846626	2.01087	0.0443392	0.836442
ENSG00000169418	protein_coding	NPR1	106.715	1.98034	0.632244	3.13224	0.00173477	0.391662
ENSG00000169432	protein_coding	SCN9A	470.167	-0.951039	0.390017	-2.43846	0.0147501	0.758613
ENSG00000169562	protein_coding	GJB1	397.777	-0.935656	0.346864	-2.69747	0.00698682	0.639497
ENSG00000169627	protein_coding	BOLA2B	9.62911	1.45181	0.731872	1.98369	0.04729	0.84717
ENSG00000169715	protein_coding	MT1E	980.449	0.899054	0.447607	2.00858	0.0445815	0.837595
ENSG00000169871	protein_coding	TRIM56	1994.58	0.941037	0.405821	2.31885	0.0204033	0.772034
ENSG00000169957	protein_coding	ZNF768	633.677	0.709254	0.346078	2.0494	0.0404226	0.826223
ENSG00000170049	protein_coding	KCNAB3	150.118	-0.967323	0.382191	-2.53099	0.0113739	0.717528
ENSG00000170122	protein_coding	FOXD4	31.6305	1.40956	0.603723	2.33478	0.0195547	0.772034
ENSG00000170175	protein_coding	CHRNB1	177.919	0.638452	0.30022	2.12661	0.0334524	0.805624
ENSG00000170381	protein_coding	SEMA3E	286.257	-1.15109	0.546103	-2.10783	0.035046	0.81366
ENSG00000170412	protein_coding	GPRC5C	303.464	1.07445	0.420504	2.55514	0.0106145	0.707878
ENSG00000170417	protein_coding	TMEM182	38.9471	-1.11532	0.544197	-2.04947	0.0404161	0.826223
ENSG00000170419	protein_coding	VSTM2A	589.082	-1.20344	0.52208	-2.30509	0.0211613	0.772034
ENSG00000170523	protein_coding	KRT83	3.76977	3.11675	1.42171	2.19225	0.0283611	0.778568
ENSG00000170684	protein_coding	ZNF296	23.9761	1.54621	0.575874	2.68499	0.00725327	0.639497
ENSG00000170776	protein_coding	AKAP13	3304.79	0.612831	0.274483	2.23267	0.0255706	0.774662
ENSG00000170837	protein_coding	GPR27	648.334	0.617207	0.297425	2.07517	0.037971	0.825729
ENSG00000171116	protein_coding	HSFX1	7.84423	1.56523	0.771491	2.02884	0.0424751	0.828607
ENSG00000171189	protein_coding	GRIK1	1335.14	-2.02302	0.376321	-5.37579	7.62e-08	0.000759264
ENSG00000171492	protein_coding	LRRC8D	1065.93	-0.446198	0.225187	-1.98146	0.0475402	0.847593
ENSG00000171502	protein_coding	COL24A1	3108.68	-2.70824	0.596556	-4.53978	5.63e-06	0.0167423
ENSG00000171606	protein_coding	ZNF274	763.731	0.508018	0.229412	2.21443	0.026799	0.776453
ENSG00000171631	protein_coding	P2RY6	143.073	1.67386	0.560991	2.98376	0.00284728	0.474395
ENSG00000171791	protein_coding	BCL2	2294.74	0.633021	0.282808	2.23834	0.0251989	0.774662
ENSG00000172164	protein_coding	SNTB1	581.173	0.98906	0.36332	2.72228	0.00648323	0.633394
ENSG00000172216	protein_coding	CEBPB	335.527	0.66247	0.328935	2.01398	0.0440113	0.83638
ENSG00000172232	protein_coding	AZU1	15.1382	-1.3096	0.578648	-2.26321	0.0236229	0.772034
ENSG00000172296	protein_coding	SPTLC3	157.512	0.784057	0.278261	2.8177	0.00483684	0.56014
ENSG00000172348	protein_coding	RCAN2	1638.44	-1.19755	0.423664	-2.82665	0.00470383	0.558377
ENSG00000172361	protein_coding	CFAP53	105.2	0.658193	0.312779	2.10434	0.0353491	0.815437
ENSG00000172380	protein_coding	GNG12	1155.29	0.867517	0.381726	2.27262	0.0230492	0.772034
ENSG00000172554	protein_coding	SNTG2	76.8827	1.06166	0.350609	3.02804	0.00246146	0.451239
ENSG00000172889	protein_coding	EGFL7	1532.72	1.24107	0.528153	2.34983	0.018782	0.772034
ENSG00000172893	protein_coding	DHCR7	1044.9	-0.735881	0.325483	-2.26089	0.0237662	0.772034
ENSG00000173040	protein_coding	EVC2	88.4726	1.35755	0.440003	3.08533	0.00203329	0.420642
ENSG00000173068	protein_coding	BNC2	147.665	0.798475	0.380635	2.09774	0.035928	0.816208
ENSG00000173156	protein_coding	RHOD	19.1661	1.9959	0.63386	3.14881	0.00163938	0.384227
ENSG00000173221	protein_coding	GLRX	675.314	1.10723	0.563103	1.9663	0.0492636	0.854463
ENSG00000173402	protein_coding	DAG1	2526.25	0.747106	0.360506	2.07238	0.0382297	0.825729
ENSG00000173421	protein_coding	IHO1	76.5566	0.999856	0.491838	2.0329	0.0420628	0.828525
ENSG00000173486	protein_coding	FKBP2	2.26005	-3.36816	1.46875	-2.29321	0.021836	NA
ENSG00000173511	protein_coding	VEGFB	902.499	0.921188	0.441929	2.08447	0.0371174	0.821575
ENSG00000173530	protein_coding	TNFRSF10D	230.85	0.96198	0.466282	2.06309	0.0391045	0.825729
ENSG00000173548	protein_coding	SNX33	1286.2	0.977007	0.393598	2.48225	0.0130557	0.738231
ENSG00000173653	protein_coding	RCE1	181.326	0.465204	0.225416	2.06376	0.0390408	0.825729
ENSG00000173809	protein_coding	TDRD12	34.51	1.02114	0.448158	2.27852	0.0226956	0.772034
ENSG00000173812	protein_coding	EIF1	4495.42	0.571166	0.250171	2.2831	0.0224246	0.772034
ENSG00000173846	protein_coding	PLK3	384.295	1.36668	0.488863	2.79564	0.00517968	0.583005
ENSG00000173947	protein_coding	PIFO	166.7	1.10766	0.53086	2.08654	0.0369293	0.81937
ENSG00000173960	protein_coding	UBXN2A	802.045	0.717009	0.298447	2.40247	0.0162849	0.76866
ENSG00000174021	protein_coding	GNG5	137.11	0.716492	0.293875	2.43809	0.0147652	0.758613
ENSG00000174099	protein_coding	MSRB3	689.646	0.964458	0.416781	2.31406	0.0206642	0.772034
ENSG00000174327	protein_coding	SLC16A13	61.6835	1.08513	0.379969	2.85582	0.00429252	0.529765
ENSG00000174417	protein_coding	TRHR	65.8235	-1.72347	0.619839	-2.78051	0.00542731	0.591114
ENSG00000174453	protein_coding	VWC2L	134.016	-2.05394	0.708722	-2.89808	0.0037545	0.512277
ENSG00000174599	protein_coding	TRAM1L1	136.579	-1.06357	0.395478	-2.68933	0.00715949	0.639497
ENSG00000174600	protein_coding	CMKLR1	238.857	0.673897	0.343354	1.96269	0.049682	0.855334
ENSG00000174640	protein_coding	SLCO2A1	96.5582	1.00305	0.500942	2.00233	0.0452491	0.840264
ENSG00000174684	protein_coding	B4GAT1	1456.57	-0.841049	0.414502	-2.02906	0.0424523	0.828607
ENSG00000174885	protein_coding	NLRP6	11.1583	3.13063	0.699398	4.47617	7.6e-06	0.0201007
ENSG00000174938	protein_coding	SEZ6L2	1648.91	-0.889264	0.4298	-2.06902	0.0385444	0.825729
ENSG00000174948	protein_coding	GPR149	18.3755	-2.67552	0.824833	-3.24371	0.00117982	0.358004
ENSG00000175084	protein_coding	DES	37.3005	2.24592	0.725372	3.09623	0.00195996	0.413913
ENSG00000175183	protein_coding	CSRP2	360.37	1.07501	0.456853	2.35307	0.0186189	0.772034
ENSG00000175274	protein_coding	TP53I11	1110.89	1.74593	0.61965	2.81761	0.00483831	0.56014
ENSG00000175294	protein_coding	CATSPER1	12.4326	2.04589	0.998709	2.04853	0.0405078	0.826223
ENSG00000175336	protein_coding	APOF	5.05173	1.85406	0.897887	2.06491	0.0389313	0.825729
ENSG00000175395	protein_coding	ZNF25	1447.48	-0.649918	0.30639	-2.12121	0.0339038	0.808419
ENSG00000175591	protein_coding	P2RY2	230.147	1.76853	0.546065	3.23867	0.00120087	0.358004
ENSG00000175592	protein_coding	FOSL1	56.4577	1.09072	0.544217	2.0042	0.0450488	0.839806
ENSG00000175718	protein_coding	RBMXL3	28.7474	0.968561	0.406984	2.37985	0.0173196	0.772034
ENSG00000175787	protein_coding	ZNF169	293.181	-0.536347	0.255726	-2.09735	0.0359625	0.816208
ENSG00000175793	protein_coding	SFN	119.265	3.06268	1.25093	2.44832	0.0143523	0.758613
ENSG00000175826	protein_coding	CTDNEP1	457.767	0.735477	0.33827	2.17423	0.0296878	0.786951
ENSG00000175868	protein_coding	CALCB	12.8575	2.72594	1.09501	2.48943	0.0127947	0.733808
ENSG00000175984	protein_coding	DENND2C	157.821	1.04584	0.371542	2.81485	0.00487995	0.562957
ENSG00000176105	protein_coding	YES1	928.896	0.532222	0.254627	2.0902	0.0365994	0.818374
ENSG00000176204	protein_coding	LRRTM4	720.885	-0.906433	0.417695	-2.17009	0.0300004	0.793495
ENSG00000176358	protein_coding	TAC4	73.0915	0.800003	0.364771	2.19317	0.0282953	0.778568
ENSG00000176454	protein_coding	LPCAT4	1053.32	-1.02765	0.321924	-3.19222	0.00141183	0.368178
ENSG00000176571	protein_coding	CNBD1	2.08807	4.52285	1.53492	2.94664	0.00321243	NA
ENSG00000176845	protein_coding	METRNL	278.161	1.47091	0.533727	2.75593	0.0058526	0.603698
ENSG00000177045	protein_coding	SIX5	38.4037	1.51715	0.663251	2.28744	0.0221699	0.772034
ENSG00000177103	protein_coding	DSCAML1	2017.08	-0.632689	0.286649	-2.2072	0.0273004	0.778568
ENSG00000177106	protein_coding	EPS8L2	491.354	0.784731	0.332035	2.3634	0.0181081	0.772034
ENSG00000177119	protein_coding	ANO6	1320.93	0.841345	0.365973	2.29892	0.0215092	0.772034
ENSG00000177181	protein_coding	RIMKLA	886.842	-0.829375	0.340025	-2.43916	0.0147215	0.758613
ENSG00000177182	protein_coding	CLVS1	306.056	-0.792753	0.321806	-2.46345	0.0137608	0.752698
ENSG00000177272	protein_coding	KCNA3	528.877	-0.765602	0.383285	-1.99747	0.0457736	0.840264
ENSG00000177283	protein_coding	FZD8	143.933	1.36857	0.622121	2.19985	0.0278176	0.778568
ENSG00000177363	protein_coding	LRRN4CL	7.05085	2.61173	1.09369	2.388	0.0169405	0.772034
ENSG00000177374	protein_coding	HIC1	286.521	1.14959	0.539251	2.13182	0.0330213	0.804031
ENSG00000177425	protein_coding	PAWR	577.702	0.888145	0.356428	2.4918	0.0127099	0.733441
ENSG00000177426	protein_coding	TGIF1	231.742	0.911592	0.405401	2.24862	0.0245367	0.772034
ENSG00000177469	protein_coding	CAVIN1	1864.48	1.14032	0.530827	2.1482	0.0316982	0.799835
ENSG00000177479	protein_coding	ARIH2	1801.06	-0.391588	0.174412	-2.24519	0.0247559	0.774515
ENSG00000177570	protein_coding	SAMD12	2438.09	-0.608752	0.2867	-2.1233	0.0337283	0.807871
ENSG00000177600	protein_coding	RPLP2	1223.56	0.696022	0.316956	2.19596	0.0280949	0.778568
ENSG00000177674	protein_coding	AGTRAP	223.969	0.901036	0.395743	2.27682	0.0227968	0.772034
ENSG00000177675	protein_coding	CD163L1	85.3821	-0.947827	0.44946	-2.10881	0.0349606	0.81366
ENSG00000177697	protein_coding	CD151	581.384	0.913231	0.328329	2.78145	0.00541163	0.591114
ENSG00000177706	protein_coding	FAM20C	950.969	1.1395	0.369879	3.08074	0.00206489	0.424806
ENSG00000177752	protein_coding	YIPF7	50.2244	1.00865	0.46921	2.14968	0.0315806	0.799835
ENSG00000177951	protein_coding	BET1L	572.805	0.724619	0.253263	2.86114	0.00422127	0.524557
ENSG00000177954	protein_coding	RPS27	393.881	1.0419	0.468843	2.22228	0.0262642	0.774662
ENSG00000178078	protein_coding	STAP2	84.1057	0.881334	0.335706	2.62531	0.00865689	0.679074
ENSG00000178235	protein_coding	SLITRK1	1594.39	-0.71577	0.323051	-2.21566	0.0267149	0.776453
ENSG00000178445	protein_coding	GLDC	430.087	1.01783	0.457984	2.2224	0.026256	0.774662
ENSG00000178462	protein_coding	TUBAL3	13.9191	2.17897	1.06885	2.03861	0.0414886	0.826223
ENSG00000178473	protein_coding	UCN3	2.25426	4.65391	2.19305	2.12212	0.0338277	NA
ENSG00000178607	protein_coding	ERN1	542.367	0.552587	0.25921	2.13181	0.0330221	0.804031
ENSG00000178662	protein_coding	CSRNP3	4326.41	-0.99796	0.458551	-2.17634	0.0295302	0.785865
ENSG00000178685	protein_coding	PARP10	588.087	0.636502	0.315226	2.01919	0.0434671	0.83206
ENSG00000178878	protein_coding	APOLD1	4271.35	0.907573	0.444304	2.04268	0.0410838	0.826223
ENSG00000179057	protein_coding	IGSF22	159.73	0.748261	0.326031	2.29506	0.0217295	0.772034
ENSG00000179134	protein_coding	SAMD4B	4790.29	0.880291	0.317847	2.76954	0.00561355	0.601677
ENSG00000179168	protein_coding	GGN	60.3993	0.841575	0.415121	2.0273	0.0426317	0.828607
ENSG00000179195	protein_coding	ZNF664	5961.51	0.628924	0.302518	2.07896	0.0376206	0.824824
ENSG00000179240	protein_coding	GVQW3	805.922	-0.72276	0.347704	-2.07866	0.0376483	0.824923
ENSG00000179344	protein_coding	HLA-DQB1	47.6347	1.82165	0.809049	2.25159	0.024348	0.772034
ENSG00000179348	protein_coding	GATA2	272.173	1.4368	0.57618	2.49366	0.0126434	0.733441
ENSG00000179526	protein_coding	SHARPIN	408.87	0.486802	0.244087	1.99438	0.0461101	0.840549
ENSG00000179588	protein_coding	ZFPM1	299.289	0.762968	0.36803	2.07311	0.0381618	0.825729
ENSG00000179632	protein_coding	MAF1	647.538	0.730469	0.314033	2.32609	0.0200136	0.772034
ENSG00000179776	protein_coding	CDH5	892.302	0.977255	0.470545	2.07686	0.0378147	0.825172
ENSG00000179981	protein_coding	TSHZ1	1260.98	0.689494	0.306483	2.24969	0.0244684	0.772034
ENSG00000180071	protein_coding	ANKRD18A	2106.24	-1.13481	0.530706	-2.1383	0.0324923	0.799835
ENSG00000180287	protein_coding	PLD5	248.93	-1.05746	0.348448	-3.03476	0.00240727	0.447958
ENSG00000180423	protein_coding	HARBI1	113.831	-0.548579	0.278344	-1.97087	0.0487392	0.850639
ENSG00000180758	protein_coding	GPR157	53.7573	1.48196	0.456389	3.24714	0.00116573	0.358004
ENSG00000180871	protein_coding	CXCR2	19.5652	3.10448	0.858213	3.61738	0.0002976	0.190007
ENSG00000180875	protein_coding	GREM2	101.744	-1.48245	0.548745	-2.70153	0.0069021	0.639497
ENSG00000181019	protein_coding	NQO1	630.047	1.95139	0.555598	3.51223	0.000444363	0.235074
ENSG00000181072	protein_coding	CHRM2	113.255	-2.54808	0.67055	-3.79999	0.0001447	0.130692
ENSG00000181104	protein_coding	F2R	41.3665	1.14476	0.385947	2.96609	0.0030161	0.482198
ENSG00000181585	protein_coding	TMIE	134.315	1.09405	0.435988	2.50937	0.0120948	0.729071
ENSG00000181588	protein_coding	MEX3D	343.913	0.85954	0.318937	2.69501	0.00703856	0.639497
ENSG00000181626	protein_coding	ANKRD62	80.9704	-1.85057	0.740905	-2.49772	0.0124995	0.733441
ENSG00000181817	protein_coding	LSM10	183.477	0.648724	0.312412	2.0765	0.0378474	0.8254
ENSG00000181826	protein_coding	RELL1	697.572	0.878047	0.384673	2.28258	0.0224553	0.772034
ENSG00000182240	protein_coding	BACE2	638.085	0.941689	0.440464	2.13795	0.0325212	0.799835
ENSG00000182253	protein_coding	SYNM	3461.52	0.833422	0.419816	1.98521	0.0471214	0.846242
ENSG00000182326	protein_coding	C1S	923.878	1.20674	0.499202	2.41734	0.0156343	0.766925
ENSG00000182405	protein_coding	PGBD4	227.304	-0.617339	0.256144	-2.41013	0.015947	0.766925
ENSG00000182508	protein_coding	LHFPL1	114.471	0.945328	0.471137	2.00648	0.0448047	0.837595
ENSG00000182541	protein_coding	LIMK2	1969.47	0.950437	0.436311	2.17835	0.0293801	0.784985
ENSG00000182674	protein_coding	KCNB2	176.854	-1.04293	0.468729	-2.22503	0.0260794	0.774662
ENSG00000182704	protein_coding	TSKU	131.705	1.31643	0.500838	2.62846	0.00857712	0.679074
ENSG00000182718	protein_coding	ANXA2	619.631	0.984799	0.4606	2.13808	0.0325105	0.799835
ENSG00000182836	protein_coding	PLCXD3	625.566	-1.1612	0.456346	-2.54455	0.0109418	0.707878
ENSG00000182885	protein_coding	ADGRG3	23.4693	3.1608	0.969122	3.26151	0.0011082	0.347779
ENSG00000182899	protein_coding	RPL35A	592.48	0.434558	0.217857	1.99469	0.0460765	0.840549
ENSG00000183018	protein_coding	SPNS2	2652.52	1.00209	0.464253	2.15851	0.0308883	0.794791
ENSG00000183036	protein_coding	PCP4	132.092	-2.32801	0.526509	-4.42159	9.8e-06	0.0233133
ENSG00000183092	protein_coding	BEGAIN	1298.86	0.739544	0.370415	1.99653	0.0458764	0.840264
ENSG00000183208	protein_coding	GDPGP1	125.281	-0.677714	0.295127	-2.29635	0.0216559	0.772034
ENSG00000183255	protein_coding	PTTG1IP	3502.44	0.866257	0.37007	2.34079	0.0192429	0.772034
ENSG00000183281	protein_coding	PLGLB1	180.532	-0.916121	0.415234	-2.20628	0.0273646	0.778568
ENSG00000183397	protein_coding	TEKTIP1	214.754	0.74041	0.357786	2.06942	0.0385067	0.825729
ENSG00000183508	protein_coding	TENT5C	157.827	2.21383	0.460103	4.81159	1.5e-06	0.00693105
ENSG00000183668	protein_coding	PSG9	18.9376	-1.41306	0.495202	-2.8535	0.00432412	0.53022
ENSG00000183671	protein_coding	CMKLR2	3.74943	-2.93744	1.46014	-2.01175	0.0442459	0.83638
ENSG00000183688	protein_coding	RFLNB	409.159	1.45534	0.413791	3.51708	0.00043632	0.234165
ENSG00000183762	protein_coding	KREMEN1	1791.96	0.890301	0.388204	2.29339	0.0218258	0.772034
ENSG00000183770	protein_coding	FOXL2	26.5533	1.50557	0.679108	2.21699	0.0266238	0.776453
ENSG00000183793	protein_coding	NPIPA5	191.672	-1.10046	0.427541	-2.57393	0.0100551	0.705148
ENSG00000183837	protein_coding	PNMA3	656.487	-1.14488	0.470999	-2.43075	0.0150677	0.759064
ENSG00000183853	protein_coding	KIRREL1	409.255	0.91229	0.465101	1.96149	0.0498219	0.855334
ENSG00000183856	protein_coding	IQGAP3	85.0652	-1.2127	0.585797	-2.07017	0.0384364	0.825729
ENSG00000183908	protein_coding	LRRC55	517.904	1.23757	0.499387	2.47818	0.0132055	0.738231
ENSG00000183963	protein_coding	SMTN	1289.82	1.02172	0.491699	2.07795	0.0377144	0.825172
ENSG00000184160	protein_coding	ADRA2C	98.7412	0.994528	0.494586	2.01083	0.0443435	0.836442
ENSG00000184194	protein_coding	GPR173	704.504	0.545922	0.245146	2.22692	0.0259524	0.774662
ENSG00000184232	protein_coding	OAF	741.159	1.11689	0.41606	2.68444	0.00726524	0.639497
ENSG00000184557	protein_coding	SOCS3	824.804	1.22936	0.588932	2.08744	0.0368485	0.818374
ENSG00000184640	protein_coding	SEPTIN9	4180.75	0.944507	0.32538	2.90278	0.00369867	0.512277
ENSG00000184659	protein_coding	FOXD4L4	22.4755	-1.55992	0.588447	-2.65091	0.00802752	0.667407
ENSG00000184743	protein_coding	ATL3	1722.68	0.563624	0.277059	2.03431	0.0419202	0.828451
ENSG00000184785	protein_coding	SMIM10	58.3821	0.825831	0.382178	2.16086	0.0307064	0.794213
ENSG00000184811	protein_coding	TRARG1	3.98348	3.13666	1.57356	1.99335	0.0462233	0.840715
ENSG00000184828	protein_coding	ZBTB7C	234.966	1.00228	0.415833	2.41029	0.0159399	0.766925
ENSG00000184995	protein_coding	IFNE	16.0365	1.8559	0.939021	1.97642	0.0481072	0.850194
ENSG00000185112	protein_coding	FAM43A	436.172	1.02473	0.508312	2.01594	0.043806	0.835315
ENSG00000185122	protein_coding	HSF1	1235.61	0.778128	0.264256	2.9446	0.0032337	0.501034
ENSG00000185215	protein_coding	TNFAIP2	1007.67	1.53713	0.477034	3.22227	0.0012718	0.361049
ENSG00000185246	protein_coding	PRPF39	1082.84	-0.53415	0.253222	-2.10941	0.0349088	0.813658
ENSG00000185338	protein_coding	SOCS1	11.2527	2.13098	1.00745	2.11523	0.0344102	0.810074
ENSG00000185467	protein_coding	KPNA7	4.40649	2.93635	1.41489	2.07532	0.0379571	0.825729
ENSG00000185518	protein_coding	SV2B	6280.04	-0.947315	0.469607	-2.01725	0.0436694	0.833568
ENSG00000185615	protein_coding	PDIA2	406	-1.02241	0.502041	-2.03651	0.0416996	0.826223
ENSG00000185650	protein_coding	ZFP36L1	3565.99	0.941447	0.397796	2.36666	0.0179496	0.772034
ENSG00000185651	protein_coding	UBE2L3	1708.33	0.466239	0.237316	1.96463	0.0494569	0.854844
ENSG00000185652	protein_coding	NTF3	6.05213	-4.4305	1.19854	-3.69658	0.000218525	0.168587
ENSG00000185800	protein_coding	DMWD	1605.75	0.524385	0.257216	2.0387	0.0414803	0.826223
ENSG00000185803	protein_coding	SLC52A2	169.034	0.881641	0.383594	2.29837	0.0215408	0.772034
ENSG00000185823	protein_coding	NPAP1	85.6493	-1.24613	0.586078	-2.12622	0.0334848	0.805624
ENSG00000185988	protein_coding	PLK5	55.8282	-0.886224	0.449319	-1.97237	0.0485673	0.850639
ENSG00000186073	protein_coding	CDIN1	232.133	-0.555207	0.231168	-2.40175	0.016317	0.76866
ENSG00000186090	protein_coding	HTR3D	2.35783	-3.4161	1.57606	-2.1675	0.030197	NA
ENSG00000186280	protein_coding	KDM4D	24.5403	-0.875368	0.429588	-2.03769	0.0415808	0.826223
ENSG00000186310	protein_coding	NAP1L3	1066.6	-1.13423	0.45297	-2.50399	0.0122802	0.733335
ENSG00000186314	protein_coding	PRELID2	321.283	0.873207	0.33124	2.63618	0.00838463	0.677113
ENSG00000186377	protein_coding	CYP4X1	232.193	-0.891878	0.406966	-2.19153	0.0284137	0.778568
ENSG00000186451	protein_coding	SPATA12	47.3118	1.36212	0.615235	2.21398	0.02683	0.776453
ENSG00000186564	protein_coding	FOXD2	6.82442	3.01358	1.39591	2.15886	0.0308608	0.79472
ENSG00000186897	protein_coding	C1QL4	8.19204	2.59614	1.23024	2.11027	0.0348347	0.813658
ENSG00000186907	protein_coding	RTN4RL2	400.364	1.4342	0.685166	2.09321	0.0363301	0.818374
ENSG00000186918	protein_coding	ZNF395	1138.25	0.962355	0.384775	2.50108	0.0123814	0.733441
ENSG00000186943	protein_coding	OR13C8	2.40066	-3.45937	1.42039	-2.4355	0.0148711	NA
ENSG00000186994	protein_coding	KANK3	350.723	1.0971	0.490598	2.23624	0.025336	0.774662
ENSG00000187134	protein_coding	AKR1C1	311.111	0.778832	0.374979	2.077	0.0378013	0.825172
ENSG00000187258	protein_coding	NPSR1	7.81577	-2.41805	0.901366	-2.68265	0.00730423	0.639497
ENSG00000187288	protein_coding	CIDEC	8.51888	2.61128	1.12705	2.31692	0.0205082	0.772034
ENSG00000187479	protein_coding	C11orf96	362.113	2.01204	0.696264	2.88977	0.00385523	0.517257
ENSG00000187513	protein_coding	GJA4	159.412	0.92333	0.440309	2.097	0.0359933	0.816208
ENSG00000187601	protein_coding	MAGEH1	428.341	-0.868989	0.413495	-2.10157	0.0355909	0.815579
ENSG00000187800	protein_coding	PEAR1	462.618	1.00069	0.492618	2.03137	0.042217	0.828607
ENSG00000187908	protein_coding	DMBT1	57.983	-1.76197	0.651957	-2.70259	0.00688015	0.639497
ENSG00000187987	protein_coding	ZSCAN23	214.795	-0.617835	0.258715	-2.38809	0.0169361	0.772034
ENSG00000188015	protein_coding	S100A3	12.1163	2.49681	1.17893	2.11786	0.0341871	0.808419
ENSG00000188070	protein_coding	ZFTA	1455.55	0.808754	0.35404	2.28436	0.0223503	0.772034
ENSG00000188163	protein_coding	FAM166A	4.65254	-2.2047	1.00861	-2.18588	0.0288245	0.779694
ENSG00000188269	protein_coding	OR7A5	97.8845	-1.65976	0.710253	-2.33686	0.0194464	0.772034
ENSG00000188282	protein_coding	RUFY4	143.616	-2.07654	0.77292	-2.68661	0.00721801	0.639497
ENSG00000188290	protein_coding	HES4	203.84	1.50633	0.418907	3.59586	0.00032332	0.19311
ENSG00000188386	protein_coding	PPP3R2	49.32	-1.80633	0.583223	-3.09714	0.00195395	0.413913
ENSG00000188396	protein_coding	DYNLT4	101.422	2.07403	0.646647	3.20737	0.00133957	0.362084
ENSG00000188522	protein_coding	FAM83G	102.061	1.71388	0.605497	2.83053	0.00464713	0.558377
ENSG00000188536	protein_coding	HBA2	29.6724	1.89169	0.701969	2.69483	0.00704237	0.639497
ENSG00000188643	protein_coding	S100A16	486.665	0.970931	0.370131	2.62321	0.00871055	0.679074
ENSG00000188730	protein_coding	VWC2	216.719	-1.15119	0.497727	-2.3129	0.0207282	0.772034
ENSG00000188760	protein_coding	TMEM198	375.481	1.21306	0.593878	2.04261	0.0410907	0.826223
ENSG00000188916	protein_coding	INSYN2A	547.87	0.700686	0.304545	2.30076	0.0214049	0.772034
ENSG00000188986	protein_coding	NELFB	1200.18	0.706799	0.32055	2.20496	0.0274568	0.778568
ENSG00000188991	protein_coding	SLC15A5	19.633	-1.74254	0.742167	-2.34791	0.0188792	0.772034
ENSG00000189056	protein_coding	RELN	2137.68	-1.86273	0.511087	-3.64465	0.000267758	0.187082
ENSG00000189114	protein_coding	BLOC1S3	159.671	0.536558	0.243751	2.20125	0.0277181	0.778568
ENSG00000189120	protein_coding	SP6	7.02969	2.15766	1.03594	2.0828	0.0372693	0.821943
ENSG00000189127	protein_coding	ANKRD34B	79.1803	-1.88984	0.783785	-2.41117	0.0159016	0.766925
ENSG00000189134	protein_coding	NKAPL	26.1726	0.98683	0.451363	2.18633	0.0287914	0.779694
ENSG00000189280	protein_coding	GJB5	35.3644	1.52514	0.70712	2.15683	0.031019	0.795065
ENSG00000196090	protein_coding	PTPRT	2120.08	-1.16502	0.548748	-2.12305	0.0337495	0.807871
ENSG00000196182	protein_coding	STK40	1082.93	0.793962	0.338439	2.34595	0.0189784	0.772034
ENSG00000196184	protein_coding	OR10J1	2.37242	4.7122	2.1784	2.16314	0.0305302	NA
ENSG00000196335	protein_coding	STK31	84.4791	0.807061	0.402959	2.00284	0.0451948	0.839827
ENSG00000196418	protein_coding	ZNF124	737.223	0.739448	0.275229	2.68666	0.00721698	0.639497
ENSG00000196482	protein_coding	ESRRG	562.382	-1.40938	0.386043	-3.65084	0.000261381	0.187082
ENSG00000196542	protein_coding	SPTSSB	91.4794	-0.818293	0.414379	-1.97475	0.0482971	0.850639
ENSG00000196576	protein_coding	PLXNB2	3368.32	0.622293	0.292115	2.1303	0.0331469	0.804535
ENSG00000196735	protein_coding	HLA-DQA1	98.0288	2.89902	0.809289	3.58219	0.000340732	0.20028
ENSG00000196821	protein_coding	ILRUN	2712.96	0.605315	0.301699	2.00635	0.0448188	0.837595
ENSG00000196876	protein_coding	SCN8A	5352.29	-0.987552	0.421393	-2.34354	0.0191015	0.772034
ENSG00000196878	protein_coding	LAMB3	199.088	1.96658	0.777287	2.53005	0.0114045	0.717703
ENSG00000196917	protein_coding	HCAR1	17.2247	1.40898	0.683663	2.06093	0.0393096	0.825729
ENSG00000196924	protein_coding	FLNA	8822.72	0.939464	0.401082	2.34233	0.019164	0.772034
ENSG00000197019	protein_coding	SERTAD1	135.705	1.16005	0.56398	2.05689	0.0396964	0.825729
ENSG00000197043	protein_coding	ANXA6	1922.09	-0.820426	0.35253	-2.32725	0.0199517	0.772034
ENSG00000197324	protein_coding	LRP10	1995.28	1.09683	0.439287	2.49683	0.0125308	0.733441
ENSG00000197410	protein_coding	DCHS2	699.931	-0.904684	0.313816	-2.88285	0.00394101	0.519566
ENSG00000197540	protein_coding	GZMM	17.075	1.29277	0.616677	2.09635	0.036051	0.816516
ENSG00000197587	protein_coding	DMBX1	6.54693	6.17655	3.03142	2.03751	0.0415991	0.826223
ENSG00000197696	protein_coding	NMB	50.9036	1.23937	0.569913	2.17467	0.0296548	0.786951
ENSG00000197747	protein_coding	S100A10	230.366	0.754906	0.36257	2.08209	0.0373338	0.821943
ENSG00000197756	protein_coding	RPL37A	2138.59	0.721144	0.339527	2.12397	0.0336729	0.807812
ENSG00000197891	protein_coding	SLC22A12	4.74444	3.30624	1.61936	2.04169	0.0411822	0.826223
ENSG00000197905	protein_coding	TEAD4	82.1046	1.58144	0.682354	2.31763	0.0204697	0.772034
ENSG00000198034	protein_coding	RPS4X	4320.28	0.604794	0.2566	2.35695	0.0184255	0.772034
ENSG00000198092	protein_coding	TMPRSS11F	33.0737	-1.34361	0.565043	-2.37789	0.0174118	0.772034
ENSG00000198113	protein_coding	TOR4A	104.941	1.37779	0.548089	2.51381	0.0119434	0.727236
ENSG00000198142	protein_coding	SOWAHC	226.55	0.567687	0.228055	2.48925	0.0128012	0.733808
ENSG00000198242	protein_coding	RPL23A	380.263	0.794259	0.337818	2.35114	0.0187158	0.772034
ENSG00000198342	protein_coding	ZNF442	143.818	0.977616	0.444876	2.1975	0.0279845	0.778568
ENSG00000198398	protein_coding	TMEM207	1.65413	4.17682	1.99498	2.09366	0.0362901	NA
ENSG00000198429	protein_coding	ZNF69	283.433	-0.463949	0.225651	-2.05605	0.0397777	0.825729
ENSG00000198431	protein_coding	TXNRD1	1420.28	1.01622	0.38513	2.63865	0.0083238	0.674483
ENSG00000198466	protein_coding	ZNF587	1054.01	0.446142	0.215142	2.07371	0.0381061	0.825729
ENSG00000198502	protein_coding	HLA-DRB5	46.8235	1.95935	0.91434	2.14291	0.0321201	0.799835
ENSG00000198691	protein_coding	ABCA4	58.1288	1.41052	0.646175	2.18287	0.0290454	0.782241
ENSG00000198723	protein_coding	TEX45	26.1422	-1.14147	0.523653	-2.17981	0.0292713	0.784985
ENSG00000198755	protein_coding	RPL10A	1795.76	0.559211	0.260561	2.14618	0.0318584	0.799835
ENSG00000198759	protein_coding	EGFL6	6.59682	-3.08044	1.2841	-2.39891	0.0164438	0.76901
ENSG00000198785	protein_coding	GRIN3A	543.21	-1.49889	0.508149	-2.94971	0.00318077	0.497348
ENSG00000198788	protein_coding	MUC2	5.97643	6.04549	3.03192	1.99395	0.0461579	0.840549
ENSG00000198816	protein_coding	ZNF358	495.055	1.01854	0.423712	2.40385	0.0162234	0.7685
ENSG00000198840	protein_coding	MT-ND3	21044.6	1.62044	0.690703	2.34607	0.0189725	0.772034
ENSG00000198844	protein_coding	ARHGEF15	258.972	1.17049	0.551686	2.12166	0.033866	0.808419
ENSG00000198846	protein_coding	TOX	351.427	-1.07134	0.399834	-2.67947	0.00737397	0.639497
ENSG00000198873	protein_coding	GRK5	464.023	0.742788	0.363174	2.04526	0.0408288	0.826223
ENSG00000198876	protein_coding	DCAF12	599.624	0.559073	0.225458	2.47972	0.0131485	0.738231
ENSG00000198879	protein_coding	SFMBT2	2015.02	0.565775	0.240557	2.35193	0.018676	0.772034
ENSG00000198918	protein_coding	RPL39	471.97	0.974957	0.325912	2.99147	0.00277638	0.474395
ENSG00000198932	protein_coding	GPRASP1	4053.23	-0.690078	0.348062	-1.98263	0.0474085	0.84717
ENSG00000198934	protein_coding	MAGEE1	759.896	-1.00078	0.441899	-2.26472	0.02353	0.772034
ENSG00000203795	protein_coding	FAM24A	1.94493	-3.75822	1.59597	-2.35482	0.0185317	NA
ENSG00000203883	protein_coding	SOX18	134.557	1.4993	0.608978	2.462	0.0138164	0.752871
ENSG00000203907	protein_coding	OOEP	2.93692	3.78205	1.60045	2.36312	0.0181218	0.772034
ENSG00000204060	protein_coding	FOXO6	190.231	1.73193	0.522877	3.31231	0.000925285	0.312478
ENSG00000204140	protein_coding	CLPSL1	23.2091	-2.30078	0.91951	-2.50218	0.0123431	0.733441
ENSG00000204160	protein_coding	ZDHHC18	717.398	0.676406	0.306473	2.20706	0.0273097	0.778568
ENSG00000204175	protein_coding	GPRIN2	204.125	-2.26292	0.425184	-5.3222	1.03e-07	0.000759264
ENSG00000204209	protein_coding	DAXX	443.305	0.915746	0.317667	2.88272	0.00394259	0.519566
ENSG00000204219	protein_coding	TCEA3	101.049	1.07059	0.347925	3.07706	0.00209055	0.42501
ENSG00000204264	protein_coding	PSMB8	153.731	0.949911	0.36274	2.61871	0.00882619	0.682725
ENSG00000204271	protein_coding	SPIN3	788.406	-0.532298	0.256692	-2.07368	0.0381088	0.825729
ENSG00000204291	protein_coding	COL15A1	86.5316	0.905214	0.405009	2.23505	0.0254144	0.774662
ENSG00000204301	protein_coding	NOTCH4	1821.58	1.17198	0.575122	2.0378	0.0415701	0.826223
ENSG00000204311	protein_coding	PJVK	109.733	-0.624061	0.307745	-2.02785	0.0425754	0.828607
ENSG00000204392	protein_coding	LSM2	98.4407	0.533128	0.24315	2.19259	0.0283369	0.778568
ENSG00000204469	protein_coding	PRRC2A	8350.52	0.540641	0.261593	2.06672	0.0387604	0.825729
ENSG00000204628	protein_coding	RACK1	2413.4	0.56647	0.181459	3.12176	0.00179774	0.396264
ENSG00000204694	protein_coding	OR11A1	6.83994	3.51346	1.63581	2.14784	0.0317266	0.799835
ENSG00000204869	protein_coding	IGFL4	320.312	-0.935128	0.331738	-2.81887	0.00481924	0.56014
ENSG00000204961	protein_coding	PCDHA9	131.132	-0.687382	0.305394	-2.25081	0.0243978	0.772034
ENSG00000204967	protein_coding	PCDHA4	253.289	-0.770544	0.30474	-2.52853	0.0114542	0.717703
ENSG00000205038	protein_coding	PKHD1L1	69.1364	1.8856	0.807796	2.33425	0.0195825	0.772034
ENSG00000205364	protein_coding	MT1M	321.224	1.1527	0.499479	2.30781	0.0210098	0.772034
ENSG00000205476	protein_coding	CCDC85C	1426.59	0.735664	0.368913	1.99414	0.046137	0.840549
ENSG00000205730	protein_coding	ITPRIPL2	627.652	0.765526	0.378836	2.02073	0.0433076	0.830752
ENSG00000205795	protein_coding	CYS1	183.462	1.436	0.569033	2.52358	0.0116167	0.72411
ENSG00000205883	protein_coding	DEFB135	5.03076	-2.2469	1.09806	-2.04624	0.0407329	0.826223
ENSG00000206034	protein_coding	DEFB109B	33.7511	-1.89792	0.560973	-3.38327	0.000716276	0.282189
ENSG00000206172	protein_coding	HBA1	103.904	2.53837	0.551922	4.59915	4.24e-06	0.0163597
ENSG00000206262	protein_coding	FOXL2NB	68.1687	1.45745	0.739031	1.9721	0.0485977	0.850639
ENSG00000206538	protein_coding	VGLL3	163.886	-1.5092	0.455966	-3.3099	0.00093329	0.312478
ENSG00000211445	protein_coding	GPX3	777.56	1.55016	0.573552	2.70273	0.00687727	0.639497
ENSG00000211455	protein_coding	STK38L	1128.62	0.561024	0.21654	2.59086	0.00957364	0.696045
ENSG00000212907	protein_coding	MT-ND4L	45137.5	1.30329	0.654611	1.99093	0.0464881	0.841809
ENSG00000213064	protein_coding	SFT2D2	3251.21	0.624199	0.267794	2.3309	0.0197588	0.772034
ENSG00000213214	protein_coding	ARHGEF35	14.5773	1.31074	0.629457	2.08234	0.0373118	0.821943
ENSG00000213281	protein_coding	NRAS	957.995	0.3923	0.193928	2.02291	0.0430819	0.830652
ENSG00000213390	protein_coding	ARHGAP19	409.526	0.591205	0.287297	2.05782	0.0396072	0.825729
ENSG00000213654	protein_coding	GPSM3	163.66	1.10338	0.470103	2.34711	0.0189198	0.772034
ENSG00000213699	protein_coding	SLC35F6	851.093	0.52679	0.250067	2.10659	0.0351528	0.814483
ENSG00000213722	protein_coding	DDAH2	484.878	1.11972	0.382149	2.93005	0.00338904	0.506046
ENSG00000213859	protein_coding	KCTD11	141.149	0.843343	0.388894	2.16857	0.0301157	0.793944
ENSG00000214491	protein_coding	SEC14L6	161.429	1.26238	0.40541	3.11384	0.00184667	0.399184
ENSG00000214688	protein_coding	C10orf105	193.647	1.43514	0.696451	2.06065	0.039336	0.825729
ENSG00000214753	protein_coding	HNRNPUL2	1374.32	0.658162	0.281197	2.34058	0.019254	0.772034
ENSG00000214814	protein_coding	FER1L6	46.9339	1.54148	0.643246	2.3964	0.0165569	0.76901
ENSG00000214872	protein_coding	SMTNL1	115.302	1.5662	0.499329	3.1366	0.00170918	0.391662
ENSG00000215045	protein_coding	GRID2IP	140.397	0.835649	0.383995	2.17619	0.0295408	0.785865
ENSG00000215305	protein_coding	VPS16	605.559	-0.492431	0.192059	-2.56396	0.0103487	0.707878
ENSG00000215372	protein_coding	ZNF705G	2.09279	-3.23194	1.51026	-2.13998	0.032356	NA
ENSG00000221963	protein_coding	APOL6	1124.83	1.31935	0.442443	2.98196	0.00286413	0.474395
ENSG00000221983	protein_coding	UBA52	1640.19	0.787509	0.273874	2.87544	0.00403459	0.519692
ENSG00000221986	protein_coding	MYBPHL	69.9769	-1.13433	0.342354	-3.31332	0.000921942	0.312478
ENSG00000222009	protein_coding	BTBD19	257.118	1.49132	0.472199	3.15824	0.00158726	0.383386
ENSG00000223547	protein_coding	ZNF844	250.589	0.694485	0.354199	1.96072	0.0499115	0.855438
ENSG00000224470	protein_coding	ATXN1L	2388.67	0.560266	0.272178	2.05845	0.0395468	0.825729
ENSG00000225663	protein_coding	MCRIP1	935.665	0.78866	0.271829	2.90131	0.00371601	0.512277
ENSG00000226807	protein_coding	MROH5	15.8981	1.77988	0.808941	2.20026	0.0277886	0.778568
ENSG00000227057	protein_coding	WDR46	302.895	-0.459723	0.196988	-2.33376	0.0196082	0.772034
ENSG00000228474	protein_coding	OST4	254.322	0.600616	0.27987	2.14605	0.0318689	0.799835
ENSG00000228672	protein_coding	PROB1	182.792	0.994518	0.44869	2.21649	0.0266579	0.776453
ENSG00000229117	protein_coding	RPL41	713.549	0.856805	0.4028	2.12712	0.0334102	0.805624
ENSG00000229809	protein_coding	ZNF688	148.903	0.804487	0.365526	2.2009	0.0277428	0.778568
ENSG00000230561	protein_coding	CCDC192	54.1367	-1.16669	0.517008	-2.25662	0.0240316	0.772034
ENSG00000231500	protein_coding	RPS18	967.04	0.879988	0.321403	2.73796	0.00618223	0.612946
ENSG00000231925	protein_coding	TAPBP	1621.61	0.72897	0.311385	2.34105	0.0192295	0.772034
ENSG00000232237	protein_coding	ASCL5	28.3987	0.983377	0.444184	2.2139	0.0268359	0.776453
ENSG00000233608	protein_coding	TWIST2	9.44346	2.35518	0.924364	2.5479	0.0108375	0.707878
ENSG00000234224	protein_coding	TMEM229A	131.847	-0.7871	0.401222	-1.96176	0.0497907	0.855334
ENSG00000235387	protein_coding	SPAAR	251.96	1.24868	0.500542	2.49466	0.0126077	0.733441
ENSG00000235568	protein_coding	NFAM1	133.416	0.925979	0.431276	2.14707	0.0317878	0.799835
ENSG00000236320	protein_coding	SLFN14	13.9883	2.84854	0.954553	2.98416	0.00284355	0.474395
ENSG00000237289	protein_coding	CKMT1B	424.283	-1.83553	0.624875	-2.93744	0.00330932	0.503078
ENSG00000239713	protein_coding	APOBEC3G	96.8476	0.956137	0.413527	2.31215	0.0207693	0.772034
ENSG00000240747	protein_coding	KRBOX1	6.89668	1.61724	0.728196	2.22089	0.0263583	0.774662
ENSG00000240857	protein_coding	RDH14	121.665	-0.579993	0.277731	-2.08833	0.0367681	0.818374
ENSG00000240891	protein_coding	PLCXD2	503.828	-0.929101	0.400387	-2.32051	0.0203133	0.772034
ENSG00000241644	protein_coding	INMT	15.9575	2.04182	0.785756	2.59855	0.00936194	0.695014
ENSG00000241839	protein_coding	PLEKHO2	912.625	0.90938	0.402679	2.25832	0.0239255	0.772034
ENSG00000242498	protein_coding	ARPIN	1075.92	0.766212	0.343125	2.23304	0.0255464	0.774662
ENSG00000243137	protein_coding	PSG4	34.0536	-1.09025	0.423844	-2.57229	0.0101029	0.705148
ENSG00000243244	protein_coding	STON1	327.008	1.27812	0.568321	2.24895	0.024516	0.772034
ENSG00000243364	protein_coding	EFNA4	25.7585	1.17254	0.544308	2.15418	0.0312261	0.797013
ENSG00000243910	protein_coding	TUBA4B	9.68027	2.59534	1.22929	2.11124	0.0347514	0.813658
ENSG00000244486	protein_coding	SCARF2	133.042	0.908257	0.352782	2.57455	0.010037	0.705148
ENSG00000244734	protein_coding	HBB	1354.35	2.82123	0.705555	3.9986	6.37e-05	0.0771863
ENSG00000244752	protein_coding	CRYBB2	9.64945	-2.39731	0.861317	-2.78331	0.00538076	0.591114
ENSG00000245680	protein_coding	ZNF585B	790.549	-0.409257	0.200379	-2.04241	0.0411107	0.826223
ENSG00000248109	protein_coding	MARCOL	32.3872	-1.04521	0.524492	-1.9928	0.046283	0.841387
ENSG00000248485	protein_coding	PCP4L1	110.67	-1.21037	0.480858	-2.51711	0.0118322	0.726629
ENSG00000248712	protein_coding	CCDC153	17.0456	1.47673	0.664575	2.22207	0.0262786	0.774662
ENSG00000249915	protein_coding	PDCD6	595.267	0.480195	0.211925	2.26587	0.0234596	0.772034
ENSG00000250305	protein_coding	TRMT9B	1722.83	-1.29277	0.317719	-4.06892	4.72e-05	0.0698664
ENSG00000250799	protein_coding	PRODH2	3.09865	-3.28415	1.59593	-2.05783	0.0396061	0.825729
ENSG00000253276	protein_coding	CCDC71L	234.159	0.641232	0.247084	2.5952	0.00945357	0.695469
ENSG00000253304	protein_coding	TMEM200B	31.236	1.40796	0.538528	2.61445	0.00893703	0.68804
ENSG00000253457	protein_coding	SMIM18	33.029	-0.94784	0.404782	-2.34161	0.0192008	0.772034
ENSG00000253485	protein_coding	PCDHGA5	342.832	0.698235	0.320728	2.17703	0.0294785	0.785865
ENSG00000253910	protein_coding	PCDHGB2	416.663	0.655664	0.267086	2.45488	0.0140931	0.753075
ENSG00000253958	protein_coding	CLDN23	12.504	1.87916	0.742374	2.53128	0.0113646	0.717528
ENSG00000254535	protein_coding	PABPC4L	34.9384	1.52582	0.50812	3.00288	0.00267437	0.47385
ENSG00000255423	protein_coding	EBLN2	122.972	-0.526793	0.254646	-2.06873	0.0385718	0.825729
ENSG00000256407	protein_coding		10.3162	2.88393	1.40553	2.05185	0.0401846	0.825885
ENSG00000257008	protein_coding	GPR142	2.82382	-4.3394	1.61339	-2.68962	0.0071534	NA
ENSG00000257335	protein_coding	MGAM	110.544	1.42205	0.421871	3.37082	0.000749445	0.287695
ENSG00000257446	protein_coding	ZNF878	15.3846	1.52098	0.72068	2.11048	0.0348174	0.813658
ENSG00000257950	protein_coding	P2RX5-TAX1BP3	37.3762	0.77881	0.37592	2.07175	0.0382891	0.825729
ENSG00000261787	protein_coding	TCF24	21.4032	1.68725	0.674755	2.50053	0.0124006	0.733441
ENSG00000262628	protein_coding	OR1D5	2.23706	-4.63537	1.76257	-2.62989	0.00854132	NA
ENSG00000265241	protein_coding	RBM8A	1264.27	0.458539	0.218395	2.09959	0.0357652	0.815579
ENSG00000266202	protein_coding		2.12375	-3.26532	1.46125	-2.2346	0.0254436	NA
ENSG00000267534	protein_coding	S1PR2	81.4222	0.830381	0.320269	2.59276	0.00952091	0.696045
ENSG00000267680	protein_coding	ZNF224	442.684	-0.465779	0.213079	-2.18595	0.0288195	0.779694
ENSG00000268182	protein_coding	SMIM17	223.962	-1.07135	0.425318	-2.51895	0.0117706	0.726629
ENSG00000270276	protein_coding	H4C15	68.1417	1.02093	0.39109	2.61048	0.00904149	0.690341
ENSG00000270882	protein_coding	H4C14	23.0749	1.37595	0.54171	2.54001	0.0110848	0.711404
ENSG00000271425	protein_coding	NBPF10	675.969	0.838673	0.331684	2.52853	0.0114543	0.717703
ENSG00000271503	protein_coding	CCL5	52.8486	1.36605	0.56418	2.4213	0.0154651	0.765872
ENSG00000272325	protein_coding	NUDT3	100.452	1.13779	0.50794	2.24001	0.0250905	0.774662
ENSG00000273259	protein_coding		36.9508	1.717	0.822163	2.08839	0.0367624	0.818374
ENSG00000274070	protein_coding	CASTOR2	6501.72	0.582265	0.291646	1.99648	0.0458822	0.840264
ENSG00000274180	protein_coding	NATD1	566.685	0.698461	0.32826	2.12777	0.0333563	0.805624
ENSG00000274523	protein_coding	RCC1L	482.408	0.668761	0.296568	2.255	0.0241334	0.772034
ENSG00000277399	protein_coding	GPR179	361.135	-1.20536	0.432728	-2.7855	0.00534458	0.591114
ENSG00000278463	protein_coding	H2AC4	8.95852	1.42117	0.640845	2.21765	0.0265788	0.776453
ENSG00000283199	protein_coding	C13orf46	153.992	0.612178	0.297295	2.05916	0.0394788	0.825729
ENSG00000283563	protein_coding		101.42	1.1184	0.381395	2.93238	0.00336372	0.506046
ENSG00000284292	protein_coding		8.96242	-1.61163	0.818329	-1.96942	0.0489052	0.850639
ENSG00000284873	protein_coding	OOSP1	6.51254	4.11861	1.66281	2.47691	0.0132527	0.738231
ENSG00000285938	protein_coding		138.046	1.25827	0.562587	2.23658	0.0253136	0.774662
ENSG00000286132	protein_coding		19.6126	2.92984	0.641815	4.56493	5e-06	0.0167423
ENSG00000288825	protein_coding	H2AC18	79.446	1.16249	0.461153	2.52083	0.0117079	0.726224
ENSG00000288859	protein_coding	H2AC19	27.8887	1.41389	0.631989	2.23721	0.0252728	0.774662
ENSG00000288920	protein_coding	RPSA2	255.052	0.818739	0.234636	3.4894	0.000484097	0.24557
ENSG00000291237	protein_coding	SOD2	16451	2.21736	0.687885	3.22345	0.00126658	0.361049
ENSG00000292348	protein_coding	CD99	97.0536	1.34476	0.591594	2.27311	0.0230195	0.772034

## Sheet: TableS19 - GSE173955_pcg
ensembl_id	gene_biotype	gene_symbol	baseMean	log2FoldChange	lfcSE	stat	pvalue	padj
ENSG00000000460	protein_coding	C1orf112	69.7635	1.06674	0.220381	4.84045	1.3e-06	1.45e-05
ENSG00000001626	protein_coding	CFTR	102.577	1.46802	0.220855	6.64696	2.99e-11	1.91e-09
ENSG00000001629	protein_coding	ANKIB1	1453.82	0.566633	0.116624	4.85865	1.18e-06	1.34e-05
ENSG00000002016	protein_coding	RAD52	286.898	0.681026	0.134264	5.07228	3.93e-07	5.27e-06
ENSG00000002587	protein_coding	HS3ST1	123.567	-1.01888	0.161	-6.32846	2.48e-10	1.09e-08
ENSG00000002746	protein_coding	HECW1	626.164	-1.55003	0.272941	-5.67899	1.35e-08	3.01e-07
ENSG00000002834	protein_coding	LASP1	2280.31	-0.445756	0.101423	-4.39504	1.11e-05	9.03e-05
ENSG00000003137	protein_coding	CYP26B1	504.262	-1.47812	0.250305	-5.9053	3.52e-09	9.92e-08
ENSG00000003402	protein_coding	CFLAR	1693.63	0.723778	0.134659	5.3749	7.66e-08	1.3e-06
ENSG00000003756	protein_coding	RBM5	2683.2	0.448581	0.0995863	4.50445	6.65e-06	5.84e-05
ENSG00000004142	protein_coding	POLDIP2	1640.35	-0.270224	0.060851	-4.44074	8.96e-06	7.51e-05
ENSG00000004455	protein_coding	AK2	1463.43	0.438971	0.107243	4.09323	4.25e-05	0.000285977
ENSG00000004478	protein_coding	FKBP4	1655.48	-0.446254	0.097505	-4.57673	4.72e-06	4.37e-05
ENSG00000004534	protein_coding	RBM6	2912.09	0.541917	0.114277	4.74214	2.11e-06	2.19e-05
ENSG00000004660	protein_coding	CAMKK1	1654.61	-1.31745	0.236373	-5.57361	2.5e-08	5.08e-07
ENSG00000004766	protein_coding	VPS50	742.507	-0.597003	0.117566	-5.078	3.81e-07	5.14e-06
ENSG00000004779	protein_coding	NDUFAB1	792.837	-0.697159	0.121412	-5.7421	9.35e-09	2.22e-07
ENSG00000004864	protein_coding	SLC25A13	284.173	0.937217	0.213468	4.39043	1.13e-05	9.2e-05
ENSG00000004897	protein_coding	CDC27	1269.83	-0.367946	0.0851145	-4.32296	1.54e-05	0.000120043
ENSG00000004948	protein_coding	CALCR	15.7882	1.87582	0.405606	4.62473	3.75e-06	3.61e-05
ENSG00000004961	protein_coding	HCCS	365.849	-0.935446	0.140599	-6.65328	2.87e-11	1.84e-09
ENSG00000004975	protein_coding	DVL2	518.195	0.650137	0.0953909	6.81551	9.39e-12	7.49e-10
ENSG00000005020	protein_coding	SKAP2	668.145	-0.666787	0.0996206	-6.69326	2.18e-11	1.48e-09
ENSG00000005194	protein_coding	CIAPIN1	527.396	-0.531378	0.0873324	-6.08455	1.17e-09	3.96e-08
ENSG00000005249	protein_coding	PRKAR2B	1614.47	-0.933459	0.175669	-5.31375	1.07e-07	1.74e-06
ENSG00000005436	protein_coding	GCFC2	299.961	0.442724	0.0930266	4.75911	1.94e-06	2.04e-05
ENSG00000005486	protein_coding	RHBDD2	3625.99	-0.804216	0.168721	-4.76656	1.87e-06	1.98e-05
ENSG00000005513	protein_coding	SOX8	1221.63	1.26497	0.248212	5.09635	3.46e-07	4.72e-06
ENSG00000005810	protein_coding	MYCBP2	2808.68	-0.822099	0.125799	-6.53503	6.36e-11	3.56e-09
ENSG00000005882	protein_coding	PDK2	823.952	-0.655599	0.160185	-4.09276	4.26e-05	0.000286495
ENSG00000005889	protein_coding	ZFX	509.058	0.606759	0.150488	4.03195	5.53e-05	0.000358602
ENSG00000005893	protein_coding	LAMP2	5319.11	1.04654	0.193062	5.42077	5.93e-08	1.05e-06
ENSG00000005981	protein_coding	ASB4	70.6599	1.03828	0.177705	5.84275	5.13e-09	1.34e-07
ENSG00000006007	protein_coding	GDE1	1384.96	-0.387631	0.0862654	-4.49347	7.01e-06	6.09e-05
ENSG00000006116	protein_coding	CACNG3	2580.85	-1.4464	0.28115	-5.14459	2.68e-07	3.79e-06
ENSG00000006125	protein_coding	AP2B1	8036.86	-0.563213	0.0771824	-7.29717	2.94e-13	4.5e-11
ENSG00000006210	protein_coding	CX3CL1	2066.2	-0.9377	0.194754	-4.81479	1.47e-06	1.62e-05
ENSG00000006432	protein_coding	MAP3K9	921.442	-1.05346	0.214577	-4.90946	9.13e-07	1.08e-05
ENSG00000006468	protein_coding	ETV1	1279.95	-0.915879	0.217685	-4.20737	2.58e-05	0.000187333
ENSG00000006607	protein_coding	FARP2	395.515	0.437168	0.105513	4.14325	3.42e-05	0.00023844
ENSG00000006611	protein_coding	USH1C	285.24	1.57171	0.313972	5.00588	5.56e-07	7.1e-06
ENSG00000006625	protein_coding	GGCT	327.304	-0.758453	0.117349	-6.46325	1.02e-10	5.32e-09
ENSG00000006715	protein_coding	VPS41	1727.79	-0.531984	0.076988	-6.90996	4.85e-12	4.38e-10
ENSG00000006740	protein_coding	ARHGAP44	945.967	-0.949387	0.172801	-5.49412	3.93e-08	7.38e-07
ENSG00000006831	protein_coding	ADIPOR2	2684.21	1.02524	0.181899	5.63635	1.74e-08	3.72e-07
ENSG00000007047	protein_coding	MARK4	1462.43	-0.574009	0.136471	-4.20608	2.6e-05	0.000188317
ENSG00000007168	protein_coding	PAFAH1B1	4700.17	-0.527496	0.103382	-5.10238	3.35e-07	4.6e-06
ENSG00000007202	protein_coding	BLTP2	1930.98	-0.315195	0.0674625	-4.67215	2.98e-06	2.94e-05
ENSG00000007237	protein_coding	GAS7	7819.75	-0.634581	0.149647	-4.24052	2.23e-05	0.00016521
ENSG00000007264	protein_coding	MATK	515.924	-0.916262	0.217502	-4.21265	2.52e-05	0.000183588
ENSG00000007341	protein_coding	ST7L	161.7	0.330438	0.0695054	4.75414	1.99e-06	2.08e-05
ENSG00000007384	protein_coding	RHBDF1	286.83	0.818266	0.159061	5.14434	2.68e-07	3.79e-06
ENSG00000007392	protein_coding	LUC7L	1710.42	0.41237	0.0951648	4.33322	1.47e-05	0.000115061
ENSG00000007923	protein_coding	DNAJC11	509.266	-0.323678	0.0617183	-5.24445	1.57e-07	2.4e-06
ENSG00000007933	protein_coding	FMO3	30.8517	1.32647	0.276731	4.79336	1.64e-06	1.77e-05
ENSG00000008086	protein_coding	CDKL5	1773.02	-0.98391	0.176093	-5.58745	2.3e-08	4.76e-07
ENSG00000008256	protein_coding	CYTH3	875.921	-0.525755	0.098738	-5.32475	1.01e-07	1.65e-06
ENSG00000008277	protein_coding	ADAM22	2016.61	-0.522576	0.120256	-4.34553	1.39e-05	0.000109498
ENSG00000008282	protein_coding	SYPL1	941.565	0.83334	0.17392	4.79151	1.66e-06	1.78e-05
ENSG00000008283	protein_coding	CYB561	862.697	-1.01253	0.174823	-5.79176	6.97e-09	1.74e-07
ENSG00000008294	protein_coding	SPAG9	3935.2	0.611442	0.136144	4.49116	7.08e-06	6.14e-05
ENSG00000008311	protein_coding	AASS	1436.87	1.00535	0.174423	5.76386	8.22e-09	2e-07
ENSG00000008405	protein_coding	CRY1	337.507	0.59758	0.141048	4.2367	2.27e-05	0.000167457
ENSG00000008516	protein_coding	MMP25	19.5307	1.18991	0.237706	5.0058	5.56e-07	7.1e-06
ENSG00000008853	protein_coding	RHOBTB2	1115.01	-0.911356	0.188557	-4.83331	1.34e-06	1.49e-05
ENSG00000009830	protein_coding	POMT2	667.2	0.720723	0.0964956	7.46897	8.08e-14	1.6e-11
ENSG00000009844	protein_coding	VTA1	858.969	-0.547537	0.0916542	-5.97394	2.32e-09	7.01e-08
ENSG00000010017	protein_coding	RANBP9	1256.34	-0.652747	0.117737	-5.5441	2.95e-08	5.84e-07
ENSG00000010256	protein_coding	UQCRC1	1998.91	-0.516435	0.0900315	-5.73616	9.68e-09	2.29e-07
ENSG00000010322	protein_coding	NISCH	2851.97	-0.489701	0.10214	-4.79439	1.63e-06	1.76e-05
ENSG00000010404	protein_coding	IDS	865.703	-0.815594	0.16312	-4.99996	5.73e-07	7.29e-06
ENSG00000010438	protein_coding	PRSS3	266.87	-1.52495	0.226224	-6.74087	1.57e-11	1.11e-09
ENSG00000010818	protein_coding	HIVEP2	2000.6	-0.809371	0.12956	-6.24708	4.18e-10	1.69e-08
ENSG00000011083	protein_coding	SLC6A7	620.149	-1.45437	0.301376	-4.82577	1.39e-06	1.54e-05
ENSG00000011114	protein_coding	BTBD7	400.499	0.423563	0.103619	4.0877	4.36e-05	0.000291819
ENSG00000011132	protein_coding	APBA3	150.748	0.55969	0.119251	4.69338	2.69e-06	2.7e-05
ENSG00000011243	protein_coding	AKAP8L	1094.94	0.429358	0.102148	4.20329	2.63e-05	0.000190387
ENSG00000011258	protein_coding	MBTD1	450.041	0.533553	0.097093	5.49528	3.9e-08	7.35e-07
ENSG00000011295	protein_coding	TTC19	1356.65	-0.435009	0.0992613	-4.38246	1.17e-05	9.51e-05
ENSG00000011304	protein_coding	PTBP1	865.416	0.865031	0.12464	6.94025	3.91e-12	3.66e-10
ENSG00000011332	protein_coding	DPF1	602.475	-0.943793	0.21501	-4.38953	1.14e-05	9.24e-05
ENSG00000011347	protein_coding	SYT7	3605.96	-1.38801	0.241476	-5.74802	9.03e-09	2.16e-07
ENSG00000011376	protein_coding	LARS2	623.554	-0.362307	0.0739057	-4.90229	9.47e-07	1.11e-05
ENSG00000011426	protein_coding	ANLN	2981.91	1.28192	0.289168	4.43314	9.29e-06	7.75e-05
ENSG00000011485	protein_coding	PPP5C	1044.72	-0.501909	0.0994041	-5.04918	4.44e-07	5.86e-06
ENSG00000011523	protein_coding	CEP68	1104.71	-0.426665	0.0741667	-5.75279	8.78e-09	2.11e-07
ENSG00000011677	protein_coding	GABRA3	1021.83	-1.3342	0.275921	-4.83544	1.33e-06	1.48e-05
ENSG00000012124	protein_coding	CD22	1255.43	1.16616	0.25382	4.59445	4.34e-06	4.07e-05
ENSG00000012171	protein_coding	SEMA3B	1671.48	1.20816	0.249946	4.83368	1.34e-06	1.49e-05
ENSG00000012232	protein_coding	EXTL3	1321.22	-0.577467	0.101516	-5.68845	1.28e-08	2.88e-07
ENSG00000012660	protein_coding	ELOVL5	1672.78	0.584388	0.119508	4.88996	1.01e-06	1.17e-05
ENSG00000012963	protein_coding	UBR7	905.011	-0.240456	0.0593894	-4.04879	5.15e-05	0.000336433
ENSG00000012983	protein_coding	MAP4K5	1531.95	0.97298	0.138582	7.02099	2.2e-12	2.33e-10
ENSG00000013016	protein_coding	EHD3	2427.09	-1.01201	0.162316	-6.23482	4.52e-10	1.8e-08
ENSG00000013293	protein_coding	SLC7A14	960.565	-1.18063	0.184822	-6.38795	1.68e-10	8e-09
ENSG00000013392	protein_coding	RWDD2A	393.207	-0.507155	0.12223	-4.14918	3.34e-05	0.000233272
ENSG00000013441	protein_coding	CLK1	4291.84	0.82961	0.170386	4.86901	1.12e-06	1.28e-05
ENSG00000013523	protein_coding	ANGEL1	894.499	0.287199	0.0702685	4.08716	4.37e-05	0.000292251
ENSG00000013561	protein_coding	RNF14	1128.51	-0.359851	0.0667582	-5.39037	7.03e-08	1.21e-06
ENSG00000014123	protein_coding	UFL1	907.638	0.515902	0.0942199	5.47551	4.36e-08	8.11e-07
ENSG00000014138	protein_coding	POLA2	76.8095	0.72619	0.159661	4.54834	5.41e-06	4.9e-05
ENSG00000014641	protein_coding	MDH1	5425.11	-1.22695	0.17438	-7.03608	1.98e-12	2.14e-10
ENSG00000014824	protein_coding	SLC30A9	2225.89	-0.607505	0.0953838	-6.36906	1.9e-10	8.86e-09
ENSG00000015153	protein_coding	YAF2	650.708	-0.492575	0.0827051	-5.9558	2.59e-09	7.69e-08
ENSG00000015676	protein_coding	NUDCD3	3368.2	-0.584595	0.120659	-4.84503	1.27e-06	1.42e-05
ENSG00000016391	protein_coding	CHDH	528.33	0.651905	0.160068	4.07268	4.65e-05	0.00030849
ENSG00000016402	protein_coding	IL20RA	86.8067	0.919737	0.228272	4.02913	5.6e-05	0.000362479
ENSG00000016602	protein_coding	CLCA4	315.448	1.4346	0.279263	5.1371	2.79e-07	3.91e-06
ENSG00000018408	protein_coding	WWTR1	896.537	0.852765	0.205008	4.15966	3.19e-05	0.000224561
ENSG00000019144	protein_coding	PHLDB1	4564.23	1.26181	0.204292	6.17651	6.55e-10	2.48e-08
ENSG00000019505	protein_coding	SYT13	1893.24	-1.65385	0.233105	-7.09487	1.29e-12	1.55e-10
ENSG00000020129	protein_coding	NCDN	9691.13	-0.979718	0.20002	-4.89811	9.68e-07	1.13e-05
ENSG00000020256	protein_coding	ZFP64	236.355	-0.550946	0.121849	-4.52156	6.14e-06	5.44e-05
ENSG00000020922	protein_coding	MRE11	450.307	0.551297	0.0911148	6.05058	1.44e-09	4.73e-08
ENSG00000021300	protein_coding	PLEKHB1	20598.7	0.735208	0.16498	4.45635	8.34e-06	7.07e-05
ENSG00000021645	protein_coding	NRXN3	1879.85	-1.07115	0.228738	-4.68287	2.83e-06	2.82e-05
ENSG00000021826	protein_coding	CPS1	162.542	0.826245	0.142786	5.7866	7.18e-09	1.78e-07
ENSG00000022355	protein_coding	GABRA1	2627.33	-1.93125	0.265986	-7.26071	3.85e-13	5.59e-11
ENSG00000022567	protein_coding	SLC45A4	494.384	-1.00734	0.182555	-5.51803	3.43e-08	6.63e-07
ENSG00000022840	protein_coding	RNF10	2536.26	-0.273454	0.0621062	-4.40301	1.07e-05	8.75e-05
ENSG00000023171	protein_coding	GRAMD1B	2128.78	-0.742354	0.179745	-4.13003	3.63e-05	0.000250262
ENSG00000023228	protein_coding	NDUFS1	1902.39	-0.432395	0.0876205	-4.93486	8.02e-07	9.67e-06
ENSG00000023287	protein_coding	RB1CC1	3020.62	-0.641957	0.140258	-4.57696	4.72e-06	4.36e-05
ENSG00000023330	protein_coding	ALAS1	741.977	-0.666775	0.115709	-5.76253	8.29e-09	2.02e-07
ENSG00000023516	protein_coding	AKAP11	3516.18	-0.692152	0.147426	-4.6949	2.67e-06	2.68e-05
ENSG00000023734	protein_coding	STRAP	2109.84	-0.524971	0.0727254	-7.21854	5.25e-13	7.36e-11
ENSG00000023839	protein_coding	ABCC2	18.2034	0.988774	0.206916	4.77862	1.76e-06	1.88e-05
ENSG00000025772	protein_coding	TOMM34	1311.46	-0.902091	0.18489	-4.87907	1.07e-06	1.22e-05
ENSG00000026508	protein_coding	CD44	1546.36	1.75089	0.42999	4.07195	4.66e-05	0.000309204
ENSG00000027869	protein_coding	SH2D2A	14.8645	1.81749	0.365251	4.97602	6.49e-07	8.11e-06
ENSG00000028116	protein_coding	VRK2	131.276	1.39488	0.27125	5.14242	2.71e-07	3.82e-06
ENSG00000028839	protein_coding	TBPL1	479.245	-0.587352	0.116796	-5.02886	4.93e-07	6.41e-06
ENSG00000030066	protein_coding	NUP160	407.266	0.838066	0.131158	6.38973	1.66e-10	7.97e-09
ENSG00000030304	protein_coding	MUSK	24.2689	1.84064	0.442259	4.1619	3.16e-05	0.000222717
ENSG00000030419	protein_coding	IKZF2	262.15	0.919898	0.181362	5.07215	3.93e-07	5.28e-06
ENSG00000031003	protein_coding	FAM13B	1253.43	-0.660179	0.118367	-5.57738	2.44e-08	5e-07
ENSG00000031698	protein_coding	SARS1	3297.3	-0.544577	0.112762	-4.82943	1.37e-06	1.52e-05
ENSG00000032389	protein_coding	EIPR1	552.58	-0.678255	0.122767	-5.52472	3.3e-08	6.43e-07
ENSG00000033030	protein_coding	ZCCHC8	396.802	0.506196	0.116781	4.33457	1.46e-05	0.00011447
ENSG00000033627	protein_coding	ATP6V0A1	6006.04	-0.713118	0.150783	-4.72944	2.25e-06	2.31e-05
ENSG00000034053	protein_coding	APBA2	3141.35	-0.790766	0.144072	-5.48871	4.05e-08	7.59e-07
ENSG00000035141	protein_coding	FAM136A	421.746	-0.399087	0.0964486	-4.13782	3.51e-05	0.000243359
ENSG00000035928	protein_coding	RFC1	923.467	0.460634	0.09309	4.94827	7.49e-07	9.13e-06
ENSG00000036530	protein_coding	CYP46A1	1752.23	-1.04184	0.219053	-4.75611	1.97e-06	2.07e-05
ENSG00000037241	protein_coding	RPL26L1	256.67	-0.436893	0.0979068	-4.46233	8.11e-06	6.91e-05
ENSG00000038427	protein_coding	VCAN	1476.25	1.23309	0.164921	7.47682	7.61e-14	1.55e-11
ENSG00000039068	protein_coding	CDH1	105.606	1.43126	0.284751	5.02635	5e-07	6.5e-06
ENSG00000039319	protein_coding	ZFYVE16	1344.19	0.961484	0.17796	5.40281	6.56e-08	1.14e-06
ENSG00000039537	protein_coding	C6	20.0083	2.94649	0.424088	6.94783	3.71e-12	3.5e-10
ENSG00000040341	protein_coding	STAU2	1808.41	-1.12339	0.135756	-8.27502	1.28e-16	8.13e-14
ENSG00000040531	protein_coding	CTNS	263.11	0.515973	0.12734	4.05194	5.08e-05	0.000332902
ENSG00000040633	protein_coding	PHF23	630.823	-0.577779	0.119054	-4.85307	1.22e-06	1.37e-05
ENSG00000040933	protein_coding	INPP4A	1656.7	-0.902439	0.146301	-6.16839	6.9e-10	2.58e-08
ENSG00000041353	protein_coding	RAB27B	890.382	-1.94875	0.260254	-7.48786	7e-14	1.45e-11
ENSG00000041515	protein_coding	MYO16	307.205	-1.17431	0.208076	-5.64366	1.66e-08	3.59e-07
ENSG00000042062	protein_coding	RIPOR3	82.6249	1.18533	0.288871	4.10334	4.07e-05	0.000275688
ENSG00000042753	protein_coding	AP2S1	946.491	-0.828787	0.123024	-6.73678	1.62e-11	1.13e-09
ENSG00000043355	protein_coding	ZIC2	342.368	0.733051	0.177713	4.12493	3.71e-05	0.000254712
ENSG00000043591	protein_coding	ADRB1	139.136	-1.09549	0.196596	-5.57228	2.51e-08	5.1e-07
ENSG00000044115	protein_coding	CTNNA1	3592.88	0.50824	0.122344	4.1542	3.26e-05	0.000229362
ENSG00000044446	protein_coding	PHKA2	363.106	0.543683	0.120423	4.51476	6.34e-06	5.6e-05
ENSG00000044459	protein_coding	CNTLN	152.189	0.62	0.139528	4.44354	8.85e-06	7.43e-05
ENSG00000046651	protein_coding	OFD1	887.922	0.725776	0.125396	5.78787	7.13e-09	1.77e-07
ENSG00000047230	protein_coding	CTPS2	290.286	0.656216	0.115202	5.69625	1.22e-08	2.78e-07
ENSG00000047249	protein_coding	ATP6V1H	2317.36	-1.15342	0.175123	-6.58631	4.51e-11	2.67e-09
ENSG00000047315	protein_coding	POLR2B	1248.17	-0.300561	0.064972	-4.62602	3.73e-06	3.59e-05
ENSG00000047365	protein_coding	ARAP2	2016.74	0.877857	0.134061	6.54821	5.82e-11	3.3e-09
ENSG00000047578	protein_coding	KATNIP	538.7	0.392086	0.0748543	5.23799	1.62e-07	2.47e-06
ENSG00000047597	protein_coding	XK	323.791	-1.13146	0.200103	-5.65438	1.56e-08	3.4e-07
ENSG00000047634	protein_coding	SCML1	365.827	0.471697	0.103514	4.55684	5.19e-06	4.73e-05
ENSG00000047644	protein_coding	WWC3	587.828	0.565384	0.0808667	6.99156	2.72e-12	2.75e-10
ENSG00000048140	protein_coding	TSPAN17	577.67	-0.701309	0.123857	-5.66223	1.49e-08	3.27e-07
ENSG00000048405	protein_coding	ZNF800	220.884	0.397242	0.0935867	4.24465	2.19e-05	0.000162506
ENSG00000048540	protein_coding	LMO3	5357.71	-0.813816	0.180784	-4.50159	6.74e-06	5.91e-05
ENSG00000048544	protein_coding	MRPS10	630.925	-0.55027	0.068402	-8.04465	8.65e-16	4.21e-13
ENSG00000048740	protein_coding	CELF2	4673	-0.814087	0.169528	-4.80208	1.57e-06	1.71e-05
ENSG00000048991	protein_coding	R3HDM1	2799.56	-1.15224	0.218885	-5.26413	1.41e-07	2.2e-06
ENSG00000049239	protein_coding	H6PD	680.996	0.672187	0.150318	4.47175	7.76e-06	6.66e-05
ENSG00000049245	protein_coding	VAMP3	2074.28	0.804251	0.162877	4.93777	7.9e-07	9.55e-06
ENSG00000049246	protein_coding	PER3	664.669	0.591707	0.122859	4.81614	1.46e-06	1.61e-05
ENSG00000049323	protein_coding	LTBP1	394.26	1.03457	0.153466	6.74139	1.57e-11	1.11e-09
ENSG00000049540	protein_coding	ELN	367.381	1.27496	0.202096	6.30869	2.81e-10	1.21e-08
ENSG00000049656	protein_coding	CLPTM1L	748.761	-0.402722	0.062487	-6.44489	1.16e-10	5.9e-09
ENSG00000049759	protein_coding	NEDD4L	1623.66	-1.12264	0.146624	-7.65656	1.91e-14	5.08e-12
ENSG00000049769	protein_coding	PPP1R3F	911.587	-0.447852	0.105852	-4.23091	2.33e-05	0.000171148
ENSG00000050030	protein_coding	NEXMIF	375.779	-1.01368	0.205782	-4.92599	8.39e-07	1e-05
ENSG00000050165	protein_coding	DKK3	14158.9	-0.726879	0.153383	-4.73899	2.15e-06	2.22e-05
ENSG00000050327	protein_coding	ARHGEF5	35.4793	1.32863	0.20631	6.43999	1.19e-10	6.07e-09
ENSG00000050405	protein_coding	LIMA1	620.806	0.840161	0.154427	5.44051	5.31e-08	9.55e-07
ENSG00000050438	protein_coding	SLC4A8	1546.32	-0.736451	0.15436	-4.771	1.83e-06	1.94e-05
ENSG00000050628	protein_coding	PTGER3	222.873	-1.40545	0.31843	-4.41367	1.02e-05	8.37e-05
ENSG00000050748	protein_coding	MAPK9	2814.31	-0.974427	0.146383	-6.65668	2.8e-11	1.81e-09
ENSG00000050767	protein_coding	COL23A1	107.204	-0.781551	0.19014	-4.11039	3.95e-05	0.000268552
ENSG00000051382	protein_coding	PIK3CB	924.002	-0.636329	0.104957	-6.06277	1.34e-09	4.44e-08
ENSG00000052841	protein_coding	TTC17	1121.54	0.376967	0.0750046	5.02592	5.01e-07	6.5e-06
ENSG00000053372	protein_coding	MRTO4	631.958	-0.539149	0.107921	-4.99575	5.86e-07	7.42e-06
ENSG00000053770	protein_coding	AP5M1	1142.83	-0.277723	0.0683536	-4.06304	4.84e-05	0.00031931
ENSG00000054356	protein_coding	PTPRN	3082.57	-1.13152	0.268808	-4.20941	2.56e-05	0.000185858
ENSG00000054598	protein_coding	FOXC1	377.598	1.09815	0.25304	4.33983	1.43e-05	0.000112156
ENSG00000054690	protein_coding	PLEKHH1	5127.97	1.4019	0.227263	6.16861	6.89e-10	2.58e-08
ENSG00000054793	protein_coding	ATP9A	8191.89	-0.56556	0.112698	-5.01839	5.21e-07	6.73e-06
ENSG00000054803	protein_coding	CBLN4	557.544	-1.63196	0.353569	-4.61567	3.92e-06	3.74e-05
ENSG00000055070	protein_coding	SZRD1	938.359	0.55694	0.122211	4.55722	5.18e-06	4.73e-05
ENSG00000055130	protein_coding	CUL1	1350.29	-0.43691	0.0638208	-6.84589	7.6e-12	6.35e-10
ENSG00000055163	protein_coding	CYFIP2	6922.55	-0.892404	0.167072	-5.34143	9.22e-08	1.53e-06
ENSG00000055211	protein_coding	GINM1	538.77	0.530582	0.0969697	5.47163	4.46e-08	8.23e-07
ENSG00000055609	protein_coding	KMT2C	2168.1	0.437714	0.0771306	5.67498	1.39e-08	3.07e-07
ENSG00000056050	protein_coding	HPF1	513.216	-0.408542	0.0978962	-4.17322	3e-05	0.000213115
ENSG00000056558	protein_coding	TRAF1	439.732	0.844086	0.185834	4.54215	5.57e-06	5.01e-05
ENSG00000057663	protein_coding	ATG5	573.879	-0.400457	0.0806922	-4.96277	6.95e-07	8.58e-06
ENSG00000057704	protein_coding	TMCC3	584.976	1.02779	0.222026	4.62916	3.67e-06	3.54e-05
ENSG00000057757	protein_coding	PITHD1	2475.14	-0.719994	0.0972698	-7.40204	1.34e-13	2.41e-11
ENSG00000057935	protein_coding	MTA3	1527.33	-0.750958	0.109409	-6.86374	6.71e-12	5.77e-10
ENSG00000058091	protein_coding	CDK14	2194.14	-1.28269	0.191533	-6.69699	2.13e-11	1.44e-09
ENSG00000058335	protein_coding	RASGRF1	2460.36	-1.39532	0.242664	-5.75	8.92e-09	2.14e-07
ENSG00000058404	protein_coding	CAMK2B	4002.34	-0.87739	0.168784	-5.1983	2.01e-07	2.98e-06
ENSG00000058668	protein_coding	ATP2B4	6011.57	-0.671384	0.165458	-4.05772	4.96e-05	0.000325787
ENSG00000058799	protein_coding	YIPF1	486.98	-0.427661	0.0966946	-4.4228	9.74e-06	8.07e-05
ENSG00000059378	protein_coding	PARP12	215.828	0.853819	0.153106	5.57665	2.45e-08	5.01e-07
ENSG00000060140	protein_coding	STYK1	166.894	-2.1286	0.33671	-6.32176	2.59e-10	1.13e-08
ENSG00000060709	protein_coding	RIMBP2	1820.54	-1.3404	0.190235	-7.04603	1.84e-12	2.04e-10
ENSG00000060982	protein_coding	BCAT1	743.198	-0.573881	0.103939	-5.52133	3.36e-08	6.53e-07
ENSG00000061273	protein_coding	HDAC7	863.153	0.711593	0.121495	5.85696	4.71e-09	1.25e-07
ENSG00000061676	protein_coding	NCKAP1	4922.49	-0.716098	0.119818	-5.97657	2.28e-09	6.92e-08
ENSG00000061794	protein_coding	MRPS35	629.17	-0.484035	0.100754	-4.80413	1.55e-06	1.69e-05
ENSG00000061918	protein_coding	GUCY1B1	2351.27	-1.19719	0.175108	-6.83683	8.1e-12	6.64e-10
ENSG00000061936	protein_coding	SFSWAP	1380.56	0.552847	0.110925	4.984	6.23e-07	7.81e-06
ENSG00000062650	protein_coding	WAPL	715.376	0.288967	0.0634099	4.55712	5.19e-06	4.73e-05
ENSG00000063127	protein_coding	SLC6A16	52.9102	0.745048	0.168062	4.43317	9.29e-06	7.75e-05
ENSG00000063587	protein_coding	ZNF275	853.358	0.460406	0.0946274	4.86547	1.14e-06	1.3e-05
ENSG00000063854	protein_coding	HAGH	1279.5	-0.46734	0.114007	-4.09922	4.15e-05	0.000279684
ENSG00000064651	protein_coding	SLC12A2	808.839	0.861252	0.193908	4.44156	8.93e-06	7.49e-05
ENSG00000064655	protein_coding	EYA2	193.779	0.661091	0.141079	4.68595	2.79e-06	2.78e-05
ENSG00000064666	protein_coding	CNN2	84.0304	1.38952	0.289119	4.80605	1.54e-06	1.68e-05
ENSG00000064726	protein_coding	BTBD1	2008.92	-0.4532	0.0704629	-6.43175	1.26e-10	6.33e-09
ENSG00000064763	protein_coding	FAR2	429.746	-0.669872	0.109001	-6.14554	7.97e-10	2.89e-08
ENSG00000064989	protein_coding	CALCRL	233.685	0.622423	0.126341	4.92654	8.37e-07	1e-05
ENSG00000064995	protein_coding	TAF11	623.267	0.333125	0.07241	4.60054	4.21e-06	3.98e-05
ENSG00000065029	protein_coding	ZNF76	675.905	0.438896	0.0730398	6.00899	1.87e-09	5.89e-08
ENSG00000065154	protein_coding	OAT	2623.59	-0.529661	0.101599	-5.21323	1.86e-07	2.78e-06
ENSG00000065320	protein_coding	NTN1	199.121	0.766741	0.157733	4.86101	1.17e-06	1.33e-05
ENSG00000065325	protein_coding	GLP2R	85.1882	-2.1636	0.400457	-5.40282	6.56e-08	1.14e-06
ENSG00000065361	protein_coding	ERBB3	1912	1.30309	0.239607	5.43846	5.37e-08	9.65e-07
ENSG00000065413	protein_coding	ANKRD44	560.067	0.819951	0.143173	5.72698	1.02e-08	2.4e-07
ENSG00000065526	protein_coding	SPEN	2264.98	0.429636	0.0847911	5.067	4.04e-07	5.4e-06
ENSG00000065534	protein_coding	MYLK	1790.73	0.675037	0.149179	4.525	6.04e-06	5.37e-05
ENSG00000065548	protein_coding	ZC3H15	1593.47	-0.659304	0.0922029	-7.15058	8.64e-13	1.13e-10
ENSG00000065559	protein_coding	MAP2K4	2541.75	-1.08735	0.174058	-6.24702	4.18e-10	1.69e-08
ENSG00000065609	protein_coding	SNAP91	3711.32	-1.35918	0.194561	-6.98584	2.83e-12	2.84e-10
ENSG00000065665	protein_coding	SEC61A2	1051.96	-0.572111	0.122262	-4.67939	2.88e-06	2.86e-05
ENSG00000065809	protein_coding	FAM107B	2303.2	1.36814	0.251176	5.44693	5.12e-08	9.27e-07
ENSG00000065923	protein_coding	SLC9A7	1291.1	-0.848723	0.152916	-5.55025	2.85e-08	5.67e-07
ENSG00000065989	protein_coding	PDE4A	1106.72	-0.717771	0.153302	-4.68209	2.84e-06	2.83e-05
ENSG00000066032	protein_coding	CTNNA2	3615.7	-0.641708	0.110259	-5.81999	5.89e-09	1.5e-07
ENSG00000066056	protein_coding	TIE1	327.598	0.922571	0.222241	4.15122	3.31e-05	0.000231717
ENSG00000066084	protein_coding	DIP2B	2080.89	0.721986	0.148234	4.87057	1.11e-06	1.27e-05
ENSG00000066248	protein_coding	NGEF	1463.58	-1.28216	0.260489	-4.92212	8.56e-07	1.02e-05
ENSG00000066322	protein_coding	ELOVL1	1166.14	0.966259	0.237067	4.0759	4.58e-05	0.000304832
ENSG00000066382	protein_coding	MPPED2	335.87	-0.961388	0.157426	-6.10693	1.02e-09	3.54e-08
ENSG00000066468	protein_coding	FGFR2	2041.79	0.962749	0.165929	5.80218	6.55e-09	1.65e-07
ENSG00000066777	protein_coding	ARFGEF1	849.414	-0.255747	0.0525697	-4.86492	1.15e-06	1.3e-05
ENSG00000066855	protein_coding	MTFR1	177.801	0.642436	0.141414	4.54294	5.55e-06	5e-05
ENSG00000067057	protein_coding	PFKP	2787.44	-1.03728	0.17518	-5.92123	3.2e-09	9.13e-08
ENSG00000067141	protein_coding	NEO1	2248.28	0.516944	0.122354	4.225	2.39e-05	0.00017505
ENSG00000067191	protein_coding	CACNB1	1597.89	-0.935462	0.186128	-5.02589	5.01e-07	6.5e-06
ENSG00000067221	protein_coding	STOML1	620.48	-0.837835	0.14435	-5.80417	6.47e-09	1.63e-07
ENSG00000067225	protein_coding	PKM	17893.9	-0.777869	0.154821	-5.0243	5.05e-07	6.55e-06
ENSG00000067606	protein_coding	PRKCZ	1656.91	-1.12834	0.184499	-6.11569	9.61e-10	3.39e-08
ENSG00000067715	protein_coding	SYT1	15363.1	-1.71179	0.260483	-6.5716	4.98e-11	2.89e-09
ENSG00000067842	protein_coding	ATP2B3	1129.4	-1.25043	0.245455	-5.09431	3.5e-07	4.77e-06
ENSG00000067900	protein_coding	ROCK1	813.996	0.629595	0.111576	5.64272	1.67e-08	3.6e-07
ENSG00000067955	protein_coding	CBFB	610.601	0.634583	0.155361	4.08458	4.42e-05	0.000294955
ENSG00000067992	protein_coding	PDK3	1175.35	-0.863107	0.129113	-6.68488	2.31e-11	1.55e-09
ENSG00000068001	protein_coding	HYAL2	305.164	0.908424	0.198273	4.58167	4.61e-06	4.28e-05
ENSG00000068028	protein_coding	RASSF1	275.01	0.6324	0.152295	4.15248	3.29e-05	0.000230751
ENSG00000068137	protein_coding	PLEKHH3	146.813	0.670139	0.144384	4.64138	3.46e-06	3.36e-05
ENSG00000068400	protein_coding	GRIPAP1	2332.61	-0.363767	0.0898244	-4.04976	5.13e-05	0.000335121
ENSG00000068615	protein_coding	REEP1	1133.02	-1.16468	0.166001	-7.0161	2.28e-12	2.38e-10
ENSG00000068650	protein_coding	ATP11A	895.172	0.688198	0.130575	5.27053	1.36e-07	2.13e-06
ENSG00000068878	protein_coding	PSME4	924.921	0.469603	0.109828	4.27582	1.9e-05	0.000144088
ENSG00000068912	protein_coding	ERLEC1	1482.86	-0.559665	0.0834399	-6.7074	1.98e-11	1.35e-09
ENSG00000069329	protein_coding	VPS35	2422.65	-0.716713	0.0845172	-8.48009	2.25e-17	2.2e-14
ENSG00000069345	protein_coding	DNAJA2	1671.55	-0.501922	0.0889189	-5.64471	1.65e-08	3.57e-07
ENSG00000069424	protein_coding	KCNAB2	6553.55	-1.06152	0.187024	-5.67587	1.38e-08	3.06e-07
ENSG00000069493	protein_coding	CLEC2D	153.035	1.03195	0.190034	5.43037	5.62e-08	1e-06
ENSG00000069509	protein_coding	FUNDC1	504.125	-0.647755	0.0815266	-7.94532	1.94e-15	8.06e-13
ENSG00000069702	protein_coding	TGFBR3	472.716	0.794558	0.164741	4.82308	1.41e-06	1.56e-05
ENSG00000069869	protein_coding	NEDD4	161.19	0.670262	0.156693	4.27755	1.89e-05	0.000143077
ENSG00000069956	protein_coding	MAPK6	1433.35	-0.612103	0.13829	-4.42623	9.59e-06	7.96e-05
ENSG00000069966	protein_coding	GNB5	1166.38	-1.05871	0.172437	-6.13965	8.27e-10	2.98e-08
ENSG00000070010	protein_coding	UFD1	651.034	0.387154	0.09478	4.08476	4.41e-05	0.000294784
ENSG00000070018	protein_coding	LRP6	880.588	0.637794	0.120266	5.30321	1.14e-07	1.82e-06
ENSG00000070087	protein_coding	PFN2	8883.42	-0.968369	0.124521	-7.77672	7.44e-15	2.29e-12
ENSG00000070159	protein_coding	PTPN3	334.949	-2.0058	0.250374	-8.01121	1.14e-15	5.21e-13
ENSG00000070182	protein_coding	SPTB	253.264	-0.895496	0.19093	-4.69019	2.73e-06	2.73e-05
ENSG00000070214	protein_coding	SLC44A1	4304.73	1.01681	0.208024	4.88797	1.02e-06	1.18e-05
ENSG00000070371	protein_coding	CLTCL1	165.529	0.578156	0.133369	4.33502	1.46e-05	0.000114264
ENSG00000070404	protein_coding	FSTL3	366.735	0.820406	0.176889	4.63798	3.52e-06	3.41e-05
ENSG00000070476	protein_coding	ZXDC	394.691	0.573771	0.136761	4.19543	2.72e-05	0.000196087
ENSG00000070718	protein_coding	AP3M2	1361.02	-0.819434	0.114245	-7.17261	7.36e-13	9.82e-11
ENSG00000070759	protein_coding	TESK2	176.984	0.840802	0.132212	6.35949	2.02e-10	9.32e-09
ENSG00000070778	protein_coding	PTPN21	440.853	0.491298	0.109205	4.49884	6.83e-06	5.97e-05
ENSG00000070785	protein_coding	EIF2B3	332.213	-0.436349	0.0918973	-4.74822	2.05e-06	2.14e-05
ENSG00000070808	protein_coding	CAMK2A	18450.8	-1.08458	0.228041	-4.75606	1.97e-06	2.07e-05
ENSG00000070961	protein_coding	ATP2B1	4339.64	-1.22677	0.211575	-5.79829	6.7e-09	1.69e-07
ENSG00000071539	protein_coding	TRIP13	66.3671	-0.99757	0.209304	-4.76613	1.88e-06	1.98e-05
ENSG00000071553	protein_coding	ATP6AP1	3186.32	-0.671698	0.0893038	-7.52148	5.42e-14	1.21e-11
ENSG00000071626	protein_coding	DAZAP1	1087.23	0.530568	0.097749	5.42787	5.7e-08	1.01e-06
ENSG00000071967	protein_coding	CYBRD1	1874.84	0.920437	0.200791	4.58407	4.56e-06	4.24e-05
ENSG00000071991	protein_coding	CDH19	298.061	1.15741	0.257251	4.49913	6.82e-06	5.96e-05
ENSG00000072133	protein_coding	RPS6KA6	259.368	-0.721058	0.170047	-4.24035	2.23e-05	0.000165263
ENSG00000072201	protein_coding	LNX1	206.063	-1.86318	0.260633	-7.14865	8.76e-13	1.15e-10
ENSG00000072310	protein_coding	SREBF1	1650.85	1.19961	0.201876	5.94231	2.81e-09	8.22e-08
ENSG00000072315	protein_coding	TRPC5	191.617	-1.00699	0.227001	-4.43605	9.16e-06	7.66e-05
ENSG00000072422	protein_coding	RHOBTB1	367.144	0.757431	0.106637	7.10287	1.22e-12	1.49e-10
ENSG00000072501	protein_coding	SMC1A	1064.8	0.46051	0.105188	4.37795	1.2e-05	9.67e-05
ENSG00000072736	protein_coding	NFATC3	164.12	0.689677	0.151362	4.55648	5.2e-06	4.74e-05
ENSG00000072818	protein_coding	ACAP1	118.999	0.925704	0.20296	4.56102	5.09e-06	4.65e-05
ENSG00000072832	protein_coding	CRMP1	3035.88	-0.78774	0.153626	-5.12766	2.93e-07	4.08e-06
ENSG00000072858	protein_coding	SIDT1	417.355	-0.845389	0.1949	-4.33754	1.44e-05	0.000113068
ENSG00000072864	protein_coding	NDE1	314.174	1.14832	0.208349	5.51152	3.56e-08	6.83e-07
ENSG00000072954	protein_coding	TMEM38A	412.674	-1.44644	0.215149	-6.72299	1.78e-11	1.22e-09
ENSG00000072958	protein_coding	AP1M1	1105.55	-0.565868	0.100108	-5.65256	1.58e-08	3.43e-07
ENSG00000073417	protein_coding	PDE8A	1377.04	1.10997	0.183656	6.04375	1.51e-09	4.9e-08
ENSG00000073464	protein_coding	CLCN4	2181.31	-0.743413	0.121398	-6.12378	9.14e-10	3.24e-08
ENSG00000073536	protein_coding	NLE1	270.861	-0.565703	0.113227	-4.99619	5.85e-07	7.42e-06
ENSG00000073584	protein_coding	SMARCE1	234.501	0.505546	0.0785533	6.43571	1.23e-10	6.21e-09
ENSG00000073614	protein_coding	KDM5A	507.103	0.59838	0.108416	5.51928	3.4e-08	6.59e-07
ENSG00000073670	protein_coding	ADAM11	1245.22	-1.2193	0.198534	-6.14153	8.17e-10	2.95e-08
ENSG00000073921	protein_coding	PICALM	3760.36	0.369584	0.0892508	4.14096	3.46e-05	0.000240629
ENSG00000073969	protein_coding	NSF	6214.57	-1.55274	0.245496	-6.32488	2.53e-10	1.12e-08
ENSG00000074211	protein_coding	PPP2R2C	5204.23	-0.98161	0.121073	-8.10761	5.16e-16	2.63e-13
ENSG00000074276	protein_coding	CDHR2	108.768	-0.846294	0.201702	-4.19576	2.72e-05	0.000195887
ENSG00000074356	protein_coding	NCBP3	985.967	0.665429	0.123333	5.39537	6.84e-08	1.18e-06
ENSG00000074590	protein_coding	NUAK1	1578.2	-1.05758	0.160092	-6.60606	3.95e-11	2.4e-09
ENSG00000074657	protein_coding	ZNF532	2368.57	0.593454	0.0868583	6.83244	8.35e-12	6.81e-10
ENSG00000074695	protein_coding	LMAN1	1044.87	0.503989	0.110451	4.56303	5.04e-06	4.61e-05
ENSG00000074706	protein_coding	IPCEF1	995.666	-1.43371	0.25012	-5.73208	9.92e-09	2.33e-07
ENSG00000074755	protein_coding	ZZEF1	1047.97	0.384447	0.0903997	4.25275	2.11e-05	0.000157473
ENSG00000075035	protein_coding	WSCD2	769.367	-1.13759	0.249911	-4.55199	5.31e-06	4.83e-05
ENSG00000075043	protein_coding	KCNQ2	4118.02	-1.08015	0.190767	-5.66213	1.5e-08	3.27e-07
ENSG00000075151	protein_coding	EIF4G3	2790.75	-0.350405	0.07968	-4.39766	1.09e-05	8.93e-05
ENSG00000075188	protein_coding	NUP37	76.2742	0.590155	0.139345	4.2352	2.28e-05	0.000168421
ENSG00000075303	protein_coding	SLC25A40	528.227	-0.541687	0.127623	-4.24443	2.19e-05	0.000162625
ENSG00000075340	protein_coding	ADD2	3159.32	-1.055	0.227696	-4.63335	3.6e-06	3.48e-05
ENSG00000075429	protein_coding	CACNG5	163.036	1.32059	0.238818	5.52969	3.21e-08	6.27e-07
ENSG00000075539	protein_coding	FRYL	1997.78	1.10917	0.157779	7.02987	2.07e-12	2.21e-10
ENSG00000075651	protein_coding	PLD1	417.004	1.15919	0.235965	4.91256	8.99e-07	1.06e-05
ENSG00000075891	protein_coding	PAX2	13.7617	-1.80658	0.411832	-4.38668	1.15e-05	9.34e-05
ENSG00000075945	protein_coding	KIFAP3	2261.41	-0.933238	0.131903	-7.07521	1.49e-12	1.72e-10
ENSG00000076053	protein_coding	RBM7	181.682	0.655665	0.111393	5.88603	3.96e-09	1.08e-07
ENSG00000076108	protein_coding	BAZ2A	1520.99	0.502572	0.0841993	5.96884	2.39e-09	7.18e-08
ENSG00000076356	protein_coding	PLXNA2	1468.8	-0.725794	0.1634	-4.44182	8.92e-06	7.48e-05
ENSG00000076513	protein_coding	ANKRD13A	908.931	0.575778	0.11397	5.05201	4.37e-07	5.78e-06
ENSG00000076604	protein_coding	TRAF4	363.119	0.982651	0.158277	6.20841	5.35e-10	2.09e-08
ENSG00000076641	protein_coding	PAG1	445.576	0.479966	0.106727	4.49714	6.89e-06	6.01e-05
ENSG00000076706	protein_coding	MCAM	1527.37	0.887138	0.215808	4.11077	3.94e-05	0.000268334
ENSG00000076928	protein_coding	ARHGEF1	1218.04	0.88929	0.167408	5.31211	1.08e-07	1.75e-06
ENSG00000077044	protein_coding	DGKD	560.363	0.615529	0.146933	4.18919	2.8e-05	0.000200728
ENSG00000077080	protein_coding	ACTL6B	689.365	-1.12363	0.236151	-4.7581	1.95e-06	2.05e-05
ENSG00000077152	protein_coding	UBE2T	155.07	-1.16282	0.174402	-6.66749	2.6e-11	1.71e-09
ENSG00000077264	protein_coding	PAK3	1967.92	-1.20271	0.239325	-5.0254	5.02e-07	6.52e-06
ENSG00000077514	protein_coding	POLD3	208.32	0.268122	0.0662608	4.04646	5.2e-05	0.000339449
ENSG00000077984	protein_coding	CST7	33.271	2.15348	0.424604	5.07173	3.94e-07	5.29e-06
ENSG00000078018	protein_coding	MAP2	18752.2	-1.16826	0.194719	-5.99973	1.98e-09	6.17e-08
ENSG00000078053	protein_coding	AMPH	2094.49	-1.44998	0.27562	-5.26081	1.43e-07	2.23e-06
ENSG00000078061	protein_coding	ARAF	463.941	0.512993	0.122708	4.18058	2.91e-05	0.000207448
ENSG00000078098	protein_coding	FAP	56.812	1.16332	0.243244	4.78251	1.73e-06	1.85e-05
ENSG00000078140	protein_coding	UBE2K	2094.77	-0.866396	0.124621	-6.95225	3.6e-12	3.42e-10
ENSG00000078304	protein_coding	PPP2R5C	3115.46	-0.431637	0.0609297	-7.08418	1.4e-12	1.63e-10
ENSG00000078328	protein_coding	RBFOX1	3295.99	-1.35208	0.257966	-5.24131	1.59e-07	2.43e-06
ENSG00000078369	protein_coding	GNB1	10471.8	-0.53737	0.091966	-5.84314	5.12e-09	1.34e-07
ENSG00000078401	protein_coding	EDN1	474.038	1.41036	0.266974	5.28276	1.27e-07	2.02e-06
ENSG00000078668	protein_coding	VDAC3	2285.17	-0.639635	0.0911684	-7.01597	2.28e-12	2.38e-10
ENSG00000078725	protein_coding	BRINP1	1622.47	-1.01852	0.150306	-6.77633	1.23e-11	9.08e-10
ENSG00000078814	protein_coding	MYH7B	290.807	0.689423	0.162643	4.23887	2.25e-05	0.000166161
ENSG00000078902	protein_coding	TOLLIP	3312.75	-1.10381	0.168998	-6.53146	6.51e-11	3.63e-09
ENSG00000079134	protein_coding	THOC1	938.101	0.508589	0.111624	4.55629	5.21e-06	4.74e-05
ENSG00000079150	protein_coding	FKBP7	83.2453	0.690651	0.153828	4.48975	7.13e-06	6.17e-05
ENSG00000079308	protein_coding	TNS1	3154.54	0.863144	0.13479	6.40361	1.52e-10	7.38e-09
ENSG00000079337	protein_coding	RAPGEF3	1593.62	0.611706	0.144567	4.23128	2.32e-05	0.000170906
ENSG00000079387	protein_coding	SENP1	227.573	0.504815	0.0847253	5.95826	2.55e-09	7.59e-08
ENSG00000079785	protein_coding	DDX1	1669.43	-0.561242	0.0839207	-6.68776	2.27e-11	1.52e-09
ENSG00000079805	protein_coding	DNM2	1631.78	0.59102	0.124245	4.75689	1.97e-06	2.06e-05
ENSG00000079841	protein_coding	RIMS1	1847.3	-0.943529	0.206933	-4.5596	5.13e-06	4.68e-05
ENSG00000080200	protein_coding	CRYBG3	264.256	0.915709	0.186284	4.91565	8.85e-07	1.05e-05
ENSG00000080224	protein_coding	EPHA6	281.847	-1.40847	0.26233	-5.36906	7.91e-08	1.34e-06
ENSG00000080503	protein_coding	SMARCA2	3269.97	-0.434345	0.0727094	-5.9737	2.32e-09	7.01e-08
ENSG00000080822	protein_coding	CLDND1	9792.13	1.00024	0.21994	4.54778	5.42e-06	4.92e-05
ENSG00000080824	protein_coding	HSP90AA1	27544.5	-0.447402	0.0805168	-5.55663	2.75e-08	5.5e-07
ENSG00000080845	protein_coding	DLGAP4	1846.12	-0.739305	0.174758	-4.23046	2.33e-05	0.000171374
ENSG00000081052	protein_coding	COL4A4	87.6875	1.18522	0.285499	4.15141	3.3e-05	0.000231572
ENSG00000081181	protein_coding	ARG2	89.8172	-0.669409	0.146596	-4.56634	4.96e-06	4.55e-05
ENSG00000081189	protein_coding	MEF2C	4354.56	-1.403	0.279847	-5.01345	5.35e-07	6.87e-06
ENSG00000081377	protein_coding	CDC14B	961.917	0.591801	0.132372	4.47074	7.79e-06	6.68e-05
ENSG00000081479	protein_coding	LRP2	674.872	1.35175	0.310403	4.35484	1.33e-05	0.000105656
ENSG00000081760	protein_coding	AACS	742.754	-1.25716	0.178741	-7.03342	2.02e-12	2.17e-10
ENSG00000081803	protein_coding	CADPS2	560.98	-1.04054	0.182993	-5.68625	1.3e-08	2.92e-07
ENSG00000081818	protein_coding	PCDHB4	204.088	0.916543	0.167505	5.47173	4.46e-08	8.23e-07
ENSG00000081913	protein_coding	PHLPP1	2042.81	0.719234	0.132822	5.41502	6.13e-08	1.08e-06
ENSG00000081985	protein_coding	IL12RB2	160.982	-1.76968	0.244154	-7.24822	4.22e-13	6.05e-11
ENSG00000082175	protein_coding	PGR	92.2815	1.09653	0.234447	4.6771	2.91e-06	2.89e-05
ENSG00000082397	protein_coding	EPB41L3	4577.7	-0.677271	0.10365	-6.53419	6.4e-11	3.58e-09
ENSG00000082458	protein_coding	DLG3	1349.3	-1.15856	0.165791	-6.9881	2.79e-12	2.81e-10
ENSG00000082482	protein_coding	KCNK2	218.682	-0.738466	0.16521	-4.46986	7.83e-06	6.71e-05
ENSG00000082701	protein_coding	GSK3B	1698.48	-0.611184	0.114556	-5.33524	9.54e-08	1.57e-06
ENSG00000083168	protein_coding	KAT6A	1095.03	0.642106	0.081968	7.83361	4.74e-15	1.61e-12
ENSG00000083544	protein_coding	TDRD3	416.89	0.381879	0.0599217	6.37297	1.85e-10	8.73e-09
ENSG00000083642	protein_coding	PDS5B	1415.52	-0.64097	0.133589	-4.79807	1.6e-06	1.73e-05
ENSG00000083720	protein_coding	OXCT1	2367.72	-1.23277	0.146663	-8.40545	4.26e-17	3.46e-14
ENSG00000083750	protein_coding	RRAGB	595.28	-0.374654	0.0889697	-4.21104	2.54e-05	0.000184738
ENSG00000083812	protein_coding	ZNF324	188.578	-0.578776	0.117374	-4.93106	8.18e-07	9.81e-06
ENSG00000084070	protein_coding	SMAP2	3102.68	-0.706225	0.141402	-4.99445	5.9e-07	7.47e-06
ENSG00000084093	protein_coding	REST	258.585	0.892851	0.174106	5.1282	2.93e-07	4.08e-06
ENSG00000084444	protein_coding	FAM234B	1649.92	-1.10898	0.182281	-6.08389	1.17e-09	3.97e-08
ENSG00000084710	protein_coding	EFR3B	2119.22	-0.812319	0.129498	-6.27286	3.54e-10	1.48e-08
ENSG00000084731	protein_coding	KIF3C	4822.73	-1.2635	0.185991	-6.79335	1.1e-11	8.27e-10
ENSG00000085365	protein_coding	SCAMP1	2041.68	-0.648439	0.116453	-5.56823	2.57e-08	5.21e-07
ENSG00000085377	protein_coding	PREP	503.875	-0.676869	0.127188	-5.32179	1.03e-07	1.67e-06
ENSG00000085415	protein_coding	SEH1L	618.09	-0.750721	0.128628	-5.83636	5.34e-09	1.38e-07
ENSG00000085433	protein_coding	WDR47	2077.06	-1.07738	0.159532	-6.75334	1.44e-11	1.05e-09
ENSG00000085831	protein_coding	TTC39A	96.9895	-0.970196	0.189944	-5.10781	3.26e-07	4.48e-06
ENSG00000085832	protein_coding	EPS15	3687.21	-0.37646	0.0804511	-4.67936	2.88e-06	2.86e-05
ENSG00000085982	protein_coding	USP40	774.862	0.671777	0.127507	5.26854	1.38e-07	2.15e-06
ENSG00000086061	protein_coding	DNAJA1	4043.19	-0.579817	0.105928	-5.47368	4.41e-08	8.17e-07
ENSG00000086205	protein_coding	FOLH1	811.279	1.24204	0.300222	4.13708	3.52e-05	0.000243918
ENSG00000086289	protein_coding	EPDR1	1637.09	-0.988541	0.183529	-5.38628	7.19e-08	1.23e-06
ENSG00000086300	protein_coding	SNX10	2066.12	-1.31189	0.204433	-6.41724	1.39e-10	6.84e-09
ENSG00000086504	protein_coding	MRPL28	884.223	-0.73286	0.134169	-5.4622	4.7e-08	8.63e-07
ENSG00000086506	protein_coding	HBQ1	13.9379	-1.33519	0.321428	-4.15394	3.27e-05	0.000229537
ENSG00000086712	protein_coding	TXLNG	549.996	0.351166	0.0744116	4.71924	2.37e-06	2.42e-05
ENSG00000086717	protein_coding	PPEF1	140.326	-1.5134	0.205419	-7.36739	1.74e-13	3e-11
ENSG00000087077	protein_coding	TRIP6	449.764	0.810704	0.182817	4.43451	9.23e-06	7.7e-05
ENSG00000087095	protein_coding	NLK	1843.32	-0.967817	0.180131	-5.37286	7.75e-08	1.31e-06
ENSG00000087152	protein_coding	ATXN7L3	2576.12	-0.766128	0.133787	-5.72647	1.03e-08	2.4e-07
ENSG00000087206	protein_coding	UIMC1	369.897	0.421637	0.0914655	4.60979	4.03e-06	3.83e-05
ENSG00000087303	protein_coding	NID2	46.223	1.06449	0.224171	4.74858	2.05e-06	2.14e-05
ENSG00000087470	protein_coding	DNM1L	3616.5	-0.576525	0.11988	-4.80917	1.52e-06	1.65e-05
ENSG00000087494	protein_coding	PTHLH	137.152	-1.242	0.245771	-5.05349	4.34e-07	5.74e-06
ENSG00000087884	protein_coding	AAMDC	48.6612	0.870454	0.17698	4.91839	8.73e-07	1.04e-05
ENSG00000087903	protein_coding	RFX2	233.832	0.881608	0.171643	5.13628	2.8e-07	3.93e-06
ENSG00000088179	protein_coding	PTPN4	1083.35	-0.891855	0.143417	-6.21862	5.02e-10	1.97e-08
ENSG00000088305	protein_coding	DNMT3B	60.3139	0.575953	0.123726	4.65507	3.24e-06	3.17e-05
ENSG00000088325	protein_coding	TPX2	62.9653	-1.03826	0.254864	-4.07379	4.63e-05	0.000307281
ENSG00000088367	protein_coding	EPB41L1	8529.82	-0.595663	0.144838	-4.11263	3.91e-05	0.000266476
ENSG00000088451	protein_coding	TGDS	122.426	0.561425	0.134265	4.18147	2.9e-05	0.000206733
ENSG00000088538	protein_coding	DOCK3	1053.79	-0.660719	0.16237	-4.06922	4.72e-05	0.000312121
ENSG00000088812	protein_coding	ATRN	2046.85	-0.51637	0.111456	-4.63294	3.61e-06	3.49e-05
ENSG00000088876	protein_coding	ZNF343	182.743	0.455822	0.0969023	4.70393	2.55e-06	2.58e-05
ENSG00000088881	protein_coding	EBF4	334.789	0.689659	0.169807	4.06143	4.88e-05	0.000321251
ENSG00000088888	protein_coding	MAVS	1522.39	0.4351	0.0989172	4.39862	1.09e-05	8.9e-05
ENSG00000088986	protein_coding	DYNLL1	6811.03	-0.616266	0.086953	-7.08735	1.37e-12	1.61e-10
ENSG00000088992	protein_coding	TESC	324.208	-1.11061	0.204242	-5.43769	5.4e-08	9.68e-07
ENSG00000089041	protein_coding	P2RX7	502.79	1.10359	0.193861	5.69269	1.25e-08	2.83e-07
ENSG00000089063	protein_coding	TMEM230	2069.79	-0.25672	0.0555098	-4.62477	3.75e-06	3.61e-05
ENSG00000089123	protein_coding	TASP1	143.274	-0.580497	0.131758	-4.4058	1.05e-05	8.65e-05
ENSG00000089159	protein_coding	PXN	457.526	0.719822	0.164427	4.37775	1.2e-05	9.68e-05
ENSG00000089169	protein_coding	RPH3A	3735.03	-1.47845	0.314611	-4.69929	2.61e-06	2.63e-05
ENSG00000089177	protein_coding	KIF16B	330.824	0.41297	0.0944061	4.3744	1.22e-05	9.8e-05
ENSG00000089199	protein_coding	CHGB	3524.07	-1.44338	0.269015	-5.36541	8.08e-08	1.36e-06
ENSG00000089220	protein_coding	PEBP1	16764.5	-0.366993	0.0633663	-5.79161	6.97e-09	1.74e-07
ENSG00000089289	protein_coding	IGBP1	749.225	-0.324193	0.0740895	-4.3757	1.21e-05	9.75e-05
ENSG00000089472	protein_coding	HEPH	826.428	0.632529	0.130153	4.8599	1.17e-06	1.33e-05
ENSG00000089723	protein_coding	OTUB2	55.1065	-1.44769	0.27257	-5.31125	1.09e-07	1.76e-06
ENSG00000089818	protein_coding	NECAP1	2482.09	-0.925856	0.138728	-6.67389	2.49e-11	1.65e-09
ENSG00000090097	protein_coding	PCBP4	2009.48	0.641573	0.140927	4.55252	5.3e-06	4.82e-05
ENSG00000090263	protein_coding	MRPS33	545.93	-0.51302	0.0941231	-5.45052	5.02e-08	9.13e-07
ENSG00000090316	protein_coding	MAEA	799.668	-0.509736	0.0909884	-5.60221	2.12e-08	4.43e-07
ENSG00000090530	protein_coding	P3H2	105.514	0.995076	0.139753	7.12026	1.08e-12	1.36e-10
ENSG00000090971	protein_coding	NAT14	526.152	-0.477434	0.116666	-4.09231	4.27e-05	0.000286989
ENSG00000091129	protein_coding	NRCAM	7079.17	-0.736847	0.146435	-5.03191	4.86e-07	6.32e-06
ENSG00000091140	protein_coding	DLD	1211.79	-0.529988	0.0779853	-6.796	1.08e-11	8.16e-10
ENSG00000091157	protein_coding	WDR7	1438.02	-0.836428	0.136662	-6.12043	9.33e-10	3.3e-08
ENSG00000091164	protein_coding	TXNL1	1965.43	-0.543076	0.0871104	-6.23435	4.54e-10	1.81e-08
ENSG00000091436	protein_coding	MAP3K20	636.196	0.906064	0.141182	6.41771	1.38e-10	6.83e-09
ENSG00000091490	protein_coding	SEL1L3	449.278	-1.11158	0.164225	-6.76864	1.3e-11	9.54e-10
ENSG00000091513	protein_coding	TF	11284.5	1.45951	0.269305	5.41952	5.98e-08	1.05e-06
ENSG00000091972	protein_coding	CD200	1924.21	-0.849099	0.163601	-5.19007	2.1e-07	3.09e-06
ENSG00000092421	protein_coding	SEMA6A	1433.1	0.878615	0.136381	6.44235	1.18e-10	5.99e-09
ENSG00000092529	protein_coding	CAPN3	855.03	1.50533	0.247698	6.0773	1.22e-09	4.11e-08
ENSG00000092531	protein_coding	SNAP23	136.915	0.732268	0.143718	5.09516	3.48e-07	4.75e-06
ENSG00000092607	protein_coding	TBX15	42.6708	1.51239	0.327179	4.62251	3.79e-06	3.64e-05
ENSG00000092621	protein_coding	PHGDH	1898.29	0.804145	0.149312	5.38567	7.22e-08	1.23e-06
ENSG00000092850	protein_coding	TEKT2	44.9208	1.06407	0.241673	4.40291	1.07e-05	8.75e-05
ENSG00000092853	protein_coding	CLSPN	54.0882	-0.983627	0.20501	-4.79796	1.6e-06	1.73e-05
ENSG00000092871	protein_coding	RFFL	559.285	0.792264	0.162257	4.88278	1.05e-06	1.21e-05
ENSG00000093000	protein_coding	NUP50	897.832	-0.331585	0.0639235	-5.18722	2.13e-07	3.13e-06
ENSG00000093167	protein_coding	LRRFIP2	1391.8	0.377009	0.0843232	4.47099	7.79e-06	6.68e-05
ENSG00000094631	protein_coding	HDAC6	1681.01	0.345513	0.0771606	4.47784	7.54e-06	6.5e-05
ENSG00000094804	protein_coding	CDC6	41.7791	-1.28395	0.27128	-4.73294	2.21e-06	2.27e-05
ENSG00000094841	protein_coding	UPRT	264.849	-0.613925	0.0767388	-8.00019	1.24e-15	5.62e-13
ENSG00000094963	protein_coding	FMO2	88.0139	1.55252	0.197962	7.84253	4.42e-15	1.54e-12
ENSG00000095002	protein_coding	MSH2	492.758	-0.572513	0.118932	-4.8138	1.48e-06	1.63e-05
ENSG00000095015	protein_coding	MAP3K1	249.858	0.557093	0.106861	5.21325	1.86e-07	2.78e-06
ENSG00000095059	protein_coding	DHPS	81.191	0.786925	0.168831	4.66102	3.15e-06	3.09e-05
ENSG00000095203	protein_coding	EPB41L4B	1140.54	-1.18233	0.290928	-4.06401	4.82e-05	0.000318116
ENSG00000095209	protein_coding	TMEM38B	214.689	0.645895	0.153104	4.21867	2.46e-05	0.000179421
ENSG00000095319	protein_coding	NUP188	700.66	0.603256	0.105235	5.73248	9.9e-09	2.33e-07
ENSG00000095383	protein_coding	TBC1D2	241.717	0.851523	0.194816	4.37092	1.24e-05	9.94e-05
ENSG00000095464	protein_coding	PDE6C	24.1701	0.727872	0.17875	4.072	4.66e-05	0.000309193
ENSG00000095564	protein_coding	BTAF1	1332.1	0.892042	0.126696	7.04081	1.91e-12	2.1e-10
ENSG00000095574	protein_coding	IKZF5	725.678	0.467034	0.0975178	4.78922	1.67e-06	1.8e-05
ENSG00000095739	protein_coding	BAMBI	263.535	1.26253	0.172384	7.32397	2.41e-13	3.85e-11
ENSG00000096080	protein_coding	MRPS18A	206.543	-0.624067	0.142427	-4.38165	1.18e-05	9.53e-05
ENSG00000096092	protein_coding	TMEM14A	772.32	-0.71392	0.132629	-5.38284	7.33e-08	1.25e-06
ENSG00000096384	protein_coding	HSP90AB1	22245.3	-0.649104	0.103763	-6.25562	3.96e-10	1.62e-08
ENSG00000096401	protein_coding	CDC5L	1027.49	-0.2414	0.051565	-4.68147	2.85e-06	2.84e-05
ENSG00000096654	protein_coding	ZNF184	298.981	-1.00426	0.164375	-6.10954	9.99e-10	3.5e-08
ENSG00000096717	protein_coding	SIRT1	423.414	0.539843	0.0877931	6.14904	7.8e-10	2.84e-08
ENSG00000096872	protein_coding	IFT74	344.97	0.550167	0.116703	4.71425	2.43e-06	2.47e-05
ENSG00000096968	protein_coding	JAK2	523.339	0.316309	0.0645381	4.90112	9.53e-07	1.12e-05
ENSG00000097007	protein_coding	ABL1	1257.03	0.554954	0.0960175	5.77972	7.48e-09	1.84e-07
ENSG00000097021	protein_coding	ACOT7	1988.38	-1.25603	0.215618	-5.82523	5.7e-09	1.46e-07
ENSG00000097033	protein_coding	SH3GLB1	1541.76	0.402219	0.0906463	4.43724	9.11e-06	7.62e-05
ENSG00000099194	protein_coding	SCD	23709.6	0.995438	0.179496	5.54575	2.93e-08	5.8e-07
ENSG00000099308	protein_coding	MAST3	2438.57	-0.841059	0.183191	-4.59117	4.41e-06	4.13e-05
ENSG00000099341	protein_coding	PSMD8	2687.33	-0.623028	0.130483	-4.77479	1.8e-06	1.91e-05
ENSG00000099364	protein_coding	FBXL19	656.794	-0.815446	0.173949	-4.68784	2.76e-06	2.76e-05
ENSG00000099365	protein_coding	STX1B	3176.65	-1.06555	0.222387	-4.79142	1.66e-06	1.78e-05
ENSG00000099810	protein_coding	MTAP	282.236	0.630521	0.119783	5.26386	1.41e-07	2.2e-06
ENSG00000099814	protein_coding	CEP170B	1674.37	-0.883971	0.194523	-4.5443	5.51e-06	4.98e-05
ENSG00000099817	protein_coding	POLR2E	1578.92	-0.482189	0.117182	-4.11487	3.87e-05	0.000264244
ENSG00000099910	protein_coding	KLHL22	496.451	-0.489858	0.106206	-4.61233	3.98e-06	3.79e-05
ENSG00000099954	protein_coding	CECR2	408.97	1.30957	0.198176	6.60812	3.89e-11	2.37e-09
ENSG00000099960	protein_coding	SLC7A4	28.519	-1.32825	0.275998	-4.81254	1.49e-06	1.63e-05
ENSG00000100027	protein_coding	YPEL1	251.127	-0.898306	0.173353	-5.18196	2.2e-07	3.2e-06
ENSG00000100030	protein_coding	MAPK1	6411.77	-0.897663	0.150808	-5.95236	2.64e-09	7.82e-08
ENSG00000100075	protein_coding	SLC25A1	453.324	0.58824	0.127569	4.61114	4e-06	3.8e-05
ENSG00000100077	protein_coding	GRK3	1619.28	-0.896419	0.178767	-5.01444	5.32e-07	6.84e-06
ENSG00000100104	protein_coding	SRRD	248.02	-0.399659	0.0926286	-4.31464	1.6e-05	0.00012407
ENSG00000100105	protein_coding	PATZ1	568.776	0.507305	0.0950536	5.33704	9.45e-08	1.56e-06
ENSG00000100106	protein_coding	TRIOBP	379.92	0.822631	0.158728	5.18264	2.19e-07	3.19e-06
ENSG00000100138	protein_coding	SNU13	2643.99	-0.616102	0.0947866	-6.49988	8.04e-11	4.33e-09
ENSG00000100139	protein_coding	MICALL1	248.707	0.814741	0.183885	4.4307	9.39e-06	7.82e-05
ENSG00000100146	protein_coding	SOX10	2119.13	1.16618	0.215652	5.40772	6.38e-08	1.11e-06
ENSG00000100156	protein_coding	SLC16A8	60.0641	1.17303	0.268018	4.37666	1.21e-05	9.72e-05
ENSG00000100167	protein_coding	SEPTIN3	13490.6	-0.93707	0.188464	-4.97214	6.62e-07	8.25e-06
ENSG00000100201	protein_coding	DDX17	15125.9	0.603561	0.105048	5.74557	9.16e-09	2.18e-07
ENSG00000100211	protein_coding	CBY1	251.567	0.328526	0.0807106	4.07041	4.69e-05	0.000310918
ENSG00000100216	protein_coding	TOMM22	814.914	-0.585808	0.105513	-5.55197	2.82e-08	5.63e-07
ENSG00000100225	protein_coding	FBXO7	2637.73	0.679829	0.131561	5.1674	2.37e-07	3.42e-06
ENSG00000100226	protein_coding	GTPBP1	1041.61	0.371186	0.0633801	5.8565	4.73e-09	1.25e-07
ENSG00000100234	protein_coding	TIMP3	3284.59	0.656976	0.12556	5.23237	1.67e-07	2.54e-06
ENSG00000100242	protein_coding	SUN2	1721.67	1.01728	0.197064	5.16221	2.44e-07	3.49e-06
ENSG00000100246	protein_coding	DNAL4	662.208	-0.866446	0.159752	-5.42371	5.84e-08	1.03e-06
ENSG00000100276	protein_coding	RASL10A	446.517	-0.966367	0.175775	-5.49774	3.85e-08	7.28e-07
ENSG00000100281	protein_coding	HMGXB4	374.687	0.428559	0.0881447	4.862	1.16e-06	1.32e-05
ENSG00000100285	protein_coding	NEFH	1749.02	-1.66849	0.316778	-5.26707	1.39e-07	2.16e-06
ENSG00000100294	protein_coding	MCAT	213.272	-0.833258	0.143831	-5.79329	6.9e-09	1.73e-07
ENSG00000100298	protein_coding	APOBEC3H	8.93954	1.33105	0.297162	4.47922	7.49e-06	6.46e-05
ENSG00000100307	protein_coding	CBX7	2723.17	-0.409636	0.0972362	-4.21279	2.52e-05	0.000183517
ENSG00000100320	protein_coding	RBFOX2	3844.46	-0.785181	0.164625	-4.76952	1.85e-06	1.95e-05
ENSG00000100321	protein_coding	SYNGR1	5488.66	-1.3089	0.18233	-7.17874	7.04e-13	9.51e-11
ENSG00000100325	protein_coding	ASCC2	532.747	0.521043	0.125659	4.14647	3.38e-05	0.00023548
ENSG00000100346	protein_coding	CACNA1I	692.298	-0.846193	0.194412	-4.35258	1.35e-05	0.000106592
ENSG00000100351	protein_coding	GRAP2	7.69972	1.39772	0.332108	4.20862	2.57e-05	0.000186426
ENSG00000100362	protein_coding	PVALB	78.3873	-2.83186	0.402681	-7.03252	2.03e-12	2.18e-10
ENSG00000100379	protein_coding	KCTD17	1049.91	-0.771227	0.114348	-6.74456	1.53e-11	1.1e-09
ENSG00000100385	protein_coding	IL2RB	8.07745	1.95274	0.377086	5.1785	2.24e-07	3.25e-06
ENSG00000100401	protein_coding	RANGAP1	2337.07	-0.51021	0.108848	-4.68735	2.77e-06	2.77e-05
ENSG00000100412	protein_coding	ACO2	2736.18	-0.279775	0.069051	-4.05171	5.08e-05	0.000333153
ENSG00000100416	protein_coding	TRMU	431.797	0.358492	0.0885155	4.05005	5.12e-05	0.00033484
ENSG00000100441	protein_coding	KHNYN	454.346	0.838477	0.147833	5.67179	1.41e-08	3.11e-07
ENSG00000100442	protein_coding	FKBP3	1218.88	-0.523932	0.0821134	-6.3806	1.76e-10	8.37e-09
ENSG00000100445	protein_coding	SDR39U1	107.977	0.493108	0.0950133	5.18988	2.1e-07	3.09e-06
ENSG00000100450	protein_coding	GZMH	8.27397	1.87342	0.432312	4.33349	1.47e-05	0.000114948
ENSG00000100478	protein_coding	AP4S1	458.209	-0.776919	0.109211	-7.11394	1.13e-12	1.41e-10
ENSG00000100485	protein_coding	SOS2	1050.69	0.487271	0.0958451	5.08394	3.7e-07	5.01e-06
ENSG00000100519	protein_coding	PSMC6	1231.36	-0.301606	0.0702983	-4.29037	1.78e-05	0.000136167
ENSG00000100522	protein_coding	GNPNAT1	155.89	-0.35258	0.085625	-4.11772	3.83e-05	0.000261725
ENSG00000100526	protein_coding	CDKN3	47.89	-0.928226	0.1742	-5.32852	9.9e-08	1.62e-06
ENSG00000100554	protein_coding	ATP6V1D	2401.77	-0.854806	0.0972412	-8.79058	1.49e-18	2.62e-15
ENSG00000100568	protein_coding	VTI1B	1528.07	-0.487973	0.109071	-4.47392	7.68e-06	6.6e-05
ENSG00000100583	protein_coding	SAMD15	42.6571	-0.743051	0.181967	-4.08343	4.44e-05	0.000296294
ENSG00000100591	protein_coding	AHSA1	2075.3	-0.46469	0.08607	-5.39897	6.7e-08	1.16e-06
ENSG00000100596	protein_coding	SPTLC2	1434.09	0.706934	0.164125	4.3073	1.65e-05	0.000127602
ENSG00000100600	protein_coding	LGMN	875.269	-0.711354	0.119842	-5.93575	2.93e-09	8.48e-08
ENSG00000100604	protein_coding	CHGA	2475.47	-1.39563	0.256985	-5.43077	5.61e-08	1e-06
ENSG00000100614	protein_coding	PPM1A	2273.93	-0.422137	0.0818872	-5.1551	2.54e-07	3.61e-06
ENSG00000100697	protein_coding	DICER1	2023.58	0.833776	0.130362	6.39587	1.6e-10	7.74e-09
ENSG00000100744	protein_coding	GSKIP	542.372	-0.813895	0.144739	-5.62319	1.87e-08	3.98e-07
ENSG00000100784	protein_coding	RPS6KA5	508.288	0.561285	0.111049	5.05441	4.32e-07	5.72e-06
ENSG00000100796	protein_coding	PPP4R3A	933.915	0.316293	0.0606187	5.21775	1.81e-07	2.73e-06
ENSG00000100802	protein_coding	C14orf93	103.97	0.660855	0.151837	4.35239	1.35e-05	0.000106656
ENSG00000100813	protein_coding	ACIN1	2573.79	0.339905	0.0601883	5.64736	1.63e-08	3.52e-07
ENSG00000100842	protein_coding	EFS	707.103	1.16304	0.227389	5.11478	3.14e-07	4.34e-06
ENSG00000100897	protein_coding	DCAF11	1546.92	-0.429596	0.0751427	-5.71707	1.08e-08	2.5e-07
ENSG00000100916	protein_coding	BRMS1L	456.879	-0.745831	0.107619	-6.93029	4.2e-12	3.9e-10
ENSG00000100918	protein_coding	REC8	303.452	0.432858	0.0961403	4.50235	6.72e-06	5.9e-05
ENSG00000100934	protein_coding	SEC23A	850.877	-0.541143	0.0921965	-5.86945	4.37e-09	1.18e-07
ENSG00000100941	protein_coding	PNN	2507.76	0.538737	0.117593	4.58138	4.62e-06	4.29e-05
ENSG00000100968	protein_coding	NFATC4	453.173	1.00843	0.209758	4.8076	1.53e-06	1.67e-05
ENSG00000100983	protein_coding	GSS	732.56	-0.356456	0.0832266	-4.28296	1.84e-05	0.000140143
ENSG00000100987	protein_coding	VSX1	85.7104	1.06936	0.182784	5.85038	4.9e-09	1.29e-07
ENSG00000101004	protein_coding	NINL	316.49	0.783153	0.122297	6.40368	1.52e-10	7.38e-09
ENSG00000101019	protein_coding	UQCC1	1128.19	-0.397512	0.0669202	-5.94009	2.85e-09	8.29e-08
ENSG00000101049	protein_coding	SGK2	124.346	1.26095	0.219479	5.74522	9.18e-09	2.19e-07
ENSG00000101076	protein_coding	HNF4A	14.8273	-1.72308	0.416221	-4.13982	3.48e-05	0.000241666
ENSG00000101079	protein_coding	NDRG3	3289.71	-0.91506	0.128702	-7.10991	1.16e-12	1.44e-10
ENSG00000101082	protein_coding	SLA2	8.42967	1.35717	0.303927	4.46543	7.99e-06	6.83e-05
ENSG00000101098	protein_coding	RIMS4	1204.07	-1.02464	0.178441	-5.74216	9.35e-09	2.22e-07
ENSG00000101115	protein_coding	SALL4	13.4975	1.13512	0.246248	4.60965	4.03e-06	3.83e-05
ENSG00000101132	protein_coding	PFDN4	482.471	-0.552612	0.105283	-5.24882	1.53e-07	2.34e-06
ENSG00000101146	protein_coding	RAE1	573.513	-0.51834	0.0864794	-5.9938	2.05e-09	6.37e-08
ENSG00000101152	protein_coding	DNAJC5	3142.79	-0.807307	0.131153	-6.15545	7.49e-10	2.75e-08
ENSG00000101191	protein_coding	DIDO1	1158.66	0.313108	0.0487127	6.42764	1.3e-10	6.48e-09
ENSG00000101204	protein_coding	CHRNA4	443.592	-0.734684	0.178432	-4.11745	3.83e-05	0.000261863
ENSG00000101210	protein_coding	EEF1A2	6207.31	-1.33698	0.221391	-6.039	1.55e-09	5.03e-08
ENSG00000101236	protein_coding	RNF24	568.162	-0.649962	0.12847	-5.05924	4.21e-07	5.59e-06
ENSG00000101247	protein_coding	NDUFAF5	381.42	-0.523411	0.109707	-4.77099	1.83e-06	1.94e-05
ENSG00000101290	protein_coding	CDS2	3353	-0.402865	0.0934083	-4.31295	1.61e-05	0.000124843
ENSG00000101292	protein_coding	PROKR2	61.3845	-1.65078	0.357964	-4.61159	4e-06	3.8e-05
ENSG00000101298	protein_coding	SNPH	2789.13	-0.606451	0.142602	-4.25276	2.11e-05	0.000157473
ENSG00000101349	protein_coding	PAK5	429.22	-1.10947	0.229543	-4.83339	1.34e-06	1.49e-05
ENSG00000101350	protein_coding	KIF3B	2214.34	-0.538187	0.0846085	-6.36091	2.01e-10	9.25e-09
ENSG00000101363	protein_coding	MANBAL	1218.04	-0.438189	0.0786225	-5.57333	2.5e-08	5.08e-07
ENSG00000101365	protein_coding	IDH3B	1293.71	-0.306026	0.0669493	-4.57101	4.85e-06	4.47e-05
ENSG00000101384	protein_coding	JAG1	691.199	0.864602	0.192097	4.50087	6.77e-06	5.92e-05
ENSG00000101421	protein_coding	CHMP4B	2935.33	-0.538558	0.119507	-4.50649	6.59e-06	5.79e-05
ENSG00000101444	protein_coding	AHCY	1160.54	-0.3889	0.08806	-4.41631	1e-05	8.28e-05
ENSG00000101460	protein_coding	MAP1LC3A	1181.02	-0.749277	0.143039	-5.23826	1.62e-07	2.47e-06
ENSG00000101473	protein_coding	ACOT8	449.958	-0.531196	0.0863373	-6.15257	7.62e-10	2.79e-08
ENSG00000101474	protein_coding	APMAP	2133.21	-0.499554	0.0750995	-6.65189	2.89e-11	1.86e-09
ENSG00000101489	protein_coding	CELF4	2540.43	-1.08098	0.211272	-5.11652	3.11e-07	4.3e-06
ENSG00000101557	protein_coding	USP14	1765.3	-0.495476	0.102175	-4.84928	1.24e-06	1.39e-05
ENSG00000101558	protein_coding	VAPA	3241.49	-0.341304	0.0741741	-4.60139	4.2e-06	3.96e-05
ENSG00000101596	protein_coding	SMCHD1	1084.01	0.401951	0.0891239	4.51002	6.48e-06	5.71e-05
ENSG00000101605	protein_coding	MYOM1	406.265	0.775321	0.167854	4.61901	3.86e-06	3.69e-05
ENSG00000101638	protein_coding	ST8SIA5	986.289	-1.05578	0.205596	-5.1352	2.82e-07	3.94e-06
ENSG00000101654	protein_coding	RNMT	1272.3	-0.480848	0.0904154	-5.31821	1.05e-07	1.7e-06
ENSG00000101695	protein_coding	RNF125	154.341	1.07211	0.261198	4.1046	4.05e-05	0.000274617
ENSG00000101746	protein_coding	NOL4	558.807	-0.934367	0.208764	-4.47571	7.62e-06	6.55e-05
ENSG00000101846	protein_coding	STS	744.942	-1.10962	0.163221	-6.79828	1.06e-11	8.09e-10
ENSG00000101856	protein_coding	PGRMC1	3692.45	-0.636208	0.115378	-5.51413	3.51e-08	6.75e-07
ENSG00000101868	protein_coding	POLA1	278.299	0.595637	0.0965601	6.16856	6.89e-10	2.58e-08
ENSG00000101911	protein_coding	PRPS2	404.064	-0.566032	0.138613	-4.08354	4.44e-05	0.000296211
ENSG00000101955	protein_coding	SRPX	149.476	1.71013	0.273747	6.24713	4.18e-10	1.69e-08
ENSG00000101972	protein_coding	STAG2	1416.01	0.643496	0.107787	5.97004	2.37e-09	7.14e-08
ENSG00000101974	protein_coding	ATP11C	216.149	0.907047	0.165382	5.48455	4.15e-08	7.74e-07
ENSG00000101977	protein_coding	MCF2	251.144	-0.950821	0.169971	-5.59402	2.22e-08	4.62e-07
ENSG00000102001	protein_coding	CACNA1F	49.9586	-0.775808	0.190503	-4.07243	4.65e-05	0.000308759
ENSG00000102003	protein_coding	SYP	15290.7	-1.39166	0.25153	-5.53279	3.15e-08	6.19e-07
ENSG00000102010	protein_coding	BMX	15.2417	1.11894	0.272047	4.11304	3.9e-05	0.000266172
ENSG00000102078	protein_coding	SLC25A14	421.048	-0.85214	0.119296	-7.14308	9.13e-13	1.18e-10
ENSG00000102096	protein_coding	PIM2	341.588	-0.759059	0.155035	-4.89604	9.78e-07	1.14e-05
ENSG00000102100	protein_coding	SLC35A2	232.07	-0.468431	0.0798379	-5.86727	4.43e-09	1.2e-07
ENSG00000102125	protein_coding	TAFAZZIN	562.033	0.667442	0.126934	5.2582	1.45e-07	2.25e-06
ENSG00000102144	protein_coding	PGK1	4513.31	-0.871744	0.0988413	-8.81963	1.15e-18	2.3e-15
ENSG00000102158	protein_coding	MAGT1	670.7	0.733512	0.181503	4.04132	5.32e-05	0.000346126
ENSG00000102172	protein_coding	SMS	1583.95	-0.745762	0.107152	-6.95986	3.41e-12	3.27e-10
ENSG00000102174	protein_coding	PHEX	60.5383	1.28887	0.286991	4.49099	7.09e-06	6.15e-05
ENSG00000102178	protein_coding	UBL4A	751.25	-0.593558	0.0975054	-6.08744	1.15e-09	3.9e-08
ENSG00000102181	protein_coding	CD99L2	3645.36	-0.65262	0.083243	-7.83993	4.51e-15	1.55e-12
ENSG00000102221	protein_coding	JADE3	135.004	0.870272	0.176133	4.94099	7.77e-07	9.44e-06
ENSG00000102225	protein_coding	CDK16	2619.4	-0.588004	0.142821	-4.11707	3.84e-05	0.000262074
ENSG00000102287	protein_coding	GABRE	303.024	2.26612	0.42224	5.36691	8.01e-08	1.35e-06
ENSG00000102383	protein_coding	ZDHHC15	166.094	-0.533771	0.114976	-4.64244	3.44e-06	3.35e-05
ENSG00000102385	protein_coding	DRP2	704.792	-0.906162	0.192691	-4.70268	2.57e-06	2.59e-05
ENSG00000102401	protein_coding	ARMCX3	1795	-0.390827	0.0738845	-5.2897	1.23e-07	1.95e-06
ENSG00000102468	protein_coding	HTR2A	572.059	-1.65682	0.401335	-4.12827	3.66e-05	0.000251501
ENSG00000102471	protein_coding	NDFIP2	2009.12	-1.15322	0.165606	-6.96364	3.32e-12	3.2e-10
ENSG00000102572	protein_coding	STK24	676.463	-0.54403	0.130083	-4.18219	2.89e-05	0.000206176
ENSG00000102678	protein_coding	FGF9	138.653	-1.22198	0.216867	-5.63469	1.75e-08	3.75e-07
ENSG00000102796	protein_coding	DHRS12	123.773	0.619161	0.138862	4.45884	8.24e-06	7e-05
ENSG00000102802	protein_coding	MEDAG	61.6893	2.3661	0.450468	5.25254	1.5e-07	2.3e-06
ENSG00000102805	protein_coding	CLN5	212.58	0.47363	0.106939	4.42896	9.47e-06	7.87e-05
ENSG00000102886	protein_coding	GDPD3	34.1496	0.877759	0.184989	4.74492	2.09e-06	2.17e-05
ENSG00000102924	protein_coding	CBLN1	120.201	-1.25021	0.292187	-4.2788	1.88e-05	0.000142477
ENSG00000102978	protein_coding	POLR2C	1024.22	-0.225836	0.0537966	-4.19797	2.69e-05	0.000194422
ENSG00000103021	protein_coding	CCDC113	471.317	-0.729836	0.131099	-5.56707	2.59e-08	5.23e-07
ENSG00000103034	protein_coding	NDRG4	11498.5	-0.996816	0.168837	-5.90402	3.55e-09	9.96e-08
ENSG00000103056	protein_coding	SMPD3	195.614	-0.958481	0.211018	-4.54217	5.57e-06	5.01e-05
ENSG00000103089	protein_coding	FA2H	971.323	1.13579	0.264394	4.29583	1.74e-05	0.00013331
ENSG00000103091	protein_coding	WDR59	953.529	0.437485	0.103161	4.24081	2.23e-05	0.000165076
ENSG00000103160	protein_coding	HSDL1	925.716	-0.49568	0.104373	-4.74913	2.04e-06	2.13e-05
ENSG00000103168	protein_coding	TAF1C	687.707	0.542216	0.113316	4.78499	1.71e-06	1.83e-05
ENSG00000103196	protein_coding	CRISPLD2	260.837	1.33621	0.285629	4.67811	2.9e-06	2.87e-05
ENSG00000103241	protein_coding	FOXF1	115.557	1.19797	0.26359	4.54483	5.5e-06	4.97e-05
ENSG00000103316	protein_coding	CRYM	1719.44	-2.00532	0.277889	-7.21628	5.34e-13	7.45e-11
ENSG00000103353	protein_coding	UBFD1	986.252	-0.401919	0.0980179	-4.10046	4.12e-05	0.000278599
ENSG00000103356	protein_coding	EARS2	489.643	-0.564089	0.0969857	-5.81621	6.02e-09	1.53e-07
ENSG00000103415	protein_coding	HMOX2	1544.67	-0.805032	0.123382	-6.52472	6.81e-11	3.78e-09
ENSG00000103479	protein_coding	RBL2	1225.74	0.542674	0.124367	4.36349	1.28e-05	0.000102334
ENSG00000103512	protein_coding	NOMO1	1618.16	-0.621641	0.136833	-4.54306	5.54e-06	5e-05
ENSG00000103540	protein_coding	CCP110	1803.36	0.716458	0.151228	4.73761	2.16e-06	2.23e-05
ENSG00000103591	protein_coding	AAGAB	785.956	-0.656177	0.0947491	-6.92541	4.35e-12	4e-10
ENSG00000103710	protein_coding	RASL12	481.111	1.43479	0.24539	5.84698	5.01e-09	1.31e-07
ENSG00000103769	protein_coding	RAB11A	2642.21	-0.545735	0.0828166	-6.58968	4.41e-11	2.64e-09
ENSG00000103852	protein_coding	TTC23	195.921	0.682968	0.130385	5.23808	1.62e-07	2.47e-06
ENSG00000103978	protein_coding	TMEM87A	596.767	0.595479	0.145874	4.08214	4.46e-05	0.000297812
ENSG00000104044	protein_coding	OCA2	68.073	-1.14806	0.249604	-4.59951	4.23e-06	3.99e-05
ENSG00000104055	protein_coding	TGM5	4.64191	2.23391	0.488798	4.57021	4.87e-06	4.48e-05
ENSG00000104067	protein_coding	TJP1	3525.22	0.662245	0.104966	6.30913	2.81e-10	1.21e-08
ENSG00000104093	protein_coding	DMXL2	1370.2	-0.88434	0.142889	-6.189	6.05e-10	2.31e-08
ENSG00000104112	protein_coding	SCG3	4343.97	-0.848233	0.153593	-5.52262	3.34e-08	6.49e-07
ENSG00000104140	protein_coding	RHOV	37.9006	-1.366	0.248945	-5.48718	4.08e-08	7.64e-07
ENSG00000104142	protein_coding	VPS18	422.856	-0.493314	0.0989952	-4.98322	6.25e-07	7.84e-06
ENSG00000104164	protein_coding	BLOC1S6	1299.81	-0.465332	0.0870081	-5.34814	8.89e-08	1.48e-06
ENSG00000104205	protein_coding	SGK3	341.351	0.851646	0.13412	6.3499	2.15e-10	9.82e-09
ENSG00000104221	protein_coding	BRF2	57.7695	-0.831106	0.18177	-4.57231	4.82e-06	4.44e-05
ENSG00000104290	protein_coding	FZD3	1117.86	-0.862924	0.149983	-5.75348	8.74e-09	2.11e-07
ENSG00000104312	protein_coding	RIPK2	247.449	0.652232	0.113396	5.75179	8.83e-09	2.12e-07
ENSG00000104320	protein_coding	NBN	910.09	0.355264	0.0861607	4.12327	3.74e-05	0.000256212
ENSG00000104332	protein_coding	SFRP1	400.819	0.711158	0.171951	4.13581	3.54e-05	0.000245002
ENSG00000104343	protein_coding	UBE2W	758.414	-0.628439	0.110758	-5.67399	1.4e-08	3.08e-07
ENSG00000104365	protein_coding	IKBKB	684.382	0.628171	0.136167	4.61324	3.96e-06	3.78e-05
ENSG00000104369	protein_coding	JPH1	286.504	-1.12877	0.222345	-5.07668	3.84e-07	5.17e-06
ENSG00000104375	protein_coding	STK3	215.146	0.752525	0.139008	5.41355	6.18e-08	1.08e-06
ENSG00000104381	protein_coding	GDAP1	2041.39	-0.88188	0.137064	-6.43406	1.24e-10	6.26e-09
ENSG00000104388	protein_coding	RAB2A	3991.4	-0.596808	0.0982804	-6.0725	1.26e-09	4.21e-08
ENSG00000104419	protein_coding	NDRG1	5218.97	1.0941	0.185436	5.90014	3.63e-09	1.02e-07
ENSG00000104427	protein_coding	ZC2HC1A	593.342	-0.64351	0.159449	-4.03585	5.44e-05	0.000353348
ENSG00000104435	protein_coding	STMN2	12564.8	-1.59985	0.247451	-6.46535	1.01e-10	5.27e-09
ENSG00000104450	protein_coding	SPAG1	206.762	0.544703	0.129649	4.20138	2.65e-05	0.000191801
ENSG00000104472	protein_coding	CHRAC1	315.256	0.711296	0.163233	4.35755	1.32e-05	0.000104539
ENSG00000104490	protein_coding	NCALD	3065.94	-1.77111	0.202034	-8.76636	1.85e-18	2.94e-15
ENSG00000104518	protein_coding	GSDMD	229.602	1.0265	0.236589	4.33873	1.43e-05	0.000112604
ENSG00000104643	protein_coding	MTMR9	1041.64	-0.55048	0.103769	-5.30488	1.13e-07	1.81e-06
ENSG00000104660	protein_coding	LEPROTL1	985.824	-0.34138	0.069366	-4.92143	8.59e-07	1.03e-05
ENSG00000104722	protein_coding	NEFM	6887.89	-1.7956	0.303728	-5.91189	3.38e-09	9.6e-08
ENSG00000104723	protein_coding	TUSC3	1114.82	-0.996142	0.130884	-7.6109	2.72e-14	6.52e-12
ENSG00000104728	protein_coding	ARHGEF10	48.6143	1.26751	0.166197	7.62656	2.41e-14	5.96e-12
ENSG00000104738	protein_coding	MCM4	466.328	-0.526864	0.109692	-4.80312	1.56e-06	1.7e-05
ENSG00000104824	protein_coding	HNRNPL	1317.27	0.305884	0.0567907	5.38617	7.2e-08	1.23e-06
ENSG00000104853	protein_coding	CLPTM1	2353.05	-0.46002	0.112075	-4.10457	4.05e-05	0.000274617
ENSG00000104859	protein_coding	CLASRP	931.145	0.578375	0.128762	4.49183	7.06e-06	6.13e-05
ENSG00000104866	protein_coding	PPP1R37	634.548	-0.720884	0.144555	-4.98692	6.13e-07	7.72e-06
ENSG00000104881	protein_coding	PPP1R13L	139.215	1.64233	0.208136	7.89065	3.01e-15	1.13e-12
ENSG00000104884	protein_coding	ERCC2	410.622	-0.392099	0.0918108	-4.27073	1.95e-05	0.00014677
ENSG00000104885	protein_coding	DOT1L	314.073	0.634707	0.131416	4.82976	1.37e-06	1.52e-05
ENSG00000104888	protein_coding	SLC17A7	21048.2	-1.57451	0.266245	-5.91378	3.34e-09	9.5e-08
ENSG00000104904	protein_coding	OAZ1	6251.3	-0.494456	0.106276	-4.65257	3.28e-06	3.2e-05
ENSG00000104921	protein_coding	FCER2	13.778	-4.33206	0.762498	-5.68141	1.34e-08	2.97e-07
ENSG00000104957	protein_coding	YJU2B	464.424	0.748102	0.117083	6.38952	1.66e-10	7.97e-09
ENSG00000105058	protein_coding	FAM32A	1201.41	-0.493512	0.0883197	-5.58779	2.3e-08	4.75e-07
ENSG00000105063	protein_coding	PPP6R1	1579.45	-0.658946	0.151119	-4.36045	1.3e-05	0.000103529
ENSG00000105137	protein_coding	SYDE1	128.768	0.770388	0.169225	4.55245	5.3e-06	4.82e-05
ENSG00000105146	protein_coding	AURKC	54.1235	0.892602	0.171631	5.20069	1.99e-07	2.95e-06
ENSG00000105171	protein_coding	POP4	466.679	-0.44843	0.069907	-6.41466	1.41e-10	6.93e-09
ENSG00000105197	protein_coding	TIMM50	839.855	-0.309052	0.0764846	-4.04071	5.33e-05	0.0003466
ENSG00000105220	protein_coding	GPI	6242.13	-0.749071	0.14123	-5.30392	1.13e-07	1.82e-06
ENSG00000105221	protein_coding	AKT2	1689.27	0.422433	0.0674751	6.26058	3.84e-10	1.58e-08
ENSG00000105223	protein_coding	PLD3	5988.12	-0.954497	0.178299	-5.35334	8.63e-08	1.45e-06
ENSG00000105255	protein_coding	FSD1	649.638	-0.563706	0.133862	-4.21109	2.54e-05	0.000184732
ENSG00000105376	protein_coding	ICAM5	687.343	-1.18134	0.236319	-4.9989	5.77e-07	7.32e-06
ENSG00000105397	protein_coding	TYK2	1070.3	0.484511	0.107252	4.5175	6.26e-06	5.54e-05
ENSG00000105402	protein_coding	NAPA	955.798	-0.657341	0.104422	-6.29506	3.07e-10	1.31e-08
ENSG00000105419	protein_coding	MEIS3	1684	-0.864241	0.214724	-4.02489	5.7e-05	0.000368324
ENSG00000105429	protein_coding	MEGF8	2702.58	-0.629016	0.100076	-6.2854	3.27e-10	1.38e-08
ENSG00000105467	protein_coding	SYNGR4	7.60347	-2.97519	0.432995	-6.87119	6.37e-12	5.5e-10
ENSG00000105483	protein_coding	CARD8	536.768	0.832296	0.19365	4.29794	1.72e-05	0.000132302
ENSG00000105497	protein_coding	ZNF175	339.598	0.383852	0.0840333	4.56785	4.93e-06	4.52e-05
ENSG00000105509	protein_coding	HAS1	25.3809	-1.07408	0.242362	-4.43171	9.35e-06	7.79e-05
ENSG00000105514	protein_coding	RAB3D	201.427	-0.597158	0.129298	-4.61847	3.87e-06	3.7e-05
ENSG00000105519	protein_coding	CAPS	442.282	1.95355	0.341493	5.72062	1.06e-08	2.47e-07
ENSG00000105568	protein_coding	PPP2R1A	5425.81	-0.526928	0.122123	-4.31473	1.6e-05	0.000124049
ENSG00000105576	protein_coding	TNPO2	3837.35	-0.298978	0.0740344	-4.03836	5.38e-05	0.000349721
ENSG00000105613	protein_coding	MAST1	1078.07	-0.841627	0.205507	-4.09537	4.21e-05	0.000283765
ENSG00000105643	protein_coding	ARRDC2	741.219	0.748876	0.174824	4.2836	1.84e-05	0.000139808
ENSG00000105649	protein_coding	RAB3A	4998.53	-1.27888	0.282674	-4.52424	6.06e-06	5.38e-05
ENSG00000105696	protein_coding	TMEM59L	4451.89	-0.970744	0.185998	-5.21911	1.8e-07	2.71e-06
ENSG00000105711	protein_coding	SCN1B	866.568	-0.581998	0.131681	-4.41976	9.88e-06	8.17e-05
ENSG00000105778	protein_coding	AVL9	1170.69	-0.531356	0.115544	-4.59872	4.25e-06	4e-05
ENSG00000105855	protein_coding	ITGB8	1659.21	0.843152	0.170323	4.95031	7.41e-07	9.05e-06
ENSG00000105856	protein_coding	HBP1	457.427	0.787418	0.116088	6.78293	1.18e-11	8.77e-10
ENSG00000105887	protein_coding	MTPN	4386.88	-0.799435	0.122899	-6.50484	7.78e-11	4.22e-09
ENSG00000105971	protein_coding	CAV2	416.338	0.653419	0.155668	4.19752	2.7e-05	0.000194634
ENSG00000105976	protein_coding	MET	500.712	-1.61655	0.270324	-5.98005	2.23e-09	6.79e-08
ENSG00000105983	protein_coding	LMBR1	1060.29	-0.459146	0.0768478	-5.97474	2.3e-09	6.98e-08
ENSG00000105993	protein_coding	DNAJB6	2220.82	-0.338205	0.0649711	-5.20547	1.94e-07	2.88e-06
ENSG00000106052	protein_coding	TAX1BP1	2505.11	-0.386091	0.0698794	-5.5251	3.29e-08	6.42e-07
ENSG00000106089	protein_coding	STX1A	2713.89	-1.35313	0.272914	-4.95807	7.12e-07	8.75e-06
ENSG00000106105	protein_coding	GARS1	2221.73	-0.713819	0.144117	-4.95305	7.31e-07	8.95e-06
ENSG00000106113	protein_coding	CRHR2	90.5754	-1.33478	0.306511	-4.35477	1.33e-05	0.000105665
ENSG00000106144	protein_coding	CASP2	321.644	0.548347	0.0863764	6.34834	2.18e-10	9.89e-09
ENSG00000106153	protein_coding	CHCHD2	2517.57	-0.389197	0.072922	-5.33716	9.44e-08	1.56e-06
ENSG00000106236	protein_coding	NPTX2	1538.7	-2.15627	0.253479	-8.5067	1.79e-17	1.89e-14
ENSG00000106246	protein_coding	PTCD1	43.631	0.498394	0.117211	4.25212	2.12e-05	0.00015784
ENSG00000106261	protein_coding	ZKSCAN1	2016.75	0.488886	0.0779448	6.27222	3.56e-10	1.49e-08
ENSG00000106299	protein_coding	WASL	1947.23	-0.633732	0.114117	-5.55334	2.8e-08	5.59e-07
ENSG00000106341	protein_coding	PPP1R17	23.5591	-1.49656	0.278566	-5.37238	7.77e-08	1.31e-06
ENSG00000106344	protein_coding	RBM28	545.662	0.493072	0.0740061	6.66258	2.69e-11	1.75e-09
ENSG00000106367	protein_coding	AP1S1	1820.06	-1.24568	0.181951	-6.84626	7.58e-12	6.35e-10
ENSG00000106392	protein_coding	C1GALT1	656.218	0.496835	0.117728	4.2202	2.44e-05	0.000178492
ENSG00000106404	protein_coding	CLDN15	181.147	0.964797	0.198841	4.85211	1.22e-06	1.38e-05
ENSG00000106443	protein_coding	PHF14	1090.23	-0.663508	0.112642	-5.89041	3.85e-09	1.06e-07
ENSG00000106477	protein_coding	CEP41	440.396	-0.556998	0.101888	-5.46678	4.58e-08	8.44e-07
ENSG00000106479	protein_coding	ZNF862	528.981	0.351862	0.0830849	4.23496	2.29e-05	0.000168563
ENSG00000106483	protein_coding	SFRP4	80.785	1.75723	0.304714	5.76683	8.08e-09	1.97e-07
ENSG00000106524	protein_coding	ANKMY2	588.513	-0.566361	0.120246	-4.71002	2.48e-06	2.51e-05
ENSG00000106537	protein_coding	TSPAN13	1306.03	-1.15384	0.199116	-5.79479	6.84e-09	1.71e-07
ENSG00000106615	protein_coding	RHEB	2446.17	-0.554983	0.129721	-4.27828	1.88e-05	0.000142743
ENSG00000106624	protein_coding	AEBP1	1893.03	1.83915	0.217555	8.4537	2.82e-17	2.55e-14
ENSG00000106648	protein_coding	GALNTL5	48.3181	-1.2697	0.250861	-5.06137	4.16e-07	5.54e-06
ENSG00000106689	protein_coding	LHX2	807.198	-0.750593	0.152118	-4.93428	8.04e-07	9.69e-06
ENSG00000106723	protein_coding	SPIN1	3503.06	-0.524084	0.108816	-4.81623	1.46e-06	1.61e-05
ENSG00000106733	protein_coding	NMRK1	384.652	-0.572304	0.141065	-4.05701	4.97e-05	0.000326632
ENSG00000106789	protein_coding	CORO2A	124.067	-0.767926	0.170125	-4.5139	6.36e-06	5.62e-05
ENSG00000106804	protein_coding	C5	245.908	0.908085	0.165888	5.47408	4.4e-08	8.16e-07
ENSG00000106823	protein_coding	ECM2	302.392	2.04265	0.306667	6.66082	2.72e-11	1.77e-09
ENSG00000106868	protein_coding	SUSD1	202.595	-0.751252	0.16616	-4.52127	6.15e-06	5.45e-05
ENSG00000106976	protein_coding	DNM1	12848.2	-1.16069	0.253009	-4.58756	4.48e-06	4.19e-05
ENSG00000106993	protein_coding	CDC37L1	645.083	-0.440301	0.0791026	-5.5662	2.6e-08	5.25e-07
ENSG00000107104	protein_coding	KANK1	1926.41	0.930367	0.132714	7.0103	2.38e-12	2.47e-10
ENSG00000107105	protein_coding	ELAVL2	876.295	-1.3939	0.265359	-5.25288	1.5e-07	2.3e-06
ENSG00000107130	protein_coding	NCS1	12886.1	-0.720815	0.159262	-4.52595	6.01e-06	5.35e-05
ENSG00000107159	protein_coding	CA9	5.01518	-1.78031	0.416586	-4.27358	1.92e-05	0.000145338
ENSG00000107164	protein_coding	FUBP3	1069.94	0.415595	0.0881066	4.71695	2.39e-06	2.44e-05
ENSG00000107165	protein_coding	TYRP1	15.5172	-2.98482	0.535206	-5.57696	2.45e-08	5.01e-07
ENSG00000107185	protein_coding	RGP1	546.969	-0.317884	0.0774571	-4.104	4.06e-05	0.000275078
ENSG00000107282	protein_coding	APBA1	2764.11	-0.823684	0.165367	-4.98095	6.33e-07	7.92e-06
ENSG00000107295	protein_coding	SH3GL2	3869.65	-1.51733	0.244442	-6.20733	5.39e-10	2.09e-08
ENSG00000107317	protein_coding	PTGDS	5011.63	0.887196	0.220581	4.02209	5.77e-05	0.000372274
ENSG00000107331	protein_coding	ABCA2	11959.4	1.15577	0.206588	5.59458	2.21e-08	4.61e-07
ENSG00000107362	protein_coding	ABHD17B	640.867	0.838028	0.188344	4.44944	8.61e-06	7.27e-05
ENSG00000107443	protein_coding	CCNJ	114.619	0.441282	0.10082	4.37694	1.2e-05	9.71e-05
ENSG00000107518	protein_coding	ATRNL1	1535.22	-1.72398	0.255905	-6.7368	1.62e-11	1.13e-09
ENSG00000107560	protein_coding	RAB11FIP2	1091.43	-0.511801	0.103647	-4.93793	7.9e-07	9.55e-06
ENSG00000107593	protein_coding	PKD2L1	31.0802	-1.745	0.430527	-4.05318	5.05e-05	0.000331348
ENSG00000107643	protein_coding	MAPK8	1176.38	-0.49206	0.108832	-4.52128	6.15e-06	5.45e-05
ENSG00000107672	protein_coding	NSMCE4A	338.626	0.559547	0.111331	5.02599	5.01e-07	6.5e-06
ENSG00000107731	protein_coding	UNC5B	807.853	0.894544	0.165742	5.3972	6.77e-08	1.17e-06
ENSG00000107745	protein_coding	MICU1	1580.58	-0.439585	0.0896485	-4.90343	9.42e-07	1.11e-05
ENSG00000107758	protein_coding	PPP3CB	3548.18	-1.334	0.161834	-8.24301	1.68e-16	1e-13
ENSG00000107816	protein_coding	LZTS2	995.583	0.703792	0.114169	6.16448	7.07e-10	2.63e-08
ENSG00000107819	protein_coding	SFXN3	1601.25	-0.416845	0.100404	-4.15169	3.3e-05	0.00023144
ENSG00000107864	protein_coding	CPEB3	872.655	-0.846459	0.174414	-4.85316	1.22e-06	1.37e-05
ENSG00000107874	protein_coding	CUEDC2	1083.65	-0.423453	0.0864718	-4.897	9.73e-07	1.14e-05
ENSG00000107954	protein_coding	NEURL1	1315.07	-0.846036	0.169618	-4.9879	6.1e-07	7.69e-06
ENSG00000108010	protein_coding	GLRX3	613.414	-0.379625	0.072938	-5.20477	1.94e-07	2.89e-06
ENSG00000108055	protein_coding	SMC3	793.552	0.520646	0.092025	5.65765	1.53e-08	3.34e-07
ENSG00000108061	protein_coding	SHOC2	1196.17	-0.650728	0.0957515	-6.79601	1.08e-11	8.16e-10
ENSG00000108091	protein_coding	CCDC6	1650.29	-0.713432	0.129418	-5.51263	3.54e-08	6.79e-07
ENSG00000108094	protein_coding	CUL2	697.866	-0.529363	0.092493	-5.72327	1.04e-08	2.44e-07
ENSG00000108100	protein_coding	CCNY	2045.42	-0.440649	0.079453	-5.54603	2.92e-08	5.79e-07
ENSG00000108176	protein_coding	DNAJC12	719.606	-0.860461	0.141842	-6.06633	1.31e-09	4.36e-08
ENSG00000108187	protein_coding	PBLD	208.365	0.578673	0.115041	5.03014	4.9e-07	6.37e-06
ENSG00000108239	protein_coding	TBC1D12	769.201	0.787504	0.173042	4.55093	5.34e-06	4.85e-05
ENSG00000108309	protein_coding	RUNDC3A	5947.51	-0.94115	0.1911	-4.92491	8.44e-07	1.01e-05
ENSG00000108349	protein_coding	CASC3	3285.17	0.610142	0.104069	5.86288	4.55e-09	1.22e-07
ENSG00000108370	protein_coding	RGS9	225.259	0.911775	0.219697	4.15015	3.32e-05	0.000232643
ENSG00000108384	protein_coding	RAD51C	429.309	-0.617426	0.106084	-5.82015	5.88e-09	1.5e-07
ENSG00000108395	protein_coding	TRIM37	2497.43	-1.07602	0.158784	-6.77663	1.23e-11	9.08e-10
ENSG00000108405	protein_coding	P2RX1	51.8658	1.26188	0.286092	4.41076	1.03e-05	8.47e-05
ENSG00000108423	protein_coding	TUBD1	105.878	0.519396	0.1206	4.30678	1.66e-05	0.000127842
ENSG00000108474	protein_coding	PIGL	276.586	0.394833	0.0968384	4.07723	4.56e-05	0.000303467
ENSG00000108479	protein_coding	GALK1	86.6151	0.776347	0.188085	4.12765	3.66e-05	0.000251935
ENSG00000108509	protein_coding	CAMTA2	1976.64	-0.733179	0.155982	-4.70041	2.6e-06	2.61e-05
ENSG00000108510	protein_coding	MED13	1078.29	0.333085	0.079341	4.19815	2.69e-05	0.000194318
ENSG00000108528	protein_coding	SLC25A11	1118.62	-0.627993	0.0954027	-6.58255	4.62e-11	2.72e-09
ENSG00000108604	protein_coding	SMARCD2	525.52	0.650767	0.125409	5.18917	2.11e-07	3.1e-06
ENSG00000108654	protein_coding	DDX5	11992.5	0.450284	0.0926103	4.86214	1.16e-06	1.32e-05
ENSG00000108669	protein_coding	CYTH1	1799.66	0.718914	0.11056	6.50247	7.9e-11	4.27e-09
ENSG00000108784	protein_coding	NAGLU	203.638	0.812448	0.139673	5.81679	6e-09	1.53e-07
ENSG00000108797	protein_coding	CNTNAP1	2723.8	-0.931569	0.190986	-4.87769	1.07e-06	1.23e-05
ENSG00000108813	protein_coding	DLX4	8.69792	2.11619	0.520624	4.06471	4.81e-05	0.000317552
ENSG00000108823	protein_coding	SGCA	24.9757	1.1774	0.288559	4.08025	4.5e-05	0.000299929
ENSG00000108828	protein_coding	VAT1	1470.6	0.566336	0.13935	4.06414	4.82e-05	0.000318116
ENSG00000108829	protein_coding	LRRC59	701.846	-0.378869	0.0902952	-4.1959	2.72e-05	0.000195886
ENSG00000108830	protein_coding	RND2	1416.88	1.04522	0.161738	6.46241	1.03e-10	5.35e-09
ENSG00000108839	protein_coding	ALOX12	22.1921	0.811866	0.196017	4.14182	3.45e-05	0.000239832
ENSG00000108848	protein_coding	LUC7L3	5597.26	0.515717	0.0874826	5.89508	3.74e-09	1.04e-07
ENSG00000108861	protein_coding	DUSP3	2950.55	-0.769296	0.105529	-7.28988	3.1e-13	4.67e-11
ENSG00000108924	protein_coding	HLF	2182.63	-1.08841	0.181086	-6.01046	1.85e-09	5.85e-08
ENSG00000108946	protein_coding	PRKAR1A	7242.56	-0.42423	0.0760197	-5.58052	2.4e-08	4.92e-07
ENSG00000108947	protein_coding	EFNB3	1674.53	-1.20568	0.225805	-5.33946	9.32e-08	1.54e-06
ENSG00000108960	protein_coding	MMD	2639.16	-0.836933	0.132974	-6.29397	3.09e-10	1.31e-08
ENSG00000109046	protein_coding	WSB1	5680.86	0.794422	0.136057	5.8389	5.25e-09	1.37e-07
ENSG00000109047	protein_coding	RCVRN	36.1528	-1.23605	0.305217	-4.04976	5.13e-05	0.000335121
ENSG00000109084	protein_coding	TMEM97	247.823	-0.611417	0.128615	-4.75385	2e-06	2.09e-05
ENSG00000109133	protein_coding	TMEM33	995.424	-0.449926	0.0905432	-4.96918	6.72e-07	8.36e-06
ENSG00000109158	protein_coding	GABRA4	955.385	-1.36958	0.262708	-5.21331	1.85e-07	2.78e-06
ENSG00000109180	protein_coding	OCIAD1	4018.9	-0.629258	0.0792722	-7.93794	2.06e-15	8.45e-13
ENSG00000109270	protein_coding	LAMTOR3	902.091	-0.51389	0.0764593	-6.7211	1.8e-11	1.24e-09
ENSG00000109320	protein_coding	NFKB1	354.485	0.590698	0.130357	4.53139	5.86e-06	5.23e-05
ENSG00000109339	protein_coding	MAPK10	4416.44	-0.957733	0.141119	-6.78671	1.15e-11	8.58e-10
ENSG00000109381	protein_coding	ELF2	585.432	0.569616	0.107005	5.32325	1.02e-07	1.66e-06
ENSG00000109436	protein_coding	TBC1D9	954.883	-0.915874	0.136113	-6.72878	1.71e-11	1.19e-09
ENSG00000109458	protein_coding	GAB1	1376.05	1.18857	0.170298	6.97932	2.97e-12	2.93e-10
ENSG00000109519	protein_coding	GRPEL1	556.648	-0.414789	0.0766612	-5.41068	6.28e-08	1.1e-06
ENSG00000109618	protein_coding	SEPSECS	248.034	0.833215	0.132442	6.29119	3.15e-10	1.33e-08
ENSG00000109670	protein_coding	FBXW7	2672.1	-0.963539	0.225654	-4.26999	1.95e-05	0.000147132
ENSG00000109686	protein_coding	SH3D19	659.464	0.741939	0.13795	5.37831	7.52e-08	1.28e-06
ENSG00000109738	protein_coding	GLRB	1144.54	-1.40422	0.206285	-6.80717	9.95e-12	7.8e-10
ENSG00000109756	protein_coding	RAPGEF2	2235.54	-0.518708	0.116385	-4.45683	8.32e-06	7.06e-05
ENSG00000109762	protein_coding	SNX25	492.416	-0.62874	0.0915485	-6.86784	6.52e-12	5.62e-10
ENSG00000109787	protein_coding	KLF3	919.068	0.568063	0.107764	5.27136	1.35e-07	2.13e-06
ENSG00000109881	protein_coding	CCDC34	183.982	-0.919948	0.162894	-5.64754	1.63e-08	3.52e-07
ENSG00000109919	protein_coding	MTCH2	1307.97	-0.511864	0.0768035	-6.66458	2.65e-11	1.74e-09
ENSG00000109920	protein_coding	FNBP4	1429.38	0.652605	0.113452	5.75227	8.81e-09	2.12e-07
ENSG00000109971	protein_coding	HSPA8	20517	-0.869006	0.113843	-7.63337	2.29e-14	5.74e-12
ENSG00000110047	protein_coding	EHD1	576.612	0.587433	0.116662	5.03533	4.77e-07	6.24e-06
ENSG00000110075	protein_coding	PPP6R3	1163.71	0.385515	0.0501736	7.68364	1.55e-14	4.28e-12
ENSG00000110107	protein_coding	PRPF19	2455.81	-0.727109	0.116756	-6.22757	4.74e-10	1.87e-08
ENSG00000110148	protein_coding	CCKBR	318.484	-1.42618	0.271303	-5.25679	1.47e-07	2.27e-06
ENSG00000110318	protein_coding	CEP126	665.487	-0.561773	0.124187	-4.5236	6.08e-06	5.4e-05
ENSG00000110321	protein_coding	EIF4G2	10394.6	-0.343025	0.0762833	-4.49672	6.9e-06	6.01e-05
ENSG00000110328	protein_coding	GALNT18	479.354	-0.622981	0.139365	-4.47015	7.82e-06	6.7e-05
ENSG00000110427	protein_coding	KIAA1549L	2839.71	-1.55018	0.26615	-5.82446	5.73e-09	1.47e-07
ENSG00000110435	protein_coding	PDHX	677.977	-0.48653	0.0960412	-5.06585	4.07e-07	5.44e-06
ENSG00000110436	protein_coding	SLC1A2	27208.2	-0.905465	0.187638	-4.82561	1.4e-06	1.54e-05
ENSG00000110442	protein_coding	COMMD9	835.533	-0.379251	0.0695722	-5.45119	5e-08	9.11e-07
ENSG00000110497	protein_coding	AMBRA1	527.013	-0.35803	0.0840848	-4.25797	2.06e-05	0.000153988
ENSG00000110514	protein_coding	MADD	2655.62	-0.693535	0.119905	-5.78406	7.29e-09	1.8e-07
ENSG00000110665	protein_coding	C11orf21	33.9709	1.03412	0.24194	4.27428	1.92e-05	0.00014495
ENSG00000110675	protein_coding	ELMOD1	1328.38	-1.40962	0.246848	-5.71048	1.13e-08	2.58e-07
ENSG00000110713	protein_coding	NUP98	788.617	0.347172	0.0760033	4.56785	4.93e-06	4.52e-05
ENSG00000110756	protein_coding	HPS5	421.567	0.758004	0.164358	4.6119	3.99e-06	3.8e-05
ENSG00000110768	protein_coding	GTF2H1	789.223	-0.415123	0.0787842	-5.26912	1.37e-07	2.15e-06
ENSG00000110786	protein_coding	PTPN5	2121.46	-1.22532	0.23242	-5.272	1.35e-07	2.12e-06
ENSG00000110851	protein_coding	PRDM4	652.817	-0.314966	0.069227	-4.54976	5.37e-06	4.87e-05
ENSG00000110900	protein_coding	TSPAN11	186.127	0.94993	0.142556	6.66354	2.67e-11	1.74e-09
ENSG00000110955	protein_coding	ATP5F1B	6903.53	-0.687826	0.102273	-6.72541	1.75e-11	1.21e-09
ENSG00000111077	protein_coding	TNS2	2237.38	1.00017	0.167214	5.98138	2.21e-09	6.76e-08
ENSG00000111218	protein_coding	PRMT8	400.99	-1.44295	0.262719	-5.49237	3.97e-08	7.44e-07
ENSG00000111237	protein_coding	VPS29	1179.95	-0.453557	0.0997973	-4.54478	5.5e-06	4.97e-05
ENSG00000111249	protein_coding	CUX2	675.232	-1.79926	0.419842	-4.28556	1.82e-05	0.000138681
ENSG00000111262	protein_coding	KCNA1	424.522	-1.47371	0.223607	-6.5906	4.38e-11	2.63e-09
ENSG00000111266	protein_coding	DUSP16	669.955	0.479265	0.109541	4.3752	1.21e-05	9.77e-05
ENSG00000111305	protein_coding	GSG1	45.0879	-1.17365	0.277502	-4.22935	2.34e-05	0.000172103
ENSG00000111341	protein_coding	MGP	535.868	1.93084	0.345457	5.58922	2.28e-08	4.73e-07
ENSG00000111344	protein_coding	RASAL1	569.694	-0.711008	0.169926	-4.18423	2.86e-05	0.000204748
ENSG00000111412	protein_coding	SPRING1	996.674	-0.422186	0.0995067	-4.24279	2.21e-05	0.000163668
ENSG00000111432	protein_coding	FZD10	18.8815	1.30737	0.285224	4.58364	4.57e-06	4.25e-05
ENSG00000111490	protein_coding	TBC1D30	213.666	-1.01484	0.178167	-5.696	1.23e-08	2.78e-07
ENSG00000111530	protein_coding	CAND1	2060.98	-0.374953	0.0903536	-4.14984	3.33e-05	0.000232862
ENSG00000111554	protein_coding	MDM1	320.951	0.497413	0.0975097	5.10116	3.38e-07	4.62e-06
ENSG00000111581	protein_coding	NUP107	317.02	0.587366	0.122963	4.77678	1.78e-06	1.9e-05
ENSG00000111596	protein_coding	CNOT2	1048.54	0.337479	0.0564153	5.98205	2.2e-09	6.75e-08
ENSG00000111640	protein_coding	GAPDH	24225.1	-0.576354	0.0944577	-6.10171	1.05e-09	3.63e-08
ENSG00000111642	protein_coding	CHD4	345.944	0.45044	0.106143	4.24373	2.2e-05	0.000163055
ENSG00000111647	protein_coding	BLTP3B	867.613	-0.53797	0.0852448	-6.31089	2.77e-10	1.2e-08
ENSG00000111652	protein_coding	COPS7A	1721.31	-0.644174	0.0845975	-7.61457	2.65e-14	6.39e-12
ENSG00000111667	protein_coding	USP5	1851.82	-0.531441	0.102071	-5.20659	1.92e-07	2.87e-06
ENSG00000111669	protein_coding	TPI1	8527.63	-1.08336	0.124761	-8.68351	3.84e-18	5.28e-15
ENSG00000111670	protein_coding	GNPTAB	1598.7	-0.402992	0.0841352	-4.78982	1.67e-06	1.8e-05
ENSG00000111674	protein_coding	ENO2	10602.5	-1.03778	0.167935	-6.17964	6.42e-10	2.43e-08
ENSG00000111696	protein_coding	NT5DC3	1098.8	-1.00333	0.190946	-5.25451	1.48e-07	2.28e-06
ENSG00000111726	protein_coding	CMAS	1664.61	-0.925139	0.12735	-7.26457	3.74e-13	5.46e-11
ENSG00000111737	protein_coding	RAB35	724.579	-0.385622	0.0769712	-5.00995	5.44e-07	6.97e-06
ENSG00000111783	protein_coding	RFX4	836.076	0.969825	0.230453	4.20834	2.57e-05	0.000186612
ENSG00000111802	protein_coding	TDP2	800.655	-0.280051	0.0522929	-5.35544	8.53e-08	1.43e-06
ENSG00000111877	protein_coding	MCM9	162.059	0.64797	0.114874	5.6407	1.69e-08	3.64e-07
ENSG00000111880	protein_coding	RNGTT	405.463	-0.368299	0.0906195	-4.06423	4.82e-05	0.00031808
ENSG00000111885	protein_coding	MAN1A1	695.266	-1.24215	0.14284	-8.69611	3.43e-18	5.17e-15
ENSG00000111897	protein_coding	SERINC1	13010.9	-0.456244	0.093277	-4.89128	1e-06	1.16e-05
ENSG00000111912	protein_coding	NCOA7	2051.45	-0.644861	0.132565	-4.8645	1.15e-06	1.31e-05
ENSG00000111913	protein_coding	RIPOR2	862.98	-0.753063	0.163125	-4.61649	3.9e-06	3.73e-05
ENSG00000112039	protein_coding	FANCE	77.8704	0.720515	0.127354	5.65758	1.54e-08	3.34e-07
ENSG00000112130	protein_coding	RNF8	405.279	-0.67022	0.0894807	-7.4901	6.88e-14	1.43e-11
ENSG00000112137	protein_coding	PHACTR1	1568.38	-1.21186	0.192902	-6.28225	3.34e-10	1.4e-08
ENSG00000112146	protein_coding	FBXO9	1289.29	-0.5292	0.0951124	-5.56394	2.64e-08	5.31e-07
ENSG00000112149	protein_coding	CD83	532.069	-1.06261	0.145194	-7.31854	2.51e-13	3.96e-11
ENSG00000112186	protein_coding	CAP2	3550.52	-1.521	0.221787	-6.85791	6.99e-12	5.96e-10
ENSG00000112200	protein_coding	ZNF451	768.417	0.492385	0.0975572	5.04714	4.48e-07	5.91e-06
ENSG00000112214	protein_coding	FHL5	245.141	1.07398	0.255986	4.19548	2.72e-05	0.000196087
ENSG00000112232	protein_coding	KHDRBS2	100.534	-1.18859	0.199394	-5.96103	2.51e-09	7.47e-08
ENSG00000112237	protein_coding	CCNC	626.408	-0.490343	0.07645	-6.41391	1.42e-10	6.95e-09
ENSG00000112242	protein_coding	E2F3	369.731	-0.551359	0.137105	-4.02142	5.78e-05	0.000373181
ENSG00000112290	protein_coding	WASF1	3826.78	-1.23295	0.226287	-5.44859	5.08e-08	9.2e-07
ENSG00000112305	protein_coding	SMAP1	161.654	-0.681498	0.136688	-4.9858	6.17e-07	7.76e-06
ENSG00000112319	protein_coding	EYA4	63.5575	1.63491	0.276293	5.91731	3.27e-09	9.31e-08
ENSG00000112320	protein_coding	SOBP	1170.81	-0.648956	0.141726	-4.57896	4.67e-06	4.33e-05
ENSG00000112335	protein_coding	SNX3	4480.45	-0.614016	0.126271	-4.8627	1.16e-06	1.32e-05
ENSG00000112367	protein_coding	FIG4	770.749	-0.423984	0.09371	-4.52443	6.06e-06	5.38e-05
ENSG00000112511	protein_coding	PHF1	1933.86	0.30712	0.0761108	4.03517	5.46e-05	0.000354227
ENSG00000112514	protein_coding	CUTA	1539.44	-0.387212	0.0890287	-4.34929	1.37e-05	0.000107824
ENSG00000112531	protein_coding	QKI	11717	0.863441	0.171566	5.03271	4.84e-07	6.3e-06
ENSG00000112559	protein_coding	MDFI	84.5467	1.71902	0.282111	6.09342	1.11e-09	3.79e-08
ENSG00000112561	protein_coding	TFEB	383.165	0.941982	0.211964	4.44408	8.83e-06	7.42e-05
ENSG00000112640	protein_coding	PPP2R5D	663.22	-0.832842	0.137431	-6.06009	1.36e-09	4.49e-08
ENSG00000112695	protein_coding	COX7A2	2183.24	-0.536585	0.105175	-5.10182	3.36e-07	4.61e-06
ENSG00000112697	protein_coding	TMEM30A	4422.3	-0.452944	0.0957989	-4.72807	2.27e-06	2.32e-05
ENSG00000112701	protein_coding	SENP6	1727.58	0.31879	0.0653225	4.88024	1.06e-06	1.22e-05
ENSG00000112715	protein_coding	VEGFA	1025.06	-1.21233	0.223214	-5.43126	5.6e-08	9.98e-07
ENSG00000112739	protein_coding	PRPF4B	1481.25	0.405225	0.0809034	5.00875	5.48e-07	7.01e-06
ENSG00000112769	protein_coding	LAMA4	599.744	0.970885	0.150356	6.45725	1.07e-10	5.49e-09
ENSG00000112773	protein_coding	TENT5A	100.259	1.06086	0.175485	6.04529	1.49e-09	4.86e-08
ENSG00000112796	protein_coding	ENPP5	597.432	-1.14419	0.173691	-6.58749	4.47e-11	2.66e-09
ENSG00000112812	protein_coding	PRSS16	36.0612	-1.57494	0.270056	-5.83188	5.48e-09	1.42e-07
ENSG00000112837	protein_coding	TBX18	120.413	1.09885	0.235065	4.67467	2.94e-06	2.92e-05
ENSG00000112851	protein_coding	ERBIN	3783.65	0.91647	0.139306	6.57883	4.74e-11	2.77e-09
ENSG00000112852	protein_coding	PCDHB2	48.4606	-0.815866	0.174861	-4.66579	3.07e-06	3.03e-05
ENSG00000112893	protein_coding	MAN2A1	2008.04	1.44854	0.228396	6.34223	2.26e-10	1.02e-08
ENSG00000112964	protein_coding	GHR	90.847	-0.755019	0.170369	-4.43168	9.35e-06	7.79e-05
ENSG00000112981	protein_coding	NME5	360.68	-0.952048	0.145942	-6.52349	6.87e-11	3.8e-09
ENSG00000112992	protein_coding	NNT	1264.62	-0.479968	0.106501	-4.50669	6.58e-06	5.79e-05
ENSG00000112996	protein_coding	MRPS30	651.886	-0.632639	0.101248	-6.24841	4.15e-10	1.68e-08
ENSG00000113048	protein_coding	MRPS27	1038.93	-0.353202	0.0713221	-4.95221	7.34e-07	8.99e-06
ENSG00000113068	protein_coding	PFDN1	1096.59	-0.434275	0.0772767	-5.61974	1.91e-08	4.05e-07
ENSG00000113073	protein_coding	SLC4A9	14.8329	1.74471	0.279533	6.24153	4.33e-10	1.74e-08
ENSG00000113088	protein_coding	GZMK	2.49068	3.10294	0.679186	4.56862	4.91e-06	4.51e-05
ENSG00000113119	protein_coding	TMCO6	158.077	0.671377	0.120146	5.588	2.3e-08	4.75e-07
ENSG00000113140	protein_coding	SPARC	20669	1.30427	0.27971	4.66295	3.12e-06	3.06e-05
ENSG00000113161	protein_coding	HMGCR	1344.17	-0.80793	0.177744	-4.54546	5.48e-06	4.96e-05
ENSG00000113163	protein_coding	CERT1	1234.49	-0.497017	0.0779976	-6.37221	1.86e-10	8.73e-09
ENSG00000113248	protein_coding	PCDHB15	123.918	0.757436	0.158529	4.77791	1.77e-06	1.89e-05
ENSG00000113296	protein_coding	THBS4	539.009	0.908666	0.164124	5.53647	3.09e-08	6.07e-07
ENSG00000113300	protein_coding	CNOT6	609.548	0.339703	0.0736613	4.61169	3.99e-06	3.8e-05
ENSG00000113312	protein_coding	TTC1	1499.31	-0.435354	0.0798069	-5.45509	4.89e-08	8.94e-07
ENSG00000113318	protein_coding	MSH3	264.291	-0.362477	0.0756558	-4.79113	1.66e-06	1.79e-05
ENSG00000113319	protein_coding	RASGRF2	1300.29	-0.751225	0.186651	-4.02477	5.7e-05	0.000368437
ENSG00000113327	protein_coding	GABRG2	2448.46	-1.60054	0.276841	-5.78144	7.41e-09	1.83e-07
ENSG00000113360	protein_coding	DROSHA	1158.83	-0.328151	0.0700097	-4.68722	2.77e-06	2.77e-05
ENSG00000113387	protein_coding	SUB1	4559.75	-0.877982	0.130204	-6.74314	1.55e-11	1.1e-09
ENSG00000113396	protein_coding	SLC27A6	73.3906	1.37022	0.327613	4.18245	2.88e-05	0.000206067
ENSG00000113552	protein_coding	GNPDA1	736.939	-0.45573	0.0852538	-5.34556	9.01e-08	1.5e-06
ENSG00000113575	protein_coding	PPP2CA	654.044	-0.679684	0.128641	-5.28357	1.27e-07	2.01e-06
ENSG00000113578	protein_coding	FGF1	7121.22	1.00162	0.207554	4.82585	1.39e-06	1.54e-05
ENSG00000113594	protein_coding	LIFR	1851.42	0.945761	0.216587	4.36667	1.26e-05	0.00010106
ENSG00000113595	protein_coding	TRIM23	842.794	-0.707434	0.154836	-4.56893	4.9e-06	4.51e-05
ENSG00000113621	protein_coding	TXNDC15	1245.96	-0.335906	0.0560589	-5.99201	2.07e-09	6.42e-08
ENSG00000113638	protein_coding	TTC33	795.305	-0.570389	0.131132	-4.34975	1.36e-05	0.000107653
ENSG00000113643	protein_coding	RARS1	499.565	-0.376297	0.0664528	-5.66262	1.49e-08	3.27e-07
ENSG00000113658	protein_coding	SMAD5	661.609	0.648949	0.122212	5.31002	1.1e-07	1.77e-06
ENSG00000113721	protein_coding	PDGFRB	1012.58	0.929851	0.179651	5.17587	2.27e-07	3.29e-06
ENSG00000113916	protein_coding	BCL6	2591.58	0.898227	0.211541	4.24612	2.18e-05	0.000161518
ENSG00000113966	protein_coding	ARL6	343.216	-0.876273	0.150663	-5.8161	6.02e-09	1.53e-07
ENSG00000113971	protein_coding	NPHP3	222.961	0.76877	0.156618	4.90856	9.17e-07	1.08e-05
ENSG00000114019	protein_coding	AMOTL2	944.099	0.920463	0.17824	5.16417	2.42e-07	3.47e-06
ENSG00000114021	protein_coding	NIT2	672.277	-0.402649	0.0867282	-4.64266	3.44e-06	3.35e-05
ENSG00000114023	protein_coding	FAM162A	1123.64	-0.468671	0.0781019	-6.00076	1.96e-09	6.14e-08
ENSG00000114062	protein_coding	UBE3A	2123.18	-0.344659	0.0852665	-4.04213	5.3e-05	0.00034507
ENSG00000114279	protein_coding	FGF12	2030.18	-1.29504	0.219608	-5.89703	3.7e-09	1.03e-07
ENSG00000114315	protein_coding	HES1	236.917	0.744196	0.16633	4.47422	7.67e-06	6.59e-05
ENSG00000114383	protein_coding	TUSC2	1313.66	-0.580446	0.105614	-5.4959	3.89e-08	7.33e-07
ENSG00000114405	protein_coding	C3orf14	898.355	-0.829721	0.111169	-7.4636	8.42e-14	1.65e-11
ENSG00000114423	protein_coding	CBLB	337.581	0.667897	0.113041	5.90845	3.45e-09	9.76e-08
ENSG00000114439	protein_coding	BBX	1435.76	0.82321	0.148665	5.53737	3.07e-08	6.05e-07
ENSG00000114446	protein_coding	IFT57	605.525	-0.389837	0.0792919	-4.91648	8.81e-07	1.05e-05
ENSG00000114529	protein_coding	C3orf52	13.3779	-1.03141	0.218418	-4.7222	2.33e-06	2.39e-05
ENSG00000114541	protein_coding	FRMD4B	635.15	1.20554	0.222205	5.42532	5.78e-08	1.02e-06
ENSG00000114544	protein_coding	SLC41A3	1310.36	-0.474502	0.112182	-4.22976	2.34e-05	0.000171825
ENSG00000114554	protein_coding	PLXNA1	1304.56	-0.738518	0.149234	-4.94873	7.47e-07	9.11e-06
ENSG00000114573	protein_coding	ATP6V1A	3913.75	-1.29359	0.182112	-7.10323	1.22e-12	1.49e-10
ENSG00000114686	protein_coding	MRPL3	977.055	-0.453409	0.0942233	-4.81206	1.49e-06	1.63e-05
ENSG00000114784	protein_coding	EIF1B	1323.92	-0.481172	0.0864135	-5.56825	2.57e-08	5.21e-07
ENSG00000114796	protein_coding	KLHL24	972.957	0.562212	0.110954	5.06708	4.04e-07	5.4e-06
ENSG00000114805	protein_coding	PLCH1	314.151	-1.03127	0.214369	-4.81071	1.5e-06	1.64e-05
ENSG00000114857	protein_coding	NKTR	2826	0.739349	0.147554	5.01069	5.42e-07	6.94e-06
ENSG00000114859	protein_coding	CLCN2	149.252	0.612864	0.128153	4.78227	1.73e-06	1.85e-05
ENSG00000114902	protein_coding	SPCS1	1214.16	-0.286908	0.0639413	-4.48705	7.22e-06	6.24e-05
ENSG00000114923	protein_coding	SLC4A3	1307.11	-0.729293	0.144179	-5.05827	4.23e-07	5.62e-06
ENSG00000114948	protein_coding	ADAM23	1979	-1.12107	0.214874	-5.21735	1.82e-07	2.73e-06
ENSG00000114982	protein_coding	KANSL3	1275.08	0.257887	0.0495949	5.19986	1.99e-07	2.96e-06
ENSG00000114993	protein_coding	RTKN	1300.91	1.0989	0.223215	4.92303	8.52e-07	1.02e-05
ENSG00000115041	protein_coding	KCNIP3	814.156	-0.738307	0.147445	-5.00732	5.52e-07	7.05e-06
ENSG00000115084	protein_coding	SLC35F5	908.978	0.519057	0.105683	4.91146	9.04e-07	1.07e-05
ENSG00000115085	protein_coding	ZAP70	26.3732	1.36709	0.26341	5.18996	2.1e-07	3.09e-06
ENSG00000115091	protein_coding	ACTR3	2098.29	-0.316287	0.0593137	-5.33244	9.69e-08	1.59e-06
ENSG00000115159	protein_coding	GPD2	1371.23	-0.486672	0.0939732	-5.17884	2.23e-07	3.25e-06
ENSG00000115183	protein_coding	TANC1	601.811	0.927354	0.130639	7.09861	1.26e-12	1.52e-10
ENSG00000115194	protein_coding	SLC30A3	649.266	-1.54612	0.331956	-4.65762	3.2e-06	3.14e-05
ENSG00000115226	protein_coding	FNDC4	1060.86	-0.553631	0.123406	-4.48624	7.25e-06	6.26e-05
ENSG00000115233	protein_coding	PSMD14	872.434	-0.389566	0.0874764	-4.45338	8.45e-06	7.15e-05
ENSG00000115252	protein_coding	PDE1A	1769.26	-1.09951	0.211527	-5.19798	2.01e-07	2.98e-06
ENSG00000115282	protein_coding	TTC31	330.832	0.707338	0.113148	6.25146	4.07e-10	1.66e-08
ENSG00000115290	protein_coding	GRB14	233.313	-0.918094	0.228214	-4.02295	5.75e-05	0.000370983
ENSG00000115310	protein_coding	RTN4	17643.5	-0.783496	0.135773	-5.77062	7.9e-09	1.93e-07
ENSG00000115355	protein_coding	CCDC88A	4202.14	0.589781	0.121602	4.85007	1.23e-06	1.39e-05
ENSG00000115392	protein_coding	FANCL	661.767	0.592898	0.142968	4.14706	3.37e-05	0.000235023
ENSG00000115419	protein_coding	GLS	4383.16	-1.14223	0.178301	-6.40622	1.49e-10	7.28e-09
ENSG00000115461	protein_coding	IGFBP5	3099.86	0.856291	0.167132	5.12343	3e-07	4.17e-06
ENSG00000115464	protein_coding	USP34	1366.46	0.319655	0.0704023	4.54041	5.61e-06	5.04e-05
ENSG00000115468	protein_coding	EFHD1	3368.08	0.966169	0.164496	5.8735	4.27e-09	1.16e-07
ENSG00000115484	protein_coding	CCT4	1266.84	-0.526289	0.0669137	-7.86519	3.69e-15	1.36e-12
ENSG00000115514	protein_coding	TXNDC9	273.384	-0.50739	0.0886972	-5.72048	1.06e-08	2.47e-07
ENSG00000115520	protein_coding	COQ10B	421.652	-0.391698	0.0971896	-4.03025	5.57e-05	0.000360908
ENSG00000115524	protein_coding	SF3B1	5313.98	0.411384	0.098443	4.17891	2.93e-05	0.000208649
ENSG00000115540	protein_coding	MOB4	698.522	-0.770341	0.13575	-5.6747	1.39e-08	3.07e-07
ENSG00000115561	protein_coding	CHMP3	1491.47	-0.724461	0.110957	-6.52921	6.61e-11	3.68e-09
ENSG00000115598	protein_coding	IL1RL2	29.8334	-1.42548	0.233373	-6.10819	1.01e-09	3.52e-08
ENSG00000115602	protein_coding	IL1RL1	877.577	3.04036	0.71201	4.27011	1.95e-05	0.000147091
ENSG00000115607	protein_coding	IL18RAP	23.3045	2.23466	0.42179	5.29804	1.17e-07	1.87e-06
ENSG00000115641	protein_coding	FHL2	229.152	-1.04855	0.222351	-4.71572	2.41e-06	2.45e-05
ENSG00000115652	protein_coding	UXS1	671.662	-0.466902	0.0815438	-5.72578	1.03e-08	2.41e-07
ENSG00000115685	protein_coding	PPP1R7	1547.21	-0.655441	0.103638	-6.32431	2.54e-10	1.12e-08
ENSG00000115718	protein_coding	PROC	19.8865	-1.02106	0.209152	-4.88189	1.05e-06	1.21e-05
ENSG00000115762	protein_coding	PLEKHB2	3305.51	-0.673478	0.101767	-6.61784	3.64e-11	2.25e-09
ENSG00000115825	protein_coding	PRKD3	520.415	0.63152	0.129274	4.88514	1.03e-06	1.19e-05
ENSG00000115828	protein_coding	QPCT	226.559	-0.985359	0.170363	-5.78388	7.3e-09	1.8e-07
ENSG00000115839	protein_coding	RAB3GAP1	1825.82	-0.382017	0.0729609	-5.23591	1.64e-07	2.5e-06
ENSG00000115840	protein_coding	SLC25A12	1236.46	-0.83736	0.134811	-6.21136	5.25e-10	2.05e-08
ENSG00000115850	protein_coding	LCT	7.12176	-2.4366	0.568462	-4.2863	1.82e-05	0.000138285
ENSG00000115942	protein_coding	ORC2	401.775	0.357202	0.0813958	4.38846	1.14e-05	9.28e-05
ENSG00000115944	protein_coding	COX7A2L	2016.65	-0.618065	0.0733769	-8.42315	3.66e-17	3.07e-14
ENSG00000115977	protein_coding	AAK1	2863.29	-0.832506	0.153214	-5.43361	5.52e-08	9.88e-07
ENSG00000116030	protein_coding	SUMO1	1649.95	-0.502894	0.0837642	-6.00369	1.93e-09	6.04e-08
ENSG00000116062	protein_coding	MSH6	520.897	0.31693	0.0729184	4.34637	1.38e-05	0.000109134
ENSG00000116106	protein_coding	EPHA4	1437.73	-1.75819	0.231594	-7.59167	3.16e-14	7.46e-12
ENSG00000116117	protein_coding	PARD3B	369.721	1.00238	0.154192	6.50083	7.99e-11	4.31e-09
ENSG00000116120	protein_coding	FARSB	1383.91	-0.476146	0.10881	-4.37596	1.21e-05	9.74e-05
ENSG00000116127	protein_coding	ALMS1	517.439	0.395436	0.0900594	4.39083	1.13e-05	9.19e-05
ENSG00000116132	protein_coding	PRRX1	574.977	1.33958	0.196874	6.80428	1.02e-11	7.88e-10
ENSG00000116141	protein_coding	MARK1	898.798	-0.59334	0.14708	-4.03412	5.48e-05	0.000355513
ENSG00000116161	protein_coding	CACYBP	2763.99	-0.750317	0.123035	-6.09841	1.07e-09	3.69e-08
ENSG00000116199	protein_coding	FAM20B	1952.92	-0.583069	0.0980425	-5.94711	2.73e-09	8.01e-08
ENSG00000116221	protein_coding	MRPL37	862.16	-0.573355	0.120004	-4.7778	1.77e-06	1.89e-05
ENSG00000116254	protein_coding	CHD5	3099.48	-1.03284	0.213581	-4.83583	1.33e-06	1.48e-05
ENSG00000116299	protein_coding	ELAPOR1	622.975	-0.715995	0.174453	-4.10424	4.06e-05	0.000274851
ENSG00000116329	protein_coding	OPRD1	135.094	-1.3983	0.267666	-5.22406	1.75e-07	2.64e-06
ENSG00000116337	protein_coding	AMPD2	1609.55	-0.586647	0.117795	-4.98023	6.35e-07	7.95e-06
ENSG00000116353	protein_coding	MECR	445.279	-0.60993	0.117735	-5.18053	2.21e-07	3.22e-06
ENSG00000116459	protein_coding	ATP5PB	2389.6	-0.517179	0.0614052	-8.42239	3.69e-17	3.07e-14
ENSG00000116478	protein_coding	HDAC1	670.343	0.808168	0.137069	5.89608	3.72e-09	1.04e-07
ENSG00000116497	protein_coding	S100PBP	610.393	0.557297	0.101077	5.51361	3.52e-08	6.77e-07
ENSG00000116544	protein_coding	DLGAP3	1024.96	-1.10432	0.244492	-4.51679	6.28e-06	5.56e-05
ENSG00000116574	protein_coding	RHOU	2193.33	1.02007	0.202549	5.03615	4.75e-07	6.22e-06
ENSG00000116604	protein_coding	MEF2D	2135.59	-0.655624	0.150619	-4.35286	1.34e-05	0.00010648
ENSG00000116667	protein_coding	C1orf21	2513.99	-0.776951	0.104727	-7.4188	1.18e-13	2.2e-11
ENSG00000116668	protein_coding	SWT1	152.05	0.541064	0.099943	5.41373	6.17e-08	1.08e-06
ENSG00000116675	protein_coding	DNAJC6	6247.43	-0.68992	0.163671	-4.21529	2.49e-05	0.000181663
ENSG00000116679	protein_coding	IVNS1ABP	1798.64	0.624538	0.135563	4.607	4.09e-06	3.87e-05
ENSG00000116747	protein_coding	RO60	510.112	0.550695	0.124565	4.42095	9.83e-06	8.13e-05
ENSG00000116750	protein_coding	UCHL5	858.013	-0.637137	0.101674	-6.26647	3.69e-10	1.53e-08
ENSG00000116752	protein_coding	BCAS2	803.365	-0.538248	0.073681	-7.30512	2.77e-13	4.34e-11
ENSG00000116754	protein_coding	SRSF11	3617.61	0.391323	0.0958939	4.08079	4.49e-05	0.000299366
ENSG00000116771	protein_coding	AGMAT	49.4183	-1.26061	0.205745	-6.12706	8.95e-10	3.19e-08
ENSG00000116824	protein_coding	CD2	8.19863	2.11151	0.397892	5.30674	1.12e-07	1.79e-06
ENSG00000116830	protein_coding	TTF2	241.938	1.12628	0.152982	7.36216	1.81e-13	3.09e-11
ENSG00000116852	protein_coding	KIF21B	2072.83	-0.925277	0.169057	-5.47316	4.42e-08	8.18e-07
ENSG00000116857	protein_coding	TMEM9	1506.97	-0.440265	0.0690766	-6.37358	1.85e-10	8.71e-09
ENSG00000116885	protein_coding	OSCP1	316.711	-0.613345	0.106514	-5.75834	8.49e-09	2.06e-07
ENSG00000116983	protein_coding	HPCAL4	8375.45	-1.21542	0.206248	-5.89302	3.79e-09	1.05e-07
ENSG00000117020	protein_coding	AKT3	2832.85	-0.66003	0.09362	-7.0501	1.79e-12	1.99e-10
ENSG00000117069	protein_coding	ST6GALNAC5	749.018	-1.38837	0.284556	-4.87908	1.07e-06	1.22e-05
ENSG00000117118	protein_coding	SDHB	1154.41	-0.268909	0.0647437	-4.15344	3.28e-05	0.000229985
ENSG00000117152	protein_coding	RGS4	4353.42	-2.10954	0.332778	-6.33919	2.31e-10	1.03e-08
ENSG00000117153	protein_coding	KLHL12	927.289	-0.460051	0.0729509	-6.30631	2.86e-10	1.23e-08
ENSG00000117155	protein_coding	SSX2IP	1128.56	-1.10966	0.178741	-6.20823	5.36e-10	2.09e-08
ENSG00000117174	protein_coding	ZNHIT6	605.205	0.315342	0.0688009	4.58341	4.57e-06	4.25e-05
ENSG00000117222	protein_coding	RBBP5	399.639	-0.403108	0.0978283	-4.12057	3.78e-05	0.000258906
ENSG00000117298	protein_coding	ECE1	1233.35	0.853433	0.126657	6.73813	1.6e-11	1.13e-09
ENSG00000117318	protein_coding	ID3	782.731	1.55538	0.267518	5.81411	6.1e-09	1.55e-07
ENSG00000117335	protein_coding	CD46	2128.67	0.751931	0.159799	4.70547	2.53e-06	2.56e-05
ENSG00000117360	protein_coding	PRPF3	1050.49	0.466689	0.102666	4.5457	5.48e-06	4.95e-05
ENSG00000117385	protein_coding	P3H1	298.114	0.616852	0.110627	5.57598	2.46e-08	5.02e-07
ENSG00000117394	protein_coding	SLC2A1	2422.98	0.837626	0.196459	4.26362	2.01e-05	0.000150565
ENSG00000117395	protein_coding	EBNA1BP2	1147.26	-0.672745	0.130034	-5.17361	2.3e-07	3.33e-06
ENSG00000117400	protein_coding	MPL	54.2265	0.829088	0.173318	4.78362	1.72e-06	1.84e-05
ENSG00000117410	protein_coding	ATP6V0B	1747.05	-0.404983	0.0883636	-4.58314	4.58e-06	4.26e-05
ENSG00000117419	protein_coding	ERI3	1633.23	-0.527271	0.0940046	-5.60899	2.04e-08	4.28e-07
ENSG00000117505	protein_coding	DR1	909.124	-0.271574	0.0656781	-4.13493	3.55e-05	0.000245684
ENSG00000117598	protein_coding	PLPPR5	493.854	-0.890033	0.191002	-4.65981	3.17e-06	3.11e-05
ENSG00000117600	protein_coding	PLPPR4	2557.53	-1.30569	0.240646	-5.42577	5.77e-08	1.02e-06
ENSG00000117602	protein_coding	RCAN3	132.538	1.05866	0.189192	5.5957	2.2e-08	4.58e-07
ENSG00000117632	protein_coding	STMN1	12466.1	-0.688569	0.167271	-4.1165	3.85e-05	0.000262661
ENSG00000117650	protein_coding	NEK2	20.714	-2.17615	0.28301	-7.68931	1.48e-14	4.14e-12
ENSG00000117707	protein_coding	PROX1	414.519	1.02522	0.172595	5.94005	2.85e-09	8.29e-08
ENSG00000117748	protein_coding	RPA2	857.759	-0.343586	0.0679378	-5.05735	4.25e-07	5.64e-06
ENSG00000117859	protein_coding	OSBPL9	1286.03	0.67515	0.102576	6.58194	4.64e-11	2.73e-09
ENSG00000117906	protein_coding	RCN2	2006.63	-0.519519	0.0821162	-6.32663	2.51e-10	1.11e-08
ENSG00000118007	protein_coding	STAG1	308.028	0.54364	0.114227	4.75928	1.94e-06	2.04e-05
ENSG00000118160	protein_coding	SLC8A2	2721.22	-1.15905	0.267985	-4.32505	1.52e-05	0.000118997
ENSG00000118197	protein_coding	DDX59	287.864	0.518489	0.0951178	5.45101	5.01e-08	9.11e-07
ENSG00000118200	protein_coding	CAMSAP2	2614.98	-0.504957	0.111431	-4.53155	5.86e-06	5.23e-05
ENSG00000118276	protein_coding	B4GALT6	979.312	-1.23361	0.181083	-6.81244	9.6e-12	7.57e-10
ENSG00000118322	protein_coding	ATP10B	384.974	1.2671	0.234904	5.39412	6.89e-08	1.18e-06
ENSG00000118369	protein_coding	USP35	386.678	-0.418851	0.0959935	-4.36333	1.28e-05	0.00010234
ENSG00000118402	protein_coding	ELOVL4	476.36	-1.4223	0.209104	-6.80186	1.03e-11	7.97e-10
ENSG00000118418	protein_coding	HMGN3	1597.08	0.291574	0.0684366	4.2605	2.04e-05	0.000152461
ENSG00000118473	protein_coding	SGIP1	2092.88	-0.616572	0.135242	-4.55903	5.14e-06	4.69e-05
ENSG00000118515	protein_coding	SGK1	2305.63	0.994468	0.212482	4.68024	2.87e-06	2.85e-05
ENSG00000118579	protein_coding	MED28	1073.25	0.307778	0.060734	5.06764	4.03e-07	5.39e-06
ENSG00000118620	protein_coding	ZNF430	144.687	0.444109	0.087869	5.05422	4.32e-07	5.72e-06
ENSG00000118733	protein_coding	OLFM3	632.922	-1.77938	0.317588	-5.6028	2.11e-08	4.43e-07
ENSG00000118762	protein_coding	PKD2	839.363	0.629758	0.114828	5.48434	4.15e-08	7.75e-07
ENSG00000118898	protein_coding	PPL	445.708	-1.21472	0.242554	-5.00802	5.5e-07	7.03e-06
ENSG00000118971	protein_coding	CCND2	1959.05	-0.559438	0.114388	-4.89069	1e-06	1.17e-05
ENSG00000119004	protein_coding	CYP20A1	178.311	0.753182	0.160514	4.69232	2.7e-06	2.71e-05
ENSG00000119013	protein_coding	NDUFB3	689.737	-0.408172	0.0921102	-4.43135	9.36e-06	7.8e-05
ENSG00000119042	protein_coding	SATB2	554.258	-1.06829	0.263405	-4.05569	5e-05	0.000328154
ENSG00000119048	protein_coding	UBE2B	1494.94	-0.535001	0.0805867	-6.63882	3.16e-11	2e-09
ENSG00000119121	protein_coding	TRPM6	142.709	1.44366	0.227932	6.33373	2.39e-10	1.07e-08
ENSG00000119125	protein_coding	GDA	4161.93	-1.56909	0.266406	-5.88983	3.87e-09	1.06e-07
ENSG00000119139	protein_coding	TJP2	72.8561	2.00061	0.241004	8.30117	1.03e-16	6.8e-14
ENSG00000119185	protein_coding	ITGB1BP1	1228.27	-0.548427	0.113961	-4.81241	1.49e-06	1.63e-05
ENSG00000119280	protein_coding	C1orf198	2768.67	0.884088	0.14978	5.90258	3.58e-09	1e-07
ENSG00000119318	protein_coding	RAD23B	2245.36	-0.457247	0.0749635	-6.0996	1.06e-09	3.67e-08
ENSG00000119397	protein_coding	CNTRL	547.926	0.65509	0.148417	4.41384	1.02e-05	8.37e-05
ENSG00000119401	protein_coding	TRIM32	197.09	-0.656328	0.112003	-5.85993	4.63e-09	1.24e-07
ENSG00000119403	protein_coding	PHF19	667.702	0.816137	0.162094	5.03497	4.78e-07	6.25e-06
ENSG00000119421	protein_coding	NDUFA8	1230.91	-0.609036	0.0862296	-7.06296	1.63e-12	1.85e-10
ENSG00000119446	protein_coding	RBM18	719.8	-0.426738	0.0884201	-4.82626	1.39e-06	1.54e-05
ENSG00000119508	protein_coding	NR4A3	248.378	-0.880404	0.19092	-4.61138	4e-06	3.8e-05
ENSG00000119509	protein_coding	INVS	298.715	0.418179	0.0931207	4.49072	7.1e-06	6.15e-05
ENSG00000119514	protein_coding	GALNT12	43.6165	0.985856	0.208145	4.7364	2.18e-06	2.24e-05
ENSG00000119522	protein_coding	DENND1A	769.532	-0.382195	0.0916574	-4.16982	3.05e-05	0.00021603
ENSG00000119537	protein_coding	KDSR	1089.65	0.530634	0.115034	4.61283	3.97e-06	3.78e-05
ENSG00000119599	protein_coding	DCAF4	246.823	-0.420234	0.0932586	-4.50612	6.6e-06	5.8e-05
ENSG00000119638	protein_coding	NEK9	1500.81	0.562283	0.114522	4.90981	9.12e-07	1.08e-05
ENSG00000119661	protein_coding	DNAL1	766.967	-0.450319	0.0968618	-4.64909	3.33e-06	3.25e-05
ENSG00000119682	protein_coding	AREL1	978.492	-0.473588	0.0908203	-5.21456	1.84e-07	2.77e-06
ENSG00000119684	protein_coding	MLH3	484.08	0.404135	0.0988688	4.08759	4.36e-05	0.000291833
ENSG00000119688	protein_coding	ABCD4	797.168	0.613203	0.112687	5.44167	5.28e-08	9.49e-07
ENSG00000119698	protein_coding	PPP4R4	758.337	-1.35161	0.233814	-5.78071	7.44e-09	1.83e-07
ENSG00000119714	protein_coding	GPR68	65.887	-1.16363	0.221105	-5.26278	1.42e-07	2.21e-06
ENSG00000119720	protein_coding	NRDE2	277.43	0.51183	0.102663	4.98555	6.18e-07	7.76e-06
ENSG00000119729	protein_coding	RHOQ	1819.98	0.558099	0.113058	4.9364	7.96e-07	9.61e-06
ENSG00000119771	protein_coding	KLHL29	372.657	-0.891393	0.168953	-5.27599	1.32e-07	2.08e-06
ENSG00000119778	protein_coding	ATAD2B	273.47	0.726725	0.136909	5.3081	1.11e-07	1.78e-06
ENSG00000119782	protein_coding	FKBP1B	272.385	-0.956387	0.167388	-5.71359	1.11e-08	2.54e-07
ENSG00000119801	protein_coding	YPEL5	2538.76	-0.541132	0.0835089	-6.47993	9.18e-11	4.82e-09
ENSG00000119844	protein_coding	AFTPH	1020.45	-0.384393	0.0601123	-6.39458	1.61e-10	7.77e-09
ENSG00000119862	protein_coding	LGALSL	522.737	-0.507543	0.111909	-4.53532	5.75e-06	5.14e-05
ENSG00000119865	protein_coding	CNRIP1	2347.96	-0.787756	0.11396	-6.91259	4.76e-12	4.31e-10
ENSG00000119866	protein_coding	BCL11A	925.688	-1.48263	0.214836	-6.9012	5.16e-12	4.61e-10
ENSG00000119950	protein_coding	MXI1	2507.85	0.795548	0.100547	7.9122	2.53e-15	9.76e-13
ENSG00000119965	protein_coding	C10orf88	268.031	-0.432408	0.100807	-4.28946	1.79e-05	0.000136629
ENSG00000120053	protein_coding	GOT1	3421.05	-1.22046	0.178926	-6.82104	9.04e-12	7.24e-10
ENSG00000120162	protein_coding	MOB3B	638.955	1.11839	0.177608	6.29694	3.04e-10	1.29e-08
ENSG00000120265	protein_coding	PCMT1	2191.7	-1.22584	0.155695	-7.87337	3.45e-15	1.29e-12
ENSG00000120318	protein_coding	ARAP3	291.114	0.743222	0.115834	6.41628	1.4e-10	6.87e-09
ENSG00000120370	protein_coding	GORAB	213.309	0.456	0.0854128	5.33878	9.36e-08	1.55e-06
ENSG00000120458	protein_coding	MSANTD2	370.939	0.571809	0.0962441	5.94124	2.83e-09	8.26e-08
ENSG00000120616	protein_coding	EPC1	578.433	0.4133	0.0814321	5.07539	3.87e-07	5.2e-06
ENSG00000120658	protein_coding	ENOX1	255.938	-0.704003	0.148703	-4.73429	2.2e-06	2.26e-05
ENSG00000120693	protein_coding	SMAD9	656.043	0.868687	0.160188	5.42291	5.86e-08	1.04e-06
ENSG00000120694	protein_coding	HSPH1	4824.35	-0.952232	0.149601	-6.36515	1.95e-10	9.06e-09
ENSG00000120699	protein_coding	EXOSC8	440.026	0.581959	0.0793381	7.33517	2.21e-13	3.61e-11
ENSG00000120727	protein_coding	PAIP2	1405.73	-0.422844	0.0796907	-5.30607	1.12e-07	1.8e-06
ENSG00000120733	protein_coding	KDM3B	1593.88	0.290226	0.0528293	5.49365	3.94e-08	7.4e-07
ENSG00000120756	protein_coding	PLS1	76.4206	-0.86869	0.139017	-6.2488	4.14e-10	1.68e-08
ENSG00000120798	protein_coding	NR2C1	706.112	0.446318	0.0870702	5.12595	2.96e-07	4.12e-06
ENSG00000120800	protein_coding	UTP20	361.397	0.449328	0.0928523	4.83916	1.3e-06	1.46e-05
ENSG00000120805	protein_coding	ARL1	1676.36	-0.561149	0.0757713	-7.40583	1.3e-13	2.37e-11
ENSG00000120875	protein_coding	DUSP4	167.918	-1.31326	0.229908	-5.71211	1.12e-08	2.56e-07
ENSG00000121068	protein_coding	TBX2	256.029	1.67091	0.301059	5.5501	2.86e-08	5.67e-07
ENSG00000121207	protein_coding	LRAT	126.268	1.21902	0.230814	5.2814	1.28e-07	2.03e-06
ENSG00000121274	protein_coding	TENT4B	469.605	-0.421984	0.0946852	-4.45671	8.32e-06	7.06e-05
ENSG00000121390	protein_coding	PSPC1	916.308	-0.442328	0.0871764	-5.07395	3.9e-07	5.24e-06
ENSG00000121417	protein_coding	ZNF211	434.852	0.487924	0.0948238	5.14559	2.67e-07	3.77e-06
ENSG00000121481	protein_coding	RNF2	320.615	-0.72629	0.114281	-6.35528	2.08e-10	9.54e-09
ENSG00000121578	protein_coding	B4GALT4	311.277	0.54207	0.0799958	6.77623	1.23e-11	9.08e-10
ENSG00000121690	protein_coding	DEPDC7	77.7578	1.35328	0.275867	4.90555	9.32e-07	1.1e-05
ENSG00000121749	protein_coding	TBC1D15	866.507	0.32347	0.0797333	4.0569	4.97e-05	0.000326729
ENSG00000121753	protein_coding	ADGRB2	2694.88	-0.917075	0.173426	-5.288	1.24e-07	1.97e-06
ENSG00000121766	protein_coding	ZCCHC17	1410.93	-0.548066	0.108641	-5.04474	4.54e-07	5.97e-06
ENSG00000121769	protein_coding	FABP3	1681.48	-1.45745	0.196848	-7.40394	1.32e-13	2.39e-11
ENSG00000121905	protein_coding	HPCA	3565.27	-1.47662	0.242534	-6.08829	1.14e-09	3.89e-08
ENSG00000121957	protein_coding	GPSM2	407.437	0.599442	0.137752	4.35159	1.35e-05	0.000106994
ENSG00000121988	protein_coding	ZRANB3	119.337	-0.497022	0.0968361	-5.13261	2.86e-07	3.99e-06
ENSG00000122034	protein_coding	GTF3A	1302.64	-0.368473	0.0906653	-4.0641	4.82e-05	0.000318116
ENSG00000122203	protein_coding	KIAA1191	2851.95	-0.312303	0.0653367	-4.7799	1.75e-06	1.87e-05
ENSG00000122254	protein_coding	HS3ST2	579.998	-2.08629	0.326965	-6.38077	1.76e-10	8.37e-09
ENSG00000122257	protein_coding	RBBP6	1458.28	0.322216	0.0756336	4.26022	2.04e-05	0.000152586
ENSG00000122376	protein_coding	SHLD2	276.451	0.356601	0.076929	4.63546	3.56e-06	3.45e-05
ENSG00000122435	protein_coding	TRMT13	290.077	0.78977	0.13599	5.80755	6.34e-09	1.6e-07
ENSG00000122482	protein_coding	ZNF644	812.652	0.475778	0.10374	4.58626	4.51e-06	4.21e-05
ENSG00000122512	protein_coding	PMS2	409.469	-0.519384	0.115922	-4.48046	7.45e-06	6.43e-05
ENSG00000122550	protein_coding	KLHL7	797.285	-0.449117	0.0826598	-5.43332	5.53e-08	9.89e-07
ENSG00000122574	protein_coding	WIPF3	1303.84	-1.38704	0.194907	-7.11642	1.11e-12	1.4e-10
ENSG00000122678	protein_coding	POLM	257.897	0.721646	0.140905	5.1215	3.03e-07	4.2e-06
ENSG00000122705	protein_coding	CLTA	2277.47	-0.530903	0.0950714	-5.58426	2.35e-08	4.83e-07
ENSG00000122733	protein_coding	PHF24	2820.56	-1.51427	0.218356	-6.93488	4.07e-12	3.78e-10
ENSG00000122778	protein_coding	KIAA1549	408.132	-0.735485	0.170544	-4.31258	1.61e-05	0.000124988
ENSG00000122783	protein_coding	CYREN	136.984	0.807052	0.166243	4.85466	1.21e-06	1.36e-05
ENSG00000122786	protein_coding	CALD1	2251.24	0.986607	0.174976	5.63853	1.72e-08	3.68e-07
ENSG00000122824	protein_coding	NUDT10	480.516	-0.883044	0.198062	-4.45843	8.26e-06	7.02e-05
ENSG00000122873	protein_coding	CISD1	942.408	-1.04512	0.14104	-7.41004	1.26e-13	2.31e-11
ENSG00000122877	protein_coding	EGR2	48.9076	-2.00698	0.298345	-6.72703	1.73e-11	1.2e-09
ENSG00000122912	protein_coding	SLC25A16	353.473	-0.436706	0.0956432	-4.56599	4.97e-06	4.56e-05
ENSG00000122952	protein_coding	ZWINT	65.4981	-0.671707	0.137038	-4.90161	9.51e-07	1.11e-05
ENSG00000122986	protein_coding	HVCN1	159.825	1.40458	0.244332	5.74864	9e-09	2.15e-07
ENSG00000123091	protein_coding	RNF11	4895	-0.729421	0.112461	-6.48597	8.82e-11	4.67e-09
ENSG00000123094	protein_coding	RASSF8	756.335	0.508839	0.114517	4.44335	8.86e-06	7.44e-05
ENSG00000123096	protein_coding	SSPN	514.086	1.18524	0.230306	5.14638	2.66e-07	3.76e-06
ENSG00000123106	protein_coding	CCDC91	723.704	-0.377672	0.0827986	-4.56133	5.08e-06	4.65e-05
ENSG00000123119	protein_coding	NECAB1	2148.41	-0.890682	0.201535	-4.41949	9.89e-06	8.18e-05
ENSG00000123136	protein_coding	DDX39A	347.282	0.581746	0.135232	4.30184	1.69e-05	0.000130249
ENSG00000123178	protein_coding	SPRYD7	735.399	-0.733504	0.140032	-5.23811	1.62e-07	2.47e-06
ENSG00000123240	protein_coding	OPTN	2480.55	-0.506202	0.115038	-4.40031	1.08e-05	8.85e-05
ENSG00000123349	protein_coding	PFDN5	65.4831	0.496207	0.120715	4.11058	3.95e-05	0.000268443
ENSG00000123352	protein_coding	SPATS2	558.042	-0.797066	0.133248	-5.98183	2.21e-09	6.75e-08
ENSG00000123405	protein_coding	NFE2	17.0884	1.81413	0.358149	5.06529	4.08e-07	5.44e-06
ENSG00000123427	protein_coding	EEF1AKMT3	91.025	0.781954	0.139737	5.5959	2.19e-08	4.58e-07
ENSG00000123454	protein_coding	DBH	23.9886	-1.39257	0.266225	-5.23078	1.69e-07	2.56e-06
ENSG00000123472	protein_coding	ATPAF1	2811.62	-0.592884	0.0851502	-6.9628	3.34e-12	3.21e-10
ENSG00000123500	protein_coding	COL10A1	23.3532	-1.64112	0.31705	-5.17623	2.26e-07	3.28e-06
ENSG00000123545	protein_coding	NDUFAF4	694.503	-1.26106	0.139856	-9.01684	1.94e-19	6.09e-16
ENSG00000123560	protein_coding	PLP1	68671.8	1.27413	0.2971	4.28855	1.8e-05	0.000137091
ENSG00000123562	protein_coding	MORF4L2	6263.55	-0.594321	0.0832097	-7.14244	9.17e-13	1.18e-10
ENSG00000123570	protein_coding	RAB9B	442.131	-1.18191	0.160916	-7.34487	2.06e-13	3.41e-11
ENSG00000123636	protein_coding	BAZ2B	1189.82	0.633283	0.133126	4.75703	1.96e-06	2.06e-05
ENSG00000123643	protein_coding	SLC36A1	308.334	-0.741677	0.105519	-7.02887	2.08e-12	2.22e-10
ENSG00000123700	protein_coding	KCNJ2	217.599	1.0628	0.19321	5.50073	3.78e-08	7.18e-07
ENSG00000123901	protein_coding	GPR83	221.369	-1.00002	0.239339	-4.17824	2.94e-05	0.000209172
ENSG00000123908	protein_coding	AGO2	1131.92	0.583366	0.0859007	6.79117	1.11e-11	8.38e-10
ENSG00000124067	protein_coding	SLC12A4	421.17	0.807167	0.158473	5.0934	3.52e-07	4.78e-06
ENSG00000124074	protein_coding	ENKD1	171.277	0.621161	0.144528	4.29785	1.72e-05	0.000132325
ENSG00000124120	protein_coding	TTPAL	389.638	-0.81585	0.121916	-6.69191	2.2e-11	1.49e-09
ENSG00000124126	protein_coding	PREX1	3373.62	0.822426	0.154444	5.32509	1.01e-07	1.64e-06
ENSG00000124140	protein_coding	SLC12A5	3179.82	-1.2209	0.226004	-5.40212	6.59e-08	1.14e-06
ENSG00000124164	protein_coding	VAPB	2250.65	-0.369991	0.0662038	-5.58867	2.29e-08	4.74e-07
ENSG00000124194	protein_coding	GDAP1L1	644.62	-0.973808	0.192316	-5.06359	4.11e-07	5.48e-06
ENSG00000124209	protein_coding	RAB22A	1420.9	-0.452547	0.0644755	-7.0189	2.24e-12	2.35e-10
ENSG00000124215	protein_coding	CDH26	55.731	1.30892	0.187553	6.97892	2.97e-12	2.93e-10
ENSG00000124216	protein_coding	SNAI1	55.3254	1.27612	0.210183	6.07146	1.27e-09	4.23e-08
ENSG00000124222	protein_coding	STX16	2011.15	0.434209	0.0933217	4.65282	3.27e-06	3.2e-05
ENSG00000124226	protein_coding	RNF114	1033.55	0.494679	0.103061	4.79985	1.59e-06	1.72e-05
ENSG00000124228	protein_coding	DDX27	609.789	0.228308	0.0516842	4.41736	9.99e-06	8.25e-05
ENSG00000124243	protein_coding	BCAS4	137.329	-0.854556	0.169383	-5.04511	4.53e-07	5.96e-06
ENSG00000124251	protein_coding	TP53TG5	109.484	1.19864	0.243069	4.93127	8.17e-07	9.81e-06
ENSG00000124313	protein_coding	IQSEC2	2391.69	-0.971409	0.230391	-4.21635	2.48e-05	0.000181025
ENSG00000124466	protein_coding	LYPD3	16.3405	1.32214	0.262692	5.03304	4.83e-07	6.3e-06
ENSG00000124493	protein_coding	GRM4	177.115	-1.39088	0.269593	-5.15917	2.48e-07	3.54e-06
ENSG00000124507	protein_coding	PACSIN1	7646.46	-1.09557	0.234408	-4.67379	2.96e-06	2.93e-05
ENSG00000124570	protein_coding	SERPINB6	1636.25	0.689515	0.161448	4.27083	1.95e-05	0.00014677
ENSG00000124602	protein_coding	UNC5CL	46.1606	1.05477	0.215119	4.90321	9.43e-07	1.11e-05
ENSG00000124613	protein_coding	ZNF391	253.351	-0.627937	0.143506	-4.37567	1.21e-05	9.75e-05
ENSG00000124659	protein_coding	TBCC	324.136	-0.537462	0.115868	-4.63858	3.51e-06	3.4e-05
ENSG00000124688	protein_coding	MAD2L1BP	179.961	-0.613311	0.103223	-5.94163	2.82e-09	8.24e-08
ENSG00000124702	protein_coding	KLHDC3	3833.08	-0.763416	0.145067	-5.26249	1.42e-07	2.21e-06
ENSG00000124733	protein_coding	MEA1	1230.09	-0.497031	0.11391	-4.36336	1.28e-05	0.00010234
ENSG00000124743	protein_coding	KLHL31	19.6383	0.949014	0.196095	4.83956	1.3e-06	1.45e-05
ENSG00000124767	protein_coding	GLO1	2309.31	-0.429769	0.0714834	-6.01216	1.83e-09	5.8e-08
ENSG00000124785	protein_coding	NRN1	2665.29	-1.40258	0.157869	-8.88443	6.43e-19	1.56e-15
ENSG00000124786	protein_coding	SLC35B3	329.968	0.587129	0.132687	4.42494	9.65e-06	8.01e-05
ENSG00000124787	protein_coding	RPP40	68.9505	-0.593592	0.145473	-4.08044	4.5e-05	0.000299757
ENSG00000124788	protein_coding	ATXN1	1686.85	-0.418945	0.0839561	-4.99005	6.04e-07	7.61e-06
ENSG00000124795	protein_coding	DEK	989.015	0.48245	0.113612	4.24647	2.17e-05	0.000161301
ENSG00000124802	protein_coding	EEF1E1	169.543	-0.742332	0.113806	-6.52278	6.9e-11	3.81e-09
ENSG00000124920	protein_coding	MYRF	4891.07	1.08241	0.258754	4.18316	2.87e-05	0.000205484
ENSG00000125037	protein_coding	EMC3	1038.9	-0.555881	0.0789834	-7.03795	1.95e-12	2.13e-10
ENSG00000125124	protein_coding	BBS2	989.33	0.806165	0.167723	4.80652	1.54e-06	1.67e-05
ENSG00000125144	protein_coding	MT1G	506.701	1.14316	0.279215	4.09419	4.24e-05	0.00028485
ENSG00000125148	protein_coding	MT2A	2576.48	0.935428	0.221761	4.21818	2.46e-05	0.000179683
ENSG00000125149	protein_coding	PHAF1	482.35	-0.505282	0.0997747	-5.06423	4.1e-07	5.47e-06
ENSG00000125166	protein_coding	GOT2	2130.98	-0.873265	0.145366	-6.00737	1.89e-09	5.94e-08
ENSG00000125249	protein_coding	RAP2A	2892.16	-0.514611	0.0965913	-5.32772	9.95e-08	1.63e-06
ENSG00000125266	protein_coding	EFNB2	535.882	-0.639606	0.12171	-5.25517	1.48e-07	2.28e-06
ENSG00000125355	protein_coding	TMEM255A	316.141	0.908279	0.159915	5.67975	1.35e-08	3e-07
ENSG00000125378	protein_coding	BMP4	45.1235	1.62832	0.392676	4.14672	3.37e-05	0.000235272
ENSG00000125384	protein_coding	PTGER2	5.178	1.77543	0.402092	4.41547	1.01e-05	8.31e-05
ENSG00000125434	protein_coding	SLC25A35	88.7211	0.799456	0.177466	4.50483	6.64e-06	5.83e-05
ENSG00000125445	protein_coding	MRPS7	556.162	-0.368896	0.0845848	-4.36126	1.29e-05	0.000103172
ENSG00000125505	protein_coding	MBOAT7	2594.78	-0.732299	0.17298	-4.23343	2.3e-05	0.000169517
ENSG00000125629	protein_coding	INSIG2	507.435	-0.495228	0.109093	-4.53949	5.64e-06	5.06e-05
ENSG00000125651	protein_coding	GTF2F1	1429.89	-0.539937	0.103182	-5.23288	1.67e-07	2.53e-06
ENSG00000125675	protein_coding	GRIA3	2546.92	-0.910839	0.19245	-4.73286	2.21e-06	2.27e-05
ENSG00000125676	protein_coding	THOC2	947.385	0.383489	0.0607854	6.30889	2.81e-10	1.21e-08
ENSG00000125733	protein_coding	TRIP10	398.002	1.09597	0.265116	4.13394	3.57e-05	0.000246575
ENSG00000125741	protein_coding	OPA3	415.329	-0.421411	0.0987843	-4.26597	1.99e-05	0.000149205
ENSG00000125744	protein_coding	RTN2	585.11	-1.12869	0.198515	-5.68566	1.3e-08	2.92e-07
ENSG00000125779	protein_coding	PANK2	470.642	-0.557071	0.0816451	-6.82308	8.91e-12	7.17e-10
ENSG00000125814	protein_coding	NAPB	9395.39	-1.4459	0.20541	-7.03911	1.93e-12	2.12e-10
ENSG00000125820	protein_coding	NKX2-2	50.8069	0.890985	0.213392	4.17535	2.98e-05	0.000211325
ENSG00000125821	protein_coding	DTD1	305.434	-0.43537	0.0897423	-4.85134	1.23e-06	1.38e-05
ENSG00000125826	protein_coding	RBCK1	1113.52	0.528654	0.0920115	5.74552	9.16e-09	2.18e-07
ENSG00000125827	protein_coding	TMX4	2367.96	-0.624899	0.120913	-5.16815	2.36e-07	3.41e-06
ENSG00000125843	protein_coding	AP5S1	173.524	-0.509588	0.0942706	-5.40559	6.46e-08	1.12e-06
ENSG00000125848	protein_coding	FLRT3	246.452	-1.03163	0.221973	-4.64757	3.36e-06	3.27e-05
ENSG00000125850	protein_coding	OVOL2	5.92776	-3.36995	0.493668	-6.82635	8.71e-12	7.07e-10
ENSG00000125851	protein_coding	PCSK2	1493.33	-1.29217	0.261831	-4.93513	8.01e-07	9.66e-06
ENSG00000125863	protein_coding	MKKS	697.087	-0.560923	0.0956706	-5.86307	4.54e-09	1.22e-07
ENSG00000125868	protein_coding	DSTN	5396.66	-0.615822	0.0995383	-6.18678	6.14e-10	2.34e-08
ENSG00000125869	protein_coding	LAMP5	1452.12	-1.33707	0.267626	-4.99606	5.85e-07	7.42e-06
ENSG00000125870	protein_coding	SNRPB2	661.035	-0.238651	0.0587161	-4.06449	4.81e-05	0.000317791
ENSG00000125885	protein_coding	MCM8	56.2877	0.950763	0.147776	6.4338	1.24e-10	6.26e-09
ENSG00000125966	protein_coding	MMP24	198.425	-0.864457	0.203949	-4.23861	2.25e-05	0.000166281
ENSG00000125968	protein_coding	ID1	430.819	1.19158	0.249897	4.76829	1.86e-06	1.96e-05
ENSG00000126067	protein_coding	PSMB2	1956.37	-0.429725	0.0910568	-4.71931	2.37e-06	2.42e-05
ENSG00000126070	protein_coding	AGO3	694.759	0.397333	0.0955068	4.16026	3.18e-05	0.000224023
ENSG00000126088	protein_coding	UROD	1208.39	-0.254179	0.0549941	-4.62193	3.8e-06	3.65e-05
ENSG00000126216	protein_coding	TUBGCP3	488.769	0.310357	0.0711013	4.36499	1.27e-05	0.000101735
ENSG00000126259	protein_coding	KIRREL2	32.488	-1.13827	0.226197	-5.03221	4.85e-07	6.32e-06
ENSG00000126266	protein_coding	FFAR1	59.5885	1.51149	0.348852	4.33274	1.47e-05	0.000115286
ENSG00000126353	protein_coding	CCR7	14.3457	1.49212	0.288628	5.16969	2.34e-07	3.38e-06
ENSG00000126391	protein_coding	FRMD8	295.026	0.592003	0.117907	5.02094	5.14e-07	6.65e-06
ENSG00000126432	protein_coding	PRDX5	3112.49	-0.483715	0.111191	-4.35031	1.36e-05	0.000107433
ENSG00000126458	protein_coding	RRAS	357.006	0.959526	0.22285	4.3057	1.66e-05	0.000128308
ENSG00000126583	protein_coding	PRKCG	3808.94	-1.31342	0.305978	-4.29253	1.77e-05	0.000135042
ENSG00000126733	protein_coding	DACH2	506.047	-1.21913	0.232292	-5.24828	1.54e-07	2.35e-06
ENSG00000126790	protein_coding	L3HYPDH	183.338	0.710803	0.151576	4.6894	2.74e-06	2.74e-05
ENSG00000126803	protein_coding	HSPA2	2455.92	1.30025	0.225776	5.75904	8.46e-09	2.05e-07
ENSG00000126822	protein_coding	PLEKHG3	1407.6	1.44624	0.233855	6.18435	6.24e-10	2.38e-08
ENSG00000126945	protein_coding	HNRNPH2	2252.61	-0.441631	0.0791162	-5.58205	2.38e-08	4.89e-07
ENSG00000126947	protein_coding	ARMCX1	566.616	-0.420463	0.0948539	-4.43274	9.3e-06	7.76e-05
ENSG00000126950	protein_coding	TMEM35A	987.664	-0.95473	0.200005	-4.77354	1.81e-06	1.92e-05
ENSG00000127054	protein_coding	INTS11	1231.4	0.365524	0.0647627	5.64404	1.66e-08	3.58e-07
ENSG00000127083	protein_coding	OMD	256.454	1.47802	0.296053	4.99243	5.96e-07	7.54e-06
ENSG00000127124	protein_coding	HIVEP3	435.436	-0.573843	0.115275	-4.97805	6.42e-07	8.03e-06
ENSG00000127241	protein_coding	MASP1	397.078	1.41221	0.288198	4.90015	9.58e-07	1.12e-05
ENSG00000127325	protein_coding	BEST3	104.464	1.42815	0.258989	5.51434	3.5e-08	6.75e-07
ENSG00000127423	protein_coding	AUNIP	44.2798	-1.60244	0.241982	-6.62214	3.54e-11	2.21e-09
ENSG00000127445	protein_coding	PIN1	1701.47	-0.83978	0.15185	-5.53032	3.2e-08	6.26e-07
ENSG00000127452	protein_coding	FBXL12	206.324	0.419955	0.0912317	4.60317	4.16e-06	3.93e-05
ENSG00000127526	protein_coding	SLC35E1	649.506	-0.536432	0.0912747	-5.87712	4.17e-09	1.14e-07
ENSG00000127561	protein_coding	SYNGR3	1774.93	-1.10229	0.18854	-5.84646	5.02e-09	1.31e-07
ENSG00000127603	protein_coding	MACF1	10464.1	0.41534	0.0761741	5.45251	4.97e-08	9.05e-07
ENSG00000127616	protein_coding	SMARCA4	1700.19	-0.413344	0.101933	-4.05507	5.01e-05	0.000328813
ENSG00000127804	protein_coding	METTL16	465.531	0.46777	0.0912868	5.12418	2.99e-07	4.15e-06
ENSG00000127824	protein_coding	TUBA4A	3178.07	-0.991882	0.231025	-4.2934	1.76e-05	0.000134585
ENSG00000127870	protein_coding	RNF6	928.275	-0.652288	0.0961493	-6.78412	1.17e-11	8.72e-10
ENSG00000127884	protein_coding	ECHS1	1348.72	-0.441004	0.084689	-5.20734	1.92e-07	2.86e-06
ENSG00000127946	protein_coding	HIP1	1647.15	0.992769	0.19106	5.19612	2.03e-07	3e-06
ENSG00000127980	protein_coding	PEX1	458.523	0.437308	0.100224	4.36331	1.28e-05	0.00010234
ENSG00000127995	protein_coding	CASD1	1638.42	-0.454077	0.100765	-4.50628	6.6e-06	5.8e-05
ENSG00000128203	protein_coding	ASPHD2	182.81	-1.17288	0.241212	-4.86247	1.16e-06	1.32e-05
ENSG00000128245	protein_coding	YWHAH	15507	-1.38071	0.201825	-6.84111	7.86e-12	6.48e-10
ENSG00000128268	protein_coding	MGAT3	1481.89	-0.675117	0.136616	-4.9417	7.74e-07	9.41e-06
ENSG00000128284	protein_coding	APOL3	238.322	0.867023	0.15523	5.58539	2.33e-08	4.81e-07
ENSG00000128285	protein_coding	MCHR1	211.074	-1.99664	0.26419	-7.5576	4.11e-14	9.48e-12
ENSG00000128309	protein_coding	MPST	334.052	0.850479	0.175246	4.85307	1.22e-06	1.37e-05
ENSG00000128383	protein_coding	APOBEC3A	6.59616	2.82915	0.576276	4.90937	9.14e-07	1.08e-05
ENSG00000128482	protein_coding	RNF112	872.109	-0.685066	0.133329	-5.13817	2.77e-07	3.89e-06
ENSG00000128513	protein_coding	POT1	375.646	0.463305	0.104844	4.41899	9.92e-06	8.19e-05
ENSG00000128534	protein_coding	LSM8	733.365	0.385977	0.0700617	5.5091	3.61e-08	6.91e-07
ENSG00000128573	protein_coding	FOXP2	139.95	-0.804998	0.190602	-4.22346	2.41e-05	0.000176136
ENSG00000128578	protein_coding	STRIP2	287.593	-1.25001	0.229441	-5.44809	5.09e-08	9.21e-07
ENSG00000128581	protein_coding	IFT22	444.85	-0.588144	0.0887276	-6.62865	3.39e-11	2.12e-09
ENSG00000128591	protein_coding	FLNC	512.216	1.58937	0.306029	5.19351	2.06e-07	3.04e-06
ENSG00000128594	protein_coding	LRRC4	1130.27	-1.03163	0.178474	-5.78029	7.46e-09	1.83e-07
ENSG00000128596	protein_coding	CCDC136	806.765	-0.707805	0.118054	-5.99559	2.03e-09	6.3e-08
ENSG00000128609	protein_coding	NDUFA5	3547.22	-0.752922	0.092041	-8.18029	2.83e-16	1.52e-13
ENSG00000128645	protein_coding	HOXD1	4.48046	2.55501	0.427125	5.98189	2.21e-09	6.75e-08
ENSG00000128652	protein_coding	HOXD3	4.03725	1.9308	0.445358	4.33539	1.45e-05	0.000114098
ENSG00000128654	protein_coding	MTX2	672.992	-0.645915	0.0979595	-6.5937	4.29e-11	2.59e-09
ENSG00000128655	protein_coding	PDE11A	94.8183	0.991732	0.19179	5.17092	2.33e-07	3.37e-06
ENSG00000128656	protein_coding	CHN1	17608.7	-1.49482	0.249276	-5.99666	2.01e-09	6.27e-08
ENSG00000128708	protein_coding	HAT1	369.222	0.509683	0.121473	4.19585	2.72e-05	0.000195886
ENSG00000128739	protein_coding	SNRPN	669.538	-0.735695	0.15811	-4.65306	3.27e-06	3.2e-05
ENSG00000128872	protein_coding	TMOD2	6764.56	-0.676402	0.0943778	-7.16696	7.67e-13	1.02e-10
ENSG00000128915	protein_coding	ICE2	641.519	0.434381	0.0841724	5.16061	2.46e-07	3.52e-06
ENSG00000128989	protein_coding	ARPP19	8968.1	-0.750129	0.15336	-4.8913	1e-06	1.16e-05
ENSG00000129116	protein_coding	PALLD	1634.26	0.63021	0.148933	4.2315	2.32e-05	0.000170785
ENSG00000129128	protein_coding	SPCS3	1497.69	-0.389247	0.0767869	-5.06919	4e-07	5.35e-06
ENSG00000129159	protein_coding	KCNC1	1014.5	-1.10281	0.225552	-4.88936	1.01e-06	1.17e-05
ENSG00000129219	protein_coding	PLD2	690.633	0.689239	0.154444	4.4627	8.09e-06	6.9e-05
ENSG00000129354	protein_coding	AP1M2	9.0313	-1.48783	0.369946	-4.02174	5.78e-05	0.000372753
ENSG00000129355	protein_coding	CDKN2D	1225.63	-0.757914	0.159944	-4.73864	2.15e-06	2.22e-05
ENSG00000129422	protein_coding	MTUS1	3057.95	1.12275	0.175048	6.41399	1.42e-10	6.95e-09
ENSG00000129467	protein_coding	ADCY4	271.98	1.10376	0.255594	4.31843	1.57e-05	0.000122322
ENSG00000129493	protein_coding	HEATR5A	415.192	0.702049	0.170106	4.12713	3.67e-05	0.000252449
ENSG00000129559	protein_coding	NEDD8	866.353	-0.522109	0.0999568	-5.22335	1.76e-07	2.65e-06
ENSG00000129595	protein_coding	EPB41L4A	75.5611	0.798637	0.157234	5.07928	3.79e-07	5.11e-06
ENSG00000129596	protein_coding	CDO1	643.1	-0.498648	0.117138	-4.25691	2.07e-05	0.000154679
ENSG00000129625	protein_coding	REEP5	6038.26	-0.737029	0.119019	-6.19255	5.92e-10	2.27e-08
ENSG00000129636	protein_coding	ITFG1	1913.99	-0.868878	0.137059	-6.33945	2.31e-10	1.03e-08
ENSG00000129654	protein_coding	FOXJ1	96.3699	2.05466	0.453165	4.53401	5.79e-06	5.17e-05
ENSG00000129682	protein_coding	FGF13	1885.45	-1.26105	0.175027	-7.20487	5.81e-13	7.96e-11
ENSG00000129691	protein_coding	ASH2L	957.777	-0.365616	0.0698891	-5.23138	1.68e-07	2.55e-06
ENSG00000129757	protein_coding	CDKN1C	396.188	0.979915	0.24249	4.04105	5.32e-05	0.000346303
ENSG00000129933	protein_coding	MAU2	1229.1	0.594232	0.0994015	5.9781	2.26e-09	6.86e-08
ENSG00000129990	protein_coding	SYT5	2656.23	-1.04787	0.252126	-4.15615	3.24e-05	0.000227679
ENSG00000129993	protein_coding	CBFA2T3	208.839	-0.945922	0.187495	-5.04504	4.53e-07	5.96e-06
ENSG00000130147	protein_coding	SH3BP4	690.041	0.716223	0.133457	5.36668	8.02e-08	1.35e-06
ENSG00000130150	protein_coding	MOSPD2	778.647	0.874707	0.193062	4.53071	5.88e-06	5.25e-05
ENSG00000130164	protein_coding	LDLR	339.192	0.825812	0.165903	4.97768	6.44e-07	8.04e-06
ENSG00000130177	protein_coding	CDC16	1207.02	0.320002	0.0749198	4.27126	1.94e-05	0.000146644
ENSG00000130226	protein_coding	DPP6	3092.55	-0.991248	0.171367	-5.78435	7.28e-09	1.8e-07
ENSG00000130254	protein_coding	SAFB2	1551.93	0.408153	0.0945303	4.3177	1.58e-05	0.000122574
ENSG00000130304	protein_coding	SLC27A1	988.024	0.498171	0.111855	4.45373	8.44e-06	7.15e-05
ENSG00000130363	protein_coding	RSPH3	295.506	-0.573493	0.104076	-5.51033	3.58e-08	6.87e-07
ENSG00000130396	protein_coding	AFDN	1847.46	0.381974	0.0765812	4.98783	6.11e-07	7.69e-06
ENSG00000130449	protein_coding	ZSWIM6	830.333	0.69924	0.11496	6.08245	1.18e-09	4e-08
ENSG00000130475	protein_coding	FCHO1	638.042	0.753256	0.15896	4.73866	2.15e-06	2.22e-05
ENSG00000130477	protein_coding	UNC13A	4920.97	-1.32678	0.27407	-4.84102	1.29e-06	1.45e-05
ENSG00000130520	protein_coding	LSM4	1021.71	-0.538014	0.117434	-4.58143	4.62e-06	4.29e-05
ENSG00000130540	protein_coding	SULT4A1	3848.78	-1.48576	0.245098	-6.0619	1.35e-09	4.46e-08
ENSG00000130558	protein_coding	OLFM1	10057	-1.2767	0.195781	-6.52108	6.98e-11	3.84e-09
ENSG00000130559	protein_coding	CAMSAP1	1440.74	-0.508153	0.0980176	-5.1843	2.17e-07	3.17e-06
ENSG00000130638	protein_coding	ATXN10	2717.73	-0.794661	0.08451	-9.40316	5.3e-21	3.35e-17
ENSG00000130695	protein_coding	CEP85	421.539	0.655875	0.132976	4.93229	8.13e-07	9.76e-06
ENSG00000130699	protein_coding	TAF4	304.098	0.417186	0.0742658	5.61746	1.94e-08	4.1e-07
ENSG00000130764	protein_coding	LRRC47	919.759	-0.373231	0.0793589	-4.70308	2.56e-06	2.59e-05
ENSG00000130772	protein_coding	MED18	121.432	-0.435045	0.10499	-4.1437	3.42e-05	0.000238083
ENSG00000130787	protein_coding	HIP1R	2724.64	0.925759	0.185812	4.98223	6.29e-07	7.88e-06
ENSG00000130821	protein_coding	SLC6A8	2767.41	0.482928	0.0996729	4.84512	1.27e-06	1.42e-05
ENSG00000130822	protein_coding	PNCK	1212.26	-0.880477	0.19001	-4.63385	3.59e-06	3.47e-05
ENSG00000130826	protein_coding	DKC1	574.827	0.328091	0.0638987	5.13455	2.83e-07	3.95e-06
ENSG00000130827	protein_coding	PLXNA3	696.628	0.423438	0.102427	4.13403	3.56e-05	0.000246533
ENSG00000130830	protein_coding	MPP1	965.611	-0.447037	0.102186	-4.37474	1.22e-05	9.79e-05
ENSG00000130958	protein_coding	SLC35D2	67.7928	1.02105	0.213843	4.77478	1.8e-06	1.91e-05
ENSG00000130962	protein_coding	PRRG1	704.988	0.958024	0.206475	4.6399	3.49e-06	3.38e-05
ENSG00000131015	protein_coding	ULBP2	33.2313	-1.12758	0.227067	-4.96585	6.84e-07	8.48e-06
ENSG00000131016	protein_coding	AKAP12	2958.44	-0.779133	0.137884	-5.65063	1.6e-08	3.47e-07
ENSG00000131023	protein_coding	LATS1	543.543	0.344833	0.0749886	4.59848	4.26e-06	4.01e-05
ENSG00000131051	protein_coding	RBM39	3831.5	0.499276	0.0895228	5.57708	2.45e-08	5.01e-07
ENSG00000131080	protein_coding	EDA2R	94.2771	1.20893	0.255145	4.7382	2.16e-06	2.23e-05
ENSG00000131089	protein_coding	ARHGEF9	3869.06	-0.96639	0.165262	-5.84764	4.99e-09	1.31e-07
ENSG00000131095	protein_coding	GFAP	222772	1.08014	0.261157	4.13598	3.53e-05	0.000244876
ENSG00000131100	protein_coding	ATP6V1E1	4432.88	-0.864642	0.0981285	-8.81132	1.24e-18	2.3e-15
ENSG00000131115	protein_coding	ZNF227	203.799	0.438167	0.0881155	4.97265	6.6e-07	8.23e-06
ENSG00000131127	protein_coding	ZNF141	435.218	0.51174	0.0887247	5.76772	8.03e-09	1.96e-07
ENSG00000131149	protein_coding	GSE1	833.883	-0.464606	0.111246	-4.17638	2.96e-05	0.000210554
ENSG00000131174	protein_coding	COX7B	2185.24	-0.571166	0.0895457	-6.37849	1.79e-10	8.45e-09
ENSG00000131196	protein_coding	NFATC1	124.938	1.04307	0.209022	4.99022	6.03e-07	7.61e-06
ENSG00000131238	protein_coding	PPT1	3165.48	-0.498151	0.097365	-5.11632	3.12e-07	4.3e-06
ENSG00000131263	protein_coding	RLIM	1725.24	-0.543977	0.105649	-5.14893	2.62e-07	3.72e-06
ENSG00000131323	protein_coding	TRAF3	722.609	-0.529057	0.108745	-4.86511	1.14e-06	1.3e-05
ENSG00000131386	protein_coding	GALNT15	2483.92	1.79903	0.23985	7.50065	6.35e-14	1.38e-11
ENSG00000131389	protein_coding	SLC6A6	619.103	0.689571	0.139632	4.9385	7.87e-07	9.53e-06
ENSG00000131437	protein_coding	KIF3A	2286.62	-0.969139	0.157156	-6.16673	6.97e-10	2.6e-08
ENSG00000131459	protein_coding	GFPT2	601.337	0.866312	0.149652	5.78884	7.09e-09	1.76e-07
ENSG00000131473	protein_coding	ACLY	1408.78	-0.302237	0.0658873	-4.58718	4.49e-06	4.19e-05
ENSG00000131503	protein_coding	ANKHD1	37.5272	0.717266	0.162434	4.41575	1.01e-05	8.3e-05
ENSG00000131507	protein_coding	NDFIP1	7963.18	-0.946587	0.133295	-7.10146	1.23e-12	1.5e-10
ENSG00000131508	protein_coding	UBE2D2	1864.26	-0.337596	0.0655844	-5.1475	2.64e-07	3.75e-06
ENSG00000131558	protein_coding	EXOC4	1225.89	-0.321868	0.0590009	-5.45531	4.89e-08	8.94e-07
ENSG00000131626	protein_coding	PPFIA1	1082.85	0.434334	0.0991871	4.37894	1.19e-05	9.63e-05
ENSG00000131634	protein_coding	TMEM204	106.823	1.24528	0.300015	4.15071	3.31e-05	0.000232134
ENSG00000131711	protein_coding	MAP1B	18955.8	-0.880628	0.1394	-6.31729	2.66e-10	1.16e-08
ENSG00000131738	protein_coding	KRT33B	4.25873	-2.21024	0.444823	-4.9688	6.74e-07	8.37e-06
ENSG00000131773	protein_coding	KHDRBS3	1357.57	-0.866959	0.130733	-6.6315	3.32e-11	2.09e-09
ENSG00000131779	protein_coding	PEX11B	862.916	-0.554248	0.100361	-5.52253	3.34e-08	6.49e-07
ENSG00000131788	protein_coding	PIAS3	551.154	0.293085	0.0709861	4.12877	3.65e-05	0.000251087
ENSG00000131828	protein_coding	PDHA1	1440.29	-0.520572	0.0903581	-5.76121	8.35e-09	2.03e-07
ENSG00000131844	protein_coding	MCCC2	900.801	0.376052	0.0810742	4.63837	3.51e-06	3.4e-05
ENSG00000131899	protein_coding	LLGL1	1277.36	0.992445	0.173056	5.73483	9.76e-09	2.3e-07
ENSG00000131943	protein_coding	C19orf12	765.088	-0.727033	0.113956	-6.37997	1.77e-10	8.39e-09
ENSG00000131966	protein_coding	ACTR10	1197.47	-0.638901	0.117508	-5.4371	5.42e-08	9.71e-07
ENSG00000132122	protein_coding	SPATA6	345.928	0.626392	0.135364	4.62747	3.7e-06	3.57e-05
ENSG00000132155	protein_coding	RAF1	592.489	0.40728	0.0820314	4.96493	6.87e-07	8.5e-06
ENSG00000132196	protein_coding	HSD17B7	188.948	0.679943	0.127683	5.32522	1.01e-07	1.64e-06
ENSG00000132199	protein_coding	ENOSF1	643.141	1.18344	0.237969	4.97309	6.59e-07	8.22e-06
ENSG00000132275	protein_coding	RRP8	321.264	0.342606	0.0737704	4.64422	3.41e-06	3.32e-05
ENSG00000132294	protein_coding	EFR3A	2802.56	-1.03282	0.142729	-7.23624	4.61e-13	6.55e-11
ENSG00000132305	protein_coding	IMMT	1392.87	-0.542992	0.0700932	-7.74672	9.43e-15	2.79e-12
ENSG00000132313	protein_coding	MRPL35	960.653	-0.466111	0.0796388	-5.85281	4.83e-09	1.28e-07
ENSG00000132341	protein_coding	RAN	3512.7	-0.633382	0.0764012	-8.2902	1.13e-16	7.3e-14
ENSG00000132359	protein_coding	RAP1GAP2	1834.77	-1.2593	0.186101	-6.76675	1.32e-11	9.65e-10
ENSG00000132386	protein_coding	SERPINF1	938.395	-1.29287	0.195277	-6.62071	3.57e-11	2.22e-09
ENSG00000132434	protein_coding	LANCL2	1459.88	-0.61864	0.127535	-4.85076	1.23e-06	1.39e-05
ENSG00000132470	protein_coding	ITGB4	1679.32	1.34709	0.290585	4.63578	3.56e-06	3.44e-05
ENSG00000132475	protein_coding	H3-3B	6765.96	0.842684	0.141269	5.96512	2.44e-09	7.32e-08
ENSG00000132478	protein_coding	UNK	384.694	0.597367	0.106723	5.59734	2.18e-08	4.55e-07
ENSG00000132522	protein_coding	GPS2	48.9956	0.666598	0.135776	4.90955	9.13e-07	1.08e-05
ENSG00000132535	protein_coding	DLG4	6894.02	-0.927743	0.194825	-4.76194	1.92e-06	2.02e-05
ENSG00000132554	protein_coding	RGS22	71.6544	1.10537	0.209522	5.27567	1.32e-07	2.08e-06
ENSG00000132561	protein_coding	MATN2	982.563	0.951365	0.163328	5.82489	5.72e-09	1.47e-07
ENSG00000132563	protein_coding	REEP2	2670.5	-0.827374	0.13918	-5.94463	2.77e-09	8.13e-08
ENSG00000132635	protein_coding	PCED1A	967.865	0.460448	0.110761	4.15713	3.22e-05	0.00022691
ENSG00000132639	protein_coding	SNAP25	42240.1	-1.6407	0.225987	-7.26013	3.87e-13	5.59e-11
ENSG00000132669	protein_coding	RIN2	597.548	0.61201	0.123917	4.93888	7.86e-07	9.51e-06
ENSG00000132670	protein_coding	PTPRA	4967.15	-0.411793	0.100431	-4.10026	4.13e-05	0.00027878
ENSG00000132688	protein_coding	NES	934.341	0.792761	0.156703	5.05899	4.21e-07	5.6e-06
ENSG00000132694	protein_coding	ARHGEF11	1569.09	-0.427282	0.105652	-4.04424	5.25e-05	0.000342195
ENSG00000132780	protein_coding	NASP	2155.23	0.572126	0.122372	4.67531	2.94e-06	2.91e-05
ENSG00000132821	protein_coding	VSTM2L	1482.33	-0.89555	0.219167	-4.08616	4.39e-05	0.000293328
ENSG00000132824	protein_coding	SERINC3	4824.17	-0.484767	0.0766513	-6.32432	2.54e-10	1.12e-08
ENSG00000132840	protein_coding	BHMT2	187.154	0.982278	0.191141	5.13901	2.76e-07	3.88e-06
ENSG00000132846	protein_coding	ZBED3	372.213	0.652697	0.161474	4.04213	5.3e-05	0.00034507
ENSG00000132872	protein_coding	SYT4	2489.16	-1.63483	0.303715	-5.38276	7.34e-08	1.25e-06
ENSG00000132879	protein_coding	FBXO44	2930.84	-0.599804	0.139791	-4.29071	1.78e-05	0.000136054
ENSG00000132932	protein_coding	ATP8A2	1435.17	-1.42007	0.209239	-6.78681	1.15e-11	8.58e-10
ENSG00000132938	protein_coding	MTUS2	314.76	-1.17767	0.247481	-4.75862	1.95e-06	2.05e-05
ENSG00000132952	protein_coding	USPL1	537.455	0.326383	0.0598906	5.44965	5.05e-08	9.16e-07
ENSG00000132975	protein_coding	GPR12	393.147	-1.17143	0.211066	-5.55007	2.86e-08	5.67e-07
ENSG00000133026	protein_coding	MYH10	2364.08	-0.862362	0.153287	-5.62579	1.85e-08	3.92e-07
ENSG00000133028	protein_coding	SCO1	513.904	-0.285465	0.062008	-4.60368	4.15e-06	3.92e-05
ENSG00000133056	protein_coding	PIK3C2B	780.277	0.694092	0.145402	4.77361	1.81e-06	1.92e-05
ENSG00000133083	protein_coding	DCLK1	5901.7	-1.09342	0.150064	-7.28632	3.19e-13	4.75e-11
ENSG00000133101	protein_coding	CCNA1	178.556	-0.854862	0.157898	-5.414	6.16e-08	1.08e-06
ENSG00000133115	protein_coding	STOML3	9.43145	4.50333	1.11426	4.04154	5.31e-05	0.000345867
ENSG00000133116	protein_coding	KL	112.949	-1.27282	0.304162	-4.18467	2.86e-05	0.000204397
ENSG00000133131	protein_coding	MORC4	197.652	0.986731	0.148177	6.65914	2.75e-11	1.78e-09
ENSG00000133134	protein_coding	BEX2	2638.45	-0.766715	0.13518	-5.67182	1.41e-08	3.11e-07
ENSG00000133169	protein_coding	BEX1	5254	-1.08336	0.169594	-6.38798	1.68e-10	8e-09
ENSG00000133226	protein_coding	SRRM1	2298.2	0.673248	0.0956889	7.0358	1.98e-12	2.14e-10
ENSG00000133247	protein_coding	KMT5C	186.558	1.03975	0.139377	7.46003	8.65e-14	1.69e-11
ENSG00000133318	protein_coding	RTN3	20274.8	-1.07932	0.141702	-7.61686	2.6e-14	6.36e-12
ENSG00000133398	protein_coding	MED10	570.588	-0.606762	0.0698472	-8.687	3.72e-18	5.28e-15
ENSG00000133424	protein_coding	LARGE1	1364.16	-1.40174	0.167238	-8.38171	5.22e-17	4.1e-14
ENSG00000133606	protein_coding	MKRN1	1583.13	-0.218952	0.0497986	-4.39676	1.1e-05	8.96e-05
ENSG00000133627	protein_coding	ACTR3B	715.224	-1.20318	0.161645	-7.44334	9.82e-14	1.86e-11
ENSG00000133639	protein_coding	BTG1	813.167	0.628534	0.145939	4.30683	1.66e-05	0.000127842
ENSG00000133703	protein_coding	KRAS	1159.36	-0.816381	0.116315	-7.01872	2.24e-12	2.35e-10
ENSG00000133731	protein_coding	IMPA1	792.561	-0.459958	0.113254	-4.06131	4.88e-05	0.000321351
ENSG00000133805	protein_coding	AMPD3	632.997	0.761223	0.159842	4.76236	1.91e-06	2.01e-05
ENSG00000133816	protein_coding	MICAL2	2652.49	-1.29931	0.222972	-5.82725	5.63e-09	1.45e-07
ENSG00000133858	protein_coding	ZFC3H1	1254.8	0.40091	0.0977386	4.10186	4.1e-05	0.000277214
ENSG00000133872	protein_coding	SARAF	10065.6	-0.628332	0.0734173	-8.55837	1.14e-17	1.29e-14
ENSG00000133878	protein_coding	DUSP26	1014.83	-0.654096	0.138747	-4.71432	2.43e-06	2.47e-05
ENSG00000133884	protein_coding	DPF2	1078.18	0.40918	0.0881606	4.6413	3.46e-06	3.36e-05
ENSG00000133985	protein_coding	TTC9	826.99	-1.25952	0.171642	-7.33803	2.17e-13	3.57e-11
ENSG00000134001	protein_coding	EIF2S1	918.292	-0.315627	0.0735101	-4.29366	1.76e-05	0.000134456
ENSG00000134014	protein_coding	ELP3	635.892	-0.368779	0.0585588	-6.29757	3.02e-10	1.29e-08
ENSG00000134030	protein_coding	CTIF	2313.2	-0.408799	0.0979221	-4.17474	2.98e-05	0.000211843
ENSG00000134049	protein_coding	IER3IP1	384.461	-0.327391	0.0653252	-5.01172	5.39e-07	6.92e-06
ENSG00000134056	protein_coding	MRPS36	321.62	-0.46796	0.112467	-4.16088	3.17e-05	0.000223567
ENSG00000134057	protein_coding	CCNB1	97.4171	-0.6845	0.148969	-4.59491	4.33e-06	4.06e-05
ENSG00000134058	protein_coding	CDK7	315.371	-0.372789	0.0872869	-4.27085	1.95e-05	0.00014677
ENSG00000134072	protein_coding	CAMK1	101.512	-1.0058	0.169895	-5.9201	3.22e-09	9.18e-08
ENSG00000134108	protein_coding	ARL8B	3260.48	-0.719727	0.0921762	-7.80817	5.8e-15	1.9e-12
ENSG00000134121	protein_coding	CHL1	4624.85	-1.19046	0.187878	-6.33635	2.35e-10	1.05e-08
ENSG00000134146	protein_coding	DPH6	127.525	0.508434	0.123551	4.11518	3.87e-05	0.000263999
ENSG00000134186	protein_coding	PRPF38B	1271.23	0.464493	0.103492	4.48821	7.18e-06	6.21e-05
ENSG00000134215	protein_coding	VAV3	100.182	-1.09427	0.212038	-5.16074	2.46e-07	3.52e-06
ENSG00000134265	protein_coding	NAPG	1632.14	-0.657135	0.0988327	-6.64896	2.95e-11	1.89e-09
ENSG00000134287	protein_coding	ARF3	8806.42	-0.808912	0.11551	-7.00293	2.51e-12	2.58e-10
ENSG00000134294	protein_coding	SLC38A2	2019.11	0.641918	0.136473	4.70361	2.56e-06	2.58e-05
ENSG00000134318	protein_coding	ROCK2	1506.33	-0.521105	0.10595	-4.9184	8.73e-07	1.04e-05
ENSG00000134326	protein_coding	CMPK2	188.082	-0.47764	0.114809	-4.16031	3.18e-05	0.000224021
ENSG00000134333	protein_coding	LDHA	7869.13	-0.914458	0.171746	-5.32448	1.01e-07	1.65e-06
ENSG00000134343	protein_coding	ANO3	609.358	-1.78939	0.293634	-6.09394	1.1e-09	3.78e-08
ENSG00000134352	protein_coding	IL6ST	3849.04	0.424455	0.0998305	4.25176	2.12e-05	0.000158021
ENSG00000134369	protein_coding	NAV1	2242.98	0.49241	0.0902637	5.45524	4.89e-08	8.94e-07
ENSG00000134375	protein_coding	TIMM17A	832.814	-0.90265	0.123307	-7.32037	2.47e-13	3.93e-11
ENSG00000134376	protein_coding	CRB1	282.665	0.760042	0.178147	4.26637	1.99e-05	0.000149039
ENSG00000134440	protein_coding	NARS1	3077.87	-0.415797	0.076585	-5.42922	5.66e-08	1.01e-06
ENSG00000134453	protein_coding	RBM17	1932.34	0.420644	0.0867751	4.84751	1.25e-06	1.41e-05
ENSG00000134490	protein_coding	TMEM241	138.689	-1.01979	0.169732	-6.00823	1.88e-09	5.91e-08
ENSG00000134504	protein_coding	KCTD1	1091.59	-1.04959	0.200287	-5.24044	1.6e-07	2.45e-06
ENSG00000134531	protein_coding	EMP1	991.633	1.26948	0.291804	4.35046	1.36e-05	0.000107384
ENSG00000134539	protein_coding	KLRD1	34.6042	1.18565	0.247956	4.7817	1.74e-06	1.86e-05
ENSG00000134548	protein_coding	SPX	886.328	1.03428	0.163085	6.34196	2.27e-10	1.02e-08
ENSG00000134575	protein_coding	ACP2	550.377	-0.573426	0.0953399	-6.01454	1.8e-09	5.73e-08
ENSG00000134590	protein_coding	RTL8C	4647.72	-0.456578	0.108445	-4.21024	2.55e-05	0.00018522
ENSG00000134684	protein_coding	YARS1	1722.71	-0.658215	0.0976436	-6.74099	1.57e-11	1.11e-09
ENSG00000134698	protein_coding	AGO4	711.215	0.45388	0.0929785	4.88156	1.05e-06	1.21e-05
ENSG00000134709	protein_coding	HOOK1	394.3	-0.959329	0.211191	-4.54247	5.56e-06	5e-05
ENSG00000134716	protein_coding	CYP2J2	476.018	0.822379	0.158366	5.19289	2.07e-07	3.05e-06
ENSG00000134717	protein_coding	BTF3L4	1370.77	-0.430039	0.0825581	-5.20892	1.9e-07	2.84e-06
ENSG00000134744	protein_coding	TUT4	897.729	0.623525	0.0943238	6.61047	3.83e-11	2.35e-09
ENSG00000134748	protein_coding	PRPF38A	1017.87	0.385022	0.0827117	4.65499	3.24e-06	3.17e-05
ENSG00000134775	protein_coding	FHOD3	595.759	-0.976036	0.185921	-5.24975	1.52e-07	2.34e-06
ENSG00000134779	protein_coding	TPGS2	2202.96	-0.51942	0.0952795	-5.45154	4.99e-08	9.1e-07
ENSG00000134780	protein_coding	DAGLA	445.873	-1.05251	0.208943	-5.03729	4.72e-07	6.19e-06
ENSG00000134802	protein_coding	SLC43A3	65.9655	0.861772	0.190285	4.52885	5.93e-06	5.29e-05
ENSG00000134809	protein_coding	TIMM10	429.137	-0.386087	0.0841242	-4.58949	4.44e-06	4.15e-05
ENSG00000134817	protein_coding	APLNR	3063.86	1.48672	0.344784	4.31203	1.62e-05	0.000125237
ENSG00000134851	protein_coding	TMEM165	1535.76	1.19174	0.173948	6.85115	7.33e-12	6.18e-10
ENSG00000134899	protein_coding	ERCC5	59.0729	0.669893	0.153326	4.36907	1.25e-05	0.000100181
ENSG00000134901	protein_coding	POGLUT2	111.845	0.646673	0.142568	4.5359	5.74e-06	5.13e-05
ENSG00000134917	protein_coding	ADAMTS8	230.529	-0.848974	0.209132	-4.05952	4.92e-05	0.000323483
ENSG00000134982	protein_coding	APC	5286.82	-0.714058	0.133696	-5.3409	9.25e-08	1.53e-06
ENSG00000134986	protein_coding	NREP	101.423	-0.896262	0.167855	-5.3395	9.32e-08	1.54e-06
ENSG00000135002	protein_coding	RFK	1424	-1.14507	0.163342	-7.01031	2.38e-12	2.47e-10
ENSG00000135018	protein_coding	UBQLN1	3190.25	-0.615119	0.0820492	-7.49696	6.53e-14	1.39e-11
ENSG00000135046	protein_coding	ANXA1	944.769	1.8744	0.309399	6.0582	1.38e-09	4.54e-08
ENSG00000135069	protein_coding	PSAT1	2842.1	0.603	0.13363	4.51245	6.41e-06	5.65e-05
ENSG00000135070	protein_coding	ISCA1	1574.01	-0.683345	0.0879771	-7.7673	8.02e-15	2.42e-12
ENSG00000135108	protein_coding	FBXO21	1629.98	-0.387756	0.0784941	-4.93994	7.81e-07	9.48e-06
ENSG00000135111	protein_coding	TBX3	130.15	1.34633	0.221221	6.08592	1.16e-09	3.93e-08
ENSG00000135116	protein_coding	HRK	368.255	-1.11487	0.201113	-5.54352	2.96e-08	5.86e-07
ENSG00000135119	protein_coding	RNFT2	466.958	-0.85373	0.149079	-5.72669	1.02e-08	2.4e-07
ENSG00000135148	protein_coding	TRAFD1	481.324	0.549697	0.115607	4.75487	1.99e-06	2.08e-05
ENSG00000135164	protein_coding	DMTF1	2703.16	0.422114	0.103248	4.08835	4.34e-05	0.000291127
ENSG00000135205	protein_coding	CCDC146	241.561	0.702978	0.123428	5.69547	1.23e-08	2.78e-07
ENSG00000135250	protein_coding	SRPK2	2699.35	-0.684509	0.0989034	-6.92099	4.49e-12	4.1e-10
ENSG00000135253	protein_coding	KCP	61.4337	-0.754179	0.142016	-5.31054	1.09e-07	1.76e-06
ENSG00000135298	protein_coding	ADGRB3	1350.66	-0.686294	0.166686	-4.11729	3.83e-05	0.000261927
ENSG00000135299	protein_coding	ANKRD6	501.084	-0.598194	0.117906	-5.07348	3.91e-07	5.25e-06
ENSG00000135315	protein_coding	CEP162	227.002	0.603981	0.108462	5.56862	2.57e-08	5.2e-07
ENSG00000135324	protein_coding	MRAP2	400.829	-1.242	0.213864	-5.8074	6.35e-09	1.6e-07
ENSG00000135333	protein_coding	EPHA7	424.248	-0.86384	0.180389	-4.78876	1.68e-06	1.8e-05
ENSG00000135334	protein_coding	AKIRIN2	921.321	-0.53589	0.105321	-5.08817	3.62e-07	4.91e-06
ENSG00000135362	protein_coding	PRR5L	205.195	1.10916	0.245633	4.5155	6.32e-06	5.58e-05
ENSG00000135387	protein_coding	CAPRIN1	3530.81	-0.352477	0.0484032	-7.28211	3.29e-13	4.87e-11
ENSG00000135406	protein_coding	PRPH	15.4248	1.15799	0.249071	4.64922	3.33e-06	3.25e-05
ENSG00000135437	protein_coding	RDH5	14.6678	1.61935	0.258254	6.27039	3.6e-10	1.5e-08
ENSG00000135439	protein_coding	AGAP2	6068.83	-0.902667	0.184551	-4.89115	1e-06	1.16e-05
ENSG00000135454	protein_coding	B4GALNT1	1213.87	-0.923011	0.175562	-5.25747	1.46e-07	2.26e-06
ENSG00000135472	protein_coding	FAIM2	15098.5	-0.805468	0.170685	-4.71902	2.37e-06	2.42e-05
ENSG00000135482	protein_coding	ZC3H10	113.129	0.459533	0.0868207	5.29289	1.2e-07	1.92e-06
ENSG00000135486	protein_coding	HNRNPA1	6164.33	0.541905	0.11925	4.54426	5.51e-06	4.98e-05
ENSG00000135525	protein_coding	MAP7	2152.21	0.675131	0.134363	5.02467	5.04e-07	6.54e-06
ENSG00000135547	protein_coding	HEY2	147.348	1.11276	0.163653	6.79953	1.05e-11	8.06e-10
ENSG00000135617	protein_coding	PRADC1	272.579	-0.328701	0.0786239	-4.18067	2.91e-05	0.000207413
ENSG00000135622	protein_coding	SEMA4F	559.662	-0.896353	0.143632	-6.24064	4.36e-10	1.75e-08
ENSG00000135624	protein_coding	CCT7	2427.02	-0.38194	0.0694929	-5.4961	3.88e-08	7.33e-07
ENSG00000135625	protein_coding	EGR4	77.8197	-1.37524	0.301712	-4.55811	5.16e-06	4.71e-05
ENSG00000135631	protein_coding	RAB11FIP5	1033.42	-0.91718	0.143431	-6.39456	1.61e-10	7.77e-09
ENSG00000135636	protein_coding	DYSF	974.202	1.11913	0.250697	4.46406	8.04e-06	6.87e-05
ENSG00000135638	protein_coding	EMX1	224.452	-1.61982	0.361898	-4.47592	7.61e-06	6.55e-05
ENSG00000135709	protein_coding	KIAA0513	3920.82	-1.20887	0.190556	-6.34391	2.24e-10	1.01e-08
ENSG00000135749	protein_coding	PCNX2	830.995	-0.771267	0.125915	-6.12528	9.05e-10	3.22e-08
ENSG00000135750	protein_coding	KCNK1	882.761	-1.4242	0.183754	-7.75054	9.15e-15	2.73e-12
ENSG00000135773	protein_coding	CAPN9	74.3508	0.981359	0.220249	4.45568	8.36e-06	7.09e-05
ENSG00000135778	protein_coding	NTPCR	878.279	-0.345019	0.0632605	-5.45395	4.93e-08	8.99e-07
ENSG00000135900	protein_coding	MRPL44	335.182	-0.484361	0.0701911	-6.9006	5.18e-12	4.62e-10
ENSG00000135905	protein_coding	DOCK10	1511.43	0.995493	0.162086	6.14178	8.16e-10	2.95e-08
ENSG00000135912	protein_coding	TTLL4	546.766	0.767132	0.157977	4.85596	1.2e-06	1.36e-05
ENSG00000135913	protein_coding	USP37	111.877	0.741334	0.16917	4.38218	1.17e-05	9.52e-05
ENSG00000135925	protein_coding	WNT10A	17.431	-1.11964	0.27512	-4.06965	4.71e-05	0.000311707
ENSG00000135929	protein_coding	CYP27A1	794.67	0.91376	0.206316	4.42894	9.47e-06	7.87e-05
ENSG00000135930	protein_coding	EIF4E2	936.114	-0.357812	0.0640699	-5.58472	2.34e-08	4.82e-07
ENSG00000135931	protein_coding	ARMC9	441.518	-0.846201	0.143486	-5.89746	3.69e-09	1.03e-07
ENSG00000135932	protein_coding	CAB39	2288.4	-0.512064	0.0732156	-6.99392	2.67e-12	2.72e-10
ENSG00000135956	protein_coding	TMEM127	1530.67	-0.486988	0.113315	-4.29766	1.73e-05	0.000132405
ENSG00000135968	protein_coding	GCC2	1321.26	-0.563808	0.0901006	-6.25754	3.91e-10	1.6e-08
ENSG00000136003	protein_coding	ISCU	3341.46	-0.370113	0.080923	-4.57364	4.79e-06	4.42e-05
ENSG00000136014	protein_coding	USP44	28.4739	1.10724	0.203681	5.43613	5.44e-08	9.76e-07
ENSG00000136040	protein_coding	PLXNC1	791.927	-0.624945	0.124883	-5.00426	5.61e-07	7.15e-06
ENSG00000136045	protein_coding	PWP1	738.999	-0.308517	0.0650205	-4.74492	2.09e-06	2.17e-05
ENSG00000136098	protein_coding	NEK3	512.376	0.970508	0.19584	4.95561	7.21e-07	8.84e-06
ENSG00000136108	protein_coding	CKAP2	246.964	-0.69333	0.139701	-4.96296	6.94e-07	8.57e-06
ENSG00000136143	protein_coding	SUCLA2	1161.81	-0.821123	0.124638	-6.58809	4.46e-11	2.65e-09
ENSG00000136159	protein_coding	NUDT15	231.451	-0.410362	0.0903146	-4.5437	5.53e-06	4.99e-05
ENSG00000136261	protein_coding	BZW2	300.729	-0.773098	0.151284	-5.11025	3.22e-07	4.43e-06
ENSG00000136267	protein_coding	DGKB	1019.91	-1.16352	0.23719	-4.90545	9.32e-07	1.1e-05
ENSG00000136279	protein_coding	DBNL	1754.87	-0.315565	0.0600342	-5.25642	1.47e-07	2.27e-06
ENSG00000136295	protein_coding	TTYH3	1812.23	-0.762807	0.183588	-4.155	3.25e-05	0.00022868
ENSG00000136436	protein_coding	CALCOCO2	1602.69	0.562397	0.118139	4.76047	1.93e-06	2.03e-05
ENSG00000136451	protein_coding	VEZF1	824.015	0.92365	0.154332	5.98482	2.17e-09	6.65e-08
ENSG00000136518	protein_coding	ACTL6A	179.257	0.938345	0.18517	5.06747	4.03e-07	5.4e-06
ENSG00000136521	protein_coding	NDUFB5	1144.12	-0.707278	0.103746	-6.81738	9.27e-12	7.41e-10
ENSG00000136522	protein_coding	MRPL47	415.497	-0.447529	0.0730988	-6.12225	9.23e-10	3.27e-08
ENSG00000136531	protein_coding	SCN2A	3777.48	-1.27297	0.245216	-5.19122	2.09e-07	3.07e-06
ENSG00000136636	protein_coding	KCTD3	1247.9	0.593978	0.101142	5.87269	4.29e-09	1.17e-07
ENSG00000136699	protein_coding	SMPD4	887.196	0.302324	0.0706256	4.28065	1.86e-05	0.000141467
ENSG00000136738	protein_coding	STAM	727.213	-0.336666	0.073752	-4.56484	5e-06	4.58e-05
ENSG00000136810	protein_coding	TXN	1846.52	-0.278983	0.0684295	-4.07694	4.56e-05	0.000303657
ENSG00000136813	protein_coding	ECPAS	2890.64	-0.385441	0.0653792	-5.89546	3.74e-09	1.04e-07
ENSG00000136826	protein_coding	KLF4	293.765	1.37275	0.285422	4.80953	1.51e-06	1.65e-05
ENSG00000136827	protein_coding	TOR1A	684.671	-0.504685	0.0968695	-5.20995	1.89e-07	2.83e-06
ENSG00000136830	protein_coding	NIBAN2	686.446	0.717297	0.148864	4.81849	1.45e-06	1.59e-05
ENSG00000136854	protein_coding	STXBP1	10782	-1.21795	0.228033	-5.34109	9.24e-08	1.53e-06
ENSG00000136861	protein_coding	CDK5RAP2	1224.99	0.465388	0.112057	4.15315	3.28e-05	0.000230174
ENSG00000136867	protein_coding	SLC31A2	25.6107	1.70322	0.299376	5.68925	1.28e-08	2.87e-07
ENSG00000136883	protein_coding	KIF12	83.6555	-1.17004	0.256365	-4.56397	5.02e-06	4.59e-05
ENSG00000136891	protein_coding	TEX10	413.85	0.313459	0.0770239	4.06963	4.71e-05	0.000311707
ENSG00000136925	protein_coding	TSTD2	198.834	0.470097	0.113297	4.14923	3.34e-05	0.000233269
ENSG00000136928	protein_coding	GABBR2	5069.4	-1.37459	0.281961	-4.87512	1.09e-06	1.25e-05
ENSG00000136930	protein_coding	PSMB7	1907.78	-0.537964	0.0745973	-7.21157	5.53e-13	7.64e-11
ENSG00000136935	protein_coding	GOLGA1	614.776	0.339346	0.0585393	5.79689	6.76e-09	1.7e-07
ENSG00000136950	protein_coding	ARPC5L	1065.83	-0.960146	0.131457	-7.30389	2.8e-13	4.36e-11
ENSG00000136960	protein_coding	ENPP2	3812.51	1.1506	0.274226	4.19581	2.72e-05	0.000195886
ENSG00000136986	protein_coding	DERL1	828.52	-0.300674	0.0743086	-4.04629	5.2e-05	0.00033956
ENSG00000136997	protein_coding	MYC	161.606	1.10748	0.257408	4.30244	1.69e-05	0.000130023
ENSG00000136999	protein_coding	CCN3	665.277	-0.993643	0.232854	-4.26724	1.98e-05	0.000148571
ENSG00000137038	protein_coding	DMAC1	726.819	-0.399178	0.075871	-5.26127	1.43e-07	2.22e-06
ENSG00000137040	protein_coding	RANBP6	694.214	-0.690111	0.095988	-7.18956	6.5e-13	8.83e-11
ENSG00000137075	protein_coding	RNF38	1182.73	-0.395192	0.0853086	-4.6325	3.61e-06	3.49e-05
ENSG00000137076	protein_coding	TLN1	2297.59	0.651031	0.146446	4.44555	8.77e-06	7.38e-05
ENSG00000137100	protein_coding	DCTN3	1012.72	-0.625991	0.0844434	-7.41315	1.23e-13	2.28e-11
ENSG00000137103	protein_coding	TMEM8B	1335.92	-0.406748	0.0819664	-4.96238	6.96e-07	8.59e-06
ENSG00000137142	protein_coding	IGFBPL1	125.859	-1.02196	0.188844	-5.41167	6.24e-08	1.09e-06
ENSG00000137168	protein_coding	PPIL1	576.555	-0.529656	0.087876	-6.02731	1.67e-09	5.35e-08
ENSG00000137177	protein_coding	KIF13A	1074.92	0.627069	0.13327	4.70524	2.54e-06	2.57e-05
ENSG00000137185	protein_coding	ZSCAN9	163.757	0.833467	0.111993	7.44214	9.91e-14	1.87e-11
ENSG00000137216	protein_coding	TMEM63B	1049.83	-0.41284	0.101228	-4.0783	4.54e-05	0.000302273
ENSG00000137221	protein_coding	TJAP1	1058.55	0.977621	0.189351	5.16302	2.43e-07	3.48e-06
ENSG00000137267	protein_coding	TUBB2A	4292.15	-1.0597	0.206666	-5.12758	2.93e-07	4.08e-06
ENSG00000137269	protein_coding	LRRC1	245.825	1.21832	0.178193	6.83706	8.08e-12	6.64e-10
ENSG00000137337	protein_coding	MDC1	790.643	0.477943	0.106247	4.49843	6.85e-06	5.98e-05
ENSG00000137409	protein_coding	MTCH1	6846.85	-0.508303	0.0894062	-5.68532	1.31e-08	2.92e-07
ENSG00000137478	protein_coding	FCHSD2	1305.25	0.524786	0.121191	4.33024	1.49e-05	0.000116485
ENSG00000137486	protein_coding	ARRB1	1703.73	-0.450245	0.0945245	-4.76326	1.9e-06	2.01e-05
ENSG00000137497	protein_coding	NUMA1	2312.82	0.615211	0.0867679	7.0903	1.34e-12	1.6e-10
ENSG00000137504	protein_coding	CREBZF	1883.79	0.613033	0.113661	5.39353	6.91e-08	1.19e-06
ENSG00000137522	protein_coding	RNF121	297.743	-0.385544	0.0797656	-4.83346	1.34e-06	1.49e-05
ENSG00000137547	protein_coding	MRPL15	455.263	-0.617806	0.123917	-4.98563	6.18e-07	7.76e-06
ENSG00000137563	protein_coding	GGH	198.9	-0.647464	0.157874	-4.10115	4.11e-05	0.000277952
ENSG00000137710	protein_coding	RDX	2004.33	0.642249	0.153529	4.18325	2.87e-05	0.000205484
ENSG00000137713	protein_coding	PPP2R1B	450.903	0.573737	0.141277	4.06108	4.88e-05	0.000321598
ENSG00000137726	protein_coding	FXYD6	2497.87	-0.895187	0.160986	-5.56065	2.69e-08	5.39e-07
ENSG00000137727	protein_coding	ARHGAP20	415.894	-0.85474	0.181752	-4.70279	2.57e-06	2.59e-05
ENSG00000137764	protein_coding	MAP2K5	433.837	-0.706563	0.0964742	-7.32385	2.41e-13	3.85e-11
ENSG00000137806	protein_coding	NDUFAF1	367.586	-0.385877	0.095797	-4.02807	5.62e-05	0.000363901
ENSG00000137819	protein_coding	PAQR5	76.7016	1.03977	0.235022	4.42415	9.68e-06	8.03e-05
ENSG00000137821	protein_coding	LRRC49	558.242	-0.513471	0.0974815	-5.26737	1.38e-07	2.16e-06
ENSG00000137825	protein_coding	ITPKA	473.647	-1.29544	0.281799	-4.59705	4.29e-06	4.03e-05
ENSG00000137831	protein_coding	UACA	662.094	1.13889	0.167482	6.8001	1.05e-11	8.05e-10
ENSG00000137834	protein_coding	SMAD6	131.649	1.23533	0.254793	4.84837	1.24e-06	1.4e-05
ENSG00000137843	protein_coding	PAK6	909.919	-0.832171	0.1626	-5.11792	3.09e-07	4.28e-06
ENSG00000137871	protein_coding	ZNF280D	715.846	0.70677	0.131356	5.38059	7.42e-08	1.27e-06
ENSG00000137878	protein_coding	GCOM1	12.228	1.57879	0.345316	4.57201	4.83e-06	4.45e-05
ENSG00000137947	protein_coding	GTF2B	437.883	-0.282163	0.0614703	-4.59023	4.43e-06	4.14e-05
ENSG00000137975	protein_coding	CLCA2	15.238	1.50694	0.334342	4.5072	6.57e-06	5.78e-05
ENSG00000137996	protein_coding	RTCA	658.804	-0.516833	0.0731862	-7.06189	1.64e-12	1.86e-10
ENSG00000138018	protein_coding	SELENOI	1064.92	-0.568268	0.124989	-4.54655	5.45e-06	4.94e-05
ENSG00000138028	protein_coding	CGREF1	758.555	-1.07316	0.209112	-5.13196	2.87e-07	4e-06
ENSG00000138030	protein_coding	KHK	110.895	-0.633628	0.108049	-5.86427	4.51e-09	1.21e-07
ENSG00000138035	protein_coding	PNPT1	631.681	0.4785	0.11891	4.02404	5.72e-05	0.000369428
ENSG00000138069	protein_coding	RAB1A	2379.43	-0.517821	0.0760002	-6.81342	9.53e-12	7.54e-10
ENSG00000138071	protein_coding	ACTR2	3967.25	-0.625692	0.087558	-7.14603	8.93e-13	1.16e-10
ENSG00000138078	protein_coding	PREPL	8870.75	-0.813555	0.169324	-4.80472	1.55e-06	1.69e-05
ENSG00000138083	protein_coding	SIX3	39.2696	4.04879	0.816412	4.95925	7.08e-07	8.7e-06
ENSG00000138095	protein_coding	LRPPRC	2626.42	-0.348244	0.0851624	-4.08917	4.33e-05	0.000290286
ENSG00000138101	protein_coding	DTNB	768.016	-0.792282	0.150353	-5.26949	1.37e-07	2.14e-06
ENSG00000138138	protein_coding	ATAD1	1363.61	-0.439585	0.0722438	-6.08473	1.17e-09	3.96e-08
ENSG00000138152	protein_coding	BTBD16	55.85	1.2302	0.305182	4.03105	5.55e-05	0.00035983
ENSG00000138175	protein_coding	ARL3	1499.44	-0.478494	0.0782605	-6.11412	9.71e-10	3.42e-08
ENSG00000138190	protein_coding	EXOC6	403.543	-0.704966	0.118468	-5.95068	2.67e-09	7.87e-08
ENSG00000138193	protein_coding	PLCE1	632.451	0.849367	0.124302	6.8331	8.31e-12	6.79e-10
ENSG00000138207	protein_coding	RBP4	653.808	-0.828193	0.172831	-4.79191	1.65e-06	1.78e-05
ENSG00000138231	protein_coding	DBR1	161.068	0.431477	0.0850351	5.07411	3.89e-07	5.24e-06
ENSG00000138303	protein_coding	ASCC1	616.708	0.493153	0.109717	4.49476	6.96e-06	6.05e-05
ENSG00000138311	protein_coding	ZNF365	1852.08	-0.951225	0.169613	-5.60819	2.04e-08	4.3e-07
ENSG00000138346	protein_coding	DNA2	102.752	0.645525	0.156348	4.12878	3.65e-05	0.000251087
ENSG00000138376	protein_coding	BARD1	127.988	0.781068	0.188787	4.13731	3.51e-05	0.000243765
ENSG00000138378	protein_coding	STAT4	206.759	-1.28341	0.25864	-4.96216	6.97e-07	8.59e-06
ENSG00000138381	protein_coding	ASNSD1	416.57	-0.459891	0.0790709	-5.81619	6.02e-09	1.53e-07
ENSG00000138385	protein_coding	SSB	1213.4	-0.230919	0.0547742	-4.21584	2.49e-05	0.000181321
ENSG00000138430	protein_coding	OLA1	2326.1	-0.929523	0.12034	-7.72411	1.13e-14	3.27e-12
ENSG00000138434	protein_coding	ITPRID2	3635.7	0.691922	0.123276	5.6128	1.99e-08	4.2e-07
ENSG00000138435	protein_coding	CHRNA1	41.8116	-1.68799	0.35614	-4.73969	2.14e-06	2.21e-05
ENSG00000138442	protein_coding	WDR12	431.392	-0.648468	0.102633	-6.31832	2.64e-10	1.15e-08
ENSG00000138443	protein_coding	ABI2	4465.41	-0.561409	0.106264	-5.28317	1.27e-07	2.01e-06
ENSG00000138468	protein_coding	SENP7	647.532	0.570848	0.12156	4.69603	2.65e-06	2.67e-05
ENSG00000138606	protein_coding	SHF	371.799	-0.730958	0.1613	-4.53165	5.85e-06	5.23e-05
ENSG00000138617	protein_coding	PARP16	144.212	0.464583	0.0767297	6.05479	1.41e-09	4.62e-08
ENSG00000138629	protein_coding	UBL7	883.352	-0.681591	0.102147	-6.67262	2.51e-11	1.66e-09
ENSG00000138639	protein_coding	ARHGAP24	282.792	-0.705191	0.168577	-4.1832	2.87e-05	0.000205484
ENSG00000138646	protein_coding	HERC5	163.739	0.865994	0.184204	4.70127	2.59e-06	2.61e-05
ENSG00000138658	protein_coding	ZGRF1	137.165	1.13897	0.190336	5.98401	2.18e-09	6.68e-08
ENSG00000138660	protein_coding	AP1AR	490.299	-0.489935	0.101509	-4.82654	1.39e-06	1.54e-05
ENSG00000138663	protein_coding	COPS4	856.943	-0.855288	0.102967	-8.3064	9.86e-17	6.64e-14
ENSG00000138686	protein_coding	BBS7	641.034	-0.633793	0.110985	-5.71062	1.13e-08	2.58e-07
ENSG00000138698	protein_coding	RAP1GDS1	1899.21	-0.785366	0.0976538	-8.04235	8.81e-16	4.22e-13
ENSG00000138735	protein_coding	PDE5A	208.968	0.530263	0.12574	4.21715	2.47e-05	0.000180421
ENSG00000138750	protein_coding	NUP54	523.506	0.656913	0.131496	4.99568	5.86e-07	7.42e-06
ENSG00000138757	protein_coding	G3BP2	3833.01	-0.969916	0.137595	-7.04907	1.8e-12	2e-10
ENSG00000138758	protein_coding	SEPTIN11	2612.19	-0.48054	0.0861512	-5.57787	2.43e-08	4.99e-07
ENSG00000138767	protein_coding	CNOT6L	614.392	0.482087	0.0985842	4.8901	1.01e-06	1.17e-05
ENSG00000138814	protein_coding	PPP3CA	5519.3	-1.10209	0.193631	-5.6917	1.26e-08	2.84e-07
ENSG00000138835	protein_coding	RGS3	416.156	0.524606	0.13	4.03545	5.45e-05	0.000353877
ENSG00000138867	protein_coding	GUCD1	650.811	0.385732	0.0937367	4.11506	3.87e-05	0.000264078
ENSG00000138944	protein_coding	SHISAL1	2077.17	-0.889626	0.21072	-4.22184	2.42e-05	0.000177282
ENSG00000139112	protein_coding	GABARAPL1	7042.9	-1.08043	0.110854	-9.74636	1.91e-22	3.02e-18
ENSG00000139116	protein_coding	KIF21A	2461.3	-0.739175	0.119899	-6.16499	7.05e-10	2.62e-08
ENSG00000139131	protein_coding	YARS2	160.537	-0.514688	0.0867963	-5.92984	3.03e-09	8.73e-08
ENSG00000139146	protein_coding	SINHCAF	66.4318	0.992874	0.244754	4.05662	4.98e-05	0.000327054
ENSG00000139174	protein_coding	PRICKLE1	217.768	-0.899368	0.196782	-4.57037	4.87e-06	4.48e-05
ENSG00000139180	protein_coding	NDUFA9	432.459	-0.637016	0.103968	-6.12703	8.95e-10	3.19e-08
ENSG00000139182	protein_coding	CLSTN3	3998.13	-1.21	0.245173	-4.93528	8e-07	9.65e-06
ENSG00000139218	protein_coding	SCAF11	1225.46	0.408928	0.0917935	4.45487	8.39e-06	7.12e-05
ENSG00000139220	protein_coding	PPFIA2	1057.76	-0.580754	0.141923	-4.09204	4.28e-05	0.00028726
ENSG00000139263	protein_coding	LRIG3	139.89	1.21177	0.171451	7.06774	1.57e-12	1.8e-10
ENSG00000139289	protein_coding	PHLDA1	705.815	0.578917	0.134658	4.29916	1.71e-05	0.000131735
ENSG00000139292	protein_coding	LGR5	216.216	1.62633	0.263724	6.16681	6.97e-10	2.6e-08
ENSG00000139318	protein_coding	DUSP6	747.269	-0.727635	0.143037	-5.08703	3.64e-07	4.93e-06
ENSG00000139323	protein_coding	POC1B	542.647	0.713714	0.145184	4.91594	8.84e-07	1.05e-05
ENSG00000139350	protein_coding	NEDD1	163.79	0.909404	0.167982	5.4137	6.17e-08	1.08e-06
ENSG00000139352	protein_coding	ASCL1	306.087	0.958756	0.16536	5.798	6.71e-09	1.69e-07
ENSG00000139364	protein_coding	TMEM132B	1746.48	-0.567755	0.139483	-4.07043	4.69e-05	0.000310918
ENSG00000139370	protein_coding	SLC15A4	391.483	0.634604	0.103514	6.1306	8.75e-10	3.13e-08
ENSG00000139405	protein_coding	RITA1	327.088	-0.80074	0.152578	-5.24806	1.54e-07	2.35e-06
ENSG00000139437	protein_coding	TCHP	533.824	0.492498	0.0857804	5.74138	9.39e-09	2.22e-07
ENSG00000139505	protein_coding	MTMR6	1126.11	-0.522098	0.100933	-5.1727	2.31e-07	3.34e-06
ENSG00000139567	protein_coding	ACVRL1	327.07	0.925105	0.217823	4.24704	2.17e-05	0.000161004
ENSG00000139626	protein_coding	ITGB7	10.8669	1.15348	0.277991	4.14933	3.33e-05	0.000233225
ENSG00000139629	protein_coding	GALNT6	170.657	1.19759	0.25281	4.73713	2.17e-06	2.24e-05
ENSG00000139651	protein_coding	ZNF740	636.102	0.263203	0.0622134	4.23065	2.33e-05	0.000171308
ENSG00000139668	protein_coding	WDFY2	404.661	0.748005	0.149233	5.01234	5.38e-07	6.91e-06
ENSG00000139697	protein_coding	SBNO1	1193.98	-0.536569	0.0875994	-6.12526	9.05e-10	3.22e-08
ENSG00000139719	protein_coding	VPS33A	341.065	-0.35152	0.0717979	-4.89597	9.78e-07	1.14e-05
ENSG00000139726	protein_coding	DENR	795.97	-0.677434	0.103328	-6.55617	5.52e-11	3.16e-09
ENSG00000139737	protein_coding	SLAIN1	2776.8	1.00139	0.215591	4.64484	3.4e-06	3.31e-05
ENSG00000139767	protein_coding	SRRM4	1314.76	-1.14762	0.237848	-4.825	1.4e-06	1.55e-05
ENSG00000139800	protein_coding	ZIC5	134.694	0.786403	0.193503	4.06403	4.82e-05	0.000318116
ENSG00000139874	protein_coding	SSTR1	440.7	-1.2343	0.260667	-4.73516	2.19e-06	2.25e-05
ENSG00000139946	protein_coding	PELI2	316.491	0.722483	0.124752	5.79135	6.98e-09	1.74e-07
ENSG00000139970	protein_coding	RTN1	12583.9	-1.24994	0.199306	-6.27149	3.58e-10	1.49e-08
ENSG00000139971	protein_coding	ARMH4	169.917	-0.564025	0.119239	-4.73019	2.24e-06	2.3e-05
ENSG00000139973	protein_coding	SYT16	1515.09	-1.13004	0.241845	-4.6726	2.97e-06	2.94e-05
ENSG00000139977	protein_coding	NAA30	660.221	-0.529251	0.085762	-6.17117	6.78e-10	2.55e-08
ENSG00000139998	protein_coding	RAB15	2684.34	-1.60074	0.191401	-8.36329	6.1e-17	4.49e-14
ENSG00000140009	protein_coding	ESR2	26.1484	0.686225	0.151632	4.5256	6.02e-06	5.36e-05
ENSG00000140015	protein_coding	KCNH5	233.317	-1.37212	0.3174	-4.323	1.54e-05	0.000120043
ENSG00000140043	protein_coding	PTGR2	48.5904	0.609491	0.138489	4.40099	1.08e-05	8.83e-05
ENSG00000140254	protein_coding	DUOXA1	6.48	1.59056	0.271119	5.86666	4.45e-09	1.2e-07
ENSG00000140262	protein_coding	TCF12	1288.65	0.747479	0.137359	5.44179	5.27e-08	9.49e-07
ENSG00000140265	protein_coding	ZSCAN29	378.287	0.415273	0.0930058	4.46502	8.01e-06	6.84e-05
ENSG00000140280	protein_coding	LYSMD2	459.355	-0.818782	0.146344	-5.5949	2.21e-08	4.6e-07
ENSG00000140284	protein_coding	SLC27A2	94.4267	-1.15528	0.201037	-5.74662	9.1e-09	2.17e-07
ENSG00000140287	protein_coding	HDC	7.12984	-1.87427	0.40932	-4.57899	4.67e-06	4.33e-05
ENSG00000140299	protein_coding	BNIP2	732.214	0.557953	0.0937104	5.95402	2.62e-09	7.76e-08
ENSG00000140400	protein_coding	MAN2C1	1124.24	0.461749	0.103279	4.4709	7.79e-06	6.68e-05
ENSG00000140403	protein_coding	DNAJA4	2636.05	-0.815824	0.123931	-6.58286	4.61e-11	2.72e-09
ENSG00000140450	protein_coding	ARRDC4	924.383	1.45446	0.186309	7.80669	5.87e-15	1.9e-12
ENSG00000140455	protein_coding	USP3	188.681	0.553913	0.13078	4.23546	2.28e-05	0.000168266
ENSG00000140465	protein_coding	CYP1A1	26.5214	-2.06662	0.370753	-5.57412	2.49e-08	5.07e-07
ENSG00000140471	protein_coding	LINS1	210.761	0.418324	0.0873454	4.7893	1.67e-06	1.8e-05
ENSG00000140479	protein_coding	PCSK6	496.889	1.56793	0.257058	6.09949	1.06e-09	3.67e-08
ENSG00000140525	protein_coding	FANCI	126.338	0.515234	0.125967	4.09023	4.31e-05	0.000289205
ENSG00000140575	protein_coding	IQGAP1	2041.96	0.763453	0.16326	4.67629	2.92e-06	2.9e-05
ENSG00000140577	protein_coding	CRTC3	781.546	0.620322	0.11113	5.58197	2.38e-08	4.89e-07
ENSG00000140632	protein_coding	GLYR1	2589.45	-0.350893	0.0787985	-4.45305	8.47e-06	7.16e-05
ENSG00000140740	protein_coding	UQCRC2	2937.49	-0.468016	0.064829	-7.21923	5.23e-13	7.36e-11
ENSG00000140743	protein_coding	CDR2	375.157	-0.545191	0.124382	-4.38319	1.17e-05	9.48e-05
ENSG00000140750	protein_coding	ARHGAP17	654.339	0.809182	0.0986517	8.20241	2.36e-16	1.33e-13
ENSG00000140795	protein_coding	MYLK3	38.6774	2.34415	0.422178	5.5525	2.82e-08	5.61e-07
ENSG00000140798	protein_coding	ABCC12	127.701	-1.6421	0.325277	-5.0483	4.46e-07	5.88e-06
ENSG00000140807	protein_coding	NKD1	571.501	0.842169	0.173734	4.84747	1.25e-06	1.41e-05
ENSG00000140829	protein_coding	DHX38	742.275	0.395484	0.0789089	5.01191	5.39e-07	6.92e-06
ENSG00000140854	protein_coding	KATNB1	619.41	-0.623435	0.145992	-4.27034	1.95e-05	0.000146973
ENSG00000140873	protein_coding	ADAMTS18	149.681	1.77419	0.318277	5.57437	2.48e-08	5.06e-07
ENSG00000140945	protein_coding	CDH13	440.853	-1.0372	0.248767	-4.16936	3.05e-05	0.000216375
ENSG00000140955	protein_coding	ADAD2	13.793	-2.44278	0.425465	-5.74144	9.39e-09	2.22e-07
ENSG00000140987	protein_coding	ZSCAN32	287.843	0.542716	0.0963546	5.63248	1.78e-08	3.8e-07
ENSG00000140992	protein_coding	PDPK1	1055.35	-0.722697	0.122793	-5.88551	3.97e-09	1.09e-07
ENSG00000141030	protein_coding	COPS3	857.035	-0.499555	0.0696819	-7.16909	7.55e-13	1e-10
ENSG00000141068	protein_coding	KSR1	838.608	0.531482	0.0971342	5.47163	4.46e-08	8.23e-07
ENSG00000141098	protein_coding	GFOD2	565.164	-0.680643	0.11709	-5.813	6.14e-09	1.56e-07
ENSG00000141198	protein_coding	TOM1L1	133.281	-0.620752	0.137059	-4.5291	5.92e-06	5.28e-05
ENSG00000141232	protein_coding	TOB1	968.458	0.892952	0.163026	5.47735	4.32e-08	8.03e-07
ENSG00000141252	protein_coding	VPS53	1499.83	-0.637286	0.125192	-5.09046	3.57e-07	4.85e-06
ENSG00000141279	protein_coding	NPEPPS	2246.77	-0.472079	0.0982434	-4.8052	1.55e-06	1.68e-05
ENSG00000141314	protein_coding	RHBDL3	542.081	-0.537119	0.129897	-4.13496	3.55e-05	0.000245684
ENSG00000141338	protein_coding	ABCA8	1100.02	1.59034	0.27052	5.87881	4.13e-09	1.13e-07
ENSG00000141367	protein_coding	CLTC	7768.43	-0.772834	0.0922291	-8.3795	5.32e-17	4.1e-14
ENSG00000141380	protein_coding	SS18	997.291	0.607179	0.0872629	6.95804	3.45e-12	3.29e-10
ENSG00000141384	protein_coding	TAF4B	167.018	-0.782602	0.14444	-5.41819	6.02e-08	1.06e-06
ENSG00000141385	protein_coding	AFG3L2	469.67	-0.491767	0.100729	-4.88207	1.05e-06	1.21e-05
ENSG00000141425	protein_coding	RPRD1A	2319.67	-0.396844	0.0810791	-4.89453	9.85e-07	1.15e-05
ENSG00000141433	protein_coding	ADCYAP1	352.35	-1.22026	0.270334	-4.5139	6.36e-06	5.62e-05
ENSG00000141458	protein_coding	NPC1	1289.2	1.02337	0.192105	5.32713	9.98e-08	1.63e-06
ENSG00000141485	protein_coding	SLC13A5	147.545	-1.0182	0.213306	-4.77344	1.81e-06	1.92e-05
ENSG00000141519	protein_coding	CCDC40	165.917	0.87896	0.178588	4.92173	8.58e-07	1.02e-05
ENSG00000141524	protein_coding	TMC6	814.874	1.12576	0.229418	4.90701	9.25e-07	1.09e-05
ENSG00000141540	protein_coding	TTYH2	2522.63	0.954578	0.210699	4.53053	5.88e-06	5.25e-05
ENSG00000141569	protein_coding	TRIM65	361.072	0.514962	0.105774	4.86849	1.12e-06	1.28e-05
ENSG00000141622	protein_coding	RNF165	527.378	-1.13215	0.19536	-5.79519	6.82e-09	1.71e-07
ENSG00000141627	protein_coding	DYM	831.668	-0.236369	0.0554609	-4.2619	2.03e-05	0.000151629
ENSG00000141655	protein_coding	TNFRSF11A	148.528	-1.27358	0.194285	-6.55522	5.56e-11	3.18e-09
ENSG00000141698	protein_coding	NT5C3B	1118.1	-0.518032	0.121453	-4.26528	2e-05	0.000149629
ENSG00000141750	protein_coding	STAC2	713.534	-1.17918	0.238528	-4.94357	7.67e-07	9.33e-06
ENSG00000141759	protein_coding	TXNL4A	1181.15	-0.627138	0.0964895	-6.49955	8.06e-11	4.33e-09
ENSG00000141873	protein_coding	SLC39A3	188.109	-0.944924	0.171423	-5.51224	3.54e-08	6.8e-07
ENSG00000141934	protein_coding	PLPP2	403.268	1.25898	0.254106	4.95455	7.25e-07	8.89e-06
ENSG00000142149	protein_coding	HUNK	129.346	-1.41317	0.213843	-6.60843	3.88e-11	2.37e-09
ENSG00000142168	protein_coding	SOD1	5715.23	-0.438925	0.0808783	-5.42698	5.73e-08	1.02e-06
ENSG00000142173	protein_coding	COL6A2	356.093	1.48543	0.32225	4.60954	4.04e-06	3.83e-05
ENSG00000142185	protein_coding	TRPM2	509.428	-0.816838	0.141193	-5.78526	7.24e-09	1.79e-07
ENSG00000142192	protein_coding	APP	28404.4	-0.394986	0.0955178	-4.13521	3.55e-05	0.000245541
ENSG00000142197	protein_coding	DOP1B	377.065	-0.790705	0.101482	-7.79155	6.62e-15	2.05e-12
ENSG00000142230	protein_coding	SAE1	1301.08	-0.67691	0.103438	-6.54409	5.99e-11	3.38e-09
ENSG00000142233	protein_coding	NTN5	42.6911	0.821911	0.150937	5.4454	5.17e-08	9.34e-07
ENSG00000142408	protein_coding	CACNG8	2373.35	-1.015	0.220671	-4.5996	4.23e-06	3.99e-05
ENSG00000142530	protein_coding	GARIN5A	77.7358	-0.836702	0.157075	-5.32675	1e-07	1.63e-06
ENSG00000142634	protein_coding	EFHD2	2332.11	-1.00096	0.193308	-5.17806	2.24e-07	3.26e-06
ENSG00000142686	protein_coding	C1orf216	1809.95	-1.35961	0.173317	-7.84464	4.34e-15	1.53e-12
ENSG00000142733	protein_coding	MAP3K6	304.194	0.86746	0.205878	4.21347	2.51e-05	0.000183049
ENSG00000142798	protein_coding	HSPG2	180.733	0.893845	0.207359	4.31063	1.63e-05	0.000125944
ENSG00000142875	protein_coding	PRKACB	7882.07	-0.627086	0.126787	-4.94597	7.58e-07	9.23e-06
ENSG00000142910	protein_coding	TINAGL1	324.257	1.02439	0.220725	4.64101	3.47e-06	3.37e-05
ENSG00000143013	protein_coding	LMO4	3947.26	-1.10073	0.176536	-6.23515	4.51e-10	1.8e-08
ENSG00000143067	protein_coding	ZNF697	95.6874	-0.855034	0.167659	-5.09983	3.4e-07	4.65e-06
ENSG00000143093	protein_coding	STRIP1	884.738	-0.435335	0.0761466	-5.71706	1.08e-08	2.5e-07
ENSG00000143106	protein_coding	PSMA5	993.428	-0.546561	0.105984	-5.15702	2.51e-07	3.58e-06
ENSG00000143126	protein_coding	CELSR2	4514.77	-0.517784	0.122307	-4.23348	2.3e-05	0.000169517
ENSG00000143153	protein_coding	ATP1B1	9993.71	-0.98174	0.16964	-5.7872	7.16e-09	1.78e-07
ENSG00000143155	protein_coding	TIPRL	975.23	-0.655874	0.0915581	-7.16347	7.87e-13	1.04e-10
ENSG00000143156	protein_coding	NME7	155.541	-0.504885	0.11232	-4.49505	6.96e-06	6.05e-05
ENSG00000143158	protein_coding	MPC2	1293.1	-0.625519	0.0964865	-6.48297	8.99e-11	4.74e-09
ENSG00000143164	protein_coding	DCAF6	1958.54	-1.15028	0.164243	-7.00357	2.5e-12	2.58e-10
ENSG00000143198	protein_coding	MGST3	2793.59	-0.397922	0.073517	-5.41266	6.21e-08	1.09e-06
ENSG00000143207	protein_coding	COP1	478.986	-0.332713	0.0709369	-4.69026	2.73e-06	2.73e-05
ENSG00000143258	protein_coding	USP21	697.733	0.405197	0.0610659	6.6354	3.24e-11	2.04e-09
ENSG00000143303	protein_coding	METTL25B	318.196	0.69156	0.12573	5.50037	3.79e-08	7.18e-07
ENSG00000143355	protein_coding	LHX9	18.2866	2.15144	0.502619	4.28045	1.87e-05	0.000141561
ENSG00000143375	protein_coding	CGN	153.294	0.632851	0.148096	4.27326	1.93e-05	0.00014544
ENSG00000143379	protein_coding	SETDB1	343.582	0.415357	0.077451	5.36283	8.19e-08	1.38e-06
ENSG00000143393	protein_coding	PI4KB	1539.75	0.226203	0.0465435	4.86002	1.17e-06	1.33e-05
ENSG00000143409	protein_coding	MINDY1	441.312	0.975039	0.169188	5.76304	8.26e-09	2.01e-07
ENSG00000143412	protein_coding	ANXA9	111.833	0.865592	0.200475	4.31771	1.58e-05	0.000122574
ENSG00000143416	protein_coding	SELENBP1	1003.08	0.606656	0.145929	4.1572	3.22e-05	0.000226892
ENSG00000143418	protein_coding	CERS2	825.292	0.921868	0.178182	5.17373	2.29e-07	3.32e-06
ENSG00000143420	protein_coding	ENSA	4303.57	-0.683524	0.111098	-6.15244	7.63e-10	2.79e-08
ENSG00000143437	protein_coding	ARNT	723.559	0.469826	0.0846737	5.54866	2.88e-08	5.71e-07
ENSG00000143473	protein_coding	KCNH1	75.5911	-1.60921	0.270217	-5.95523	2.6e-09	7.71e-08
ENSG00000143486	protein_coding	EIF2D	728.3	0.485151	0.0796424	6.09162	1.12e-09	3.83e-08
ENSG00000143499	protein_coding	SMYD2	793.381	-1.35397	0.160258	-8.44868	2.95e-17	2.59e-14
ENSG00000143507	protein_coding	DUSP10	134.373	0.786902	0.190544	4.12976	3.63e-05	0.000250443
ENSG00000143537	protein_coding	ADAM15	1082.85	0.603906	0.135432	4.45912	8.23e-06	7e-05
ENSG00000143549	protein_coding	TPM3	4551.1	-0.466413	0.112881	-4.13191	3.6e-05	0.000248555
ENSG00000143578	protein_coding	CREB3L4	75.0229	1.074	0.221267	4.85386	1.21e-06	1.37e-05
ENSG00000143633	protein_coding	C1orf131	158.477	0.355849	0.08165	4.35822	1.31e-05	0.000104273
ENSG00000143727	protein_coding	ACP1	1515.06	-0.647204	0.0784863	-8.24608	1.64e-16	9.96e-14
ENSG00000143740	protein_coding	SNAP47	734.308	-0.688718	0.124571	-5.52872	3.23e-08	6.3e-07
ENSG00000143772	protein_coding	ITPKB	4811.96	0.943251	0.163822	5.7578	8.52e-09	2.06e-07
ENSG00000143786	protein_coding	CNIH3	408.519	-0.857314	0.155982	-5.49622	3.88e-08	7.33e-07
ENSG00000143815	protein_coding	LBR	468.792	0.850525	0.144204	5.89809	3.68e-09	1.03e-07
ENSG00000143842	protein_coding	SOX13	535.422	0.896313	0.0896341	9.99969	1.53e-23	4.84e-19
ENSG00000143847	protein_coding	PPFIA4	1560.84	-1.04409	0.195847	-5.33118	9.76e-08	1.6e-06
ENSG00000143850	protein_coding	PLEKHA6	1778.73	-0.513166	0.124844	-4.11047	3.95e-05	0.000268512
ENSG00000143869	protein_coding	GDF7	31.5613	-1.43888	0.342135	-4.2056	2.6e-05	0.00018861
ENSG00000143933	protein_coding	CALM2	20305.7	-0.497096	0.117597	-4.22712	2.37e-05	0.00017357
ENSG00000143952	protein_coding	VPS54	475.384	0.513829	0.108229	4.74763	2.06e-06	2.15e-05
ENSG00000143971	protein_coding	ETAA1	261.805	0.458613	0.0881327	5.20366	1.95e-07	2.91e-06
ENSG00000143995	protein_coding	MEIS1	229.442	1.3095	0.201051	6.51326	7.35e-11	4.02e-09
ENSG00000144026	protein_coding	ZNF514	455.82	0.440101	0.0856337	5.13934	2.76e-07	3.88e-06
ENSG00000144031	protein_coding	ANKRD53	15.7824	1.14331	0.179995	6.3519	2.13e-10	9.72e-09
ENSG00000144118	protein_coding	RALB	1507.84	-0.701776	0.101958	-6.88298	5.86e-12	5.11e-10
ENSG00000144120	protein_coding	TMEM177	157.646	-0.731366	0.13344	-5.48087	4.23e-08	7.89e-07
ENSG00000144191	protein_coding	CNGA3	64.1922	2.07438	0.375024	5.53132	3.18e-08	6.23e-07
ENSG00000144218	protein_coding	AFF3	824.577	-0.930304	0.143321	-6.49105	8.52e-11	4.55e-09
ENSG00000144290	protein_coding	SLC4A10	1927.94	-1.60498	0.285631	-5.61906	1.92e-08	4.07e-07
ENSG00000144320	protein_coding	LNPK	896.135	-0.44593	0.102493	-4.35082	1.36e-05	0.000107289
ENSG00000144331	protein_coding	ZNF385B	416.344	-1.35138	0.212527	-6.35861	2.04e-10	9.36e-09
ENSG00000144369	protein_coding	FAM171B	3855.14	-0.738337	0.164422	-4.4905	7.11e-06	6.15e-05
ENSG00000144406	protein_coding	UNC80	2204.2	-0.983295	0.189722	-5.18283	2.19e-07	3.19e-06
ENSG00000144426	protein_coding	NBEAL1	325.557	0.523811	0.122568	4.27362	1.92e-05	0.000145338
ENSG00000144445	protein_coding	KANSL1L	482.54	0.348081	0.074905	4.64696	3.37e-06	3.28e-05
ENSG00000144460	protein_coding	NYAP2	179.749	-1.17441	0.212512	-5.52632	3.27e-08	6.38e-07
ENSG00000144468	protein_coding	RHBDD1	339.105	0.599771	0.126233	4.75131	2.02e-06	2.11e-05
ENSG00000144476	protein_coding	ACKR3	231.312	0.806709	0.188451	4.28073	1.86e-05	0.000141452
ENSG00000144535	protein_coding	DIS3L2	329.43	0.439418	0.0895655	4.90611	9.29e-07	1.09e-05
ENSG00000144550	protein_coding	CPNE9	158.564	-1.63368	0.358439	-4.55775	5.17e-06	4.72e-05
ENSG00000144567	protein_coding	RETREG2	2980.66	-0.67322	0.0912672	-7.37636	1.63e-13	2.86e-11
ENSG00000144579	protein_coding	CTDSP1	836.902	0.69427	0.147225	4.71572	2.41e-06	2.45e-05
ENSG00000144583	protein_coding	MARCHF4	318.131	-1.30837	0.24568	-5.3255	1.01e-07	1.64e-06
ENSG00000144597	protein_coding	EAF1	464.473	-0.53123	0.0764481	-6.9489	3.68e-12	3.49e-10
ENSG00000144635	protein_coding	DYNC1LI1	923.259	-0.646612	0.0931556	-6.9412	3.89e-12	3.66e-10
ENSG00000144642	protein_coding	RBMS3	347.938	0.568607	0.108185	5.25586	1.47e-07	2.27e-06
ENSG00000144645	protein_coding	OSBPL10	215.398	-1.04065	0.191737	-5.42751	5.71e-08	1.01e-06
[truncated: 7,995 more rows]

## Sheet: TableS20 - common pcg
ensembl_id	gene_biotype	gene_symbol	baseMean	log2FoldChange	lfcSE	stat	pvalue	padj
ENSG00000003402	protein_coding	CFLAR	1693.63	0.723778	0.134659	5.3749	7.66e-08	1.3e-06
ENSG00000005981	protein_coding	ASB4	70.6599	1.03828	0.177705	5.84275	5.13e-09	1.34e-07
ENSG00000006468	protein_coding	ETV1	1279.95	-0.915879	0.217685	-4.20737	2.58e-05	0.000187333
ENSG00000008516	protein_coding	MMP25	19.5307	1.18991	0.237706	5.0058	5.56e-07	7.1e-06
ENSG00000010404	protein_coding	IDS	865.703	-0.815594	0.16312	-4.99996	5.73e-07	7.29e-06
ENSG00000018408	protein_coding	WWTR1	896.537	0.852765	0.205008	4.15966	3.19e-05	0.000224561
ENSG00000019505	protein_coding	SYT13	1893.24	-1.65385	0.233105	-7.09487	1.29e-12	1.55e-10
ENSG00000022355	protein_coding	GABRA1	2627.33	-1.93125	0.265986	-7.26071	3.85e-13	5.59e-11
ENSG00000026508	protein_coding	CD44	1546.36	1.75089	0.42999	4.07195	4.66e-05	0.000309204
ENSG00000039068	protein_coding	CDH1	105.606	1.43126	0.284751	5.02635	5e-07	6.5e-06
ENSG00000041515	protein_coding	MYO16	307.205	-1.17431	0.208076	-5.64366	1.66e-08	3.59e-07
ENSG00000043591	protein_coding	ADRB1	139.136	-1.09549	0.196596	-5.57228	2.51e-08	5.1e-07
ENSG00000048540	protein_coding	LMO3	5357.71	-0.813816	0.180784	-4.50159	6.74e-06	5.91e-05
ENSG00000050327	protein_coding	ARHGEF5	35.4793	1.32863	0.20631	6.43999	1.19e-10	6.07e-09
ENSG00000055070	protein_coding	SZRD1	938.359	0.55694	0.122211	4.55722	5.18e-06	4.73e-05
ENSG00000059378	protein_coding	PARP12	215.828	0.853819	0.153106	5.57665	2.45e-08	5.01e-07
ENSG00000060140	protein_coding	STYK1	166.894	-2.1286	0.33671	-6.32176	2.59e-10	1.13e-08
ENSG00000065320	protein_coding	NTN1	199.121	0.766741	0.157733	4.86101	1.17e-06	1.33e-05
ENSG00000065325	protein_coding	GLP2R	85.1882	-2.1636	0.400457	-5.40282	6.56e-08	1.14e-06
ENSG00000067715	protein_coding	SYT1	15363.1	-1.71179	0.260483	-6.5716	4.98e-11	2.89e-09
ENSG00000067955	protein_coding	CBFB	610.601	0.634583	0.155361	4.08458	4.42e-05	0.000294955
ENSG00000068615	protein_coding	REEP1	1133.02	-1.16468	0.166001	-7.0161	2.28e-12	2.38e-10
ENSG00000069493	protein_coding	CLEC2D	153.035	1.03195	0.190034	5.43037	5.62e-08	1e-06
ENSG00000070404	protein_coding	FSTL3	366.735	0.820406	0.176889	4.63798	3.52e-06	3.41e-05
ENSG00000071967	protein_coding	CYBRD1	1874.84	0.920437	0.200791	4.58407	4.56e-06	4.24e-05
ENSG00000073464	protein_coding	CLCN4	2181.31	-0.743413	0.121398	-6.12378	9.14e-10	3.24e-08
ENSG00000075891	protein_coding	PAX2	13.7617	-1.80658	0.411832	-4.38668	1.15e-05	9.34e-05
ENSG00000084093	protein_coding	REST	258.585	0.892851	0.174106	5.1282	2.93e-07	4.08e-06
ENSG00000089169	protein_coding	RPH3A	3735.03	-1.47845	0.314611	-4.69929	2.61e-06	2.63e-05
ENSG00000091436	protein_coding	MAP3K20	636.196	0.906064	0.141182	6.41771	1.38e-10	6.83e-09
ENSG00000096092	protein_coding	TMEM14A	772.32	-0.71392	0.132629	-5.38284	7.33e-08	1.25e-06
ENSG00000100226	protein_coding	GTPBP1	1041.61	0.371186	0.0633801	5.8565	4.73e-09	1.25e-07
ENSG00000100285	protein_coding	NEFH	1749.02	-1.66849	0.316778	-5.26707	1.39e-07	2.16e-06
ENSG00000100351	protein_coding	GRAP2	7.69972	1.39772	0.332108	4.20862	2.57e-05	0.000186426
ENSG00000100362	protein_coding	PVALB	78.3873	-2.83186	0.402681	-7.03252	2.03e-12	2.18e-10
ENSG00000100604	protein_coding	CHGA	2475.47	-1.39563	0.256985	-5.43077	5.61e-08	1e-06
ENSG00000101977	protein_coding	MCF2	251.144	-0.950821	0.169971	-5.59402	2.22e-08	4.62e-07
ENSG00000102678	protein_coding	FGF9	138.653	-1.22198	0.216867	-5.63469	1.75e-08	3.75e-07
ENSG00000103316	protein_coding	CRYM	1719.44	-2.00532	0.277889	-7.21628	5.34e-13	7.45e-11
ENSG00000103415	protein_coding	HMOX2	1544.67	-0.805032	0.123382	-6.52472	6.81e-11	3.78e-09
ENSG00000104435	protein_coding	STMN2	12564.8	-1.59985	0.247451	-6.46535	1.01e-10	5.27e-09
ENSG00000104490	protein_coding	NCALD	3065.94	-1.77111	0.202034	-8.76636	1.85e-18	2.94e-15
ENSG00000105137	protein_coding	SYDE1	128.768	0.770388	0.169225	4.55245	5.3e-06	4.82e-05
ENSG00000105255	protein_coding	FSD1	649.638	-0.563706	0.133862	-4.21109	2.54e-05	0.000184732
ENSG00000105971	protein_coding	CAV2	416.338	0.653419	0.155668	4.19752	2.7e-05	0.000194634
ENSG00000108176	protein_coding	DNAJC12	719.606	-0.860461	0.141842	-6.06633	1.31e-09	4.36e-08
ENSG00000109670	protein_coding	FBXW7	2672.1	-0.963539	0.225654	-4.26999	1.95e-05	0.000147132
ENSG00000109738	protein_coding	GLRB	1144.54	-1.40422	0.206285	-6.80717	9.95e-12	7.8e-10
ENSG00000111412	protein_coding	SPRING1	996.674	-0.422186	0.0995067	-4.24279	2.21e-05	0.000163668
ENSG00000111490	protein_coding	TBC1D30	213.666	-1.01484	0.178167	-5.696	1.23e-08	2.78e-07
ENSG00000111912	protein_coding	NCOA7	2051.45	-0.644861	0.132565	-4.8645	1.15e-06	1.31e-05
ENSG00000112773	protein_coding	TENT5A	100.259	1.06086	0.175485	6.04529	1.49e-09	4.86e-08
ENSG00000113161	protein_coding	HMGCR	1344.17	-0.80793	0.177744	-4.54546	5.48e-06	4.96e-05
ENSG00000113300	protein_coding	CNOT6	609.548	0.339703	0.0736613	4.61169	3.99e-06	3.8e-05
ENSG00000113916	protein_coding	BCL6	2591.58	0.898227	0.211541	4.24612	2.18e-05	0.000161518
ENSG00000114279	protein_coding	FGF12	2030.18	-1.29504	0.219608	-5.89703	3.7e-09	1.03e-07
ENSG00000115226	protein_coding	FNDC4	1060.86	-0.553631	0.123406	-4.48624	7.25e-06	6.26e-05
ENSG00000115252	protein_coding	PDE1A	1769.26	-1.09951	0.211527	-5.19798	2.01e-07	2.98e-06
ENSG00000115290	protein_coding	GRB14	233.313	-0.918094	0.228214	-4.02295	5.75e-05	0.000370983
ENSG00000115524	protein_coding	SF3B1	5313.98	0.411384	0.098443	4.17891	2.93e-05	0.000208649
ENSG00000115840	protein_coding	SLC25A12	1236.46	-0.83736	0.134811	-6.21136	5.25e-10	2.05e-08
ENSG00000119125	protein_coding	GDA	4161.93	-1.56909	0.266406	-5.88983	3.87e-09	1.06e-07
ENSG00000119714	protein_coding	GPR68	65.887	-1.16363	0.221105	-5.26278	1.42e-07	2.21e-06
ENSG00000120318	protein_coding	ARAP3	291.114	0.743222	0.115834	6.41628	1.4e-10	6.87e-09
ENSG00000122986	protein_coding	HVCN1	159.825	1.40458	0.244332	5.74864	9e-09	2.15e-07
ENSG00000125144	protein_coding	MT1G	506.701	1.14316	0.279215	4.09419	4.24e-05	0.00028485
ENSG00000125148	protein_coding	MT2A	2576.48	0.935428	0.221761	4.21818	2.46e-05	0.000179683
ENSG00000125675	protein_coding	GRIA3	2546.92	-0.910839	0.19245	-4.73286	2.21e-06	2.27e-05
ENSG00000125851	protein_coding	PCSK2	1493.33	-1.29217	0.261831	-4.93513	8.01e-07	9.66e-06
ENSG00000127526	protein_coding	SLC35E1	649.506	-0.536432	0.0912747	-5.87712	4.17e-09	1.14e-07
ENSG00000128482	protein_coding	RNF112	872.109	-0.685066	0.133329	-5.13817	2.77e-07	3.89e-06
ENSG00000128739	protein_coding	SNRPN	669.538	-0.735695	0.15811	-4.65306	3.27e-06	3.2e-05
ENSG00000129116	protein_coding	PALLD	1634.26	0.63021	0.148933	4.2315	2.32e-05	0.000170785
ENSG00000129654	protein_coding	FOXJ1	96.3699	2.05466	0.453165	4.53401	5.79e-06	5.17e-05
ENSG00000129757	protein_coding	CDKN1C	396.188	0.979915	0.24249	4.04105	5.32e-05	0.000346303
ENSG00000129993	protein_coding	CBFA2T3	208.839	-0.945922	0.187495	-5.04504	4.53e-07	5.96e-06
ENSG00000131095	protein_coding	GFAP	222772	1.08014	0.261157	4.13598	3.53e-05	0.000244876
ENSG00000132294	protein_coding	EFR3A	2802.56	-1.03282	0.142729	-7.23624	4.61e-13	6.55e-11
ENSG00000132688	protein_coding	NES	934.341	0.792761	0.156703	5.05899	4.21e-07	5.6e-06
ENSG00000132840	protein_coding	BHMT2	187.154	0.982278	0.191141	5.13901	2.76e-07	3.88e-06
ENSG00000134343	protein_coding	ANO3	609.358	-1.78939	0.293634	-6.09394	1.1e-09	3.78e-08
ENSG00000135333	protein_coding	EPHA7	424.248	-0.86384	0.180389	-4.78876	1.68e-06	1.8e-05
ENSG00000136159	protein_coding	NUDT15	231.451	-0.410362	0.0903146	-4.5437	5.53e-06	4.99e-05
ENSG00000136830	protein_coding	NIBAN2	686.446	0.717297	0.148864	4.81849	1.45e-06	1.59e-05
ENSG00000136997	protein_coding	MYC	161.606	1.10748	0.257408	4.30244	1.69e-05	0.000130023
ENSG00000137040	protein_coding	RANBP6	694.214	-0.690111	0.095988	-7.18956	6.5e-13	8.83e-11
ENSG00000137486	protein_coding	ARRB1	1703.73	-0.450245	0.0945245	-4.76326	1.9e-06	2.01e-05
ENSG00000137727	protein_coding	ARHGAP20	415.894	-0.85474	0.181752	-4.70279	2.57e-06	2.59e-05
ENSG00000137878	protein_coding	GCOM1	12.228	1.57879	0.345316	4.57201	4.83e-06	4.45e-05
ENSG00000138376	protein_coding	BARD1	127.988	0.781068	0.188787	4.13731	3.51e-05	0.000243765
ENSG00000138434	protein_coding	ITPRID2	3635.7	0.691922	0.123276	5.6128	1.99e-08	4.2e-07
ENSG00000138435	protein_coding	CHRNA1	41.8116	-1.68799	0.35614	-4.73969	2.14e-06	2.21e-05
ENSG00000138758	protein_coding	SEPTIN11	2612.19	-0.48054	0.0861512	-5.57787	2.43e-08	4.99e-07
ENSG00000139567	protein_coding	ACVRL1	327.07	0.925105	0.217823	4.24704	2.17e-05	0.000161004
ENSG00000139629	protein_coding	GALNT6	170.657	1.19759	0.25281	4.73713	2.17e-06	2.24e-05
ENSG00000141655	protein_coding	TNFRSF11A	148.528	-1.27358	0.194285	-6.55522	5.56e-11	3.18e-09
ENSG00000142173	protein_coding	COL6A2	356.093	1.48543	0.32225	4.60954	4.04e-06	3.83e-05
ENSG00000142185	protein_coding	TRPM2	509.428	-0.816838	0.141193	-5.78526	7.24e-09	1.79e-07
ENSG00000142798	protein_coding	HSPG2	180.733	0.893845	0.207359	4.31063	1.63e-05	0.000125944
ENSG00000142910	protein_coding	TINAGL1	324.257	1.02439	0.220725	4.64101	3.47e-06	3.37e-05
ENSG00000143772	protein_coding	ITPKB	4811.96	0.943251	0.163822	5.7578	8.52e-09	2.06e-07
ENSG00000145012	protein_coding	LPP	939.88	0.791137	0.125775	6.29009	3.17e-10	1.34e-08
ENSG00000145087	protein_coding	STXBP5L	957.778	-1.53567	0.245337	-6.25942	3.86e-10	1.59e-08
ENSG00000145526	protein_coding	CDH18	621.023	-1.36644	0.257959	-5.29711	1.18e-07	1.88e-06
ENSG00000145864	protein_coding	GABRB2	2596.52	-1.68884	0.268857	-6.28157	3.35e-10	1.41e-08
ENSG00000147883	protein_coding	CDKN2B	141.173	1.26092	0.298837	4.21942	2.45e-05	0.000179024
ENSG00000148841	protein_coding	ITPRIP	177.37	0.994128	0.220956	4.4992	6.82e-06	5.96e-05
ENSG00000149596	protein_coding	JPH2	57.5092	1.4427	0.316917	4.55231	5.31e-06	4.82e-05
ENSG00000149972	protein_coding	CNTN5	440.296	-1.66723	0.2792	-5.97144	2.35e-09	7.09e-08
ENSG00000150457	protein_coding	LATS2	141.721	1.1216	0.157047	7.1418	9.21e-13	1.18e-10
ENSG00000150594	protein_coding	ADRA2A	116.316	-1.11134	0.257649	-4.31338	1.61e-05	0.000124693
ENSG00000152214	protein_coding	RIT2	133.501	-1.51135	0.235444	-6.41918	1.37e-10	6.78e-09
ENSG00000152292	protein_coding	SH2D6	58.0145	1.34041	0.331381	4.04493	5.23e-05	0.000341324
ENSG00000152782	protein_coding	PANK1	192.176	-0.776177	0.129073	-6.01348	1.82e-09	5.76e-08
ENSG00000153162	protein_coding	BMP6	162.573	1.01735	0.246316	4.13026	3.62e-05	0.000250127
ENSG00000153283	protein_coding	CD96	10.6184	1.6079	0.314122	5.11872	3.08e-07	4.26e-06
ENSG00000153531	protein_coding	ADPRHL1	104.013	-0.787055	0.177659	-4.43015	9.42e-06	7.83e-05
ENSG00000155052	protein_coding	CNTNAP5	716.189	-1.18944	0.20807	-5.71652	1.09e-08	2.51e-07
ENSG00000155363	protein_coding	MOV10	687.739	0.836712	0.152083	5.50166	3.76e-08	7.15e-07
ENSG00000155858	protein_coding	LSM11	426.663	-0.90733	0.157687	-5.754	8.72e-09	2.1e-07
ENSG00000156097	protein_coding	GPR61	112.72	-1.18542	0.240886	-4.92109	8.61e-07	1.03e-05
ENSG00000157445	protein_coding	CACNA2D3	670.041	-1.00468	0.201367	-4.98931	6.06e-07	7.64e-06
ENSG00000158163	protein_coding	DZIP1L	50.5298	0.852212	0.209554	4.0668	4.77e-05	0.000315054
ENSG00000158270	protein_coding	COLEC12	623.54	1.07575	0.154447	6.96517	3.28e-12	3.18e-10
ENSG00000158747	protein_coding	NBL1	1505.86	-0.718473	0.124174	-5.78603	7.21e-09	1.79e-07
ENSG00000159164	protein_coding	SV2A	5330.59	-0.868792	0.180113	-4.82359	1.41e-06	1.56e-05
ENSG00000160179	protein_coding	ABCG1	444.44	0.771901	0.175261	4.40428	1.06e-05	8.71e-05
ENSG00000160862	protein_coding	AZGP1	530.334	1.62929	0.313237	5.20146	1.98e-07	2.94e-06
ENSG00000160888	protein_coding	IER2	254.369	0.711827	0.174248	4.08514	4.4e-05	0.000294365
ENSG00000161992	protein_coding	PRR35	3.11986	-3.7409	0.704064	-5.3133	1.08e-07	1.74e-06
ENSG00000162374	protein_coding	ELAVL4	2070.54	-1.63959	0.249389	-6.57445	4.88e-11	2.84e-09
ENSG00000162383	protein_coding	SLC1A7	82.7253	2.32417	0.487108	4.77137	1.83e-06	1.94e-05
ENSG00000162522	protein_coding	KIAA1522	751.157	-0.65579	0.15641	-4.19277	2.76e-05	0.000197995
ENSG00000162631	protein_coding	NTNG1	539.479	-1.05157	0.246875	-4.25953	2.05e-05	0.000152987
ENSG00000162889	protein_coding	MAPKAPK2	828.531	0.701832	0.148543	4.72476	2.3e-06	2.36e-05
ENSG00000162989	protein_coding	KCNJ3	805.883	-1.30229	0.202342	-6.43611	1.23e-10	6.21e-09
ENSG00000163032	protein_coding	VSNL1	14063.4	-1.60546	0.315408	-5.09012	3.58e-07	4.86e-06
ENSG00000163536	protein_coding	SERPINI1	3675.9	-1.39824	0.205384	-6.80796	9.9e-12	7.77e-10
ENSG00000163576	protein_coding	EFHB	53.8163	1.52783	0.325737	4.69037	2.73e-06	2.73e-05
ENSG00000163686	protein_coding	ABHD6	737.143	-0.416932	0.097409	-4.28022	1.87e-05	0.000141676
ENSG00000164484	protein_coding	TMEM200A	195.822	-1.42968	0.278605	-5.13159	2.87e-07	4e-06
ENSG00000164830	protein_coding	OXR1	2378.98	-1.22686	0.137914	-8.89583	5.8e-19	1.53e-15
ENSG00000164938	protein_coding	TP53INP1	353.098	0.944107	0.197497	4.78036	1.75e-06	1.87e-05
ENSG00000164949	protein_coding	GEM	286.085	1.4273	0.247915	5.75719	8.55e-09	2.07e-07
ENSG00000165023	protein_coding	DIRAS2	3070.95	-1.55413	0.263346	-5.90147	3.6e-09	1.01e-07
ENSG00000165061	protein_coding	ZMAT4	190.944	-1.43281	0.199667	-7.176	7.18e-13	9.66e-11
ENSG00000165195	protein_coding	PIGA	282.576	0.845575	0.143998	5.87214	4.3e-09	1.17e-07
ENSG00000165801	protein_coding	ARHGEF40	1036.44	0.744971	0.162753	4.57731	4.71e-06	4.36e-05
ENSG00000166224	protein_coding	SGPL1	674.651	0.451549	0.096057	4.70084	2.59e-06	2.61e-05
ENSG00000166822	protein_coding	TMEM170A	517.775	0.506948	0.125456	4.04083	5.33e-05	0.00034649
ENSG00000166863	protein_coding	TAC3	119.244	-1.15979	0.252609	-4.59124	4.41e-06	4.13e-05
ENSG00000167286	protein_coding	CD3D	4.14872	2.15892	0.437347	4.9364	7.96e-07	9.61e-06
ENSG00000167617	protein_coding	CDC42EP5	17.3565	1.68108	0.414933	4.05145	5.09e-05	0.000333392
ENSG00000168032	protein_coding	ENTPD3	419.465	-1.02254	0.203136	-5.03378	4.81e-07	6.28e-06
ENSG00000168309	protein_coding	FAM107A	53706	0.748622	0.15398	4.86183	1.16e-06	1.32e-05
ENSG00000168685	protein_coding	IL7R	22.7966	1.23922	0.296937	4.17336	3e-05	0.000213034
ENSG00000168906	protein_coding	MAT2A	4554.94	0.77478	0.0958308	8.08487	6.22e-16	3.13e-13
ENSG00000168994	protein_coding	PXDC1	530.285	0.846355	0.17126	4.94194	7.73e-07	9.4e-06
ENSG00000169418	protein_coding	NPR1	55.3733	1.29304	0.251572	5.13984	2.75e-07	3.87e-06
ENSG00000169715	protein_coding	MT1E	1691.56	1.11186	0.196159	5.66814	1.44e-08	3.17e-07
ENSG00000169871	protein_coding	TRIM56	821.216	0.732812	0.177516	4.12814	3.66e-05	0.000251532
ENSG00000170381	protein_coding	SEMA3E	289.407	-1.31693	0.306112	-4.30211	1.69e-05	0.000130154
ENSG00000170417	protein_coding	TMEM182	53.5638	-0.836642	0.158881	-5.26583	1.4e-07	2.18e-06
ENSG00000170419	protein_coding	VSTM2A	985.645	-1.07825	0.26764	-4.02874	5.61e-05	0.000363014
ENSG00000171606	protein_coding	ZNF274	389.863	0.623119	0.128049	4.86626	1.14e-06	1.3e-05
ENSG00000172164	protein_coding	SNTB1	306.833	1.01653	0.153295	6.63122	3.33e-11	2.09e-09
ENSG00000172296	protein_coding	SPTLC3	123.378	1.61297	0.377058	4.27778	1.89e-05	0.000142964
ENSG00000172348	protein_coding	RCAN2	2871.64	-1.15939	0.19274	-6.01529	1.8e-09	5.71e-08
ENSG00000172380	protein_coding	GNG12	852.478	0.774958	0.161124	4.80968	1.51e-06	1.65e-05
ENSG00000172893	protein_coding	DHCR7	984.333	0.847109	0.142011	5.96507	2.45e-09	7.32e-08
ENSG00000173947	protein_coding	PIFO	247.64	0.974378	0.226659	4.29888	1.72e-05	0.000131842
ENSG00000174021	protein_coding	GNG5	115.447	0.789059	0.153646	5.13557	2.81e-07	3.94e-06
ENSG00000174099	protein_coding	MSRB3	523.624	0.61707	0.136401	4.52393	6.07e-06	5.39e-05
ENSG00000174453	protein_coding	VWC2L	179.55	-1.33002	0.227411	-5.84855	4.96e-09	1.31e-07
ENSG00000174684	protein_coding	B4GAT1	3541.47	-0.956765	0.170058	-5.62612	1.84e-08	3.92e-07
ENSG00000174938	protein_coding	SEZ6L2	2518.82	-1.00872	0.220498	-4.57474	4.77e-06	4.41e-05
ENSG00000175183	protein_coding	CSRP2	384.739	0.920757	0.180198	5.10969	3.23e-07	4.44e-06
ENSG00000175395	protein_coding	ZNF25	1474.11	-0.642533	0.135715	-4.73444	2.2e-06	2.26e-05
ENSG00000176105	protein_coding	YES1	606.585	0.814628	0.137319	5.93236	2.99e-09	8.64e-08
ENSG00000176204	protein_coding	LRRTM4	290.614	-1.10655	0.204858	-5.40155	6.61e-08	1.14e-06
ENSG00000177181	protein_coding	RIMKLA	638.612	-1.32875	0.194998	-6.81414	9.48e-12	7.54e-10
ENSG00000177182	protein_coding	CLVS1	217.373	-0.879704	0.160824	-5.46999	4.5e-08	8.3e-07
ENSG00000177425	protein_coding	PAWR	253.851	0.869219	0.193139	4.50049	6.78e-06	5.93e-05
ENSG00000177469	protein_coding	CAVIN1	1073.56	1.24227	0.225846	5.50052	3.79e-08	7.18e-07
ENSG00000177570	protein_coding	SAMD12	1012.77	-0.896013	0.177729	-5.04146	4.62e-07	6.06e-06
ENSG00000178607	protein_coding	ERN1	211.119	0.708049	0.110843	6.38787	1.68e-10	8e-09
ENSG00000178662	protein_coding	CSRNP3	1271.14	-0.936079	0.199313	-4.69653	2.65e-06	2.66e-05
ENSG00000178878	protein_coding	APOLD1	1951.66	1.28319	0.279298	4.59434	4.34e-06	4.07e-05
ENSG00000179348	protein_coding	GATA2	114.14	1.02745	0.247808	4.14615	3.38e-05	0.000235754
ENSG00000180071	protein_coding	ANKRD18A	327.225	0.744923	0.181214	4.11072	3.94e-05	0.000268334
ENSG00000180875	protein_coding	GREM2	246.607	-1.6788	0.249505	-6.72854	1.71e-11	1.19e-09
ENSG00000182253	protein_coding	SYNM	1887.57	1.05172	0.141091	7.45422	9.04e-14	1.75e-11
ENSG00000182674	protein_coding	KCNB2	105.923	-1.55996	0.269118	-5.79654	6.77e-09	1.7e-07
ENSG00000182718	protein_coding	ANXA2	1260.1	1.24378	0.288644	4.30904	1.64e-05	0.000126697
ENSG00000183036	protein_coding	PCP4	660.832	-0.986865	0.236591	-4.17119	3.03e-05	0.000214785
ENSG00000183255	protein_coding	PTTG1IP	3406.13	0.771383	0.157929	4.88435	1.04e-06	1.2e-05
ENSG00000183853	protein_coding	KIRREL1	176.293	0.723978	0.164061	4.41287	1.02e-05	8.4e-05
ENSG00000183856	protein_coding	IQGAP3	62.7251	-1.63379	0.395602	-4.12989	3.63e-05	0.000250357
ENSG00000184743	protein_coding	ATL3	759.003	0.565382	0.109417	5.16722	2.38e-07	3.42e-06
ENSG00000185518	protein_coding	SV2B	5215.78	-1.62978	0.284227	-5.73408	9.8e-09	2.31e-07
ENSG00000187601	protein_coding	MAGEH1	1266.74	-0.607402	0.116092	-5.23209	1.68e-07	2.54e-06
ENSG00000188070	protein_coding	ZFTA	640.85	-0.55867	0.114685	-4.87135	1.11e-06	1.27e-05
ENSG00000188760	protein_coding	TMEM198	208.548	-1.03016	0.148431	-6.94035	3.91e-12	3.66e-10
ENSG00000189280	protein_coding	GJB5	19.4919	-1.6851	0.308396	-5.46407	4.65e-08	8.55e-07
ENSG00000196090	protein_coding	PTPRT	1853.17	-1.36585	0.249457	-5.4753	4.37e-08	8.11e-07
ENSG00000196335	protein_coding	STK31	32.5086	0.961574	0.215466	4.46277	8.09e-06	6.9e-05
ENSG00000196482	protein_coding	ESRRG	182.095	-1.12357	0.18677	-6.01581	1.79e-09	5.7e-08
ENSG00000196542	protein_coding	SPTSSB	196.981	-1.29088	0.162889	-7.9249	2.28e-15	9.03e-13
ENSG00000196821	protein_coding	ILRUN	2089.38	-0.582784	0.113256	-5.14571	2.67e-07	3.77e-06
ENSG00000196876	protein_coding	SCN8A	1831.74	-1.26035	0.233168	-5.40533	6.47e-08	1.12e-06
ENSG00000196878	protein_coding	LAMB3	87.1869	-1.10771	0.17403	-6.36503	1.95e-10	9.06e-09
ENSG00000196924	protein_coding	FLNA	2894.52	0.733636	0.171534	4.27693	1.89e-05	0.000143443
ENSG00000197043	protein_coding	ANXA6	3523.2	-1.06964	0.142074	-7.5288	5.12e-14	1.16e-11
ENSG00000198142	protein_coding	SOWAHC	130.233	0.781869	0.159772	4.89364	9.9e-07	1.15e-05
ENSG00000198785	protein_coding	GRIN3A	329.315	-1.25252	0.214614	-5.83614	5.34e-09	1.38e-07
ENSG00000198932	protein_coding	GPRASP1	3444.1	-0.76763	0.134305	-5.71557	1.09e-08	2.52e-07
ENSG00000198934	protein_coding	MAGEE1	1035.04	-1.16509	0.215727	-5.40076	6.64e-08	1.15e-06
ENSG00000204140	protein_coding	CLPSL1	32.1966	-1.84606	0.414878	-4.44963	8.6e-06	7.26e-05
ENSG00000204219	protein_coding	TCEA3	190.471	0.607204	0.149148	4.07116	4.68e-05	0.000310183
ENSG00000206262	protein_coding	FOXL2NB	22.776	1.36587	0.252278	5.41414	6.16e-08	1.08e-06
ENSG00000212907	protein_coding	MT-ND4L	121735	1.09903	0.270306	4.06586	4.79e-05	0.000316196
ENSG00000213064	protein_coding	SFT2D2	791.623	0.54405	0.11442	4.75486	1.99e-06	2.08e-05
ENSG00000213390	protein_coding	ARHGAP19	252.016	0.803625	0.187016	4.2971	1.73e-05	0.000132711
ENSG00000240891	protein_coding	PLCXD2	466.859	-1.11671	0.247549	-4.51106	6.45e-06	5.69e-05
ENSG00000242498	protein_coding	ARPIN	698.667	0.407058	0.091252	4.46081	8.17e-06	6.95e-05
ENSG00000243244	protein_coding	STON1	88.4781	1.26054	0.264189	4.77137	1.83e-06	1.94e-05
ENSG00000253457	protein_coding	SMIM18	59.1601	-1.0628	0.207461	-5.1229	3.01e-07	4.18e-06
ENSG00000255423	protein_coding	EBLN2	22.5778	1.27594	0.245409	5.19925	2e-07	2.96e-06
ENSG00000267534	protein_coding	S1PR2	40.6542	1.06791	0.18188	5.87151	4.32e-09	1.17e-07
ENSG00000267680	protein_coding	ZNF224	311.096	0.396421	0.0875277	4.52909	5.92e-06	5.28e-05
ENSG00000268182	protein_coding	SMIM17	321.127	-0.907072	0.206214	-4.39869	1.09e-05	8.9e-05
ENSG00000271503	protein_coding	CCL5	38.9533	1.45227	0.32954	4.40695	1.05e-05	8.61e-05
ENSG00000277399	protein_coding	GPR179	201.276	-1.18615	0.25341	-4.68076	2.86e-06	2.84e-05
ENSG00000007866	protein_coding	TEAD3	130.046	0.897182	0.232499	3.85887	0.000113912	0.000666989
ENSG00000010030	protein_coding	ETV7	18.3511	1.06589	0.294101	3.62425	0.000289797	0.00147344
ENSG00000010282	protein_coding	HHATL	922.509	0.73143	0.211238	3.46259	0.000535006	0.0024793
ENSG00000010379	protein_coding	SLC6A13	175.696	0.809239	0.264066	3.06454	0.00218007	0.00800347
ENSG00000014914	protein_coding	MTMR11	303.129	0.612162	0.15552	3.93623	8.28e-05	0.000507183
ENSG00000026103	protein_coding	FAS	310.163	0.813877	0.226234	3.5975	0.000321285	0.00160983
ENSG00000039560	protein_coding	RAI14	305.967	0.662269	0.178552	3.70912	0.000207981	0.00110753
ENSG00000044524	protein_coding	EPHA3	146.195	-0.67486	0.204953	-3.29275	0.000992125	0.00415359
ENSG00000051128	protein_coding	HOMER3	220.011	0.724527	0.202102	3.58495	0.000337142	0.00167892
ENSG00000056487	protein_coding	PHF21B	133.816	0.492332	0.157495	3.12602	0.0017719	0.00672341
ENSG00000063177	protein_coding	RPL18	4298.93	0.543871	0.168017	3.237	0.00120795	0.00488461
ENSG00000063245	protein_coding	EPN1	2700.23	-0.601587	0.180841	-3.32661	0.000879105	0.00375972
ENSG00000064932	protein_coding	SBNO2	308.813	0.868104	0.233101	3.72416	0.000195966	0.00105419
ENSG00000071564	protein_coding	TCF3	382.526	0.436233	0.115949	3.76228	0.000168373	0.000927838
ENSG00000072041	protein_coding	SLC6A15	1175.13	-0.613262	0.178627	-3.4332	0.000596491	0.00271493
ENSG00000073861	protein_coding	TBX21	6.41367	1.33027	0.468965	2.83661	0.0045595	0.0149103
ENSG00000073910	protein_coding	FRY	1699.79	-0.435417	0.112047	-3.88601	0.000101906	0.000604972
ENSG00000074219	protein_coding	TEAD2	117.155	0.917006	0.265854	3.44928	0.000562083	0.00258246
ENSG00000074416	protein_coding	MGLL	3482.62	-0.603954	0.152381	-3.96344	7.39e-05	0.000460072
ENSG00000074660	protein_coding	SCARF1	154.781	0.477481	0.160476	2.97541	0.002926	0.010253
ENSG00000076067	protein_coding	RBMS2	735.387	0.718589	0.21352	3.36544	0.000764209	0.00334409
ENSG00000077063	protein_coding	CTTNBP2	912.275	0.376068	0.115675	3.25108	0.00114966	0.00469689
ENSG00000081059	protein_coding	TCF7	59.1157	0.867185	0.248617	3.48803	0.000486594	0.00228609
ENSG00000082781	protein_coding	ITGB5	595.91	0.639223	0.174643	3.66017	0.000252045	0.00130591
ENSG00000084207	protein_coding	GSTP1	2274.28	0.430128	0.14451	2.97646	0.00291598	0.0102247
ENSG00000086991	protein_coding	NOX4	12.7453	1.11659	0.33741	3.30929	0.000935335	0.00396515
ENSG00000088832	protein_coding	FKBP1A	5108.41	-0.541478	0.14517	-3.72994	0.000191522	0.00103327
ENSG00000090776	protein_coding	EFNB1	156.544	0.488812	0.150429	3.24945	0.0011563	0.00471672
ENSG00000091262	protein_coding	ABCC6	23.0941	0.792687	0.264485	2.9971	0.00272565	0.00964622
ENSG00000091592	protein_coding	NLRP1	299.762	0.864439	0.238268	3.62801	0.000285619	0.00145509
ENSG00000095637	protein_coding	SORBS1	6570.05	0.405396	0.127725	3.17398	0.00150363	0.00586728
ENSG00000101017	protein_coding	CD40	168.559	0.805034	0.249437	3.22741	0.00124917	0.00501985
ENSG00000101346	protein_coding	POFUT1	465.177	0.232361	0.0784446	2.9621	0.00305545	0.0106383
ENSG00000101958	protein_coding	GLRA2	234.513	-1.02566	0.276533	-3.70899	0.000208089	0.00110791
ENSG00000102935	protein_coding	ZNF423	394.988	0.506597	0.140576	3.60371	0.000313702	0.00157583
ENSG00000103275	protein_coding	UBE2I	909.612	-0.213702	0.0657583	-3.2498	0.00115485	0.00471264
ENSG00000103335	protein_coding	PIEZO1	462.623	0.547619	0.161686	3.38692	0.000706818	0.003135
ENSG00000104313	protein_coding	EYA1	131.407	0.405165	0.121471	3.33549	0.000851478	0.00366142
ENSG00000105193	protein_coding	RPS16	4132.34	0.686533	0.179966	3.81479	0.000136296	0.000776502
ENSG00000105372	protein_coding	RPS19	3776.22	0.776111	0.204406	3.79691	0.000146514	0.000825789
ENSG00000105520	protein_coding	PLPPR2	2241.96	-0.498874	0.125957	-3.96066	7.47e-05	0.000464553
ENSG00000105640	protein_coding	RPL18A	3201.36	0.609428	0.211108	2.8868	0.00389178	0.0130366
ENSG00000105662	protein_coding	CRTC1	1760.58	-0.605579	0.166839	-3.62971	0.000283735	0.00144666
ENSG00000106100	protein_coding	NOD1	87.3825	0.654191	0.173622	3.76789	0.000164631	0.000910388
ENSG00000106211	protein_coding	HSPB1	3171.18	0.931905	0.277318	3.36042	0.000778238	0.00339562
ENSG00000106635	protein_coding	BCL7B	1246.02	-0.380506	0.131604	-2.8913	0.00383658	0.0128913
ENSG00000108242	protein_coding	CYP2C18	5.00591	-1.7618	0.577408	-3.05122	0.00227915	0.00830266
ENSG00000108298	protein_coding	RPL19	8626.52	0.556295	0.174696	3.18436	0.00145074	0.00570592
ENSG00000108590	protein_coding	MED31	68.8641	-0.491369	0.17002	-2.89007	0.00385158	0.0129282
ENSG00000108846	protein_coding	ABCC3	72.1065	1.48007	0.453842	3.26121	0.00110938	0.00455825
ENSG00000109163	protein_coding	GNRHR	15.4121	-0.763559	0.252125	-3.0285	0.00245773	0.00884146
ENSG00000110422	protein_coding	HIPK3	1756.23	0.37058	0.0987484	3.75277	0.00017489	0.000958244
ENSG00000110660	protein_coding	SLC35F2	169.288	0.493852	0.137982	3.57911	0.000344769	0.00171044
ENSG00000110700	protein_coding	RPS13	3430.94	0.514471	0.162807	3.16001	0.00157763	0.00610558
ENSG00000110723	protein_coding	EXPH5	60.9758	0.729497	0.207301	3.51902	0.000433138	0.0020703
ENSG00000111261	protein_coding	MANSC1	444.351	-0.297758	0.0999779	-2.97824	0.00289908	0.0101744
ENSG00000111731	protein_coding	C2CD5	1550.56	-0.403008	0.101642	-3.96496	7.34e-05	0.000457512
ENSG00000112218	protein_coding	GPR63	121.052	-0.907678	0.252416	-3.59595	0.000323205	0.0016174
ENSG00000112306	protein_coding	RPS12	5328.51	0.764721	0.221109	3.45857	0.000543045	0.00251315
ENSG00000114698	protein_coding	PLSCR4	1088.9	0.629308	0.179035	3.51501	0.000439742	0.00209648
ENSG00000115109	protein_coding	EPB41L5	631.677	0.286678	0.100462	2.85359	0.00432289	0.0142203
ENSG00000115594	protein_coding	IL1R1	601.9	1.04561	0.310256	3.37014	0.000751313	0.00329998
ENSG00000115756	protein_coding	HPCAL1	2087.96	-0.726183	0.193023	-3.76216	0.000168454	0.000927964
ENSG00000116133	protein_coding	DHCR24	3102.74	-0.474562	0.135296	-3.50758	0.000452208	0.00214814
ENSG00000117114	protein_coding	ADGRL2	1058.49	-0.573414	0.188205	-3.04675	0.00231328	0.00840377
ENSG00000118298	protein_coding	CA14	199.678	0.797063	0.263607	3.02368	0.00249722	0.00896292
ENSG00000118432	protein_coding	CNR1	1552.09	-0.679755	0.238346	-2.85197	0.00434498	0.0142885
ENSG00000119630	protein_coding	PGF	73.7066	0.705161	0.184856	3.81464	0.000136379	0.000776692
ENSG00000120889	protein_coding	TNFRSF10B	322.991	0.793113	0.220345	3.59941	0.000318937	0.00159857
ENSG00000120896	protein_coding	SORBS3	1118.85	0.43438	0.151119	2.87442	0.00404764	0.0134745
ENSG00000120913	protein_coding	PDLIM2	142.505	0.552587	0.186682	2.96004	0.00307596	0.0106967
ENSG00000121039	protein_coding	RDH10	159.77	0.708011	0.216904	3.26418	0.00109783	0.004519
ENSG00000121101	protein_coding	TEX14	25.0202	0.79493	0.209019	3.80315	0.000142869	0.00080795
ENSG00000122026	protein_coding	RPL21	4769.41	0.499213	0.169498	2.94524	0.00322709	0.0111293
ENSG00000122490	protein_coding	SLC66A2	1048.99	-0.52042	0.133226	-3.90628	9.37e-05	0.000562967
ENSG00000123080	protein_coding	CDKN2C	140.883	0.748881	0.206551	3.62565	0.000288239	0.00146655
ENSG00000123810	protein_coding	B9D2	40.3967	-0.625134	0.187225	-3.33895	0.000840948	0.00362426
ENSG00000125207	protein_coding	PIWIL1	6.20539	-1.5578	0.51933	-2.99964	0.00270302	0.0095788
ENSG00000125520	protein_coding	SLC2A4RG	334.405	0.536249	0.141915	3.77866	0.000157677	0.00087761
ENSG00000125637	protein_coding	PSD4	320.609	0.497649	0.154859	3.21355	0.00131104	0.00523325
ENSG00000125845	protein_coding	BMP2	86.3303	0.711342	0.194988	3.64813	0.00026416	0.00135911
ENSG00000126767	protein_coding	ELK1	1626.89	-0.550176	0.172869	-3.18262	0.00145947	0.00573456
ENSG00000128274	protein_coding	A4GALT	113.39	0.934275	0.261202	3.57682	0.000347798	0.0017233
ENSG00000128602	protein_coding	SMO	184.56	0.712533	0.195471	3.64521	0.000267173	0.0013715
ENSG00000128683	protein_coding	GAD1	1953.11	-0.78029	0.195133	-3.99875	6.37e-05	0.000405169
ENSG00000128833	protein_coding	MYO5C	195.954	0.719735	0.186671	3.85563	0.000115432	0.000674887
ENSG00000128849	protein_coding	CGNL1	1166.54	0.512087	0.155331	3.29673	0.000978159	0.00411135
ENSG00000129460	protein_coding	NGDN	525.305	0.235857	0.0725834	3.24947	0.00115621	0.00471672
ENSG00000130054	protein_coding	NALF2	148.01	-0.619179	0.167563	-3.69519	0.000219718	0.00116066
ENSG00000130158	protein_coding	DOCK6	342.015	0.671974	0.17195	3.90797	9.31e-05	0.000560117
ENSG00000130513	protein_coding	GDF15	14.2131	1.54037	0.436665	3.52758	0.000419374	0.00201577
ENSG00000130589	protein_coding	HELZ2	85.2751	0.622999	0.205782	3.02748	0.00246605	0.0088651
ENSG00000130635	protein_coding	COL5A1	149.501	0.622604	0.181926	3.42228	0.000620977	0.00280739
ENSG00000130669	protein_coding	PAK4	334.238	0.434477	0.143683	3.02385	0.00249577	0.00895873
ENSG00000130940	protein_coding	CASZ1	17.1418	0.917409	0.245336	3.7394	0.000184457	0.00100268
ENSG00000132819	protein_coding	RBM38	195.111	0.453771	0.132827	3.41625	0.000634908	0.00285853
ENSG00000132854	protein_coding	KANK4	47.1306	0.748887	0.257984	2.90284	0.00369792	0.012497
ENSG00000133256	protein_coding	PDE6B	647.592	0.830824	0.222309	3.73725	0.000186047	0.00100942
ENSG00000134115	protein_coding	CNTN6	89.312	-0.869784	0.264613	-3.287	0.00101261	0.00422482
ENSG00000134574	protein_coding	DDB2	346.912	0.548413	0.168809	3.24873	0.00115922	0.00472743
ENSG00000134769	protein_coding	DTNA	12303.6	0.645683	0.170815	3.78002	0.000156818	0.000873746
ENSG00000135045	protein_coding	C9orf40	213.196	-0.352466	0.112403	-3.13574	0.00171419	0.0065421
ENSG00000135097	protein_coding	MSI1	195.062	0.502456	0.151478	3.31702	0.000909821	0.00387203
ENSG00000135272	protein_coding	MDFIC	221.439	0.571816	0.170076	3.36213	0.000773443	0.00337889
ENSG00000136048	protein_coding	DRAM1	109.109	0.730304	0.18267	3.99794	6.39e-05	0.000406309
ENSG00000136153	protein_coding	LMO7	1579.54	-0.89276	0.231714	-3.85286	0.000116746	0.000681296
ENSG00000136378	protein_coding	ADAMTS7	26.9707	0.900697	0.249497	3.61005	0.000306139	0.00154397
ENSG00000137154	protein_coding	RPS6	11776.1	0.663829	0.183401	3.61956	0.000295106	0.00149606
ENSG00000137193	protein_coding	PIM1	490.131	0.754643	0.263223	2.86694	0.00414464	0.0137339
ENSG00000137309	protein_coding	HMGA1	1102.16	-0.538531	0.159349	-3.37957	0.00072599	0.00320477
ENSG00000137691	protein_coding	CFAP300	44.8026	1.11278	0.326331	3.40998	0.000649682	0.00291386
ENSG00000137693	protein_coding	YAP1	760.013	0.665916	0.180173	3.69598	0.000219041	0.00115785
ENSG00000137818	protein_coding	RPLP1	5995.51	0.703821	0.212851	3.30663	0.000944246	0.00399757
ENSG00000137968	protein_coding	SLC44A5	182.24	-0.59845	0.207542	-2.88351	0.00393274	0.0131502
ENSG00000138061	protein_coding	CYP1B1	438.308	1.12213	0.289939	3.87024	0.000108728	0.000640425
ENSG00000138600	protein_coding	SPPL2A	428.539	0.334759	0.112319	2.98042	0.00287851	0.0101168
ENSG00000138759	protein_coding	FRAS1	442.053	-0.813253	0.250452	-3.24714	0.0011657	0.00474772
ENSG00000140264	protein_coding	SERF2	1688.26	0.49628	0.174472	2.84447	0.00444857	0.0145882
ENSG00000140557	protein_coding	ST8SIA2	51.9296	-1.32535	0.373187	-3.55145	0.000383119	0.00186905
ENSG00000141753	protein_coding	IGFBP4	750.967	1.07492	0.310274	3.46444	0.000531341	0.0024652
ENSG00000142102	protein_coding	PGGHG	353.639	1.0414	0.274376	3.79553	0.00014733	0.000829798
ENSG00000142541	protein_coding	RPL13A	10744.7	0.585345	0.186496	3.13865	0.00169731	0.00648782
ENSG00000142627	protein_coding	EPHA2	90.127	0.669194	0.230083	2.90849	0.00363174	0.0123062
ENSG00000142661	protein_coding	MYOM3	2.82234	1.85024	0.588287	3.14514	0.00166008	0.00636783
ENSG00000142937	protein_coding	RPS8	6348.34	0.537129	0.166662	3.22286	0.00126918	0.00509055
ENSG00000142961	protein_coding	MOB3C	379.367	0.51758	0.174673	2.96313	0.00304529	0.0106087
ENSG00000143545	protein_coding	RAB13	147.065	0.812713	0.260846	3.11569	0.00183517	0.00692445
ENSG00000144227	protein_coding	NXPH2	83.6953	-0.860145	0.282009	-3.05007	0.00228791	0.00832787
ENSG00000144233	protein_coding	AMMECR1L	332.56	0.332759	0.101706	3.27178	0.00106872	0.0044164
ENSG00000144285	protein_coding	SCN1A	857.434	-0.727046	0.214557	-3.38859	0.000702533	0.0031195
ENSG00000144366	protein_coding	GULP1	184.49	-0.898659	0.233247	-3.85282	0.000116765	0.000681296
ENSG00000144619	protein_coding	CNTN4	268.547	-0.742652	0.231508	-3.20789	0.00133711	0.00531587
ENSG00000144655	protein_coding	CSRNP1	431.375	0.640562	0.204304	3.13534	0.00171653	0.00654626
ENSG00000144824	protein_coding	PHLDB2	241.648	1.19192	0.296706	4.01717	5.89e-05	0.000379124
ENSG00000145681	protein_coding	HAPLN1	76.5557	-0.647893	0.205799	-3.14818	0.00164291	0.00631577
ENSG00000146535	protein_coding	GNA12	2094.36	0.384542	0.115215	3.33762	0.000845003	0.00363975
ENSG00000147065	protein_coding	MSN	3389.16	0.610524	0.196364	3.10914	0.00187636	0.00705378
ENSG00000147403	protein_coding	RPL10	6229.78	0.666395	0.193162	3.44993	0.000560736	0.00257889
ENSG00000147509	protein_coding	RGS20	361.763	-0.413979	0.143488	-2.88512	0.00391264	0.0130898
ENSG00000148411	protein_coding	NACC2	2674.92	0.427594	0.109886	3.89125	9.97e-05	0.000594174
ENSG00000148604	protein_coding	RGR	267.525	1.29619	0.399075	3.24798	0.00116226	0.00473736
ENSG00000149257	protein_coding	SERPINH1	516.683	1.11197	0.302434	3.67672	0.00023625	0.00123499
ENSG00000149809	protein_coding	TM7SF2	559.068	-0.37811	0.125204	-3.01994	0.00252827	0.00905076
ENSG00000151233	protein_coding	GXYLT1	299.004	0.338859	0.0926259	3.65836	0.000253835	0.0013139
ENSG00000151789	protein_coding	ZNF385D	431.61	-0.749913	0.211206	-3.55063	0.000384306	0.00187368
ENSG00000152284	protein_coding	TCF7L1	195.478	0.555505	0.148639	3.73727	0.000186033	0.00100942
ENSG00000153048	protein_coding	CARHSP1	467.069	0.555801	0.157205	3.53552	0.000406967	0.00196659
ENSG00000153832	protein_coding	FBXO36	159.974	0.330479	0.11405	2.89766	0.00375956	0.0126729
ENSG00000153885	protein_coding	KCTD15	986.887	0.36606	0.123325	2.96826	0.00299487	0.0104626
ENSG00000153944	protein_coding	MSI2	2511.95	0.358125	0.117444	3.04932	0.00229361	0.00834478
ENSG00000154553	protein_coding	PDLIM3	380.206	0.788693	0.198811	3.96706	7.28e-05	0.000454402
ENSG00000154975	protein_coding	CA10	1182.18	-0.908174	0.240013	-3.78386	0.000154413	0.00086324
ENSG00000156508	protein_coding	EEF1A1	50249.4	0.581941	0.173058	3.36269	0.000771872	0.00337249
ENSG00000156860	protein_coding	FBRS	1121.65	0.371009	0.113911	3.25701	0.00112591	0.00461477
ENSG00000156886	protein_coding	ITGAD	2.58522	2.13454	0.617865	3.4547	0.000550897	0.00254289
ENSG00000158195	protein_coding	WASF2	2119.23	0.615195	0.182426	3.37229	0.000745451	0.00328015
ENSG00000158813	protein_coding	EDA	36.6451	0.601415	0.180812	3.3262	0.000880402	0.00376404
ENSG00000158865	protein_coding	SLC5A11	308.028	1.01052	0.340905	2.96422	0.00303456	0.0105772
ENSG00000159388	protein_coding	BTG2	1670.88	0.795424	0.267333	2.97541	0.00292597	0.010253
ENSG00000160447	protein_coding	PKN3	88.4241	0.692388	0.233711	2.96259	0.00305064	0.0106262
ENSG00000161638	protein_coding	ITGA5	400.42	0.95398	0.262899	3.6287	0.000284855	0.00145143
ENSG00000162630	protein_coding	B3GALT2	985.582	-0.807585	0.233206	-3.46297	0.000534254	0.00247706
ENSG00000162654	protein_coding	GBP4	321.804	0.683612	0.203015	3.36729	0.000759105	0.00332866
ENSG00000162734	protein_coding	PEA15	33347.2	-0.544197	0.156845	-3.46965	0.000521143	0.00242465
ENSG00000162738	protein_coding	VANGL2	618.152	0.632258	0.168783	3.74597	0.000179697	0.000981692
ENSG00000163239	protein_coding	TDRD10	46.0401	1.00401	0.261606	3.83788	0.000124099	0.000716687
ENSG00000163349	protein_coding	HIPK1	1673.04	0.331941	0.0975536	3.40265	0.000667351	0.00298211
ENSG00000163421	protein_coding	PROK2	9.74226	1.19874	0.414842	2.88964	0.00385689	0.012943
ENSG00000164808	protein_coding	SPIDR	1037.28	-0.338383	0.10032	-3.37303	0.000743454	0.00327318
ENSG00000164855	protein_coding	TMEM184A	4.17402	1.10543	0.382935	2.88674	0.00389253	0.0130377
ENSG00000165124	protein_coding	SVEP1	198.267	0.661332	0.205501	3.21814	0.00129025	0.00516461
ENSG00000165197	protein_coding	VEGFD	50.66	0.53714	0.16764	3.20412	0.00135474	0.00537601
ENSG00000165970	protein_coding	SLC6A5	8.99901	-1.48375	0.457401	-3.24387	0.00117918	0.00479191
ENSG00000166523	protein_coding	CLEC4E	54.4722	1.29265	0.396296	3.26184	0.00110691	0.00455103
ENSG00000166527	protein_coding	CLEC4D	2.56504	2.39295	0.768385	3.11426	0.00184406	0.00695188
ENSG00000167323	protein_coding	STIM1	1708.04	-0.432298	0.152184	-2.84062	0.0045026	0.014744
ENSG00000167470	protein_coding	MIDN	821.691	0.606826	0.179234	3.38567	0.000710058	0.00314761
ENSG00000167526	protein_coding	RPL13	8227.4	0.602406	0.200485	3.00474	0.00265806	0.00944908
ENSG00000167703	protein_coding	SLC43A2	564.641	-0.709894	0.180102	-3.94161	8.09e-05	0.000497659
ENSG00000168016	protein_coding	TRANK1	866.021	-0.737711	0.212227	-3.47605	0.00050885	0.00237451
ENSG00000168060	protein_coding	NAALADL1	44.5681	0.94886	0.268435	3.53478	0.00040811	0.00197089
ENSG00000168610	protein_coding	STAT3	2104.02	0.532843	0.140882	3.78218	0.000155459	0.000867644
ENSG00000170412	protein_coding	GPRC5C	197.658	0.665486	0.209268	3.18007	0.00147241	0.00577681
ENSG00000171502	protein_coding	COL24A1	449.401	-1.23398	0.406645	-3.03455	0.00240896	0.00869646
ENSG00000172216	protein_coding	CEBPB	503.566	0.609439	0.214924	2.8356	0.00457393	0.0149466
ENSG00000172361	protein_coding	CFAP53	68.4089	0.849487	0.212334	4.00072	6.32e-05	0.000402217
ENSG00000173040	protein_coding	EVC2	21.6578	0.760327	0.263872	2.88143	0.00395877	0.0132246
ENSG00000173068	protein_coding	BNC2	61.9756	1.01332	0.315173	3.21513	0.00130383	0.00521238
ENSG00000173421	protein_coding	IHO1	7.54405	1.0708	0.312902	3.42214	0.000621296	0.00280844
ENSG00000173530	protein_coding	TNFRSF10D	124.094	1.10813	0.32246	3.4365	0.000589289	0.00268717
ENSG00000173846	protein_coding	PLK3	185.757	0.604315	0.176735	3.41932	0.000627767	0.00283202
ENSG00000173960	protein_coding	UBXN2A	251.338	0.333385	0.113911	2.92671	0.00342573	0.0117237
ENSG00000174640	protein_coding	SLCO2A1	117.127	0.936244	0.257134	3.64107	0.000271506	0.00139036
ENSG00000175084	protein_coding	DES	211.417	1.59338	0.426993	3.73163	0.000190242	0.00102777
ENSG00000175274	protein_coding	TP53I11	1288.6	-0.729492	0.208323	-3.50173	0.000462248	0.00218897
ENSG00000177045	protein_coding	SIX5	15.253	0.865292	0.279424	3.0967	0.00195687	0.00731303
ENSG00000177119	protein_coding	ANO6	717.196	0.671761	0.185687	3.61771	0.00029722	0.00150354
ENSG00000177272	protein_coding	KCNA3	324.788	-0.714114	0.235032	-3.03837	0.00237858	0.00860713
ENSG00000177363	protein_coding	LRRN4CL	23.5696	1.00711	0.331644	3.03673	0.00239159	0.00864572
ENSG00000177374	protein_coding	HIC1	64.6651	0.758283	0.242179	3.13108	0.00174163	0.00662125
ENSG00000177479	protein_coding	ARIH2	1134.11	0.347195	0.0943075	3.68152	0.000231849	0.00121661
ENSG00000177600	protein_coding	RPLP2	2560.09	0.693621	0.195657	3.54508	0.000392488	0.00190653
ENSG00000177674	protein_coding	AGTRAP	241.299	0.601577	0.208154	2.89006	0.00385166	0.0129282
ENSG00000177697	protein_coding	CD151	689.624	0.604856	0.175894	3.43876	0.000584393	0.00267062
ENSG00000177954	protein_coding	RPS27	8419.91	0.708175	0.199793	3.54454	0.000393302	0.00190989
ENSG00000178235	protein_coding	SLITRK1	805.6	-0.654059	0.210374	-3.10903	0.00187705	0.00705438
ENSG00000179057	protein_coding	IGSF22	55.0507	-0.568385	0.177021	-3.21083	0.00132352	0.00527376
ENSG00000179195	protein_coding	ZNF664	3798.08	0.535085	0.134283	3.98477	6.75e-05	0.000426095
ENSG00000179240	protein_coding	GVQW3	369.899	-0.455769	0.149731	-3.04392	0.00233519	0.00846586
ENSG00000179776	protein_coding	CDH5	518.312	0.760081	0.206685	3.67749	0.000235544	0.00123273
ENSG00000181072	protein_coding	CHRM2	71.9983	-1.06806	0.312967	-3.41268	0.000643264	0.00289031
ENSG00000181588	protein_coding	MEX3D	127.05	0.657626	0.211481	3.10962	0.00187327	0.00704385
ENSG00000181826	protein_coding	RELL1	326.287	0.789013	0.217562	3.62662	0.000287154	0.00146173
ENSG00000182326	protein_coding	C1S	1337.57	0.970604	0.273269	3.55183	0.00038256	0.0018669
ENSG00000182405	protein_coding	PGBD4	117.38	-0.397508	0.120136	-3.30881	0.000936921	0.00397081
ENSG00000182541	protein_coding	LIMK2	1153.05	0.674201	0.204198	3.3017	0.000961013	0.00405445
ENSG00000182836	protein_coding	PLCXD3	842.24	-0.74496	0.218847	-3.40403	0.000664002	0.00296924
ENSG00000182885	protein_coding	ADGRG3	21.6726	1.44356	0.437983	3.29593	0.000980976	0.0041189
ENSG00000183092	protein_coding	BEGAIN	632.607	-0.713934	0.182466	-3.9127	9.13e-05	0.000551235
ENSG00000183508	protein_coding	TENT5C	27.7303	0.810265	0.229707	3.52739	0.000419672	0.00201659
ENSG00000183837	protein_coding	PNMA3	1130.15	-0.831137	0.213755	-3.88826	0.000100965	0.000600286
ENSG00000183963	protein_coding	SMTN	452.054	0.486089	0.16327	2.97721	0.00290883	0.0102041
ENSG00000184785	protein_coding	SMIM10	218.198	0.672783	0.17572	3.82872	0.000128813	0.000738922
ENSG00000185246	protein_coding	PRPF39	931.649	0.365077	0.1146	3.18567	0.00144419	0.00568371
ENSG00000185650	protein_coding	ZFP36L1	4911.06	0.857471	0.250035	3.42941	0.000604902	0.00274616
ENSG00000185651	protein_coding	UBE2L3	2625.34	-0.354089	0.101776	-3.47908	0.000503132	0.00235122
ENSG00000186310	protein_coding	NAP1L3	3358.42	-0.686447	0.177841	-3.8599	0.000113435	0.000664562
ENSG00000186377	protein_coding	CYP4X1	505.786	-0.750039	0.227703	-3.29394	0.00098794	0.00414418
ENSG00000186564	protein_coding	FOXD2	12.7056	2.03853	0.563915	3.61497	0.000300386	0.0015164
ENSG00000186907	protein_coding	RTN4RL2	219.318	-1.33913	0.348223	-3.84562	0.00012025	0.000697897
ENSG00000186918	protein_coding	ZNF395	665.66	0.306008	0.101206	3.02361	0.00249776	0.00896384
ENSG00000186994	protein_coding	KANK3	76.6758	0.966742	0.275145	3.51358	0.000442114	0.0021062
ENSG00000187258	protein_coding	NPSR1	9.7349	-1.62215	0.564779	-2.87218	0.00407653	0.0135465
ENSG00000187479	protein_coding	C11orf96	301.794	1.27536	0.343736	3.71029	0.000207021	0.001104
ENSG00000187513	protein_coding	GJA4	157.261	1.40936	0.354209	3.97889	6.92e-05	0.000435873
ENSG00000187800	protein_coding	PEAR1	175.975	0.689617	0.184935	3.72897	0.000192262	0.00103638
ENSG00000187908	protein_coding	DMBT1	18.1736	1.17404	0.302894	3.87607	0.000106158	0.000627483
ENSG00000188991	protein_coding	SLC15A5	16.4332	-0.89663	0.266074	-3.36985	0.000752097	0.00330296
ENSG00000196576	protein_coding	PLXNB2	1287.8	0.421849	0.137448	3.06916	0.00214661	0.00790573
ENSG00000198840	protein_coding	MT-ND3	160779	0.94843	0.288593	3.2864	0.00101478	0.0042322
ENSG00000198846	protein_coding	TOX	402.5	-0.613902	0.177444	-3.45969	0.000540802	0.00250359
ENSG00000198876	protein_coding	DCAF12	467.804	0.366353	0.102222	3.58389	0.00033852	0.00168525
ENSG00000203883	protein_coding	SOX18	55.4691	1.12527	0.315839	3.5628	0.000366919	0.00180076
ENSG00000204264	protein_coding	PSMB8	298.669	0.727496	0.22916	3.17462	0.0015003	0.00585864
ENSG00000204301	protein_coding	NOTCH4	571.859	0.53964	0.177583	3.0388	0.00237522	0.00859817
ENSG00000204311	protein_coding	PJVK	114.304	0.43764	0.130578	3.35156	0.000803585	0.0034865
ENSG00000205038	protein_coding	PKHD1L1	25.2718	1.24725	0.424867	2.93563	0.00332871	0.0114399
ENSG00000205364	protein_coding	MT1M	586.552	0.842833	0.25672	3.28309	0.00102677	0.00427769
ENSG00000205730	protein_coding	ITPRIPL2	149.931	0.612341	0.178439	3.43166	0.00059989	0.00272844
ENSG00000206538	protein_coding	VGLL3	68.9767	1.27498	0.372125	3.42622	0.000612054	0.002773
ENSG00000213214	protein_coding	ARHGEF35	2.73506	1.49572	0.501911	2.98005	0.00288203	0.0101269
ENSG00000213722	protein_coding	DDAH2	676.315	0.680627	0.175028	3.88868	0.000100791	0.000599365
ENSG00000213859	protein_coding	KCTD11	83.5134	0.679374	0.218728	3.10602	0.00189627	0.00711849
ENSG00000214491	protein_coding	SEC14L6	117.236	0.564497	0.161709	3.49083	0.000481523	0.0022663
ENSG00000214688	protein_coding	C10orf105	195.857	1.24885	0.403945	3.09163	0.00199062	0.0074235
ENSG00000214753	protein_coding	HNRNPUL2	1727.53	-0.319302	0.0931059	-3.42945	0.000604806	0.00274616
ENSG00000215045	protein_coding	GRID2IP	14.0774	0.843615	0.256122	3.2938	0.000988418	0.00414418
ENSG00000224470	protein_coding	ATXN1L	767.792	0.256139	0.089219	2.8709	0.00409306	0.0135929
ENSG00000227057	protein_coding	WDR46	386.699	-0.335687	0.0890163	-3.77107	0.000162548	0.000900131
ENSG00000231500	protein_coding	RPS18	6615.3	0.773314	0.216876	3.5657	0.000362889	0.00178528
ENSG00000231925	protein_coding	TAPBP	508.375	-0.299541	0.104847	-2.85693	0.00427759	0.0140932
ENSG00000235387	protein_coding	SPAAR	58.9533	1.0072	0.267453	3.7659	0.000165953	0.00091706
ENSG00000239713	protein_coding	APOBEC3G	104.846	0.852649	0.248181	3.43559	0.00059127	0.00269504
ENSG00000240857	protein_coding	RDH14	194.547	-0.385277	0.108075	-3.56489	0.000364015	0.00178899
ENSG00000245680	protein_coding	ZNF585B	364.681	0.229803	0.0575789	3.9911	6.58e-05	0.000416206
ENSG00000248485	protein_coding	PCP4L1	467.673	-0.878257	0.306205	-2.86821	0.00412808	0.0136919
ENSG00000249915	protein_coding	PDCD6	123.713	0.548883	0.168805	3.25157	0.00114768	0.00468944
ENSG00000253910	protein_coding	PCDHGB2	95.6323	0.649511	0.207392	3.1318	0.00173738	0.00660986
ENSG00000271425	protein_coding	NBPF10	64.9265	0.790531	0.253925	3.11325	0.00185042	0.00697034
ENSG00000274070	protein_coding	CASTOR2	1493.31	-0.314024	0.093479	-3.3593	0.000781391	0.00340749
ENSG00000285938	protein_coding		7.7023	1.28319	0.387132	3.31461	0.000917702	0.0039019
ENSG00000000938	protein_coding	FGR	333.611	0.59804	0.2819	2.12146	0.0338831	0.078804
ENSG00000006327	protein_coding	TNFRSF12A	64.82	0.949631	0.381918	2.48648	0.0129014	0.0354517
ENSG00000008513	protein_coding	ST3GAL1	764.662	-0.404442	0.153026	-2.64296	0.00821841	0.0243396
ENSG00000008988	protein_coding	RPS20	7392.56	0.361981	0.162595	2.22628	0.0259954	0.0635416
ENSG00000011028	protein_coding	MRC2	232.423	0.633525	0.270093	2.34559	0.0189972	0.0489025
ENSG00000013619	protein_coding	MAMLD1	642.01	-0.268379	0.121181	-2.21469	0.0267813	0.0650855
ENSG00000030110	protein_coding	BAK1	141.472	0.212082	0.106484	1.99167	0.0464077	0.101671
ENSG00000034152	protein_coding	MAP2K3	212.775	0.404164	0.188893	2.13965	0.0323831	0.0759631
ENSG00000037280	protein_coding	FLT4	89.2021	0.534972	0.196914	2.71678	0.006592	0.0202338
ENSG00000048052	protein_coding	HDAC9	579.203	-0.256618	0.122002	-2.10339	0.0354313	0.0816011
ENSG00000051620	protein_coding	HEBP2	482.075	0.373618	0.13539	2.75956	0.00578791	0.0181328
ENSG00000060566	protein_coding	CREB3L3	25.1645	-0.995054	0.355455	-2.79938	0.00512009	0.0164061
ENSG00000063322	protein_coding	MED29	2499.41	-0.167842	0.0765715	-2.19197	0.0283819	0.0683143
ENSG00000064218	protein_coding	DMRT3	8.30205	1.57457	0.68217	2.30818	0.020989	0.0531648
ENSG00000065600	protein_coding	PACC1	412.214	0.410068	0.194183	2.11176	0.0347071	0.0802717
ENSG00000066405	protein_coding	CLDN18	3.87818	0.907891	0.457974	1.98241	0.0474336	0.103489
ENSG00000067182	protein_coding	TNFRSF1A	858.857	0.673544	0.239547	2.81174	0.00492737	0.0158948
ENSG00000070729	protein_coding	CNGB1	370.082	-0.797876	0.315853	-2.5261	0.0115336	0.0322477
ENSG00000074410	protein_coding	CA12	269.483	-0.861743	0.40614	-2.12179	0.0338554	0.0787627
ENSG00000075420	protein_coding	FNDC3B	277.836	0.32175	0.133301	2.4137	0.0157914	0.0419188
ENSG00000077150	protein_coding	NFKB2	285.61	0.72436	0.269461	2.68818	0.00718428	0.0217616
ENSG00000077943	protein_coding	ITGA8	248.633	0.531184	0.198164	2.68052	0.0073507	0.0221938
ENSG00000081842	protein_coding	PCDHA6	12.5191	-0.747356	0.277426	-2.6939	0.00706223	0.0214497
ENSG00000083845	protein_coding	RPS5	2438.53	0.438424	0.179332	2.44476	0.0144948	0.0390568
ENSG00000086544	protein_coding	ITPKC	369.602	0.616104	0.256016	2.40651	0.0161057	0.042603
ENSG00000087086	protein_coding	FTL	43609.8	0.409861	0.187691	2.1837	0.0289846	0.0694953
ENSG00000088926	protein_coding	F11	5.11357	0.8065	0.388723	2.07474	0.0380105	0.0864585
ENSG00000090554	protein_coding	FLT3LG	2.15171	0.996756	0.486491	2.04887	0.0404752	0.0909794
ENSG00000099204	protein_coding	ABLIM1	3941.03	0.220244	0.105035	2.09687	0.036005	0.0826817
ENSG00000099875	protein_coding	MKNK2	993.534	0.375094	0.150901	2.4857	0.0129297	0.0355171
ENSG00000100060	protein_coding	MFNG	135.306	0.673194	0.281014	2.39558	0.0165939	0.0437116
ENSG00000100221	protein_coding	JOSD1	1509	-0.182601	0.086709	-2.10591	0.0352121	0.0811396
ENSG00000100302	protein_coding	RASD2	749.33	-0.567623	0.246714	-2.30073	0.0214069	0.0539812
ENSG00000100316	protein_coding	RPL3	14533.7	0.39709	0.143495	2.76728	0.00565254	0.0177685
ENSG00000100342	protein_coding	APOL1	229.548	0.594283	0.250438	2.37298	0.0176452	0.0459719
ENSG00000100439	protein_coding	ABHD4	868.068	0.513721	0.218259	2.35372	0.0185868	0.0480179
ENSG00000100852	protein_coding	ARHGAP5	1346.44	0.292385	0.12389	2.36003	0.0182732	0.0473238
ENSG00000102007	protein_coding	PLP2	201.603	0.6475	0.265243	2.44116	0.0146403	0.0393819
ENSG00000102119	protein_coding	EMD	872.783	0.174786	0.0827688	2.11173	0.0347095	0.0802717
ENSG00000102882	protein_coding	MAPK3	4867.49	-0.417026	0.15541	-2.68339	0.00728795	0.0220233
ENSG00000104886	protein_coding	PLEKHJ1	349.437	-0.321044	0.148346	-2.16416	0.030452	0.0723395
ENSG00000105202	protein_coding	FBL	830.18	0.382455	0.146352	2.61325	0.00896857	0.0261527
ENSG00000105559	protein_coding	PLEKHA4	191.61	0.814214	0.311432	2.61442	0.00893784	0.0260727
ENSG00000105701	protein_coding	FKBP8	7010.91	-0.289115	0.13223	-2.18646	0.0287818	0.069135
ENSG00000107249	protein_coding	GLIS3	334.671	0.624161	0.233918	2.66829	0.00762383	0.0228744
ENSG00000107562	protein_coding	CXCL12	324.273	0.465415	0.211614	2.19936	0.0278523	0.0672135
ENSG00000107779	protein_coding	BMPR1A	474.139	0.339867	0.126844	2.67941	0.0073752	0.0222571
ENSG00000108821	protein_coding	COL1A1	138.536	0.890356	0.373255	2.38538	0.0170614	0.0447086
ENSG00000108854	protein_coding	SMURF2	603.523	0.22255	0.102858	2.16365	0.030491	0.0724049
ENSG00000109079	protein_coding	TNFAIP1	1100.75	-0.246521	0.11019	-2.23723	0.0252713	0.0620544
ENSG00000109991	protein_coding	P2RX3	3.37943	-1.06509	0.404908	-2.63044	0.00852751	0.0251073
ENSG00000111424	protein_coding	VDR	17.9921	-0.853055	0.430541	-1.98136	0.0475513	0.103674
ENSG00000111641	protein_coding	NOP2	12.2379	0.424257	0.210045	2.01984	0.0434001	0.096329
ENSG00000111799	protein_coding	COL12A1	372.669	-0.53502	0.193615	-2.76332	0.00572168	0.0179502
ENSG00000112378	protein_coding	PERP	241.667	0.651274	0.285768	2.27903	0.0226654	0.0567163
ENSG00000112658	protein_coding	SRF	831.006	-0.170023	0.0800394	-2.12425	0.0336496	0.0784223
ENSG00000113263	protein_coding	ITK	17.1495	0.757573	0.342132	2.21427	0.0268099	0.0651395
ENSG00000113504	protein_coding	SLC12A7	374.408	0.359988	0.179499	2.00551	0.0449081	0.0989956
ENSG00000113645	protein_coding	WWC1	1233.31	-0.265452	0.106243	-2.49854	0.0124706	0.0344565
ENSG00000113657	protein_coding	DPYSL3	4835.81	0.362992	0.134888	2.69107	0.00712242	0.0216014
ENSG00000114391	protein_coding	RPL24	4734.64	0.371092	0.159334	2.32902	0.0198577	0.0507298
ENSG00000115268	protein_coding	RPS15	3220.72	0.374541	0.184438	2.03071	0.0422845	0.0942826
ENSG00000116016	protein_coding	EPAS1	3770.2	0.489145	0.176622	2.76944	0.00561523	0.0176688
ENSG00000116032	protein_coding	GRIN3B	6.82926	0.914315	0.465227	1.96531	0.0493785	0.106835
ENSG00000116745	protein_coding	RPE65	28.212	1.08682	0.455099	2.38809	0.016936	0.0444462
ENSG00000117228	protein_coding	GBP1	360.772	0.653963	0.280852	2.3285	0.0198858	0.0507851
ENSG00000117305	protein_coding	HMGCL	364.156	0.23476	0.0971463	2.41656	0.015668	0.0416752
ENSG00000119547	protein_coding	ONECUT2	17.9565	1.0192	0.454697	2.24149	0.0249942	0.0614792
ENSG00000119640	protein_coding	ACYP1	294.447	-0.243687	0.0997034	-2.44412	0.0145205	0.0391061
ENSG00000120063	protein_coding	GNA13	1262.21	0.414438	0.176099	2.35344	0.0186005	0.0480455
ENSG00000121691	protein_coding	CAT	785.898	0.410182	0.183181	2.23922	0.0251416	0.0617763
ENSG00000121900	protein_coding	TMEM54	345.482	0.367265	0.168854	2.17504	0.0296269	0.0707406
ENSG00000122121	protein_coding	XPNPEP2	4.10961	1.03476	0.523878	1.97519	0.048246	0.104871
ENSG00000122188	protein_coding	LAX1	1.82506	1.73346	0.618425	2.80302	0.0050627	0.0162584
ENSG00000122477	protein_coding	LRRC39	101.362	0.498973	0.178973	2.78797	0.00530393	0.0168874
ENSG00000122584	protein_coding	NXPH1	340.556	-0.406693	0.174992	-2.32407	0.020122	0.0513095
ENSG00000123143	protein_coding	PKN1	1047.45	0.399584	0.149295	2.67647	0.00744011	0.0224277
ENSG00000123353	protein_coding	ORMDL2	60.7175	0.347678	0.176982	1.96448	0.0494743	0.106989
ENSG00000123609	protein_coding	NMI	111.58	0.466768	0.204333	2.28435	0.0223513	0.0560411
ENSG00000123989	protein_coding	CHPF	751.301	-0.405191	0.171046	-2.36889	0.0178414	0.046399
ENSG00000124145	protein_coding	SDC4	1512.68	0.661327	0.243078	2.72064	0.00651555	0.0200335
ENSG00000124813	protein_coding	RUNX2	152.842	0.580092	0.236966	2.44799	0.0143654	0.0387708
ENSG00000125046	protein_coding	SSUH2	16.9614	0.467935	0.220932	2.118	0.0341749	0.0792903
ENSG00000126003	protein_coding	PLAGL2	269.169	0.264845	0.119459	2.21704	0.0266205	0.0647893
ENSG00000126005	protein_coding	MMP24OS	979.567	-0.419618	0.163647	-2.56417	0.0103424	0.0294716
ENSG00000126603	protein_coding	GLIS2	139.63	0.29628	0.135215	2.19117	0.0284395	0.0684374
ENSG00000129038	protein_coding	LOXL1	57.8231	0.576546	0.229413	2.51313	0.0119664	0.0332637
ENSG00000130052	protein_coding	STARD8	295.977	0.532449	0.265442	2.0059	0.0448673	0.0989264
ENSG00000130255	protein_coding	RPL36	3346.43	0.465683	0.227216	2.04952	0.0404115	0.0908621
ENSG00000130529	protein_coding	TRPM4	173.278	0.32879	0.156502	2.10087	0.0356523	0.0820117
ENSG00000130779	protein_coding	CLIP1	2137.56	-0.241072	0.114534	-2.1048	0.0353085	0.0813361
ENSG00000130881	protein_coding	LRP3	835.849	-0.381426	0.178699	-2.13446	0.032805	0.0768103
ENSG00000131408	protein_coding	NR1H2	700.326	0.273313	0.120863	2.26135	0.0237376	0.0588916
ENSG00000131435	protein_coding	PDLIM4	287.339	0.569345	0.247897	2.2967	0.0216359	0.0544849
ENSG00000132640	protein_coding	BTBD3	2302.47	-0.350057	0.140522	-2.49112	0.0127341	0.0350617
ENSG00000133112	protein_coding	TPT1	13044.3	0.449959	0.178882	2.5154	0.0118898	0.0330827
ENSG00000133321	protein_coding	PLAAT4	450.399	0.688517	0.256522	2.68405	0.00727362	0.0219862
ENSG00000135686	protein_coding	KLHL36	725.377	0.190779	0.0881907	2.16326	0.0305215	0.072456
ENSG00000136237	protein_coding	RAPGEF5	3399.32	0.377747	0.164715	2.29334	0.0218283	0.0549215
ENSG00000136449	protein_coding	MYCBPAP	46.5372	0.460717	0.223175	2.06438	0.0389821	0.0882966
ENSG00000136942	protein_coding	RPL35	5058.43	0.481512	0.203408	2.36723	0.0179219	0.0465739
ENSG00000138449	protein_coding	SLC40A1	324.181	0.28603	0.145649	1.96384	0.049549	0.107098
ENSG00000138685	protein_coding	FGF2	799.371	0.55088	0.226026	2.43724	0.0147997	0.0397302
ENSG00000138792	protein_coding	ENPEP	78.3455	0.957116	0.365356	2.61968	0.0088013	0.025748
ENSG00000139178	protein_coding	C1RL	328.175	0.60599	0.225615	2.68595	0.00723245	0.0218868
ENSG00000139899	protein_coding	CBLN3	69.7501	0.43091	0.17258	2.49687	0.0125296	0.0345862
ENSG00000140022	protein_coding	STON2	1757.82	0.420029	0.17889	2.34797	0.0188759	0.0486416
ENSG00000140092	protein_coding	FBLN5	454.36	0.365592	0.161415	2.26492	0.0235176	0.0584652
ENSG00000141510	protein_coding	TP53	246.731	0.4262	0.196239	2.17184	0.0298678	0.0712157
ENSG00000141736	protein_coding	ERBB2	565.17	0.394946	0.186785	2.11444	0.0344778	0.0798833
ENSG00000142279	protein_coding	WTIP	190.992	0.374505	0.188447	1.98732	0.0468868	0.1025
ENSG00000142449	protein_coding	FBN3	24.3726	-0.627379	0.239648	-2.61792	0.00884665	0.0258592
ENSG00000142534	protein_coding	RPS11	11851	0.410706	0.194913	2.10713	0.0351064	0.0810038
ENSG00000142871	protein_coding	CCN1	674.715	0.700883	0.277034	2.52995	0.0114078	0.0319627
ENSG00000143384	protein_coding	MCL1	2981.98	0.482567	0.186758	2.58392	0.00976842	0.0280993
ENSG00000143546	protein_coding	S100A8	362.203	1.59955	0.592328	2.70045	0.00692456	0.0210882
ENSG00000143819	protein_coding	EPHX1	2612.89	0.361147	0.148572	2.43078	0.0150663	0.0402981
ENSG00000143947	protein_coding	RPS27A	6789.43	0.483518	0.175612	2.75333	0.0058992	0.0184376
ENSG00000144040	protein_coding	SFXN5	3058.84	-0.266303	0.098817	-2.69491	0.00704082	0.0213908
ENSG00000144452	protein_coding	ABCA12	19.8293	-1.20251	0.433584	-2.77341	0.00554729	0.017495
ENSG00000144713	protein_coding	RPL32	10718.9	0.362068	0.17684	2.04743	0.0406157	0.091224
ENSG00000145020	protein_coding	AMT	9.3369	0.646788	0.279565	2.31355	0.0206925	0.0525105
ENSG00000145022	protein_coding	TCTA	1068.1	-0.160957	0.0603342	-2.66776	0.00763588	0.0229018
ENSG00000145040	protein_coding	UCN2	2.20355	1.9211	0.744977	2.57874	0.0099162	0.0284546
ENSG00000145779	protein_coding	TNFAIP8	77.1923	0.74028	0.293277	2.52416	0.0115974	0.0323945
ENSG00000148344	protein_coding	PTGES	73.0081	-0.684727	0.295348	-2.31837	0.0204291	0.0519629
ENSG00000148730	protein_coding	EIF4EBP2	2158.4	0.217942	0.0940537	2.31721	0.0204924	0.0520779
ENSG00000149273	protein_coding	RPS3	6668.33	0.508133	0.181681	2.79684	0.00516048	0.0165171
ENSG00000149547	protein_coding	EI24	1520.94	-0.192636	0.0844106	-2.28213	0.0224818	0.0563059
ENSG00000149782	protein_coding	PLCB3	251.272	0.358567	0.139436	2.57156	0.0101243	0.0289727
ENSG00000149806	protein_coding	FAU	2752.3	0.3994	0.165543	2.41266	0.0158365	0.0420138
ENSG00000149968	protein_coding	MMP3	8.07753	-1.02743	0.483094	-2.12677	0.033439	0.0780696
ENSG00000151012	protein_coding	SLC7A11	1361.09	0.599189	0.219661	2.72779	0.00637603	0.0196829
ENSG00000151360	protein_coding	ALLC	22.1697	-0.709216	0.331416	-2.13996	0.0323581	0.0759353
ENSG00000151892	protein_coding	GFRA1	636.763	-0.478613	0.218739	-2.18805	0.0286657	0.068903
ENSG00000152763	protein_coding	DNAI4	98.6137	0.355978	0.166169	2.14226	0.0321724	0.0756147
ENSG00000153071	protein_coding	DAB2	473.031	0.458026	0.187565	2.44196	0.0146078	0.0393078
ENSG00000155366	protein_coding	RHOC	1360.06	0.49666	0.180547	2.75087	0.00594381	0.0185404
ENSG00000156697	protein_coding	UTP14A	242.428	-0.241252	0.0942192	-2.56053	0.0104511	0.0297307
ENSG00000157191	protein_coding	NECAP2	656.527	0.423856	0.16172	2.62092	0.00876919	0.0256826
ENSG00000157227	protein_coding	MMP14	291.43	0.637276	0.273441	2.33058	0.0197757	0.0505446
ENSG00000157240	protein_coding	FZD1	193.458	-0.324713	0.121244	-2.67818	0.00740228	0.0223325
ENSG00000157510	protein_coding	AFAP1L1	90.0784	0.606684	0.242691	2.49982	0.0124257	0.0343554
ENSG00000157927	protein_coding	RADIL	87.382	0.416838	0.172862	2.41139	0.0158918	0.0421463
ENSG00000158578	protein_coding	ALAS2	10.5962	-1.88341	0.953046	-1.9762	0.0481316	0.104645
ENSG00000159403	protein_coding	C1R	928.718	0.652376	0.288623	2.2603	0.0238024	0.0590294
ENSG00000160712	protein_coding	IL6R	347.549	0.574442	0.225956	2.54227	0.0110134	0.0310667
ENSG00000161016	protein_coding	RPL8	7021.67	0.400077	0.189282	2.11366	0.0345447	0.0799842
ENSG00000161835	protein_coding	TAMALIN	479.651	-0.423918	0.179895	-2.35647	0.0184496	0.0477452
ENSG00000162244	protein_coding	RPL29	3958.47	0.322458	0.157089	2.0527	0.0401013	0.0903185
ENSG00000162302	protein_coding	RPS6KA4	634.773	-0.272213	0.112766	-2.41397	0.0157799	0.0419015
ENSG00000162413	protein_coding	KLHL21	982.36	0.240722	0.120065	2.00494	0.0449696	0.0991035
ENSG00000162542	protein_coding	TMCO4	88.3139	0.515	0.201682	2.55353	0.0106638	0.0302243
ENSG00000162618	protein_coding	ADGRL4	327.012	0.531274	0.239138	2.22162	0.0263091	0.0641696
ENSG00000162645	protein_coding	GBP2	691.48	0.879733	0.361262	2.43516	0.0148851	0.0398944
ENSG00000163380	protein_coding	LMOD3	18.4193	-0.441685	0.214599	-2.05819	0.0395721	0.0893365
ENSG00000163389	protein_coding	POGLUT1	251.783	0.265457	0.100806	2.63335	0.00845476	0.0249424
ENSG00000163497	protein_coding	FEV	2.15371	-2.08477	0.889332	-2.3442	0.0190682	0.0490622
ENSG00000163702	protein_coding	IL17RC	47.9414	0.57372	0.234273	2.44893	0.0143279	0.0386929
ENSG00000163735	protein_coding	CXCL5	45.4008	0.710368	0.295523	2.40377	0.0162272	0.0428669
ENSG00000164088	protein_coding	PPM1M	608.87	-0.188311	0.0865023	-2.17695	0.0294845	0.070443
ENSG00000164591	protein_coding	MYOZ3	74.9305	-0.528189	0.193351	-2.73177	0.00629959	0.0194829
ENSG00000165091	protein_coding	TMC1	42.1403	0.504158	0.214508	2.3503	0.0187581	0.0483854
ENSG00000165443	protein_coding	PHYHIPL	2887.04	-0.342327	0.146073	-2.34354	0.0191018	0.0491237
ENSG00000167419	protein_coding	LPO	13.4461	-1.03928	0.375865	-2.76504	0.00569157	0.0178726
ENSG00000168028	protein_coding	RPSA	6188.18	0.34678	0.155562	2.2292	0.0258003	0.063177
ENSG00000168792	protein_coding	ABHD15	115.702	0.428362	0.200718	2.13415	0.0328306	0.0768589
ENSG00000168899	protein_coding	VAMP5	297.825	0.562716	0.209682	2.68366	0.00728204	0.0220075
ENSG00000169562	protein_coding	GJB1	363.997	0.910007	0.325999	2.79144	0.00524736	0.016746
ENSG00000170049	protein_coding	KCNAB3	201.052	-0.353698	0.144063	-2.45517	0.0140818	0.0381813
ENSG00000170122	protein_coding	FOXD4	17.7693	-0.818155	0.304356	-2.68815	0.00718487	0.0217616
ENSG00000170523	protein_coding	KRT83	13.2721	-0.944482	0.449395	-2.10168	0.0355818	0.0818999
ENSG00000170684	protein_coding	ZNF296	18.1644	0.526214	0.265644	1.9809	0.0476025	0.10375
ENSG00000170776	protein_coding	AKAP13	1026.9	-0.246361	0.12489	-1.97263	0.0485381	0.105411
ENSG00000170837	protein_coding	GPR27	611.527	-0.247191	0.0967568	-2.55476	0.010626	0.0301442
ENSG00000171492	protein_coding	LRRC8D	845.696	0.287827	0.136668	2.10602	0.0352022	0.0811326
ENSG00000173548	protein_coding	SNX33	453.279	0.395483	0.141629	2.79239	0.00523197	0.0167138
ENSG00000173653	protein_coding	RCE1	181.537	0.215664	0.0977425	2.20646	0.0273521	0.0662539
ENSG00000174327	protein_coding	SLC16A13	16.8905	0.726975	0.323215	2.2492	0.0244999	0.0604794
ENSG00000174948	protein_coding	GPR149	8.2026	-1.14061	0.482347	-2.36471	0.0180442	0.0468342
ENSG00000175787	protein_coding	ZNF169	195.07	-0.296802	0.116294	-2.55218	0.0107052	0.030328
ENSG00000176454	protein_coding	LPCAT4	1637.37	-0.517737	0.187795	-2.75693	0.00583467	0.018254
ENSG00000177426	protein_coding	TGIF1	297.603	0.711004	0.273706	2.59769	0.00938523	0.02716
ENSG00000177675	protein_coding	CD163L1	46.0426	-0.560765	0.270749	-2.07116	0.0383437	0.0870783
ENSG00000177706	protein_coding	FAM20C	497.285	0.330177	0.147363	2.24056	0.0250543	0.0615982
ENSG00000178462	protein_coding	TUBAL3	10.117	1.27143	0.570883	2.22712	0.0259389	0.0634393
ENSG00000178685	protein_coding	PARP10	288.741	0.44247	0.16742	2.64288	0.00822034	0.024341
ENSG00000179632	protein_coding	MAF1	1047.51	0.215155	0.104349	2.06188	0.0392193	0.088711
ENSG00000180871	protein_coding	CXCR2	13.0527	1.00024	0.445959	2.2429	0.0249029	0.0613022
ENSG00000182240	protein_coding	BACE2	195.771	0.596845	0.229012	2.60618	0.00915591	0.0265863
ENSG00000182899	protein_coding	RPL35A	3443.89	0.36466	0.158133	2.30603	0.0211089	0.0533988
ENSG00000183208	protein_coding	GDPGP1	62.6785	-0.426394	0.15235	-2.79877	0.00512972	0.0164336
ENSG00000183397	protein_coding	TEKTIP1	28.1461	0.438789	0.178834	2.45361	0.014143	0.0383209
ENSG00000183770	protein_coding	FOXL2	9.71326	0.882582	0.353755	2.4949	0.0125994	0.0347455
ENSG00000184232	protein_coding	OAF	785.127	-0.379932	0.193467	-1.96381	0.0495525	0.107098
ENSG00000184640	protein_coding	SEPTIN9	2335.45	-0.258423	0.0944477	-2.73615	0.00621628	0.0192555
ENSG00000184811	protein_coding	TRARG1	6.8582	-0.875271	0.44395	-1.97155	0.0486606	0.105612
ENSG00000184828	protein_coding	ZBTB7C	173.207	0.616402	0.221154	2.78721	0.00531644	0.016917
ENSG00000185800	protein_coding	DMWD	981.706	-0.318837	0.141598	-2.2517	0.0243415	0.0601539
ENSG00000186073	protein_coding	CDIN1	161.583	0.270049	0.12335	2.1893	0.0285752	0.0687186
ENSG00000186897	protein_coding	C1QL4	12.7829	1.11709	0.402606	2.77465	0.00552615	0.0174422
ENSG00000188643	protein_coding	S100A16	798.116	0.381502	0.16494	2.31297	0.0207242	0.0525782
ENSG00000189127	protein_coding	ANKRD34B	64.1059	-1.2657	0.523859	-2.41611	0.0156875	0.0417129
ENSG00000197324	protein_coding	LRP10	1239.57	0.491616	0.177105	2.77585	0.00550583	0.0173954
ENSG00000197696	protein_coding	NMB	92.6634	0.578313	0.235521	2.45546	0.0140704	0.0381537
ENSG00000197756	protein_coding	RPL37A	10013.6	0.456434	0.176718	2.58284	0.00979921	0.0281704
ENSG00000198034	protein_coding	RPS4X	12231.1	0.436478	0.177745	2.45564	0.0140636	0.0381418
ENSG00000198431	protein_coding	TXNRD1	1251.67	0.394983	0.148371	2.66214	0.00776451	0.0232172
ENSG00000198723	protein_coding	TEX45	25.662	0.492671	0.193243	2.54949	0.0107882	0.0305304
ENSG00000198755	protein_coding	RPL10A	4727.86	0.372318	0.167064	2.2286	0.0258405	0.0632411
ENSG00000198873	protein_coding	GRK5	433.97	-0.379958	0.172131	-2.20737	0.027288	0.0661138
ENSG00000198879	protein_coding	SFMBT2	644.788	0.378677	0.143665	2.63583	0.00839327	0.0247904
ENSG00000198918	protein_coding	RPL39	2387.71	0.537184	0.199907	2.68717	0.007206	0.0218152
ENSG00000204271	protein_coding	SPIN3	651.928	-0.21643	0.104196	-2.07714	0.037789	0.0860586
ENSG00000204469	protein_coding	PRRC2A	4905.96	-0.199097	0.0783887	-2.53986	0.0110895	0.0312435
ENSG00000204628	protein_coding	RACK1	5331.38	0.419898	0.158894	2.64263	0.00822651	0.0243547
ENSG00000204869	protein_coding	IGFL4	254.267	-0.46122	0.215022	-2.14499	0.0319539	0.0752073
ENSG00000204967	protein_coding	PCDHA4	12.9766	-0.787051	0.293148	-2.68482	0.00725682	0.0219432
ENSG00000221963	protein_coding	APOL6	433.357	0.466271	0.228629	2.03943	0.0414075	0.0927193
ENSG00000228672	protein_coding	PROB1	67.8786	0.443476	0.191678	2.31365	0.0206867	0.0524999
ENSG00000229117	protein_coding	RPL41	4470.2	0.490199	0.20719	2.36593	0.0179847	0.0467103
ENSG00000237289	protein_coding	CKMT1B	794.029	-0.52463	0.229193	-2.28903	0.0220776	0.0554517
ENSG00000241644	protein_coding	INMT	21.746	0.564803	0.287377	1.96537	0.049371	0.106832
ENSG00000241839	protein_coding	PLEKHO2	657.161	0.335865	0.167346	2.00701	0.0447483	0.0987051
ENSG00000244486	protein_coding	SCARF2	53.1615	0.49151	0.237092	2.07307	0.0381656	0.0867556
ENSG00000250305	protein_coding	TRMT9B	526.424	-0.456666	0.20032	-2.27969	0.0226263	0.0566329
ENSG00000253304	protein_coding	TMEM200B	21.9647	0.655613	0.23779	2.75711	0.00583139	0.0182457
ENSG00000254535	protein_coding	PABPC4L	11.4357	0.621939	0.247909	2.50873	0.0121165	0.0336159
ENSG00000257335	protein_coding	MGAM	21.8146	1.03145	0.387331	2.66296	0.00774575	0.0231706
ENSG00000257950	protein_coding	P2RX5-TAX1BP3	34.2086	-0.429156	0.187229	-2.29215	0.0218971	0.0550639
ENSG00000283199	protein_coding	C13orf46	14.8371	0.738941	0.271425	2.72245	0.00648005	0.0199438
ENSG00000283563	protein_coding		1.07848	1.6161	0.774558	2.08648	0.0369352	0.0844745

## Sheet: TableS21 - Top RBP AD
Community 0	Degree	Community 1	Degree	Community 2	Degree	Community 3	Degree
ELAVL4	25	ELAVL4	17	LSM11	15	ELAVL4	46
LSM11	11	LSM11	12	ELAVL4	10	LSM11	45
MSI2	10	RPS5	8	MSI2	10	MSI2	42
RPS5	7	MSI2	5	MSI1	9	MSI1	21
FBL	5	MSI1	4	RPS5	9	RPS5	21
MSI1	3	RBMS2	4	FBL	5	FBL	19
RBMS2	3	FBL	3	RBMS2	3	RBMS2	7

## Sheet: TableS22 - Top RBP comprehensiv
Community 0	Degree	Community 1	Degree	Community 2	Degree	Community 3	Degree
PTBP1	29	HNRNPH3	21	CELF1	20	PTBP1	106
SRSF1	29	PTBP1	21	DAZ3	20	SRSF1	105
ZNF346	29	SRSF1	21	ELAVL2	20	FMR1	104
HNRNPH3	28	FMR1	20	FMR1	20	FXR1	100
SRSF3	28	HNRNPA1	20	FXR1	20	ZNF346	98
HNRNPF	28	ILF3	20	FXR2	20	SRSF3	97
SRP19	28	MBNL2	20	PTBP1	20	SRSF9	95
SRP54	28	RBM22	20	SRP68	20	HNRNPA1	94
FMR1	27	ZNF346	20	SRSF1	20	FXR2	92
ILF3	27	ADAR	19	ZFP36	20	HNRNPH3	91
SRSF9	27	CELF1	19	ZNF346	20	CELF1	90
CELF1	27	DAZ3	19	ACIN1	19	HNRNPF	89
HNRNPH1	27	FXR1	19	BUD13	19	SRP68	88
SRP68	27	FXR2	19	ELAVL3	19	MBNL1	86
FXR1	27	PCBP2	19	NOVA1	19	HNRNPH1	85
METTL14	27	SRSF3	19	RBM15	19	SRP19	82
METTL3	27	XRN2	19	RBM15B	19	SRP54	82
WTAP	27	FUS	18	RBM24	19	AGO1	79
YTHDC1	27	HNRNPF	18	SRSF3	19	ZFP36	79
YTHDC2	27	HNRNPH1	18	U2AF1	19	TRA2A	77
YTHDF1	27	HNRNPH2	18	U2AF2	19	PCBP2	76
YTHDF2	27	MBNL1	18	AGO1	18	RBM6	76
YTHDF3	27	NOVA1	18	DDX55	18	SF3A3	76
HNRNPA1	26	SRP68	18	FUS	18	SRSF7	76
RBM22	26	SRSF9	18	HNRNPF	18	ILF3	75
XRN2	26	TIAL1	18	HNRNPH3	18	DAZ3	74
FXR2	26	ZFP36	18	PCBP1	18	PCBP1	74
SRSF5	26	ELAVL4	17	RBM47	18	RBM15	74
HNRNPH2	26	HNRNPK	17	SRSF10	18	RO60	74
RBM24	26	HNRNPU	17	SRSF9	18	ADAR	72
RBM25	26	LIN28A	17	HNRNPA1	17	FUS	72
LIN28A	26	LIN28B	17	HNRNPH1	17	RBM15B	72
LIN28B	26	METTL14	17	MBNL1	17	RBM24	71
SF3A3	26	METTL3	17	PCBP2	17	HNRNPU	68
RBM6	26	NCBP2	17	SF3A3	17	NOVA1	68
ADAR	26	PCBP1	17	SRSF7	17	SAFB2	68
DDX59	25	RBM15B	17	ADAR	16	SRSF10	68
ELAVL4	25	RBM4	17	HLTF	16	RBM22	66
PCBP1	25	SF3A3	17	IGF2BP3	16	SRSF5	66
HNRNPU	25	SRP19	17	NOVA2	16	ACIN1	63
MBNL1	25	SRP54	17	RBM22	16	DDX55	63
XPO5	25	TARBP2	17	RBM6	16	HNRNPH2	63
CSTF2T	25	WTAP	17	RO60	16	SRSF2	63
CNBP	25	YTHDC1	17	SND1	16	EIF3D	62
FAM120A	25	YTHDC2	17	SRP19	16	IGF2BP3	62
TAF15	25	YTHDF1	17	SRP54	16	LIN28A	62
DAZ3	25	YTHDF2	17	SUGP2	16	LIN28B	62
PCBP2	24	YTHDF3	17	TRA2A	16	TAF15	61
NOVA1	24	DDX3X	16	ZNF622	16	U2AF1	61
FUS	24	EIF3D	16	ELAVL1	15	PPIL4	60
KHSRP	24	ELAVL2	16	KHSRP	15	METTL14	59
NKRF	24	FAM120A	16	LSM11	15	METTL3	59
SFPQ	24	KHSRP	16	TARBP2	15	WTAP	59
SRSF2	24	RBM15	16	XRCC6	15	YTHDC1	59
TARBP2	24	RBM24	16	AGO2	14	YTHDC2	59
TRA2A	23	RBM6	16	CPEB2	14	YTHDF1	59
EWSR1	23	RO60	16	DDX19B	14	YTHDF2	59
IGF2BP2	23	SRSF2	16	FUBP1	14	YTHDF3	59
SRSF7	23	SRSF7	16	FUBP3	14	ELAVL2	57
UPF1	23	TAF15	16	HNRNPH2	14	HNRNPM	57
BCCIP	22	XRCC6	16	HNRNPM	14	RBM25	57
GTF2F1	22	ACIN1	15	HNRNPU	14	XPO5	57
RBM23	22	CNBP	15	KHDRBS2	14	XRCC6	57
TIAL1	22	DDX59	15	KHDRBS3	14	SFPQ	55
SAFB2	22	ESRP1	15	LARP4	14	XRN2	55
ZFP36	22	NKRF	15	PPIL4	14	NOVA2	54
IFIH1	22	PPIG	15	RBMX	14	TARBP2	53
RBM4	22	SAFB2	15	RC3H1	14	ELAVL3	51
DDX55	22	SRSF10	15	SRSF4	14	NCBP2	51
FASTKD2	21	SRSF5	15	SRSF5	14	NSUN2	51
AGO1	21	TRA2A	15	SRSF6	14	RBM4	51
SRSF6	21	U2AF1	15	TBRG4	14	SRSF6	51
EIF3D	21	U2AF2	15	CAPRIN1	13	U2AF2	51
MBNL2	21	UPF1	15	CSTF2T	13	CNBP	49
ESRP1	21	YBX1	15	DDX6	13	LARP4	49
SRSF8	21	A1CF	14	GPKOW	13	BUD13	48
U2AF1	21	AGO1	14	HNRNPL	13	HLTF	48
XRCC6	21	BCCIP	14	NOL12	13	ZNF622	48
ILF2	20	DDX55	14	PUF60	13	CSTF2T	47
RO60	20	DHX58	14	PUM1	13	YBX1	47
SND1	20	DHX9	14	PUM2	13	ELAVL4	46
NSUN2	20	ELAVL1	14	SSB	13	SUGP2	46
LARP4	19	GTF2F1	14	CNBP	12	HNRNPL	45
CNOT4	19	IGF2BP2	14	DKC1	12	LSM11	45
U2AF2	19	LARP4	14	ERI1	12	TIAL1	45
HNRNPA3	19	NOL12	14	HNRNPCL1	12	CPSF6	44
G3BP1	19	RBM25	14	ILF3	12	DDX59	44
NOL12	18	RBM47	14	LIN28A	12	KHDRBS3	44
HNRNPL	18	SFPQ	14	LIN28B	12	MBNL2	44
DDX3X	18	SUGP2	14	MTPAP	12	RBM47	44
NELFE	18	XPO5	14	NSUN2	12	FAM120A	43
SNRPA	18	CSTF2T	13	PABPC1	12	GTF2F1	43
PPIL4	18	ELAVL3	13	RBM4	12	SRSF4	43
YBX1	17	GPKOW	13	RBM5	12	SRSF8	43
BUD13	17	HNRNPA2B1	13	SAFB2	12	DDX19B	42
SRSF4	17	KHDRBS3	13	SRSF2	12	KHDRBS2	42
ZRANB2	17	NOVA2	13	TIAL1	12	MSI2	42
HNRNPLL	17	PPIL4	13	TRA2B	12	RC3H1	42
HNRNPM	17	SRSF6	13	TRNAU1AP	12	FASTKD2	41
NCBP2	17	CNOT4	12	UCHL5	12	KHSRP	41
PPIG	16	FUBP3	12	EIF3D	11	SND1	41
PCBP4	16	GNL3	12	EIF4G2	11	UCHL5	41
RBM4B	16	HNRNPM	12	IGHMBP2	11	DDX3X	40
RBM45	16	LSM11	12	METTL14	11	PPIG	40
NUP42	15	NSUN2	12	METTL3	11	ZRANB2	40
AGGF1	15	SND1	12	NCBP2	11	AGGF1	39
FTO	15	BUD13	11	PTBP3	11	ELAVL1	39
PRPF8	15	CPEB2	11	RBM41	11	ESRP1	39
SRSF10	15	EWSR1	11	SFPQ	11	FUBP3	39
ZNF326	15	HNRNPA3	11	TAF15	11	PRPF8	39
UCHL5	14	ILF2	11	WTAP	11	AGO2	38
IGF2BP3	14	PUM1	11	YTHDC1	11	HNRNPA2B1	38
PUM1	14	RBM23	11	YTHDC2	11	HNRNPA3	38
RBM15	14	SLTM	11	YTHDF1	11	NOL12	38
CDC40	14	SRSF4	11	YTHDF2	11	BCCIP	37
HNRNPA2B1	14	TRNAU1AP	11	YTHDF3	11	GRWD1	37
NONO	14	ZNF622	11	ZRANB2	11	NKRF	37
ACIN1	14	CSTF2	10	ELAVL4	10	TRNAU1AP	37
GRSF1	14	DDX19B	10	FTO	10	UPF1	37
RBM10	14	DDX24	10	HNRNPAB	10	DDX24	36
CPSF6	13	EIF4G2	10	HNRNPUL1	10	IGF2BP1	36
HNRNPK	13	FASTKD2	10	LARP4B	10	EWSR1	35
ZNF622	13	G3BP1	10	MSI2	10	HNRNPUL1	35
IGF2BP1	13	GRSF1	10	PPIG	10	A1CF	34
SAMD4A	13	GRWD1	10	PRPF8	10	NELFE	34
ALYREF	13	HNRNPLL	10	AGGF1	9	PUM1	34
ELAVL1	12	HNRNPUL1	10	ALYREF	9	RBM10	34
RBM5	12	IFIH1	10	BCCIP	9	RBM23	34
GNL3	12	KHDRBS2	10	CBX7	9	RBMX	34
TIA1	12	MTPAP	10	CELF4	9	ALYREF	33
SUGP2	11	PTBP3	10	CELF5	9	SLTM	33
TNRC6A	11	RALY	10	CELF6	9	RBM5	32
LSM11	11	RBM14	10	CPSF6	9	SNRPA	32
ELAVL2	11	RBM4B	10	CSTF2	9	QKI	31
QKI	11	RBM5	10	DDX24	9	CSTF2	30
RBM15B	11	RC3H1	10	FASTKD2	9	FUBP1	30
AUH	11	SNRPA	10	GNL3	9	GNL3	30
DKC1	10	SNRPB2	10	IGF2BP1	9	IGF2BP2	30
CELF6	10	SUB1	10	MSI1	9	ILF2	30
DHX58	10	ALYREF	9	NPM1	9	FTO	29
DHX9	10	CDC40	9	NUP42	9	PUF60	29
NOVA2	10	CPSF6	9	RBM10	9	ZNF326	29
EIF4G2	10	DDX6	9	RBM25	9	CELF6	28
HNRNPUL1	10	FTO	9	RPS5	9	DKC1	28
MSI2	10	NELFE	9	SLTM	9	LARP4B	28
RBMY1A1	10	PUF60	9	SUB1	9	CAPRIN1	27
SUPV3L1	10	RBFOX3	9	SUPV3L1	9	HNRNPLL	27
GRWD1	9	SAMD4A	9	XPO5	9	PUM2	27
PUM2	9	SRSF8	9	XRN2	9	SRSF11	27
ELAVL3	8	SUPV3L1	9	ZFP36L2	9	SUPV3L1	27
RBMX	8	TARDBP	9	DGCR8	8	TBRG4	27
SLTM	8	ZC3H10	9	NELFE	8	EIF4G2	26
SRP14	8	ZRANB2	9	RALY	8	HNRNPAB	26
ZC3H10	8	AGGF1	8	RBM45	8	RBM45	26
A1CF	8	AGO2	8	SMNDC1	8	SUB1	26
SRSF11	8	AUH	8	SRSF8	8	TNRC6A	26
RPS5	7	HNRNPL	8	TNRC6A	8	CPEB2	25
SSB	7	NPM1	8	ZNF326	8	G3BP1	25
SUB1	7	PPRC1	8	BOLL	7	GRSF1	25
YBX3	7	QKI	8	CDC40	7	RBFOX1	25
DDX24	7	RBM10	8	DAZAP1	7	NONO	24
ENOX1	7	RPS5	8	DDX3X	7	PABPC1	24
PTBP3	7	SRP14	8	DDX59	7	PTBP3	24
SF1	7	TBRG4	8	ESRP1	7	TIA1	24
YWHAG	7	CBX7	7	FAM120A	7	GPKOW	23
CELF4	6	CELF6	7	GRWD1	7	HNRNPK	23
CELF5	6	FUBP1	7	HNRNPA2B1	7	MTPAP	23
HNRNPAB	6	IGF2BP3	7	HNRNPLL	7	RALY	23
GPKOW	6	RBFOX1	7	PABPN1	7	SAMD4A	23
SMNDC1	6	RBM45	7	QKI	7	TARDBP	23
NPM1	6	RBMX	7	SNRPA	7	CDC40	22
RBFOX3	6	SF3B4	7	SRSF11	7	CELF4	22
AGO2	5	SRSF11	7	UPF1	7	CELF5	22
CBX7	5	UCHL5	7	G3BP2	6	DGCR8	22
TARDBP	5	CELF4	6	GTF2F1	6	NPM1	22
MTPAP	5	CELF5	6	HNRNPK	6	PABPC3	22
RBM14	5	DKC1	6	IGF2BP2	6	SSB	22
CPEB2	5	G3BP2	6	MBNL2	6	DDX6	21
ERI1	5	HNRNPAB	6	NONO	6	MSI1	21
FBL	5	IGF2BP1	6	TARDBP	6	PABPN1	21
G3BP2	5	IGHMBP2	6	YBX1	6	RPS5	21
HLTF	5	NUP42	6	A1CF	5	CBX7	20
NOP56	5	PABPC1	6	AKAP1	5	IGHMBP2	20
NOP58	5	PABPN1	6	EFTUD2	5	NUP42	20
RBFOX1	5	PUM2	6	EWSR1	5	DHX58	19
RBM47	5	RBFOX2	6	FBL	5	DHX9	19
FUBP3	5	SSB	6	HNRNPA0	5	EIF4B	19
HNRNPC	5	TNRC6A	6	ILF2	5	ERI1	19
TBRG4	5	YBX3	6	MATR3	5	FBL	19
CSTF2	4	ZNF326	6	NOP56	5	NOP56	19
KHDRBS3	4	DGCR8	5	NOP58	5	NOP58	19
SNRPB2	4	EFTUD2	5	RBFOX1	5	PCBP4	19
PABPC3	4	EIF4B	5	RBM23	5	SF3B4	19
RBM42	4	MATR3	5	RBM42	5	SMNDC1	18
SF3B4	4	MSI2	5	SNRPB2	5	YBX3	18
DDX6	4	PCBP4	5	SRP14	5	CNOT4	17
FUBP1	4	PRPF8	5	YBX3	5	DAZAP1	17
PABPN1	4	RBMY1A1	5	AUH	4	IFIH1	17
RALY	4	TIA1	5	ENOX1	4	SF1	17
RBFOX2	4	ZFP36L2	5	ESRP2	4	AUH	16
SNRNP70	4	LARP4B	4	GRSF1	4	DDX54	16
TRA2B	4	MSI1	4	HNRNPA3	4	G3BP2	16
PABPC1	3	RBM41	4	RBFOX3	4	ZFP36L2	16
PPRC1	3	RBMS1	4	RBMS1	4	EFTUD2	15
CAPRIN1	3	RBMS2	4	RBMY1A1	4	MATR3	15
CELF2	3	SF1	4	TIA1	4	RBM42	15
ESRP2	3	SMNDC1	4	CNOT4	3	RBMY1A1	15
HNRNPA0	3	TRA2B	4	DDX54	3	BOLL	14
LARP4B	3	BOLL	3	G3BP1	3	RBMS1	14
MATR3	3	CAPRIN1	3	METAP2	3	HNRNPCL1	13
MSI1	3	CELF2	3	PABPC3	3	METAP2	13
PUF60	3	DAZAP1	3	RBFOX2	3	SRP14	13
RBMS2	3	ENOX1	3	RBM28	3	YWHAG	13
DDX54	2	ESRP2	3	RBMS2	3	ENOX1	12
IGHMBP2	2	FBL	3	RBMS3	3	SNRPB2	12
DDX19B	2	HLTF	3	SAMD4A	3	ESRP2	11
DGCR8	2	HNRNPA1L2	3	SF1	3	RBFOX3	11
KHDRBS2	2	HNRNPCL1	3	SF3B4	3	ZC3H10	11
RC3H1	2	NOP56	3	YWHAG	3	CELF2	10
HNRNPA1L2	2	NOP58	3	ANKHD1	2	RBFOX2	10
METAP2	2	RBM28	3	EIF4B	2	RBM4B	10
RBM28	2	SNRNP70	3	IFIH1	2	SNRNP70	9
TRNAU1AP	2	YWHAG	3	NKRF	2	HNRNPA0	8
ZNF638	2	ERI1	2	PCBP4	2	RBM41	8
RBM8A	1	HNRNPA0	2	SNRNP70	2	RBMS3	8
ZFP36L2	1	PABPC3	2	UNK	2	HNRNPA1L2	7
DAZAP1	1	RBM8A	2	CELF2	1	RBMS2	7
EFTUD2	1	UNK	2	HNRNPA1L2	1	TRA2B	7
EIF4B	1	ZNF638	2	RBM39	1	AKAP1	6
RBM39	1	AKAP1	1	YBX2	1	HNRNPC	6
RBMS1	1	DDX54	1	ZNF638	1	PPRC1	5
UNK	1	HNRNPC	1			UNK	5
YBX2	1	METAP2	1			YBX2	5
ZCRB1	1	NONO	1			RBM14	4
		RBM42	1			RBM28	4
		RBMS3	1			ZNF638	3
						TUT1	2
						ZCRB1	2
						RBM3	1
						RBM8A	1

## Sheet: TableS23-Top lncRNA_RBP-lnc_AD
Community 0	Degree	Community 1	Degree	Community 2	Degree	Community 3	Degree
ENSG00000291228	5	ENSG00000267519	7	ENSG00000197085	6	ENSG00000260604	6
ENSG00000263571	5	ENSG00000287562	5	ENSG00000286523	5	ENSG00000204380	6
ENSG00000265043	4	ENSG00000205488	4	ENSG00000272274	5	ENSG00000243715	6
ENSG00000286063	4	ENSG00000261572	4	ENSG00000287957	5	ENSG00000281162	6
ENSG00000231528	3	ENSG00000263731	4	ENSG00000287831	4	ENSG00000250007	5
ENSG00000237989	3	ENSG00000285649	3	ENSG00000288015	4	ENSG00000287790	5
ENSG00000271959	3	ENSG00000247982	3	ENSG00000288565	3	ENSG00000280025	4
ENSG00000205424	3	ENSG00000276337	3	ENSG00000233420	3	ENSG00000269821	4
ENSG00000237879	3	ENSG00000225725	3	ENSG00000233061	3	ENSG00000283003	4
ENSG00000174403	3	ENSG00000251075	3	ENSG00000289591	3	ENSG00000288079	4
ENSG00000266998	2	ENSG00000291068	3	ENSG00000280169	3	ENSG00000248529	4
ENSG00000250107	2	ENSG00000270504	2	ENSG00000251442	3	ENSG00000215244	4
ENSG00000205018	2	ENSG00000254973	2	ENSG00000224223	3	ENSG00000287338	4
ENSG00000286710	2	ENSG00000253642	2	ENSG00000283175	3	ENSG00000233508	3
ENSG00000261226	2	ENSG00000254533	1	ENSG00000277701	2	ENSG00000286116	3
ENSG00000291037	2	ENSG00000204054	1	ENSG00000257522	2	ENSG00000287633	3
ENSG00000233901	2	ENSG00000278743	1	ENSG00000285979	2	ENSG00000224958	3
ENSG00000290823	2	ENSG00000240521	1	ENSG00000225280	1	ENSG00000228528	3
ENSG00000226363	2	ENSG00000271918	1	ENSG00000250295	1	ENSG00000254837	3
ENSG00000284391	2					ENSG00000289355	3
ENSG00000280916	1					ENSG00000231806	3
ENSG00000272512	1					ENSG00000251365	3
ENSG00000288919	1					ENSG00000256196	3
ENSG00000283828	1					ENSG00000258422	3
ENSG00000205885	1					ENSG00000260573	3
ENSG00000244198	1					ENSG00000269707	3
ENSG00000255320	1					ENSG00000272902	3
ENSG00000287652	1					ENSG00000280109	3
						ENSG00000286110	3
						ENSG00000287092	3
						ENSG00000279668	3
						ENSG00000290907	3
						ENSG00000241345	3
						ENSG00000250116	3
						ENSG00000283897	2
						ENSG00000291028	2
						ENSG00000215808	2
						ENSG00000236882	2
						ENSG00000286292	2
						ENSG00000287094	2
						ENSG00000287661	2
						ENSG00000290073	2
						ENSG00000152931	2
						ENSG00000237009	2
						ENSG00000281691	2
						ENSG00000286685	2
						ENSG00000287467	2
						ENSG00000237667	2
						ENSG00000269086	2
						ENSG00000267506	2
						ENSG00000231903	2
						ENSG00000235597	2
						ENSG00000286542	2
						ENSG00000286747	2
						ENSG00000287250	2
						ENSG00000288105	2
						ENSG00000290862	2
						ENSG00000233005	2
						ENSG00000287740	2
						ENSG00000251293	2
						ENSG00000290021	1
						ENSG00000286084	1
						ENSG00000257467	1
						ENSG00000259124	1
						ENSG00000265519	1
						ENSG00000285572	1
						ENSG00000288523	1
						ENSG00000174680	1
						ENSG00000290418	1
						ENSG00000229656	1
						ENSG00000244625	1
						ENSG00000254812	1
						ENSG00000272221	1
						ENSG00000287876	1
						ENSG00000231768	1
						ENSG00000248925	1
						ENSG00000266490	1
						ENSG00000289510	1
						ENSG00000226994	1
						ENSG00000260693	1
						ENSG00000287203	1
						ENSG00000242880	1
						ENSG00000255521	1
						ENSG00000258107	1

## Sheet: TableS24-Top lncRNA_RBP-lnc_com
Community 0	Degree	Community 1	Degree	Community 2	Degree	Community 3	Degree
ENSG00000231528	170	ENSG00000267519	212	ENSG00000288565	165	ENSG00000260604	202
ENSG00000263571	164	ENSG00000205488	211	ENSG00000277701	161	ENSG00000286116	176
ENSG00000265043	161	ENSG00000287562	175	ENSG00000197085	157	ENSG00000288079	167
ENSG00000286063	161	ENSG00000276337	172	ENSG00000233420	144	ENSG00000280025	156
ENSG00000205424	144	ENSG00000247982	155	ENSG00000287957	141	ENSG00000204380	155
ENSG00000271959	143	ENSG00000291068	137	ENSG00000286523	140	ENSG00000281162	153
ENSG00000291228	140	ENSG00000270504	134	ENSG00000285979	136	ENSG00000231768	150
ENSG00000283828	138	ENSG00000251075	130	ENSG00000233061	134	ENSG00000152931	145
ENSG00000174403	137	ENSG00000254973	126	ENSG00000250295	134	ENSG00000251365	139
ENSG00000266998	136	ENSG00000285649	126	ENSG00000280169	131	ENSG00000283897	138
ENSG00000237989	133	ENSG00000271918	123	ENSG00000272274	130	ENSG00000286084	138
ENSG00000261226	127	ENSG00000261572	122	ENSG00000251442	128	ENSG00000250007	137
ENSG00000280916	126	ENSG00000263731	114	ENSG00000287831	122	ENSG00000231806	135
ENSG00000272512	115	ENSG00000225725	112	ENSG00000283175	115	ENSG00000291028	132
ENSG00000286710	115	ENSG00000240521	105	ENSG00000288015	114	ENSG00000233508	129
ENSG00000284391	111	ENSG00000275180	92	ENSG00000224223	112	ENSG00000243715	129
ENSG00000250107	111	ENSG00000204054	86	ENSG00000289591	101	ENSG00000254837	128
ENSG00000291037	107	ENSG00000254533	78	ENSG00000257522	76	ENSG00000256196	126
ENSG00000226363	106	ENSG00000253642	68	ENSG00000225280	56	ENSG00000287740	126
ENSG00000205018	98	ENSG00000278743	68	ENSG00000272862	41	ENSG00000269086	122
ENSG00000288919	96	ENSG00000260260	23			ENSG00000269707	119
ENSG00000290823	84					ENSG00000287633	117
ENSG00000237879	81					ENSG00000236882	116
ENSG00000205885	80					ENSG00000224958	116
ENSG00000233901	78					ENSG00000286685	116
ENSG00000255320	78					ENSG00000286110	115
ENSG00000244198	74					ENSG00000288523	115
ENSG00000205696	54					ENSG00000287790	114
ENSG00000287652	51					ENSG00000272902	114
						ENSG00000287661	112
						ENSG00000287338	112
						ENSG00000272221	110
						ENSG00000215244	109
						ENSG00000248529	108
						ENSG00000241345	105
						ENSG00000286292	102
						ENSG00000290418	101
						ENSG00000248925	98
						ENSG00000290862	97
						ENSG00000287092	97
						ENSG00000254101	97
						ENSG00000204261	97
						ENSG00000250116	94
						ENSG00000235597	94
						ENSG00000290907	93
						ENSG00000285572	92
						ENSG00000287876	92
						ENSG00000283003	89
						ENSG00000287250	89
						ENSG00000229656	89
						ENSG00000287467	85
						ENSG00000257467	84
						ENSG00000267506	83
						ENSG00000215808	82
						ENSG00000227540	82
						ENSG00000237667	82
						ENSG00000228528	81
						ENSG00000280109	81
						ENSG00000281691	80
						ENSG00000288105	79
						ENSG00000283384	77
						ENSG00000290073	75
						ENSG00000289355	75
						ENSG00000244625	74
						ENSG00000268584	72
						ENSG00000215023	72
						ENSG00000289510	71
						ENSG00000287094	71
						ENSG00000286542	71
						ENSG00000237009	71
						ENSG00000172965	70
						ENSG00000260693	70
						ENSG00000265519	69
						ENSG00000258107	69
						ENSG00000279668	68
						ENSG00000259124	67
						ENSG00000273100	66
						ENSG00000288808	65
						ENSG00000267279	65
						ENSG00000260573	63
						ENSG00000286747	63
						ENSG00000287203	62
						ENSG00000225924	62
						ENSG00000258422	62
						ENSG00000269821	59
						ENSG00000255521	59
						ENSG00000290021	55
						ENSG00000266916	54
						ENSG00000254812	51
						ENSG00000285683	51
						ENSG00000226994	50
						ENSG00000269053	49
						ENSG00000261141	49
						ENSG00000174680	49
						ENSG00000242880	46
						ENSG00000261659	46
						ENSG00000287986	45
						ENSG00000233005	45
						ENSG00000258672	44
						ENSG00000272428	41
						ENSG00000286351	41
						ENSG00000255750	40
						ENSG00000251293	39
						ENSG00000266490	35
						ENSG00000231903	29
						ENSG00000257222	27
						ENSG00000263435	27
