# Supplementary material for: A Holistic Analysis of Alzheimer’s Disease-Associated lncRNA Communities Reveals Enhanced lncRNA-miRNA-RBP Regulatory Triad Formation Within Functionally Segregated Clusters
Source: J Mol Neurosci. 2024 Aug 15;74(3):77. doi: 10.1007/s12031-024-02244-0 (PMC11324768; doi:10.1007/s12031-024-02244-0)
Supplement: Supplementary file 45 — (XLSX 42 kb) [file 12031_2024_2244_MOESM29_ESM.xlsx]

## Sheet: TableS25-GSE62501
miRNA	baseMean	log2FoldChange	lfcSE	stat	pvalue	padj
hsa-mir-29b-1	48.3303	6.42826	0.794029	8.09576	5.69e-16	2.4e-13
hsa-mir-128-2	495.497	4.28657	0.556954	7.69646	1.4e-14	2.95e-12
hsa-mir-100	81.2291	-6.73952	1.12649	-5.98276	2.19e-09	3.09e-07
hsa-mir-148b	9.45004	3.05874	0.526238	5.81246	6.16e-09	6.49e-07
hsa-mir-27b	154.655	3.2195	0.562611	5.72243	1.05e-08	8.86e-07
hsa-mir-29c	218.99	-2.73461	0.500811	-5.46037	4.75e-08	3.34e-06
hsa-mir-377	37.5983	-3.86477	0.746125	-5.17979	2.22e-07	1.33e-05
hsa-miR-29c-3p	1209.23	-1.41869	0.275133	-5.15638	2.52e-07	1.33e-05
hsa-mir-30b	19.9992	-6.4512	1.28409	-5.02396	5.06e-07	2.37e-05
hsa-mir-495	30.6158	-1.79231	0.371704	-4.82187	1.42e-06	6e-05
hsa-mir-99a	125.904	-5.94013	1.30556	-4.54987	5.37e-06	0.000205936
hsa-miR-411-5p	77.6374	1.48051	0.344101	4.30254	1.69e-05	0.00059378
hsa-miR-103a-3p	981.673	1.03566	0.245629	4.21638	2.48e-05	0.000775097
hsa-let-7f-1	120.804	-7.00881	1.66542	-4.20844	2.57e-05	0.000775097
hsa-let-7e	27.4511	-4.75671	1.1359	-4.18762	2.82e-05	0.00079307
hsa-mir-1296	6.67285	-3.51341	0.845974	-4.15309	3.28e-05	0.000865149
hsa-mir-26a-2	117.005	-4.17232	1.04031	-4.01064	6.06e-05	0.00150315
hsa-mir-26a-1	143.126	-5.16782	1.3232	-3.90554	9.4e-05	0.00220412
hsa-miR-219a-2-3p	270.667	1.6433	0.425413	3.86284	0.000112075	0.00248925
hsa-mir-30c-1	226.571	-1.05501	0.275513	-3.82927	0.000128525	0.00271187
hsa-mir-30c-2	227.398	-1.0441	0.275323	-3.79227	0.000149275	0.00299971
hsa-mir-107	22.6951	-6.61688	1.75337	-3.77381	0.000160771	0.00308387
hsa-mir-22	178.07	-1.60255	0.431843	-3.71094	0.000206488	0.0037886
hsa-mir-139	4.70061	-4.31589	1.1878	-3.63351	0.000279595	0.00491621
hsa-miR-149-5p	33.4999	-1.21917	0.345249	-3.53126	0.000413584	0.0069813
hsa-mir-410	36.4262	-1.13105	0.332598	-3.40067	0.000672213	0.0109105
hsa-miR-381-3p	54.6162	-1.47815	0.440006	-3.35939	0.000781161	0.0119104
hsa-miR-152-3p	6.75097	1.79178	0.534116	3.35467	0.000794602	0.0119104
hsa-let-7i	15.6417	-4.09455	1.22354	-3.34647	0.000818487	0.0119104
hsa-mir-431	1.43581	3.99196	1.20236	3.3201	0.000899845	NA
hsa-mir-29b-2	1666.38	-1.77728	0.549769	-3.23277	0.00122597	0.0165509
hsa-mir-582	2.58781	-3.93679	1.2197	-3.22767	0.00124801	0.0165509
hsa-let-7c	257.072	-0.791912	0.245473	-3.22607	0.00125504	0.0165509
hsa-miR-7-5p	39.9194	-1.09927	0.342856	-3.20622	0.00134489	0.0171983
hsa-let-7f-5p	1070.92	1.07907	0.338282	3.18984	0.00142352	0.0176684
hsa-miR-99b-5p	430.197	0.979341	0.30793	3.1804	0.0014707	0.0177325
hsa-miR-887-3p	3.80469	2.06614	0.651893	3.16945	0.00152728	0.0179031
hsa-mir-34a	59.4384	-0.971593	0.315246	-3.08202	0.00205603	0.0234498
hsa-mir-16-1	183.283	1.19214	0.387938	3.07303	0.00211898	0.0235319
hsa-mir-365b	13.1549	-1.18819	0.391265	-3.03679	0.00239115	0.0258734
hsa-mir-219a-1	58.9632	4.55255	1.50439	3.02618	0.00247668	0.026129
hsa-miR-708-5p	26.0984	-1.02365	0.343621	-2.979	0.00289187	0.0297651
hsa-mir-138-1	171.921	-0.968891	0.328974	-2.94519	0.00322753	0.032429
hsa-mir-135a-1	33.1945	1.36409	0.473669	2.87985	0.0039787	0.0390468
hsa-miR-323b-3p	26.5761	1.57106	0.548504	2.86426	0.00417981	0.0400882
hsa-mir-95	7.8945	6.6504	2.34886	2.83132	0.00463557	0.0434713
hsa-miR-329-3p	11.1195	-1.40281	0.498375	-2.81476	0.00488131	0.0444862
hsa-mir-3615	14.0111	1.50034	0.535494	2.80179	0.00508203	0.0444862
hsa-miR-3613-5p	13.9888	1.4957	0.53567	2.79221	0.00523498	0.0444862
hsa-mir-3200	8.63085	1.37563	0.492681	2.79214	0.00523609	0.0444862
hsa-mir-887	9.44663	1.25505	0.449838	2.79	0.00527088	0.0444862
hsa-let-7d-3p	6.28983	1.45715	0.524749	2.77686	0.00548863	0.0454158
hsa-miR-379-3p	1.43465	-3.17835	1.16312	-2.73261	0.00628343	NA
hsa-mir-7-2	162.586	-1.08399	0.398659	-2.7191	0.00654607	0.0523601
hsa-miR-29b-3p	903.249	-1.59428	0.586654	-2.71758	0.00657603	0.0523601
hsa-miR-204-5p	37.5511	-0.796071	0.294237	-2.70554	0.00681931	0.0532916
hsa-miR-101-3p	204.479	-1.15669	0.430554	-2.6865	0.00722045	0.0552369
hsa-mir-365a	12.626	-1.04134	0.388347	-2.68147	0.00733002	0.0552369
hsa-mir-7-1	282.73	-0.692288	0.262274	-2.63956	0.00830139	0.0614594
hsa-miR-221-3p	259.671	-0.67311	0.256203	-2.62725	0.00860771	0.0615402
hsa-miR-30c-5p	36.4514	-1.00487	0.383216	-2.6222	0.00873642	0.0615402
hsa-miR-92a-3p	69.4568	0.859853	0.327978	2.62168	0.00874979	0.0615402
hsa-miR-375	8.27477	1.2416	0.474818	2.6149	0.00892535	0.0617459
hsa-miR-30e-3p	73.606	0.697955	0.267578	2.60841	0.00909632	0.0619137
hsa-mir-181c	118.191	-1.04248	0.405288	-2.57218	0.0101059	0.0668002
hsa-miR-129-2-3p	58.4445	-1.20346	0.468028	-2.57133	0.0101308	0.0668002
hsa-let-7a-5p	1036.21	0.782248	0.307492	2.54397	0.0109602	0.0705541
hsa-mir-204	4.86108	-3.11519	1.22751	-2.53781	0.0111548	0.0705541
hsa-miR-9-5p	6523.93	-0.533729	0.210432	-2.53634	0.0112017	0.0705541
hsa-miR-181a-3p	54.139	1.37598	0.551242	2.49615	0.012555	0.077915
hsa-mir-186	49.602	0.929437	0.374165	2.48403	0.0129905	0.0794491
hsa-miR-100-5p	875.774	0.956633	0.388245	2.46399	0.01374	0.0828325
hsa-mir-92a-1	65.9265	-1.11971	0.462075	-2.42323	0.0153834	0.0914334
hsa-miR-377-3p	4.90528	-2.05501	0.852722	-2.40994	0.015955	0.0926808
hsa-miR-16-5p	147.59	0.94677	0.39328	2.40737	0.0160679	0.0926808
hsa-miR-380-3p	2.08638	-2.48286	1.03201	-2.40585	0.0161351	NA
hsa-miR-539-3p	7.22694	1.63217	0.679273	2.40282	0.0162691	0.0926808
hsa-miR-370-3p	5.10425	-1.55074	0.646603	-2.39829	0.0164717	0.0926808
hsa-mir-27a	8.06149	7.15274	2.99508	2.38817	0.0169327	0.0940208
hsa-miR-758-3p	2.61593	-2.33681	0.981544	-2.38075	0.0172776	0.0946904
hsa-miR-3615	7.07127	1.65163	0.695212	2.37572	0.0175146	0.0947585
hsa-miR-328-3p	13.8164	-0.89311	0.379206	-2.35521	0.0185122	0.0988443
hsa-mir-129-2	331.955	-1.13072	0.481013	-2.3507	0.0187383	0.0988443
hsa-mir-151a	86.3681	0.796055	0.339622	2.34395	0.0190809	0.0994093
hsa-mir-331	1.90263	3.97574	1.70307	2.33445	0.0195721	NA
hsa-miR-340-3p	2.80725	1.737	0.745407	2.33027	0.019792	0.0999469
hsa-miR-30b-5p	117.997	-0.622619	0.267468	-2.32783	0.0199212	0.0999469
hsa-miR-222-3p	22.7054	-0.794067	0.34152	-2.3251	0.0200668	0.0999469
hsa-mir-193a	7.08582	1.15821	0.500462	2.31428	0.0206525	0.0999469
hsa-miR-7704	11.4809	1.29382	0.559298	2.31328	0.020707	0.0999469
hsa-mir-33a	2.60288	1.66422	0.719995	2.31143	0.0208091	0.0999469
hsa-let-7b-5p	178.439	0.675391	0.292356	2.31017	0.020879	0.0999469
hsa-mir-141	5.62798	1.42397	0.617355	2.30657	0.0210789	0.0999469
hsa-miR-744-5p	190.475	-0.93557	0.407184	-2.29766	0.0215811	0.101191
hsa-mir-127	41.4203	-1.73785	0.766778	-2.26644	0.0234246	0.10807
hsa-mir-376a-1	12.7016	1.12534	0.497621	2.26144	0.0237318	0.10807
hsa-miR-29a-3p	4367.07	-0.917556	0.405984	-2.26008	0.0238164	0.10807
hsa-miR-873-5p	24.1282	1.071	0.476635	2.24699	0.0246404	0.108785
hsa-let-7d	78.2374	-0.619386	0.275794	-2.24583	0.0247148	0.108785
hsa-miR-874-3p	61.2744	0.725728	0.32323	2.24524	0.0247528	0.108785
hsa-miR-376c-3p	2.74279	1.64182	0.732522	2.24133	0.025005	0.108785
hsa-mir-411	1.87614	2.79327	1.25756	2.22119	0.0263384	NA
hsa-mir-20a	16.3484	0.901489	0.407488	2.21231	0.0269454	0.11603
hsa-mir-328	1.13231	4.07141	1.85315	2.19702	0.0280191	NA
hsa-miR-30d-5p	249.504	-0.463558	0.212961	-2.17673	0.0295006	0.124925
hsa-mir-543	8.07107	-1.18776	0.546005	-2.17536	0.0296032	0.124925
hsa-let-7a-3	830.261	1.05055	0.488183	2.15197	0.0313998	0.131195
hsa-mir-654	1.30695	-3.06924	1.42935	-2.1473	0.0317695	NA
hsa-mir-153-2	27.8513	-1.23626	0.577976	-2.13894	0.0324402	0.134213
hsa-mir-1307	170.28	0.847771	0.402751	2.10495	0.0352957	0.14414
hsa-miR-324-5p	18.3185	0.989345	0.47059	2.10235	0.0355226	0.14414
hsa-mir-153-1	28.5859	-1.19382	0.570091	-2.09409	0.0362517	0.145697
hsa-miR-369-5p	3.23932	1.43748	0.691621	2.07842	0.037671	0.149973
hsa-mir-324	2.04597	-3.03039	1.46577	-2.06743	0.0386934	NA
hsa-mir-181b-2	145.452	0.702291	0.343418	2.045	0.0408547	0.161128
hsa-miR-140-5p	23.6133	0.843463	0.413432	2.04015	0.0413355	0.161515
hsa-miR-299-3p	1.71471	-2.23191	1.10151	-2.02622	0.0427418	NA
hsa-miR-376b-3p	2.73564	1.63045	0.806853	2.02075	0.0433054	0.165659
hsa-miR-135a-5p	15.6513	-0.8094	0.4014	-2.01645	0.0437534	0.165659
hsa-miR-93-5p	44.2216	0.644923	0.320404	2.01284	0.044131	0.165659
hsa-miR-181a-2-3p	3.21894	1.31706	0.654815	2.01135	0.0442889	0.165659
hsa-miR-129-1-3p	35.5861	-0.734648	0.365372	-2.01068	0.044359	0.165659
hsa-mir-374c	4.25657	-2.70649	1.34973	-2.00521	0.0449411	0.166361
hsa-miR-377-5p	1.067	-2.64951	1.32793	-1.99522	0.0460191	NA
hsa-miR-582-5p	16.3197	-0.928632	0.46644	-1.99089	0.0464929	0.170609
hsa-miR-19a-3p	10.7004	1.17821	0.594909	1.98048	0.0476493	0.173345
hsa-let-7a-1	895.212	0.942811	0.477902	1.97281	0.0485168	0.174992
hsa-mir-210	73.7904	0.721656	0.367149	1.96557	0.0493485	0.176484

## Sheet: TableS26-miR_AD
Community 0	Degree	Community 1	Degree	Community 2	Degree	Community 3	Degree
hsa-miR-16-5p	19	hsa-miR-9-5p	11	hsa-miR-375	11	hsa-miR-204-5p	33
hsa-miR-7-5p	16	hsa-miR-16-5p	10	hsa-miR-9-5p	11	hsa-miR-9-5p	33
hsa-miR-152-3p	14	hsa-miR-7-5p	9	hsa-miR-93-5p	11	hsa-miR-7-5p	32
hsa-miR-204-5p	14	hsa-miR-375	7	hsa-miR-152-3p	10	hsa-miR-93-5p	29
hsa-miR-93-5p	13	hsa-miR-152-3p	7	hsa-miR-7-5p	9	hsa-miR-375	27
hsa-miR-9-5p	13	hsa-miR-93-5p	7	hsa-miR-140-5p	8	hsa-miR-16-5p	25
hsa-miR-140-5p	10	hsa-miR-204-5p	7	hsa-miR-16-5p	8	hsa-miR-152-3p	21
hsa-miR-375	7	hsa-miR-140-5p	7	hsa-miR-221-3p	6	hsa-miR-221-3p	14
hsa-miR-221-3p	5	hsa-miR-221-3p	4	hsa-miR-222-3p	6	hsa-miR-222-3p	14
hsa-miR-222-3p	5	hsa-miR-222-3p	4	hsa-miR-204-5p	6	hsa-miR-140-5p	14
hsa-miR-100-5p	4	hsa-miR-100-5p	2	hsa-miR-100-5p	1	hsa-miR-100-5p	8
		hsa-miR-708-5p	1	hsa-miR-381-3p	1	hsa-miR-873-5p	3
		hsa-miR-370-3p	1			hsa-let-7b-5p	2
		hsa-miR-328-3p	1			hsa-let-7a-5p	2
		hsa-let-7a-5p	1			hsa-let-7f-5p	2
		hsa-let-7b-5p	1			hsa-miR-135a-5p	2
		hsa-let-7f-5p	1			hsa-miR-370-3p	2
						hsa-miR-377-3p	2
						hsa-miR-324-5p	1
						hsa-miR-29a-3p	1
						hsa-miR-29c-3p	1
						hsa-miR-29b-3p	1
						hsa-miR-539-3p	1
						hsa-miR-329-3p	1
						hsa-miR-328-3p	1
						hsa-miR-379-3p	1
						hsa-miR-219a-2-3p	1
						hsa-miR-103a-3p	1
						hsa-miR-92a-3p	1
						hsa-miR-874-3p	1
						hsa-miR-129-1-3p	1
						hsa-miR-129-2-3p	1
						hsa-miR-19a-3p	1

## Sheet: TableS27-miR_comprehensive
Community 0	Degree	Community 1	Degree	Community 2	Degree	Community 3	Degree
hsa-miR-103-3p	22	hsa-miR-24-3p	15	hsa-miR-338-3p	13	hsa-miR-338-3p	43
hsa-miR-107	22	hsa-miR-338-3p	13	hsa-miR-203a-3p-2	13	hsa-miR-129-5p	42
hsa-miR-338-3p	22	hsa-miR-212-5p	12	hsa-miR-142-5p	12	hsa-miR-124-3p-1	41
hsa-miR-122-5p	20	hsa-miR-217	11	hsa-miR-141-3p	12	hsa-miR-140-3p-1	40
hsa-miR-15-5p	19	hsa-miR-455-3p-2	11	hsa-miR-200a-3p	12	hsa-miR-27-3p	40
hsa-miR-16-5p	19	hsa-miR-27-3p	11	hsa-miR-181-5p	11	hsa-miR-150-5p	39
hsa-miR-195-5p	19	hsa-miR-490-3p	11	hsa-miR-375	11	hsa-miR-24-3p	39
hsa-miR-424-5p	19	hsa-miR-9-5p	11	hsa-miR-129-5p	11	hsa-miR-22-3p	38
hsa-miR-497-5p	19	hsa-miR-1-3p	10	hsa-miR-23-3p	11	hsa-miR-203a-3p-2	38
hsa-miR-22-3p	19	hsa-miR-206	10	hsa-miR-9-5p	11	hsa-miR-205-5p	36
hsa-miR-205-5p	18	hsa-miR-143-3p	10	hsa-miR-132-3p	11	hsa-miR-212-5p	36
hsa-miR-140-3p-1	18	hsa-miR-15-5p	10	hsa-miR-212-3p	11	hsa-miR-489-3p	34
hsa-miR-218-5p	18	hsa-miR-16-5p	10	hsa-miR-17-5p	11	hsa-miR-143-3p	33
hsa-miR-10-5p	17	hsa-miR-195-5p	10	hsa-miR-20-5p	11	hsa-miR-183-5p-1	33
hsa-miR-212-5p	17	hsa-miR-424-5p	10	hsa-miR-93-5p	11	hsa-miR-204-5p	33
hsa-miR-199-5p	17	hsa-miR-497-5p	10	hsa-miR-106-5p	11	hsa-miR-211-5p	33
hsa-miR-29-3p	17	hsa-miR-150-5p	10	hsa-miR-519-3p	11	hsa-miR-9-5p	33
hsa-miR-18-5p	17	hsa-miR-214-5p	10	hsa-miR-200bc-3p	11	hsa-miR-520-3p	32
hsa-miR-133a-3p-1	16	hsa-miR-22-3p	10	hsa-miR-429	11	hsa-miR-7-5p	32
hsa-miR-146-5p	16	hsa-miR-122-5p	10	hsa-miR-203a-3p-1	11	hsa-miR-128-3p	31
hsa-miR-214-5p	16	hsa-miR-145-5p	10	hsa-miR-130-3p	10	hsa-miR-135-5p	31
hsa-miR-24-3p	16	hsa-miR-205-5p	10	hsa-miR-301-3p	10	hsa-miR-138-5p	31
hsa-miR-7-5p	16	hsa-miR-125-5p	9	hsa-miR-454-3p	10	hsa-miR-140-3p-2	31
hsa-miR-150-5p	15	hsa-miR-138-5p	9	hsa-miR-135-5p	10	hsa-miR-142-5p	31
hsa-miR-27-3p	15	hsa-miR-199-5p	9	hsa-miR-148-3p	10	hsa-miR-218-5p	31
hsa-miR-34-5p	15	hsa-miR-25-3p	9	hsa-miR-152-3p	10	hsa-miR-23-3p	31
hsa-miR-449-5p	15	hsa-miR-32-5p	9	hsa-miR-26-5p	10	hsa-miR-214-5p	31
hsa-miR-128-3p	15	hsa-miR-92-3p	9	hsa-miR-27-3p	10	hsa-miR-217	30
hsa-miR-455-3p-2	15	hsa-miR-363-3p	9	hsa-miR-140-3p-2	10	hsa-miR-192-5p	30
hsa-miR-193a-5p	14	hsa-miR-367-3p	9	hsa-miR-216a-5p	10	hsa-miR-215-5p	30
hsa-miR-520-3p	14	hsa-miR-31-5p	9	hsa-miR-216b-5p	10	hsa-miR-132-3p	29
hsa-miR-192-5p	14	hsa-miR-455-3p-1	9	hsa-miR-520-3p	10	hsa-miR-212-3p	29
hsa-miR-215-5p	14	hsa-miR-103-3p	9	hsa-miR-455-3p-2	10	hsa-miR-17-5p	29
hsa-miR-125-5p	14	hsa-miR-107	9	hsa-miR-139-5p	10	hsa-miR-93-5p	29
hsa-miR-148-3p	14	hsa-miR-124-3p-1	9	hsa-miR-24-3p	9	hsa-miR-425-5p	29
hsa-miR-152-3p	14	hsa-miR-128-3p	9	hsa-miR-182-5p	9	hsa-miR-125-5p	29
hsa-miR-204-5p	14	hsa-miR-130-3p	9	hsa-miR-217	9	hsa-miR-145-5p	28
hsa-miR-211-5p	14	hsa-miR-301-3p	9	hsa-miR-302-3p	9	hsa-miR-20-5p	28
hsa-miR-183-5p-2	13	hsa-miR-454-3p	9	hsa-miR-372-3p	9	hsa-miR-106-5p	28
hsa-miR-17-5p	13	hsa-miR-140-3p-1	9	hsa-miR-373-3p	9	hsa-miR-519-3p	28
hsa-miR-20-5p	13	hsa-miR-383-5p-2	9	hsa-miR-302c-3p-2	9	hsa-miR-199-5p	28
hsa-miR-93-5p	13	hsa-miR-7-5p	9	hsa-miR-7-5p	9	hsa-miR-26-5p	28
hsa-miR-106-5p	13	hsa-miR-10-5p	8	hsa-miR-96-5p	9	hsa-miR-455-3p-2	28
hsa-miR-519-3p	13	hsa-miR-182-5p	8	hsa-miR-1271-5p	9	hsa-miR-107	28
hsa-miR-130-3p	13	hsa-miR-489-3p	8	hsa-miR-128-3p	9	hsa-miR-139-5p	27
hsa-miR-301-3p	13	hsa-miR-96-5p	8	hsa-miR-365-3p	8	hsa-miR-18-5p	27
hsa-miR-454-3p	13	hsa-miR-1271-5p	8	hsa-miR-155-5p	8	hsa-miR-203a-3p-1	27
hsa-miR-9-5p	13	hsa-miR-181-5p	8	hsa-miR-137	8	hsa-miR-375	27
hsa-miR-1-3p	13	hsa-miR-183-5p-1	8	hsa-miR-140-5p	8	hsa-miR-33-5p	27
hsa-miR-206	13	hsa-miR-19-3p	8	hsa-miR-143-3p	8	hsa-miR-103-3p	27
hsa-miR-135-5p	12	hsa-miR-520-3p	8	hsa-miR-145-5p	8	hsa-miR-1-3p	26
hsa-miR-184	12	hsa-miR-302c-3p-2	8	hsa-miR-150-5p	8	hsa-miR-206	26
hsa-miR-217	12	hsa-miR-34-5p	8	hsa-miR-218-5p	8	hsa-miR-302c-3p-2	26
hsa-miR-145-5p	12	hsa-miR-449-5p	8	hsa-miR-122-5p	8	hsa-miR-31-5p	26
hsa-miR-31-5p	11	hsa-miR-365-3p	8	hsa-miR-15-5p	8	hsa-miR-101-3p-2	26
hsa-miR-455-3p-1	11	hsa-miR-192-5p	7	hsa-miR-16-5p	8	hsa-miR-223-3p	25
hsa-miR-203a-3p-1	11	hsa-miR-215-5p	7	hsa-miR-195-5p	8	hsa-miR-490-3p	25
hsa-miR-140-3p-2	11	hsa-miR-200bc-3p	7	hsa-miR-424-5p	8	hsa-miR-216a-5p	25
hsa-miR-124-3p-1	11	hsa-miR-429	7	hsa-miR-497-5p	8	hsa-miR-216b-5p	25
hsa-miR-138-5p	11	hsa-miR-218-5p	7	hsa-miR-183-5p-1	8	hsa-miR-16-5p	25
hsa-miR-143-3p	11	hsa-miR-223-3p	7	hsa-miR-183-5p-2	8	hsa-miR-195-5p	25
hsa-miR-26-5p	11	hsa-miR-375	7	hsa-miR-199-3p	8	hsa-miR-424-5p	25
hsa-miR-302-3p	10	hsa-miR-101-3p-2	7	hsa-miR-33-5p	8	hsa-miR-497-5p	25
hsa-miR-372-3p	10	hsa-miR-132-3p	7	hsa-miR-let-7-5p	8	hsa-miR-29-3p	25
hsa-miR-373-3p	10	hsa-miR-212-3p	7	hsa-miR-98-5p	8	hsa-miR-181-5p	25
hsa-miR-455-5p	10	hsa-miR-133a-3p-1	7	hsa-miR-124-3p-1	8	hsa-miR-122-5p	24
hsa-miR-383-5p-1	10	hsa-miR-135-5p	7	hsa-miR-205-5p	8	hsa-miR-183-5p-2	24
hsa-miR-183-5p-1	10	hsa-miR-142-5p	7	hsa-miR-30-5p	8	hsa-miR-133a-3p-1	23
hsa-miR-182-5p	10	hsa-miR-148-3p	7	hsa-miR-101-3p-2	8	hsa-miR-141-3p	23
hsa-miR-302c-3p-2	10	hsa-miR-152-3p	7	hsa-miR-140-3p-1	8	hsa-miR-200a-3p	23
hsa-miR-33-5p	10	hsa-miR-17-5p	7	hsa-miR-196-5p	7	hsa-miR-193-3p	23
hsa-miR-96-5p	10	hsa-miR-20-5p	7	hsa-miR-802	7	hsa-miR-34-5p	23
hsa-miR-1271-5p	10	hsa-miR-93-5p	7	hsa-miR-1-3p	7	hsa-miR-449-5p	23
hsa-miR-140-5p	10	hsa-miR-106-5p	7	hsa-miR-206	7	hsa-miR-383-5p-2	23
hsa-miR-489-3p	9	hsa-miR-519-3p	7	hsa-miR-153-3p	7	hsa-miR-15-5p	23
hsa-miR-129-5p	9	hsa-miR-18-5p	7	hsa-miR-19-3p	7	hsa-miR-802	23
hsa-miR-141-3p	9	hsa-miR-183-5p-2	7	hsa-miR-194-5p	7	hsa-miR-193a-5p	22
hsa-miR-200a-3p	9	hsa-miR-193-3p	7	hsa-miR-212-5p	7	hsa-miR-194-5p	22
hsa-miR-193-3p	9	hsa-miR-193a-5p	7	hsa-miR-489-3p	7	hsa-miR-372-3p	22
hsa-miR-425-5p	9	hsa-miR-199-3p	7	hsa-miR-490-3p	7	hsa-miR-373-3p	22
hsa-miR-187-3p	9	hsa-miR-204-5p	7	hsa-miR-10-5p	7	hsa-miR-383-5p-1	22
hsa-miR-223-3p	9	hsa-miR-211-5p	7	hsa-miR-103-3p	7	hsa-miR-455-3p-1	22
hsa-miR-203a-3p-2	9	hsa-miR-302-3p	7	hsa-miR-107	7	hsa-miR-101-3p-1	22
hsa-miR-208-3p	8	hsa-miR-372-3p	7	hsa-miR-202-5p	7	hsa-miR-144-3p	22
hsa-miR-499a-5p	8	hsa-miR-373-3p	7	hsa-miR-25-3p	7	hsa-miR-10-5p	22
hsa-miR-101-3p-2	8	hsa-miR-425-5p	7	hsa-miR-32-5p	7	hsa-miR-152-3p	21
hsa-miR-139-5p	8	hsa-miR-802	7	hsa-miR-92-3p	7	hsa-miR-199-3p	21
hsa-miR-147b	8	hsa-miR-140-5p	7	hsa-miR-363-3p	7	hsa-miR-25-3p	21
hsa-miR-21-5p	8	hsa-miR-29-3p	7	hsa-miR-367-3p	7	hsa-miR-32-5p	21
hsa-miR-590-5p	8	hsa-miR-153-3p	6	hsa-miR-138-5p	7	hsa-miR-92-3p	21
hsa-miR-210-3p	8	hsa-miR-187-3p	6	hsa-miR-146-5p	7	hsa-miR-363-3p	21
hsa-miR-490-3p	8	hsa-miR-203a-3p-2	6	hsa-miR-192-5p	7	hsa-miR-367-3p	21
hsa-miR-23-3p	8	hsa-miR-455-5p	6	hsa-miR-215-5p	7	hsa-miR-365-3p	21
hsa-miR-383-5p-2	8	hsa-miR-98-5p	6	hsa-miR-199-5p	7	hsa-miR-146-5p	21
hsa-miR-124-3p-2	7	hsa-miR-101-3p-1	6	hsa-miR-31-5p	7	hsa-miR-21-5p	21
hsa-miR-506-3p	7	hsa-miR-129-5p	6	hsa-miR-193a-5p	7	hsa-miR-590-5p	21
hsa-miR-19-3p	7	hsa-miR-140-3p-2	6	hsa-miR-223-3p	7	hsa-miR-455-5p	21
hsa-miR-200bc-3p	7	hsa-miR-144-3p	6	hsa-miR-34-5p	7	hsa-miR-133a-3p-2	20
hsa-miR-429	7	hsa-miR-155-5p	6	hsa-miR-449-5p	7	hsa-miR-133b	20
hsa-miR-365-3p	7	hsa-miR-23-3p	6	hsa-miR-221-3p	6	hsa-miR-148-3p	20
hsa-miR-375	7	hsa-miR-139-5p	6	hsa-miR-222-3p	6	hsa-miR-19-3p	20
hsa-miR-551-3p	6	hsa-miR-146-5p	5	hsa-miR-133a-3p-2	6	hsa-miR-429	20
hsa-miR-30-5p	6	hsa-miR-let-7-5p	5	hsa-miR-133b	6	hsa-miR-302-3p	20
hsa-miR-202-5p	6	hsa-miR-506-3p	5	hsa-miR-204-5p	6	hsa-miR-190-5p	20
hsa-miR-25-3p	6	hsa-miR-133a-3p-2	5	hsa-miR-211-5p	6	hsa-miR-200bc-3p	19
hsa-miR-32-5p	6	hsa-miR-133b	5	hsa-miR-125-5p	6	hsa-miR-196-5p	19
hsa-miR-92-3p	6	hsa-miR-141-3p	5	hsa-miR-190-5p	6	hsa-miR-124-3p-2	19
hsa-miR-363-3p	6	hsa-miR-200a-3p	5	hsa-miR-101-3p-1	6	hsa-miR-506-3p	19
hsa-miR-367-3p	6	hsa-miR-196-5p	5	hsa-miR-144-3p	6	hsa-miR-153-3p	18
hsa-miR-802	6	hsa-miR-26-5p	5	hsa-miR-21-5p	6	hsa-miR-182-5p	18
hsa-miR-142-3p-2	5	hsa-miR-33-5p	5	hsa-miR-590-5p	6	hsa-miR-96-5p	18
hsa-miR-153-3p	5	hsa-miR-383-5p-1	5	hsa-miR-425-5p	6	hsa-miR-1271-5p	18
hsa-miR-132-3p	5	hsa-miR-551-3p	5	hsa-miR-455-5p	5	hsa-miR-202-5p	18
hsa-miR-212-3p	5	hsa-miR-147b	4	hsa-miR-142-3p-2	5	hsa-miR-155-5p	17
hsa-miR-let-7-5p	5	hsa-miR-194-5p	4	hsa-miR-18-5p	5	hsa-miR-142-3p-2	16
hsa-miR-98-5p	5	hsa-miR-210-3p	4	hsa-miR-455-3p-1	5	hsa-miR-98-5p	16
hsa-miR-181-5p	5	hsa-miR-124-3p-2	4	hsa-miR-133a-3p-1	5	hsa-miR-208-3p	16
hsa-miR-221-3p	5	hsa-miR-190-5p	4	hsa-miR-383-5p-2	5	hsa-miR-499a-5p	16
hsa-miR-222-3p	5	hsa-miR-202-5p	4	hsa-miR-142-3p-1	5	hsa-miR-30-5p	16
hsa-miR-142-3p-1	5	hsa-miR-21-5p	4	hsa-miR-208-3p	4	hsa-miR-137	16
hsa-miR-196-5p	5	hsa-miR-590-5p	4	hsa-miR-219-5p	4	hsa-miR-130-3p	14
hsa-miR-194-5p	4	hsa-miR-216a-5p	4	hsa-miR-29-3p	4	hsa-miR-301-3p	14
hsa-miR-199-3p	4	hsa-miR-216b-5p	4	hsa-miR-22-3p	4	hsa-miR-454-3p	14
hsa-miR-99-5p	4	hsa-miR-137	4	hsa-miR-499a-5p	4	hsa-miR-142-3p-1	14
hsa-miR-100-5p	4	hsa-miR-30-5p	4	hsa-miR-124-3p-2	4	hsa-miR-221-3p	14
hsa-miR-101-3p-1	4	hsa-miR-221-3p	4	hsa-miR-506-3p	4	hsa-miR-222-3p	14
hsa-miR-144-3p	4	hsa-miR-222-3p	4	hsa-miR-214-5p	4	hsa-miR-let-7-5p	14
hsa-miR-451	4	hsa-miR-142-3p-1	4	hsa-miR-383-5p-1	4	hsa-miR-140-5p	14
hsa-miR-142-5p	3	hsa-miR-191-5p	4	hsa-miR-187-3p	3	hsa-miR-219-5p	14
hsa-miR-133a-3p-2	3	hsa-miR-203a-3p-1	3	hsa-miR-451	3	hsa-miR-187-3p	8
hsa-miR-133b	3	hsa-miR-142-3p-2	3	hsa-miR-193-3p	2	hsa-miR-99-5p	8
hsa-miR-137	3	hsa-miR-219-5p	2	hsa-miR-99-5p	1	hsa-miR-100-5p	8
hsa-miR-216a-5p	3	hsa-miR-451	2	hsa-miR-100-5p	1	hsa-miR-210-3p	8
hsa-miR-216b-5p	3	hsa-miR-99-5p	2	hsa-miR-184	1	hsa-miR-147b	7
hsa-miR-190-5p	3	hsa-miR-100-5p	2	hsa-miR-191-5p	1	hsa-miR-191-5p	5
hsa-miR-191-5p	3	hsa-miR-208-3p	2	hsa-miR-147b	1	hsa-miR-184	4
hsa-miR-155-5p	3	hsa-miR-499a-5p	2	hsa-miR-210-3p	1	hsa-miR-126-3p-2	4
hsa-miR-126-3p-1	2	hsa-miR-184	2	hsa-miR-381-3p	1	hsa-miR-551-3p	3
hsa-miR-126-3p-2	2	hsa-miR-126-3p-1	1	hsa-miR-300	1	hsa-miR-451	3
hsa-miR-219-5p	2	hsa-miR-126-3p-2	1	hsa-miR-500a-3p	1	hsa-miR-371a-5p	3
hsa-miR-15a-5p	1	hsa-miR-483-5p	1	hsa-miR-510-5p	1	hsa-miR-296-5p	3
hsa-miR-15b-5p	1	hsa-miR-361-3p	1	hsa-miR-374c-5p	1	hsa-miR-654-5p	3
hsa-miR-6838-5p	1	hsa-miR-324-3p	1	hsa-miR-655-3p	1	hsa-miR-541-3p	3
hsa-miR-3150a-3p	1	hsa-miR-1913	1	hsa-miR-369-3p	1	hsa-miR-670-3p	3
hsa-miR-6763-5p	1	hsa-miR-3150b-3p	1			hsa-miR-873-3p	3
hsa-miR-3142	1	hsa-miR-4784	1			hsa-miR-873-5p	3
hsa-miR-1245b-5p	1	hsa-miR-3064-5p	1			hsa-miR-512-3p	2
hsa-miR-665	1	hsa-miR-6504-5p	1			hsa-miR-624-5p	2
hsa-miR-4306	1	hsa-miR-766-5p	1			hsa-miR-770-5p	2
hsa-miR-185-5p	1	hsa-miR-542-3p	1			hsa-miR-4712-5p	2
hsa-miR-4644	1	hsa-miR-124-3p	1			hsa-miR-374a-3p	2
hsa-miR-670-5p	1	hsa-miR-1197	1			hsa-miR-5195-3p	2
hsa-miR-516b-5p	1	hsa-miR-1224-5p	1			hsa-miR-345-5p	2
hsa-miR-1247-5p	1	hsa-miR-708-5p	1			hsa-miR-491-5p	2
hsa-miR-501-3p	1	hsa-miR-3139	1			hsa-miR-6763-5p	2
hsa-miR-502-3p	1	hsa-miR-224-5p	1			hsa-miR-3150a-3p	2
hsa-miR-942-5p	1	hsa-miR-370-5p	1			hsa-miR-760	2
		hsa-miR-320a	1			hsa-miR-3611	2
		hsa-miR-320b	1			hsa-miR-4525	2
		hsa-miR-320c	1			hsa-miR-5010-5p	2
		hsa-miR-4429	1			hsa-miR-620	2
		hsa-miR-320d	1			hsa-miR-1270	2
		hsa-miR-545-3p	1			hsa-miR-6838-5p	2
		hsa-miR-370-3p	1			hsa-miR-15a-5p	2
		hsa-miR-6893-3p	1			hsa-miR-15b-5p	2
		hsa-miR-331-3p	1			hsa-miR-545-3p	2
		hsa-miR-449c-5p	1			hsa-miR-511-3p	2
		hsa-miR-2682-5p	1			hsa-miR-193a-3p	2
		hsa-miR-34b-5p	1			hsa-miR-193b-3p	2
		hsa-miR-671-5p	1			hsa-miR-4319	2
		hsa-miR-4731-5p	1			hsa-miR-125b-5p	2
		hsa-miR-328-3p	1			hsa-miR-125a-5p	2
		hsa-miR-448	1			hsa-miR-4500	2
		hsa-miR-892c-5p	1			hsa-miR-4458	2
		hsa-miR-613	1			hsa-let-7g-5p	2
		hsa-miR-3150a-3p	1			hsa-let-7i-5p	2
		hsa-miR-6763-5p	1			hsa-let-7b-5p	2
		hsa-miR-1252-5p	1			hsa-let-7c-5p	2
		hsa-let-7a-5p	1			hsa-let-7a-5p	2
		hsa-let-7b-5p	1			hsa-let-7d-5p	2
		hsa-let-7c-5p	1			hsa-let-7e-5p	2
		hsa-let-7d-5p	1			hsa-let-7f-5p	2
		hsa-let-7e-5p	1			hsa-miR-488-3p	2
		hsa-let-7f-5p	1			hsa-miR-6875-5p	2
		hsa-let-7g-5p	1			hsa-miR-3126-5p	2
		hsa-let-7i-5p	1			hsa-miR-4766-5p	2
		hsa-miR-4458	1			hsa-miR-3924	2
		hsa-miR-4500	1			hsa-miR-2114-5p	2
		hsa-miR-3611	1			hsa-miR-186-5p	2
		hsa-miR-431-5p	1			hsa-miR-4756-5p	2
		hsa-miR-1914-3p	1			hsa-miR-4739	2
		hsa-miR-5194	1			hsa-miR-4770	2
		hsa-miR-6738-5p	1			hsa-miR-6088	2
		hsa-miR-487b-3p	1			hsa-miR-520f-3p	2
		hsa-miR-339-3p	1			hsa-miR-520c-3p	2
						hsa-miR-520b	2
						hsa-miR-302b-3p	2
						hsa-miR-302c-3p	2
						hsa-miR-302d-3p	2
						hsa-miR-520a-3p	2
						hsa-miR-302a-3p	2
						hsa-miR-520e	2
						hsa-miR-520d-3p	2
						hsa-miR-302e	2
						hsa-miR-135a-5p	2
						hsa-miR-135b-5p	2
						hsa-miR-370-3p	2
						hsa-miR-6893-3p	2
						hsa-miR-3194-5p	2
						hsa-miR-7114-3p	2
						hsa-miR-1180-5p	2
						hsa-miR-493-3p	2
						hsa-miR-134-5p	2
						hsa-miR-3118	2
						hsa-miR-642b-5p	2
						hsa-miR-1251-5p	2
						hsa-miR-486-5p	2
						hsa-miR-670-5p	2
						hsa-miR-377-3p	2
						hsa-miR-665	2
						hsa-miR-3612	2
						hsa-miR-650	2
						hsa-miR-1323	2
						hsa-miR-548o-3p	2
						hsa-miR-1276	2
						hsa-miR-2115-3p	1
						hsa-miR-613	1
						hsa-miR-520h	1
						hsa-miR-520g-3p	1
						hsa-miR-4761-5p	1
						hsa-miR-574-5p	1
						hsa-miR-1224-5p	1
						hsa-miR-514a-3p	1
						hsa-miR-514b-3p	1
						hsa-miR-577	1
						hsa-miR-197-3p	1
						hsa-miR-330-3p	1
						hsa-miR-379-5p	1
						hsa-miR-3529-5p	1
						hsa-miR-889-3p	1
						hsa-miR-1286	1
						hsa-miR-10a-5p	1
						hsa-miR-10b-5p	1
						hsa-miR-1287-5p	1
						hsa-miR-519c-3p	1
						hsa-miR-519b-3p	1
						hsa-miR-519a-3p	1
						hsa-miR-514b-5p	1
						hsa-miR-513c-5p	1
						hsa-miR-500b-5p	1
						hsa-miR-362-5p	1
						hsa-miR-552-3p	1
						hsa-miR-588	1
						hsa-miR-4701-5p	1
						hsa-miR-106b-5p	1
						hsa-miR-526b-3p	1
						hsa-miR-519d-3p	1
						hsa-miR-20a-5p	1
						hsa-miR-106a-5p	1
						hsa-miR-20b-5p	1
						hsa-miR-5047	1
						hsa-miR-1301-3p	1
						hsa-miR-642a-5p	1
						hsa-miR-526b-5p	1
						hsa-miR-3163	1
						hsa-miR-142-3p	1
						hsa-miR-892c-5p	1
						hsa-miR-3164	1
						hsa-miR-6820-3p	1
						hsa-miR-200b-3p	1
						hsa-miR-200c-3p	1
						hsa-miR-627-5p	1
						hsa-miR-519e-5p	1
						hsa-miR-515-5p	1
						hsa-miR-1277-5p	1
						hsa-miR-543	1
						hsa-miR-584-5p	1
						hsa-miR-656-3p	1
						hsa-miR-126-5p	1
						hsa-miR-576-5p	1
						hsa-miR-487a-3p	1
						hsa-miR-154-3p	1
						hsa-miR-4428	1
						hsa-miR-3140-3p	1
						hsa-miR-1343-3p	1
						hsa-miR-6783-3p	1
						hsa-miR-325	1
						hsa-miR-3614-5p	1
						hsa-miR-1306-5p	1
						hsa-miR-532-3p	1
						hsa-miR-3127-5p	1
						hsa-miR-498	1
						hsa-miR-324-5p	1
						hsa-miR-346	1
						hsa-miR-668-3p	1
						hsa-miR-2682-5p	1
						hsa-miR-34b-5p	1
						hsa-miR-449c-5p	1
						hsa-miR-541-5p	1
						hsa-miR-518f-5p	1
						hsa-miR-526a	1
						hsa-miR-520c-5p	1
						hsa-miR-518d-5p	1
						hsa-miR-519c-5p	1
						hsa-miR-523-5p	1
						hsa-miR-518e-5p	1
						hsa-miR-522-5p	1
						hsa-miR-519a-5p	1
						hsa-miR-519b-5p	1
						hsa-miR-516b-5p	1
						hsa-miR-3918	1
						hsa-miR-1269a	1
						hsa-miR-1269b	1
						hsa-miR-378g	1
						hsa-miR-3619-5p	1
						hsa-miR-214-3p	1
						hsa-miR-761	1
						hsa-miR-3194-3p	1
						hsa-miR-5094	1
						hsa-miR-580-3p	1
						hsa-miR-3064-5p	1
						hsa-miR-6504-5p	1
						hsa-miR-3174	1
						hsa-miR-374a-5p	1
						hsa-miR-374b-5p	1
						hsa-miR-514a-5p	1
						hsa-miR-532-5p	1
						hsa-miR-942-5p	1
						hsa-miR-147a	1
						hsa-miR-4262	1
						hsa-miR-181a-5p	1
						hsa-miR-181b-5p	1
						hsa-miR-181c-5p	1
						hsa-miR-181d-5p	1
						hsa-miR-27a-3p	1
						hsa-miR-27b-3p	1
						hsa-miR-494-3p	1
						hsa-miR-18a-5p	1
						hsa-miR-18b-5p	1
						hsa-miR-4735-3p	1
						hsa-miR-3617-5p	1
						hsa-miR-641	1
						hsa-miR-664b-3p	1
						hsa-miR-579-3p	1
						hsa-miR-335-5p	1
						hsa-miR-625-3p	1
						hsa-miR-5691	1
						hsa-miR-6805-3p	1
						hsa-miR-378b	1
						hsa-miR-378e	1
						hsa-miR-378d	1
						hsa-miR-378f	1
						hsa-miR-378i	1
						hsa-miR-378a-3p	1
						hsa-miR-422a	1
						hsa-miR-378h	1
						hsa-miR-378c	1
						hsa-miR-599	1
						hsa-miR-29a-3p	1
						hsa-miR-29c-3p	1
						hsa-miR-29b-3p	1
						hsa-miR-676-3p	1
						hsa-miR-296-3p	1
						hsa-miR-3171	1
						hsa-miR-505-3p	1
						hsa-miR-421	1
						hsa-miR-384	1
						hsa-miR-7853-5p	1
						hsa-miR-105-5p	1
						hsa-miR-433-3p	1
						hsa-miR-154-5p	1
						hsa-miR-539-3p	1
						hsa-miR-485-3p	1
						hsa-miR-345-3p	1
						hsa-miR-3145-3p	1
						hsa-miR-6852-3p	1
						hsa-miR-3909	1
						hsa-miR-493-5p	1
						hsa-miR-4637	1
						hsa-miR-337-3p	1
						hsa-miR-3200-3p	1
						hsa-miR-329-3p	1
						hsa-miR-362-3p	1
						hsa-miR-140-3p	1
						hsa-miR-3144-3p	1
						hsa-miR-1294	1
						hsa-miR-934	1
						hsa-miR-6509-3p	1
						hsa-miR-196b-5p	1
						hsa-miR-196a-5p	1
						hsa-miR-136-5p	1
						hsa-miR-2355-5p	1
						hsa-miR-199a-5p	1
						hsa-miR-199b-5p	1
						hsa-miR-3681-5p	1
						hsa-miR-6849-5p	1
						hsa-miR-216a-3p	1
						hsa-miR-3681-3p	1
						hsa-miR-2116-3p	1
						hsa-miR-374b-3p	1
						hsa-miR-219a-5p	1
						hsa-miR-4782-3p	1
						hsa-miR-6766-3p	1
						hsa-miR-2278	1
						hsa-miR-423-5p	1
						hsa-miR-3184-5p	1
						hsa-miR-4677-3p	1
						hsa-miR-9-3p	1
						hsa-miR-3187-3p	1
						hsa-miR-654-3p	1
						hsa-miR-876-5p	1
						hsa-miR-3167	1
						hsa-miR-875-5p	1
						hsa-miR-320d	1
						hsa-miR-4429	1
						hsa-miR-320c	1
						hsa-miR-320a	1
						hsa-miR-320b	1
						hsa-miR-383-5p	1
						hsa-miR-1252-5p	1
						hsa-miR-6884-5p	1
						hsa-miR-485-5p	1
						hsa-miR-148a-3p	1
						hsa-miR-148b-3p	1
						hsa-miR-2681-3p	1
						hsa-miR-183-5p	1
						hsa-miR-326	1
						hsa-miR-330-5p	1
						hsa-miR-3200-5p	1
						hsa-miR-382-3p	1
						hsa-miR-1278	1
						hsa-miR-328-3p	1
						hsa-miR-3690	1
						hsa-miR-379-3p	1
						hsa-miR-411-3p	1
						hsa-miR-877-5p	1
						hsa-miR-4784	1
						hsa-miR-3150b-3p	1
						hsa-miR-496	1
						hsa-miR-3121-3p	1
						hsa-miR-513b-5p	1
						hsa-miR-624-3p	1
						hsa-miR-4524b-5p	1
						hsa-miR-4524a-5p	1
						hsa-miR-503-5p	1
						hsa-miR-219a-2-3p	1
						hsa-miR-5590-3p	1
						hsa-miR-409-5p	1
						hsa-miR-34a-5p	1
						hsa-miR-34c-5p	1
						hsa-miR-449a	1
						hsa-miR-449b-5p	1
						hsa-miR-5581-3p	1
						hsa-miR-103a-3p	1
						hsa-miR-522-3p	1
						hsa-miR-224-3p	1
						hsa-miR-4761-3p	1
						hsa-miR-339-5p	1
						hsa-miR-1245b-5p	1
						hsa-miR-3142	1
						hsa-miR-1321	1
						hsa-miR-605-3p	1
						hsa-miR-199a-3p	1
						hsa-miR-199b-3p	1
						hsa-miR-3129-5p	1
						hsa-miR-506-5p	1
						hsa-miR-92b-3p	1
						hsa-miR-92a-3p	1
						hsa-miR-2467-3p	1
						hsa-miR-324-3p	1
						hsa-miR-1913	1
						hsa-miR-589-5p	1
						hsa-miR-361-3p	1
						hsa-miR-342-3p	1
						hsa-miR-499b-5p	1
						hsa-miR-545-5p	1
						hsa-miR-4731-5p	1
						hsa-miR-4726-5p	1
						hsa-miR-4640-5p	1
						hsa-miR-556-5p	1
						hsa-miR-151b	1
						hsa-miR-151a-5p	1
						hsa-miR-1179	1
						hsa-miR-4436a	1
						hsa-miR-5000-3p	1
						hsa-miR-542-3p	1
						hsa-miR-3605-5p	1
						hsa-miR-483-3p	1
						hsa-miR-874-3p	1
						hsa-miR-520a-5p	1
						hsa-miR-525-5p	1
						hsa-miR-769-5p	1
						hsa-miR-185-5p	1
						hsa-miR-4644	1
						hsa-miR-1296-5p	1
						hsa-miR-671-5p	1
						hsa-miR-1908-5p	1
						hsa-miR-6787-5p	1
						hsa-miR-663a	1
						hsa-miR-3622b-5p	1
						hsa-miR-6799-3p	1
						hsa-miR-3173-5p	1
						hsa-miR-628-5p	1
						hsa-miR-1914-3p	1
						hsa-miR-5194	1
						hsa-miR-6738-5p	1
						hsa-miR-129-1-3p	1
						hsa-miR-129-2-3p	1
						hsa-miR-561-5p	1
						hsa-miR-556-3p	1
						hsa-miR-3622a-5p	1
						hsa-miR-450a-5p	1
						hsa-miR-1197	1
						hsa-miR-766-5p	1
						hsa-miR-513a-5p	1
						hsa-miR-3179	1
						hsa-miR-1247-5p	1
						hsa-miR-146a-5p	1
						hsa-miR-146b-5p	1
						hsa-miR-7153-5p	1
						hsa-miR-510-5p	1
						hsa-miR-370-5p	1
						hsa-miR-365a-3p	1
						hsa-miR-365b-3p	1
						hsa-miR-941	1
						hsa-miR-6512-3p	1
						hsa-miR-6720-5p	1
						hsa-miR-3196	1
						hsa-miR-3180	1
						hsa-miR-6816-5p	1
						hsa-miR-3180-3p	1
						hsa-miR-19a-3p	1
						hsa-miR-19b-3p	1
						hsa-miR-3940-3p	1
						hsa-miR-655-3p	1
						hsa-miR-374c-5p	1
						hsa-miR-6746-5p	1
						hsa-miR-371a-3p	1

## Sheet: TableS28-lncRNA_AD
Community 0	Degree	Community 1	Degree	Community 2	Degree	Community 3	Degree
ENSG00000261226	9	ENSG00000267519	11	ENSG00000197085	10	ENSG00000269821	29
ENSG00000237989	9	ENSG00000287562	9	ENSG00000233420	9	ENSG00000260604	10
ENSG00000205424	9	ENSG00000204054	8	ENSG00000250295	9	ENSG00000152931	7
ENSG00000231528	8	ENSG00000205488	8	ENSG00000287957	9	ENSG00000224958	7
ENSG00000263571	7	ENSG00000251075	8	ENSG00000251442	7	ENSG00000256196	7
ENSG00000266998	7	ENSG00000247982	7	ENSG00000288015	7	ENSG00000283384	7
ENSG00000174403	6	ENSG00000263731	6	ENSG00000280169	6	ENSG00000283897	7
ENSG00000265043	6	ENSG00000276337	5	ENSG00000257522	5	ENSG00000215244	6
ENSG00000271959	6	ENSG00000254973	4	ENSG00000285979	5	ENSG00000233508	6
ENSG00000286063	6	ENSG00000260260	3	ENSG00000224223	4	ENSG00000286084	6
ENSG00000291228	6	ENSG00000270504	3	ENSG00000225280	4	ENSG00000286116	6
ENSG00000284391	5	ENSG00000225725	2	ENSG00000272274	4	ENSG00000286685	6
ENSG00000250107	4	ENSG00000254533	2	ENSG00000286523	4	ENSG00000172965	6
ENSG00000283828	4	ENSG00000271918	2	ENSG00000289591	3	ENSG00000174680	5
ENSG00000286710	3	ENSG00000253642	1	ENSG00000272862	1	ENSG00000204261	5
ENSG00000290823	3	ENSG00000275180	1	ENSG00000233061	1	ENSG00000248529	5
ENSG00000280916	3	ENSG00000278743	1			ENSG00000251365	5
ENSG00000237879	3					ENSG00000254101	5
ENSG00000233901	3					ENSG00000285572	5
ENSG00000205696	2					ENSG00000288523	5
ENSG00000244198	2					ENSG00000290907	5
ENSG00000205885	2					ENSG00000229656	4
ENSG00000205018	2					ENSG00000236882	4
ENSG00000255320	2					ENSG00000250007	4
ENSG00000291037	2					ENSG00000267506	4
ENSG00000287652	1					ENSG00000269086	4
						ENSG00000280025	4
						ENSG00000287740	4
						ENSG00000287790	4
						ENSG00000291028	4
						ENSG00000261659	4
						ENSG00000227540	3
						ENSG00000231806	3
						ENSG00000237009	3
						ENSG00000241345	3
						ENSG00000250166	3
						ENSG00000254837	3
						ENSG00000268584	3
						ENSG00000273100	3
						ENSG00000277288	3
						ENSG00000286110	3
						ENSG00000287092	3
						ENSG00000287876	3
						ENSG00000288808	3
						ENSG00000290418	3
						ENSG00000248925	2
						ENSG00000255521	2
						ENSG00000257467	2
						ENSG00000258107	2
						ENSG00000260693	2
						ENSG00000261141	2
						ENSG00000266916	2
						ENSG00000269053	2
						ENSG00000272221	2
						ENSG00000279668	2
						ENSG00000280109	2
						ENSG00000283003	2
						ENSG00000286292	2
						ENSG00000286542	2
						ENSG00000287094	2
						ENSG00000287203	2
						ENSG00000244625	1
						ENSG00000251293	1
						ENSG00000254812	1
						ENSG00000255750	1
						ENSG00000258422	1
						ENSG00000258672	1
						ENSG00000260573	1
						ENSG00000263435	1
						ENSG00000265519	1
						ENSG00000267279	1
						ENSG00000285683	1
						ENSG00000286351	1
						ENSG00000287467	1
						ENSG00000287986	1
						ENSG00000289510	1
						ENSG00000290073	1

## Sheet: TableS29_lncRNA_comprehensive
Community 0	Degree	Community 1	Degree	Community 2	Degree	Community 3	Degree
ENSG00000231528	105	ENSG00000267519	128	ENSG00000250295	97	ENSG00000269821	438
ENSG00000205424	97	ENSG00000205488	116	ENSG00000197085	95	ENSG00000260604	126
ENSG00000263571	91	ENSG00000204054	104	ENSG00000286523	94	ENSG00000152931	91
ENSG00000261226	89	ENSG00000287562	102	ENSG00000285979	91	ENSG00000286116	85
ENSG00000286063	89	ENSG00000276337	91	ENSG00000287957	91	ENSG00000280025	83
ENSG00000265043	80	ENSG00000251075	70	ENSG00000251442	83	ENSG00000256196	80
ENSG00000237989	78	ENSG00000263731	70	ENSG00000224223	73	ENSG00000250007	75
ENSG00000266998	77	ENSG00000247982	65	ENSG00000233420	71	ENSG00000172965	74
ENSG00000174403	74	ENSG00000254973	59	ENSG00000272274	69	ENSG00000283897	73
ENSG00000291228	71	ENSG00000270504	55	ENSG00000280169	68	ENSG00000286110	68
ENSG00000271959	63	ENSG00000271918	45	ENSG00000288015	64	ENSG00000233508	67
ENSG00000283828	47	ENSG00000225725	29	ENSG00000289591	43	ENSG00000288523	65
ENSG00000280916	46	ENSG00000275180	25	ENSG00000225280	42	ENSG00000291028	65
ENSG00000286710	45	ENSG00000253642	23	ENSG00000257522	38	ENSG00000231806	64
ENSG00000250107	43	ENSG00000254533	21	ENSG00000272862	12	ENSG00000251365	64
ENSG00000290823	41	ENSG00000278743	14	ENSG00000233061	5	ENSG00000286084	62
ENSG00000291037	40	ENSG00000260260	13	ENSG00000277701	3	ENSG00000287876	60
ENSG00000205885	36					ENSG00000254837	59
ENSG00000284391	34					ENSG00000269086	59
ENSG00000255320	32					ENSG00000286685	59
ENSG00000233901	31					ENSG00000290907	56
ENSG00000205696	28					ENSG00000261659	54
ENSG00000237879	26					ENSG00000236882	53
ENSG00000205018	24					ENSG00000283384	53
ENSG00000288919	23					ENSG00000285572	52
ENSG00000244198	21					ENSG00000287790	52
ENSG00000287652	16					ENSG00000215244	51
ENSG00000272512	5					ENSG00000287740	51
						ENSG00000224958	50
						ENSG00000248529	49
						ENSG00000241345	47
						ENSG00000290418	47
						ENSG00000204261	46
						ENSG00000287092	44
						ENSG00000289510	44
						ENSG00000277288	43
						ENSG00000255521	42
						ENSG00000286292	42
						ENSG00000272221	40
						ENSG00000254101	35
						ENSG00000261141	35
						ENSG00000257467	34
						ENSG00000266916	34
						ENSG00000287467	34
						ENSG00000280109	33
						ENSG00000260693	32
						ENSG00000269053	32
						ENSG00000229656	31
						ENSG00000287094	31
						ENSG00000237009	30
						ENSG00000244625	30
						ENSG00000248925	30
						ENSG00000250166	30
						ENSG00000267506	30
						ENSG00000258107	29
						ENSG00000283003	29
						ENSG00000268584	27
						ENSG00000287203	27
						ENSG00000174680	25
						ENSG00000260573	25
						ENSG00000290073	25
						ENSG00000259124	24
						ENSG00000286542	24
						ENSG00000267279	23
						ENSG00000273100	23
						ENSG00000279668	23
						ENSG00000251293	22
						ENSG00000266490	22
						ENSG00000254812	21
						ENSG00000258422	20
						ENSG00000227540	19
						ENSG00000255750	17
						ENSG00000286351	17
						ENSG00000272428	16
						ENSG00000225924	15
						ENSG00000265519	15
						ENSG00000263435	14
						ENSG00000287986	13
						ENSG00000288808	13
						ENSG00000258672	11
						ENSG00000285683	9
						ENSG00000257222	7
						ENSG00000215808	4
