# Supplementary material for: A Holistic Analysis of Alzheimer’s Disease-Associated lncRNA Communities Reveals Enhanced lncRNA-miRNA-RBP Regulatory Triad Formation Within Functionally Segregated Clusters
Source: J Mol Neurosci. 2024 Aug 15;74(3):77. doi: 10.1007/s12031-024-02244-0 (PMC11324768; doi:10.1007/s12031-024-02244-0)
Supplement: Supplementary file 46 — (XLSX 27 kb) [file 12031_2024_2244_MOESM30_ESM.xlsx]

## Sheet: Table S30-Community0_triads
geneID_lncRNA	miRNA.x	RBP	miRNA.y
ENSG00000205885	hsa-miR-93-5p	MSI2	hsa-miR-93-5p
ENSG00000250107	hsa-miR-204-5p	ELAVL4	hsa-miR-204-5p
ENSG00000250107	hsa-miR-9-5p	MSI1	hsa-miR-9-5p
ENSG00000174403	hsa-miR-16-5p	LSM11	hsa-miR-16-5p
ENSG00000174403	hsa-miR-375	ELAVL4	hsa-miR-375
ENSG00000205018	hsa-miR-204-5p	ELAVL4	hsa-miR-204-5p
ENSG00000261226	hsa-miR-204-5p	ELAVL4	hsa-miR-204-5p
ENSG00000263571	hsa-miR-140-5p	LSM11	hsa-miR-140-5p
ENSG00000263571	hsa-miR-152-3p	MSI2	hsa-miR-152-3p
ENSG00000263571	hsa-miR-16-5p	LSM11	hsa-miR-16-5p
ENSG00000263571	hsa-miR-93-5p	MSI2	hsa-miR-93-5p
ENSG00000263571	hsa-miR-204-5p	ELAVL4	hsa-miR-204-5p
ENSG00000263571	hsa-miR-7-5p	MSI2	hsa-miR-7-5p
ENSG00000265043	hsa-miR-140-5p	LSM11	hsa-miR-140-5p
ENSG00000265043	hsa-miR-204-5p	ELAVL4	hsa-miR-204-5p
ENSG00000265043	hsa-miR-375	ELAVL4	hsa-miR-375
ENSG00000265043	hsa-miR-375	MSI1	hsa-miR-375
ENSG00000266998	hsa-miR-140-5p	LSM11	hsa-miR-140-5p
ENSG00000266998	hsa-miR-16-5p	LSM11	hsa-miR-16-5p
ENSG00000266998	hsa-miR-204-5p	ELAVL4	hsa-miR-204-5p
ENSG00000271959	hsa-miR-140-5p	LSM11	hsa-miR-140-5p
ENSG00000271959	hsa-miR-152-3p	MSI2	hsa-miR-152-3p
ENSG00000271959	hsa-miR-16-5p	LSM11	hsa-miR-16-5p
ENSG00000271959	hsa-miR-204-5p	ELAVL4	hsa-miR-204-5p
ENSG00000271959	hsa-miR-221-3p	MSI2	hsa-miR-221-3p
ENSG00000271959	hsa-miR-222-3p	MSI2	hsa-miR-222-3p
ENSG00000283828	hsa-miR-375	ELAVL4	hsa-miR-375
ENSG00000284391	hsa-miR-152-3p	MSI2	hsa-miR-152-3p
ENSG00000284391	hsa-miR-204-5p	ELAVL4	hsa-miR-204-5p
ENSG00000284391	hsa-miR-7-5p	MSI2	hsa-miR-7-5p
ENSG00000286063	hsa-miR-16-5p	LSM11	hsa-miR-16-5p
ENSG00000286063	hsa-miR-204-5p	ELAVL4	hsa-miR-204-5p
ENSG00000286063	hsa-miR-375	ELAVL4	hsa-miR-375
ENSG00000286710	hsa-miR-7-5p	MSI2	hsa-miR-7-5p
ENSG00000287652	hsa-miR-152-3p	MSI2	hsa-miR-152-3p
ENSG00000290823	hsa-miR-16-5p	LSM11	hsa-miR-16-5p
ENSG00000290823	hsa-miR-7-5p	MSI2	hsa-miR-7-5p
ENSG00000291037	hsa-miR-152-3p	MSI2	hsa-miR-152-3p
ENSG00000291228	hsa-miR-16-5p	RBMS2	hsa-miR-16-5p
ENSG00000291228	hsa-miR-9-5p	MSI1	hsa-miR-9-5p
ENSG00000291228	hsa-miR-93-5p	MSI2	hsa-miR-93-5p
ENSG00000291228	hsa-miR-204-5p	ELAVL4	hsa-miR-204-5p
ENSG00000291228	hsa-miR-7-5p	MSI2	hsa-miR-7-5p
ENSG00000231528	hsa-miR-140-5p	LSM11	hsa-miR-140-5p
ENSG00000231528	hsa-miR-16-5p	LSM11	hsa-miR-16-5p
ENSG00000231528	hsa-miR-204-5p	ELAVL4	hsa-miR-204-5p
ENSG00000280916	hsa-miR-204-5p	ELAVL4	hsa-miR-204-5p
ENSG00000237879	hsa-miR-16-5p	LSM11	hsa-miR-16-5p
ENSG00000237879	hsa-miR-16-5p	RBMS2	hsa-miR-16-5p
ENSG00000237879	hsa-miR-375	ELAVL4	hsa-miR-375
ENSG00000233901	hsa-miR-375	ELAVL4	hsa-miR-375
ENSG00000237989	hsa-miR-152-3p	MSI2	hsa-miR-152-3p
ENSG00000237989	hsa-miR-16-5p	LSM11	hsa-miR-16-5p
ENSG00000237989	hsa-miR-93-5p	MSI2	hsa-miR-93-5p
ENSG00000237989	hsa-miR-204-5p	ELAVL4	hsa-miR-204-5p
ENSG00000237989	hsa-miR-221-3p	MSI2	hsa-miR-221-3p
ENSG00000237989	hsa-miR-222-3p	MSI2	hsa-miR-222-3p
ENSG00000237989	hsa-miR-7-5p	MSI2	hsa-miR-7-5p
ENSG00000205424	hsa-miR-16-5p	LSM11	hsa-miR-16-5p
ENSG00000205424	hsa-miR-204-5p	ELAVL4	hsa-miR-204-5p
ENSG00000205424	hsa-miR-375	ELAVL4	hsa-miR-375

## Sheet: Table S31-Community1_triads
geneID_l	miRNA.x	RBP	miRNA.y
ENSG00000204054	hsa-miR-375	ELAVL4	hsa-miR-375
ENSG00000205488	hsa-miR-16-5p	LSM11	hsa-miR-16-5p
ENSG00000205488	hsa-miR-204-5p	ELAVL4	hsa-miR-204-5p
ENSG00000205488	hsa-miR-375	ELAVL4	hsa-miR-375
ENSG00000247982	hsa-miR-140-5p	LSM11	hsa-miR-140-5p
ENSG00000247982	hsa-miR-152-3p	MSI2	hsa-miR-152-3p
ENSG00000247982	hsa-miR-16-5p	LSM11	hsa-miR-16-5p
ENSG00000247982	hsa-miR-93-5p	MSI2	hsa-miR-93-5p
ENSG00000247982	hsa-miR-375	ELAVL4	hsa-miR-375
ENSG00000247982	hsa-miR-7-5p	MSI2	hsa-miR-7-5p
ENSG00000251075	hsa-miR-152-3p	MSI2	hsa-miR-152-3p
ENSG00000251075	hsa-miR-204-5p	ELAVL4	hsa-miR-204-5p
ENSG00000251075	hsa-miR-221-3p	MSI2	hsa-miR-221-3p
ENSG00000251075	hsa-miR-222-3p	MSI2	hsa-miR-222-3p
ENSG00000251075	hsa-miR-375	ELAVL4	hsa-miR-375
ENSG00000251075	hsa-miR-7-5p	MSI2	hsa-miR-7-5p
ENSG00000254533	hsa-miR-204-5p	ELAVL4	hsa-miR-204-5p
ENSG00000254973	hsa-miR-204-5p	ELAVL4	hsa-miR-204-5p
ENSG00000263731	hsa-miR-16-5p	LSM11	hsa-miR-16-5p
ENSG00000263731	hsa-miR-16-5p	RBMS2	hsa-miR-16-5p
ENSG00000267519	hsa-miR-16-5p	LSM11	hsa-miR-16-5p
ENSG00000267519	hsa-miR-16-5p	RBMS2	hsa-miR-16-5p
ENSG00000267519	hsa-miR-375	ELAVL4	hsa-miR-375
ENSG00000267519	hsa-miR-375	MSI1	hsa-miR-375
ENSG00000267519	hsa-miR-152-3p	MSI2	hsa-miR-152-3p
ENSG00000267519	hsa-miR-140-5p	LSM11	hsa-miR-140-5p
ENSG00000267519	hsa-miR-221-3p	MSI2	hsa-miR-221-3p
ENSG00000267519	hsa-miR-222-3p	MSI2	hsa-miR-222-3p
ENSG00000267519	hsa-miR-9-5p	MSI1	hsa-miR-9-5p
ENSG00000267519	hsa-miR-93-5p	MSI2	hsa-miR-93-5p
ENSG00000267519	hsa-miR-204-5p	ELAVL4	hsa-miR-204-5p
ENSG00000267519	hsa-miR-7-5p	MSI2	hsa-miR-7-5p
ENSG00000270504	hsa-miR-140-5p	LSM11	hsa-miR-140-5p
ENSG00000270504	hsa-miR-204-5p	ELAVL4	hsa-miR-204-5p
ENSG00000276337	hsa-miR-16-5p	LSM11	hsa-miR-16-5p
ENSG00000276337	hsa-miR-140-5p	LSM11	hsa-miR-140-5p
ENSG00000278743	hsa-miR-375	ELAVL4	hsa-miR-375
ENSG00000287562	hsa-miR-140-5p	LSM11	hsa-miR-140-5p
ENSG00000287562	hsa-miR-16-5p	LSM11	hsa-miR-16-5p
ENSG00000287562	hsa-miR-93-5p	MSI2	hsa-miR-93-5p
ENSG00000287562	hsa-miR-204-5p	ELAVL4	hsa-miR-204-5p
ENSG00000287562	hsa-miR-221-3p	MSI2	hsa-miR-221-3p
ENSG00000287562	hsa-miR-222-3p	MSI2	hsa-miR-222-3p
ENSG00000287562	hsa-miR-375	ELAVL4	hsa-miR-375
ENSG00000287562	hsa-miR-375	MSI1	hsa-miR-375
ENSG00000287562	hsa-miR-7-5p	MSI2	hsa-miR-7-5p
ENSG00000287562	hsa-miR-9-5p	MSI1	hsa-miR-9-5p

## Sheet: Table S32-Community2_triads
geneID_l	miRNA.x	RBP	miRNA.y
ENSG00000197085	hsa-miR-375	ELAVL4	hsa-miR-375
ENSG00000197085	hsa-miR-375	ELAVL4	hsa-miR-375
ENSG00000197085	hsa-miR-375	ELAVL4	hsa-miR-375
ENSG00000197085	hsa-miR-375	MSI1	hsa-miR-375
ENSG00000197085	hsa-miR-375	ELAVL4	hsa-miR-375
ENSG00000197085	hsa-miR-375	ELAVL4	hsa-miR-375
ENSG00000197085	hsa-miR-375	ELAVL4	hsa-miR-375
ENSG00000197085	hsa-miR-375	MSI1	hsa-miR-375
ENSG00000197085	hsa-miR-375	ELAVL4	hsa-miR-375
ENSG00000197085	hsa-miR-375	ELAVL4	hsa-miR-375
ENSG00000197085	hsa-miR-375	ELAVL4	hsa-miR-375
ENSG00000197085	hsa-miR-375	MSI1	hsa-miR-375
ENSG00000197085	hsa-miR-375	ELAVL4	hsa-miR-375
ENSG00000197085	hsa-miR-375	ELAVL4	hsa-miR-375
ENSG00000197085	hsa-miR-375	ELAVL4	hsa-miR-375
ENSG00000197085	hsa-miR-375	MSI1	hsa-miR-375
ENSG00000197085	hsa-miR-140-5p	LSM11	hsa-miR-140-5p
ENSG00000197085	hsa-miR-140-5p	LSM11	hsa-miR-140-5p
ENSG00000197085	hsa-miR-152-3p	MSI2	hsa-miR-152-3p
ENSG00000197085	hsa-miR-152-3p	MSI2	hsa-miR-152-3p
ENSG00000197085	hsa-miR-152-3p	MSI2	hsa-miR-152-3p
ENSG00000197085	hsa-miR-152-3p	MSI2	hsa-miR-152-3p
ENSG00000197085	hsa-miR-152-3p	MSI2	hsa-miR-152-3p
ENSG00000197085	hsa-miR-152-3p	MSI2	hsa-miR-152-3p
ENSG00000197085	hsa-miR-221-3p	MSI2	hsa-miR-221-3p
ENSG00000197085	hsa-miR-221-3p	MSI2	hsa-miR-221-3p
ENSG00000197085	hsa-miR-222-3p	MSI2	hsa-miR-222-3p
ENSG00000197085	hsa-miR-222-3p	MSI2	hsa-miR-222-3p
ENSG00000197085	hsa-miR-9-5p	MSI1	hsa-miR-9-5p
ENSG00000197085	hsa-miR-16-5p	LSM11	hsa-miR-16-5p
ENSG00000197085	hsa-miR-16-5p	LSM11	hsa-miR-16-5p
ENSG00000197085	hsa-miR-16-5p	LSM11	hsa-miR-16-5p
ENSG00000197085	hsa-miR-16-5p	LSM11	hsa-miR-16-5p
ENSG00000197085	hsa-miR-16-5p	RBMS2	hsa-miR-16-5p
ENSG00000197085	hsa-miR-16-5p	RBMS2	hsa-miR-16-5p
ENSG00000197085	hsa-miR-93-5p	MSI2	hsa-miR-93-5p
ENSG00000197085	hsa-miR-93-5p	MSI2	hsa-miR-93-5p
ENSG00000197085	hsa-miR-93-5p	MSI2	hsa-miR-93-5p
ENSG00000197085	hsa-miR-93-5p	MSI2	hsa-miR-93-5p
ENSG00000197085	hsa-miR-204-5p	ELAVL4	hsa-miR-204-5p
ENSG00000197085	hsa-miR-204-5p	ELAVL4	hsa-miR-204-5p
ENSG00000197085	hsa-miR-7-5p	MSI2	hsa-miR-7-5p
ENSG00000224223	hsa-miR-140-5p	LSM11	hsa-miR-140-5p
ENSG00000224223	hsa-miR-140-5p	LSM11	hsa-miR-140-5p
ENSG00000224223	hsa-miR-16-5p	LSM11	hsa-miR-16-5p
ENSG00000224223	hsa-miR-16-5p	LSM11	hsa-miR-16-5p
ENSG00000224223	hsa-miR-16-5p	LSM11	hsa-miR-16-5p
ENSG00000224223	hsa-miR-16-5p	LSM11	hsa-miR-16-5p
ENSG00000224223	hsa-miR-16-5p	RBMS2	hsa-miR-16-5p
ENSG00000224223	hsa-miR-16-5p	RBMS2	hsa-miR-16-5p
ENSG00000224223	hsa-miR-16-5p	LSM11	hsa-miR-16-5p
ENSG00000224223	hsa-miR-16-5p	LSM11	hsa-miR-16-5p
ENSG00000224223	hsa-miR-16-5p	LSM11	hsa-miR-16-5p
ENSG00000224223	hsa-miR-16-5p	LSM11	hsa-miR-16-5p
ENSG00000224223	hsa-miR-16-5p	RBMS2	hsa-miR-16-5p
ENSG00000224223	hsa-miR-16-5p	RBMS2	hsa-miR-16-5p
ENSG00000224223	hsa-miR-9-5p	MSI1	hsa-miR-9-5p
ENSG00000224223	hsa-miR-9-5p	MSI1	hsa-miR-9-5p
ENSG00000233420	hsa-miR-140-5p	LSM11	hsa-miR-140-5p
ENSG00000233420	hsa-miR-140-5p	LSM11	hsa-miR-140-5p
ENSG00000233420	hsa-miR-204-5p	ELAVL4	hsa-miR-204-5p
ENSG00000233420	hsa-miR-9-5p	MSI1	hsa-miR-9-5p
ENSG00000233420	hsa-miR-9-5p	MSI1	hsa-miR-9-5p
ENSG00000250295	hsa-miR-16-5p	LSM11	hsa-miR-16-5p
ENSG00000250295	hsa-miR-16-5p	LSM11	hsa-miR-16-5p
ENSG00000250295	hsa-miR-16-5p	LSM11	hsa-miR-16-5p
ENSG00000250295	hsa-miR-16-5p	LSM11	hsa-miR-16-5p
ENSG00000250295	hsa-miR-16-5p	LSM11	hsa-miR-16-5p
ENSG00000250295	hsa-miR-16-5p	LSM11	hsa-miR-16-5p
ENSG00000250295	hsa-miR-16-5p	LSM11	hsa-miR-16-5p
ENSG00000250295	hsa-miR-16-5p	LSM11	hsa-miR-16-5p
ENSG00000250295	hsa-miR-16-5p	LSM11	hsa-miR-16-5p
ENSG00000250295	hsa-miR-16-5p	LSM11	hsa-miR-16-5p
ENSG00000250295	hsa-miR-16-5p	LSM11	hsa-miR-16-5p
ENSG00000250295	hsa-miR-16-5p	LSM11	hsa-miR-16-5p
ENSG00000251442	hsa-miR-140-5p	LSM11	hsa-miR-140-5p
ENSG00000251442	hsa-miR-140-5p	LSM11	hsa-miR-140-5p
ENSG00000251442	hsa-miR-152-3p	MSI2	hsa-miR-152-3p
ENSG00000251442	hsa-miR-152-3p	MSI2	hsa-miR-152-3p
ENSG00000251442	hsa-miR-152-3p	MSI2	hsa-miR-152-3p
ENSG00000251442	hsa-miR-152-3p	MSI2	hsa-miR-152-3p
ENSG00000251442	hsa-miR-152-3p	MSI2	hsa-miR-152-3p
ENSG00000251442	hsa-miR-152-3p	MSI2	hsa-miR-152-3p
ENSG00000251442	hsa-miR-16-5p	LSM11	hsa-miR-16-5p
ENSG00000251442	hsa-miR-16-5p	LSM11	hsa-miR-16-5p
ENSG00000251442	hsa-miR-16-5p	LSM11	hsa-miR-16-5p
ENSG00000251442	hsa-miR-16-5p	LSM11	hsa-miR-16-5p
ENSG00000251442	hsa-miR-16-5p	LSM11	hsa-miR-16-5p
ENSG00000251442	hsa-miR-16-5p	LSM11	hsa-miR-16-5p
ENSG00000251442	hsa-miR-16-5p	LSM11	hsa-miR-16-5p
ENSG00000251442	hsa-miR-16-5p	LSM11	hsa-miR-16-5p
ENSG00000251442	hsa-miR-16-5p	LSM11	hsa-miR-16-5p
ENSG00000251442	hsa-miR-16-5p	LSM11	hsa-miR-16-5p
ENSG00000251442	hsa-miR-16-5p	LSM11	hsa-miR-16-5p
ENSG00000251442	hsa-miR-16-5p	LSM11	hsa-miR-16-5p
ENSG00000251442	hsa-miR-93-5p	MSI2	hsa-miR-93-5p
ENSG00000251442	hsa-miR-93-5p	MSI2	hsa-miR-93-5p
ENSG00000251442	hsa-miR-7-5p	MSI2	hsa-miR-7-5p
ENSG00000251442	hsa-miR-7-5p	MSI2	hsa-miR-7-5p
ENSG00000251442	hsa-miR-7-5p	MSI2	hsa-miR-7-5p
ENSG00000257522	hsa-miR-152-3p	MSI2	hsa-miR-152-3p
ENSG00000257522	hsa-miR-152-3p	MSI2	hsa-miR-152-3p
ENSG00000257522	hsa-miR-152-3p	MSI2	hsa-miR-152-3p
ENSG00000257522	hsa-miR-221-3p	MSI2	hsa-miR-221-3p
ENSG00000257522	hsa-miR-221-3p	MSI2	hsa-miR-221-3p
ENSG00000257522	hsa-miR-222-3p	MSI2	hsa-miR-222-3p
ENSG00000257522	hsa-miR-222-3p	MSI2	hsa-miR-222-3p
ENSG00000257522	hsa-miR-7-5p	MSI2	hsa-miR-7-5p
ENSG00000257522	hsa-miR-7-5p	MSI2	hsa-miR-7-5p
ENSG00000272274	hsa-miR-140-5p	LSM11	hsa-miR-140-5p
ENSG00000272274	hsa-miR-140-5p	LSM11	hsa-miR-140-5p
ENSG00000272274	hsa-miR-16-5p	LSM11	hsa-miR-16-5p
ENSG00000272274	hsa-miR-16-5p	LSM11	hsa-miR-16-5p
ENSG00000272274	hsa-miR-16-5p	LSM11	hsa-miR-16-5p
ENSG00000272274	hsa-miR-16-5p	LSM11	hsa-miR-16-5p
ENSG00000272274	hsa-miR-16-5p	LSM11	hsa-miR-16-5p
ENSG00000272274	hsa-miR-16-5p	LSM11	hsa-miR-16-5p
ENSG00000272274	hsa-miR-16-5p	LSM11	hsa-miR-16-5p
ENSG00000272274	hsa-miR-16-5p	LSM11	hsa-miR-16-5p
ENSG00000272274	hsa-miR-16-5p	LSM11	hsa-miR-16-5p
ENSG00000272274	hsa-miR-16-5p	LSM11	hsa-miR-16-5p
ENSG00000272274	hsa-miR-16-5p	LSM11	hsa-miR-16-5p
ENSG00000272274	hsa-miR-16-5p	LSM11	hsa-miR-16-5p
ENSG00000272274	hsa-miR-16-5p	LSM11	hsa-miR-16-5p
ENSG00000272274	hsa-miR-16-5p	LSM11	hsa-miR-16-5p
ENSG00000272274	hsa-miR-16-5p	LSM11	hsa-miR-16-5p
ENSG00000272274	hsa-miR-16-5p	LSM11	hsa-miR-16-5p
ENSG00000272274	hsa-miR-16-5p	LSM11	hsa-miR-16-5p
ENSG00000272274	hsa-miR-16-5p	LSM11	hsa-miR-16-5p
ENSG00000272274	hsa-miR-16-5p	LSM11	hsa-miR-16-5p
ENSG00000272274	hsa-miR-16-5p	LSM11	hsa-miR-16-5p
ENSG00000272274	hsa-miR-16-5p	LSM11	hsa-miR-16-5p
ENSG00000272274	hsa-miR-16-5p	LSM11	hsa-miR-16-5p
ENSG00000272274	hsa-miR-16-5p	LSM11	hsa-miR-16-5p
ENSG00000272274	hsa-miR-16-5p	LSM11	hsa-miR-16-5p
ENSG00000272274	hsa-miR-16-5p	LSM11	hsa-miR-16-5p
ENSG00000272274	hsa-miR-16-5p	LSM11	hsa-miR-16-5p
ENSG00000272274	hsa-miR-16-5p	LSM11	hsa-miR-16-5p
ENSG00000272274	hsa-miR-16-5p	LSM11	hsa-miR-16-5p
ENSG00000272274	hsa-miR-16-5p	LSM11	hsa-miR-16-5p
ENSG00000272274	hsa-miR-16-5p	LSM11	hsa-miR-16-5p
ENSG00000272274	hsa-miR-16-5p	LSM11	hsa-miR-16-5p
ENSG00000272274	hsa-miR-16-5p	LSM11	hsa-miR-16-5p
ENSG00000272274	hsa-miR-16-5p	LSM11	hsa-miR-16-5p
ENSG00000272274	hsa-miR-16-5p	LSM11	hsa-miR-16-5p
ENSG00000272274	hsa-miR-16-5p	LSM11	hsa-miR-16-5p
ENSG00000272274	hsa-miR-16-5p	LSM11	hsa-miR-16-5p
ENSG00000272274	hsa-miR-16-5p	LSM11	hsa-miR-16-5p
ENSG00000272274	hsa-miR-16-5p	LSM11	hsa-miR-16-5p
ENSG00000272274	hsa-miR-16-5p	LSM11	hsa-miR-16-5p
ENSG00000272274	hsa-miR-16-5p	LSM11	hsa-miR-16-5p
ENSG00000272274	hsa-miR-16-5p	LSM11	hsa-miR-16-5p
ENSG00000272274	hsa-miR-16-5p	LSM11	hsa-miR-16-5p
ENSG00000272274	hsa-miR-16-5p	LSM11	hsa-miR-16-5p
ENSG00000272274	hsa-miR-16-5p	LSM11	hsa-miR-16-5p
ENSG00000272274	hsa-miR-16-5p	LSM11	hsa-miR-16-5p
ENSG00000272274	hsa-miR-16-5p	LSM11	hsa-miR-16-5p
ENSG00000272274	hsa-miR-16-5p	LSM11	hsa-miR-16-5p
ENSG00000272274	hsa-miR-16-5p	LSM11	hsa-miR-16-5p
ENSG00000272274	hsa-miR-16-5p	LSM11	hsa-miR-16-5p
ENSG00000272274	hsa-miR-16-5p	LSM11	hsa-miR-16-5p
ENSG00000272274	hsa-miR-16-5p	LSM11	hsa-miR-16-5p
ENSG00000272274	hsa-miR-16-5p	LSM11	hsa-miR-16-5p
ENSG00000272274	hsa-miR-16-5p	LSM11	hsa-miR-16-5p
ENSG00000272274	hsa-miR-16-5p	LSM11	hsa-miR-16-5p
ENSG00000272274	hsa-miR-16-5p	LSM11	hsa-miR-16-5p
ENSG00000272274	hsa-miR-16-5p	LSM11	hsa-miR-16-5p
ENSG00000272274	hsa-miR-16-5p	LSM11	hsa-miR-16-5p
ENSG00000272274	hsa-miR-16-5p	LSM11	hsa-miR-16-5p
ENSG00000272274	hsa-miR-16-5p	LSM11	hsa-miR-16-5p
ENSG00000272274	hsa-miR-16-5p	LSM11	hsa-miR-16-5p
ENSG00000272274	hsa-miR-16-5p	LSM11	hsa-miR-16-5p
ENSG00000272274	hsa-miR-16-5p	LSM11	hsa-miR-16-5p
ENSG00000272274	hsa-miR-16-5p	LSM11	hsa-miR-16-5p
ENSG00000272274	hsa-miR-16-5p	LSM11	hsa-miR-16-5p
ENSG00000272274	hsa-miR-16-5p	LSM11	hsa-miR-16-5p
ENSG00000272274	hsa-miR-16-5p	LSM11	hsa-miR-16-5p
ENSG00000272274	hsa-miR-16-5p	LSM11	hsa-miR-16-5p
ENSG00000272274	hsa-miR-16-5p	LSM11	hsa-miR-16-5p
ENSG00000272274	hsa-miR-93-5p	MSI2	hsa-miR-93-5p
ENSG00000272274	hsa-miR-93-5p	MSI2	hsa-miR-93-5p
ENSG00000272274	hsa-miR-375	ELAVL4	hsa-miR-375
ENSG00000272274	hsa-miR-375	ELAVL4	hsa-miR-375
ENSG00000272274	hsa-miR-375	ELAVL4	hsa-miR-375
ENSG00000280169	hsa-miR-152-3p	MSI2	hsa-miR-152-3p
ENSG00000280169	hsa-miR-152-3p	MSI2	hsa-miR-152-3p
ENSG00000280169	hsa-miR-152-3p	MSI2	hsa-miR-152-3p
ENSG00000280169	hsa-miR-16-5p	RBMS2	hsa-miR-16-5p
ENSG00000280169	hsa-miR-16-5p	RBMS2	hsa-miR-16-5p
ENSG00000280169	hsa-miR-93-5p	MSI2	hsa-miR-93-5p
ENSG00000280169	hsa-miR-7-5p	MSI2	hsa-miR-7-5p
ENSG00000280169	hsa-miR-7-5p	MSI2	hsa-miR-7-5p
ENSG00000285979	hsa-miR-375	MSI1	hsa-miR-375
ENSG00000285979	hsa-miR-9-5p	MSI1	hsa-miR-9-5p
ENSG00000285979	hsa-miR-9-5p	MSI1	hsa-miR-9-5p
ENSG00000285979	hsa-miR-9-5p	MSI1	hsa-miR-9-5p
ENSG00000285979	hsa-miR-9-5p	MSI1	hsa-miR-9-5p
ENSG00000285979	hsa-miR-9-5p	MSI1	hsa-miR-9-5p
ENSG00000286523	hsa-miR-152-3p	MSI2	hsa-miR-152-3p
ENSG00000286523	hsa-miR-152-3p	MSI2	hsa-miR-152-3p
ENSG00000286523	hsa-miR-152-3p	MSI2	hsa-miR-152-3p
ENSG00000286523	hsa-miR-93-5p	MSI2	hsa-miR-93-5p
ENSG00000286523	hsa-miR-7-5p	MSI2	hsa-miR-7-5p
ENSG00000287957	hsa-miR-140-5p	LSM11	hsa-miR-140-5p
ENSG00000287957	hsa-miR-152-3p	MSI2	hsa-miR-152-3p
ENSG00000287957	hsa-miR-152-3p	MSI2	hsa-miR-152-3p
ENSG00000287957	hsa-miR-152-3p	MSI2	hsa-miR-152-3p
ENSG00000287957	hsa-miR-16-5p	LSM11	hsa-miR-16-5p
ENSG00000287957	hsa-miR-16-5p	LSM11	hsa-miR-16-5p
ENSG00000287957	hsa-miR-16-5p	LSM11	hsa-miR-16-5p
ENSG00000287957	hsa-miR-16-5p	LSM11	hsa-miR-16-5p
ENSG00000287957	hsa-miR-93-5p	MSI2	hsa-miR-93-5p
ENSG00000287957	hsa-miR-93-5p	MSI2	hsa-miR-93-5p
ENSG00000287957	hsa-miR-204-5p	ELAVL4	hsa-miR-204-5p
ENSG00000287957	hsa-miR-204-5p	ELAVL4	hsa-miR-204-5p
ENSG00000287957	hsa-miR-221-3p	MSI2	hsa-miR-221-3p
ENSG00000287957	hsa-miR-221-3p	MSI2	hsa-miR-221-3p
ENSG00000287957	hsa-miR-222-3p	MSI2	hsa-miR-222-3p
ENSG00000287957	hsa-miR-222-3p	MSI2	hsa-miR-222-3p
ENSG00000287957	hsa-miR-375	ELAVL4	hsa-miR-375
ENSG00000287957	hsa-miR-375	ELAVL4	hsa-miR-375
ENSG00000287957	hsa-miR-375	ELAVL4	hsa-miR-375
ENSG00000287957	hsa-miR-375	MSI1	hsa-miR-375
ENSG00000287957	hsa-miR-375	ELAVL4	hsa-miR-375
ENSG00000287957	hsa-miR-375	ELAVL4	hsa-miR-375
ENSG00000287957	hsa-miR-375	ELAVL4	hsa-miR-375
ENSG00000287957	hsa-miR-375	MSI1	hsa-miR-375
ENSG00000287957	hsa-miR-375	ELAVL4	hsa-miR-375
ENSG00000287957	hsa-miR-375	ELAVL4	hsa-miR-375
ENSG00000287957	hsa-miR-375	ELAVL4	hsa-miR-375
ENSG00000287957	hsa-miR-375	MSI1	hsa-miR-375
ENSG00000287957	hsa-miR-9-5p	MSI1	hsa-miR-9-5p
ENSG00000288015	hsa-miR-140-5p	LSM11	hsa-miR-140-5p
ENSG00000288015	hsa-miR-93-5p	MSI2	hsa-miR-93-5p
ENSG00000288015	hsa-miR-221-3p	MSI2	hsa-miR-221-3p
ENSG00000288015	hsa-miR-221-3p	MSI2	hsa-miR-221-3p
ENSG00000288015	hsa-miR-222-3p	MSI2	hsa-miR-222-3p
ENSG00000288015	hsa-miR-222-3p	MSI2	hsa-miR-222-3p
ENSG00000288015	hsa-miR-375	MSI1	hsa-miR-375
ENSG00000288015	hsa-miR-375	MSI1	hsa-miR-375
ENSG00000288015	hsa-miR-9-5p	MSI1	hsa-miR-9-5p
ENSG00000289591	hsa-miR-152-3p	MSI2	hsa-miR-152-3p
ENSG00000289591	hsa-miR-152-3p	MSI2	hsa-miR-152-3p
ENSG00000289591	hsa-miR-152-3p	MSI2	hsa-miR-152-3p
ENSG00000289591	hsa-miR-152-3p	MSI2	hsa-miR-152-3p
ENSG00000289591	hsa-miR-152-3p	MSI2	hsa-miR-152-3p
ENSG00000289591	hsa-miR-152-3p	MSI2	hsa-miR-152-3p
ENSG00000289591	hsa-miR-375	ELAVL4	hsa-miR-375
ENSG00000289591	hsa-miR-375	ELAVL4	hsa-miR-375
ENSG00000289591	hsa-miR-375	ELAVL4	hsa-miR-375

## Sheet: Table S33-Community3_triads
geneID_l	miRNA.x	RBP	miRNA.y
ENSG00000152931	hsa-miR-204-5p	ELAVL4	hsa-miR-204-5p
ENSG00000152931	hsa-miR-375	ELAVL4	hsa-miR-375
ENSG00000152931	hsa-miR-375	ELAVL4	hsa-miR-375
ENSG00000152931	hsa-miR-375	ELAVL4	hsa-miR-375
ENSG00000215244	hsa-miR-152-3p	MSI2	hsa-miR-152-3p
ENSG00000215244	hsa-miR-152-3p	MSI2	hsa-miR-152-3p
ENSG00000215244	hsa-miR-152-3p	MSI2	hsa-miR-152-3p
ENSG00000215244	hsa-miR-93-5p	MSI2	hsa-miR-93-5p
ENSG00000215244	hsa-miR-221-3p	MSI2	hsa-miR-221-3p
ENSG00000215244	hsa-miR-221-3p	MSI2	hsa-miR-221-3p
ENSG00000215244	hsa-miR-222-3p	MSI2	hsa-miR-222-3p
ENSG00000215244	hsa-miR-222-3p	MSI2	hsa-miR-222-3p
ENSG00000215244	hsa-miR-7-5p	MSI2	hsa-miR-7-5p
ENSG00000224958	hsa-miR-140-5p	LSM11	hsa-miR-140-5p
ENSG00000224958	hsa-miR-375	ELAVL4	hsa-miR-375
ENSG00000224958	hsa-miR-375	ELAVL4	hsa-miR-375
ENSG00000224958	hsa-miR-375	ELAVL4	hsa-miR-375
ENSG00000224958	hsa-miR-375	MSI1	hsa-miR-375
ENSG00000224958	hsa-miR-9-5p	MSI1	hsa-miR-9-5p
ENSG00000229656	hsa-miR-140-5p	LSM11	hsa-miR-140-5p
ENSG00000229656	hsa-miR-140-5p	LSM11	hsa-miR-140-5p
ENSG00000231806	hsa-miR-152-3p	MSI2	hsa-miR-152-3p
ENSG00000231806	hsa-miR-152-3p	MSI2	hsa-miR-152-3p
ENSG00000231806	hsa-miR-152-3p	MSI2	hsa-miR-152-3p
ENSG00000231806	hsa-miR-16-5p	LSM11	hsa-miR-16-5p
ENSG00000231806	hsa-miR-16-5p	LSM11	hsa-miR-16-5p
ENSG00000231806	hsa-miR-16-5p	LSM11	hsa-miR-16-5p
ENSG00000231806	hsa-miR-16-5p	LSM11	hsa-miR-16-5p
ENSG00000231806	hsa-miR-16-5p	LSM11	hsa-miR-16-5p
ENSG00000231806	hsa-miR-16-5p	LSM11	hsa-miR-16-5p
ENSG00000231806	hsa-miR-16-5p	LSM11	hsa-miR-16-5p
ENSG00000231806	hsa-miR-16-5p	LSM11	hsa-miR-16-5p
ENSG00000231806	hsa-miR-204-5p	ELAVL4	hsa-miR-204-5p
ENSG00000233508	hsa-miR-16-5p	LSM11	hsa-miR-16-5p
ENSG00000233508	hsa-miR-16-5p	LSM11	hsa-miR-16-5p
ENSG00000233508	hsa-miR-16-5p	LSM11	hsa-miR-16-5p
ENSG00000233508	hsa-miR-16-5p	LSM11	hsa-miR-16-5p
ENSG00000233508	hsa-miR-16-5p	RBMS2	hsa-miR-16-5p
ENSG00000233508	hsa-miR-16-5p	RBMS2	hsa-miR-16-5p
ENSG00000236882	hsa-miR-93-5p	MSI2	hsa-miR-93-5p
ENSG00000236882	hsa-miR-204-5p	ELAVL4	hsa-miR-204-5p
ENSG00000236882	hsa-miR-375	ELAVL4	hsa-miR-375
ENSG00000236882	hsa-miR-375	ELAVL4	hsa-miR-375
ENSG00000236882	hsa-miR-375	ELAVL4	hsa-miR-375
ENSG00000237009	hsa-miR-7-5p	MSI2	hsa-miR-7-5p
ENSG00000241345	hsa-miR-152-3p	MSI2	hsa-miR-152-3p
ENSG00000241345	hsa-miR-152-3p	MSI2	hsa-miR-152-3p
ENSG00000241345	hsa-miR-152-3p	MSI2	hsa-miR-152-3p
ENSG00000241345	hsa-miR-16-5p	LSM11	hsa-miR-16-5p
ENSG00000241345	hsa-miR-16-5p	LSM11	hsa-miR-16-5p
ENSG00000241345	hsa-miR-16-5p	LSM11	hsa-miR-16-5p
ENSG00000241345	hsa-miR-16-5p	LSM11	hsa-miR-16-5p
ENSG00000241345	hsa-miR-16-5p	LSM11	hsa-miR-16-5p
ENSG00000241345	hsa-miR-16-5p	LSM11	hsa-miR-16-5p
ENSG00000241345	hsa-miR-16-5p	LSM11	hsa-miR-16-5p
ENSG00000241345	hsa-miR-16-5p	LSM11	hsa-miR-16-5p
ENSG00000244625	hsa-miR-16-5p	LSM11	hsa-miR-16-5p
ENSG00000244625	hsa-miR-16-5p	LSM11	hsa-miR-16-5p
ENSG00000244625	hsa-miR-16-5p	LSM11	hsa-miR-16-5p
ENSG00000244625	hsa-miR-16-5p	LSM11	hsa-miR-16-5p
ENSG00000244625	hsa-miR-16-5p	LSM11	hsa-miR-16-5p
ENSG00000244625	hsa-miR-16-5p	LSM11	hsa-miR-16-5p
ENSG00000244625	hsa-miR-16-5p	LSM11	hsa-miR-16-5p
ENSG00000244625	hsa-miR-16-5p	LSM11	hsa-miR-16-5p
ENSG00000248529	hsa-miR-152-3p	MSI2	hsa-miR-152-3p
ENSG00000248529	hsa-miR-152-3p	MSI2	hsa-miR-152-3p
ENSG00000248529	hsa-miR-152-3p	MSI2	hsa-miR-152-3p
ENSG00000248529	hsa-miR-16-5p	LSM11	hsa-miR-16-5p
ENSG00000248529	hsa-miR-16-5p	LSM11	hsa-miR-16-5p
ENSG00000248529	hsa-miR-16-5p	LSM11	hsa-miR-16-5p
ENSG00000248529	hsa-miR-16-5p	LSM11	hsa-miR-16-5p
ENSG00000248529	hsa-miR-375	MSI1	hsa-miR-375
ENSG00000248529	hsa-miR-375	MSI1	hsa-miR-375
ENSG00000248529	hsa-miR-9-5p	MSI1	hsa-miR-9-5p
ENSG00000250007	hsa-miR-140-5p	LSM11	hsa-miR-140-5p
ENSG00000250007	hsa-miR-204-5p	ELAVL4	hsa-miR-204-5p
ENSG00000250007	hsa-miR-375	ELAVL4	hsa-miR-375
ENSG00000250007	hsa-miR-375	ELAVL4	hsa-miR-375
ENSG00000250007	hsa-miR-375	ELAVL4	hsa-miR-375
ENSG00000250007	hsa-miR-375	MSI1	hsa-miR-375
ENSG00000250007	hsa-miR-9-5p	MSI1	hsa-miR-9-5p
ENSG00000250007	hsa-miR-9-5p	MSI1	hsa-miR-9-5p
ENSG00000251365	hsa-miR-152-3p	MSI2	hsa-miR-152-3p
ENSG00000251365	hsa-miR-152-3p	MSI2	hsa-miR-152-3p
ENSG00000251365	hsa-miR-152-3p	MSI2	hsa-miR-152-3p
ENSG00000251365	hsa-miR-93-5p	MSI2	hsa-miR-93-5p
ENSG00000251365	hsa-miR-7-5p	MSI2	hsa-miR-7-5p
ENSG00000254837	hsa-miR-375	ELAVL4	hsa-miR-375
ENSG00000254837	hsa-miR-375	ELAVL4	hsa-miR-375
ENSG00000254837	hsa-miR-375	ELAVL4	hsa-miR-375
ENSG00000254837	hsa-miR-93-5p	MSI2	hsa-miR-93-5p
ENSG00000254837	hsa-miR-7-5p	MSI2	hsa-miR-7-5p
ENSG00000256196	hsa-miR-140-5p	LSM11	hsa-miR-140-5p
ENSG00000256196	hsa-miR-16-5p	LSM11	hsa-miR-16-5p
ENSG00000256196	hsa-miR-16-5p	LSM11	hsa-miR-16-5p
ENSG00000256196	hsa-miR-16-5p	LSM11	hsa-miR-16-5p
ENSG00000256196	hsa-miR-16-5p	LSM11	hsa-miR-16-5p
ENSG00000256196	hsa-miR-16-5p	LSM11	hsa-miR-16-5p
ENSG00000256196	hsa-miR-16-5p	LSM11	hsa-miR-16-5p
ENSG00000256196	hsa-miR-16-5p	LSM11	hsa-miR-16-5p
ENSG00000256196	hsa-miR-16-5p	LSM11	hsa-miR-16-5p
ENSG00000256196	hsa-miR-204-5p	ELAVL4	hsa-miR-204-5p
ENSG00000256196	hsa-miR-375	ELAVL4	hsa-miR-375
ENSG00000256196	hsa-miR-375	ELAVL4	hsa-miR-375
ENSG00000256196	hsa-miR-375	ELAVL4	hsa-miR-375
ENSG00000257467	hsa-miR-375	ELAVL4	hsa-miR-375
ENSG00000257467	hsa-miR-375	ELAVL4	hsa-miR-375
ENSG00000257467	hsa-miR-375	ELAVL4	hsa-miR-375
ENSG00000257467	hsa-miR-375	ELAVL4	hsa-miR-375
ENSG00000257467	hsa-miR-375	ELAVL4	hsa-miR-375
ENSG00000257467	hsa-miR-375	ELAVL4	hsa-miR-375
ENSG00000260573	hsa-miR-9-5p	MSI1	hsa-miR-9-5p
ENSG00000260604	hsa-miR-152-3p	MSI2	hsa-miR-152-3p
ENSG00000260604	hsa-miR-152-3p	MSI2	hsa-miR-152-3p
ENSG00000260604	hsa-miR-152-3p	MSI2	hsa-miR-152-3p
ENSG00000260604	hsa-miR-152-3p	MSI2	hsa-miR-152-3p
ENSG00000260604	hsa-miR-152-3p	MSI2	hsa-miR-152-3p
ENSG00000260604	hsa-miR-152-3p	MSI2	hsa-miR-152-3p
ENSG00000260604	hsa-miR-152-3p	MSI2	hsa-miR-152-3p
ENSG00000260604	hsa-miR-152-3p	MSI2	hsa-miR-152-3p
ENSG00000260604	hsa-miR-152-3p	MSI2	hsa-miR-152-3p
ENSG00000260604	hsa-miR-152-3p	MSI2	hsa-miR-152-3p
ENSG00000260604	hsa-miR-152-3p	MSI2	hsa-miR-152-3p
ENSG00000260604	hsa-miR-152-3p	MSI2	hsa-miR-152-3p
ENSG00000260604	hsa-miR-16-5p	LSM11	hsa-miR-16-5p
ENSG00000260604	hsa-miR-16-5p	LSM11	hsa-miR-16-5p
ENSG00000260604	hsa-miR-16-5p	LSM11	hsa-miR-16-5p
ENSG00000260604	hsa-miR-16-5p	LSM11	hsa-miR-16-5p
ENSG00000260604	hsa-miR-16-5p	LSM11	hsa-miR-16-5p
ENSG00000260604	hsa-miR-16-5p	LSM11	hsa-miR-16-5p
ENSG00000260604	hsa-miR-16-5p	LSM11	hsa-miR-16-5p
ENSG00000260604	hsa-miR-16-5p	LSM11	hsa-miR-16-5p
ENSG00000260604	hsa-miR-16-5p	LSM11	hsa-miR-16-5p
ENSG00000260604	hsa-miR-16-5p	LSM11	hsa-miR-16-5p
ENSG00000260604	hsa-miR-16-5p	LSM11	hsa-miR-16-5p
ENSG00000260604	hsa-miR-16-5p	LSM11	hsa-miR-16-5p
ENSG00000260604	hsa-miR-16-5p	LSM11	hsa-miR-16-5p
ENSG00000260604	hsa-miR-16-5p	LSM11	hsa-miR-16-5p
ENSG00000260604	hsa-miR-16-5p	LSM11	hsa-miR-16-5p
ENSG00000260604	hsa-miR-16-5p	LSM11	hsa-miR-16-5p
ENSG00000260604	hsa-miR-93-5p	MSI2	hsa-miR-93-5p
ENSG00000260604	hsa-miR-93-5p	MSI2	hsa-miR-93-5p
ENSG00000260604	hsa-miR-93-5p	MSI2	hsa-miR-93-5p
ENSG00000260604	hsa-miR-93-5p	MSI2	hsa-miR-93-5p
ENSG00000260604	hsa-miR-204-5p	ELAVL4	hsa-miR-204-5p
ENSG00000260604	hsa-miR-204-5p	ELAVL4	hsa-miR-204-5p
ENSG00000260604	hsa-miR-204-5p	ELAVL4	hsa-miR-204-5p
ENSG00000260604	hsa-miR-204-5p	ELAVL4	hsa-miR-204-5p
ENSG00000260604	hsa-miR-221-3p	MSI2	hsa-miR-221-3p
ENSG00000260604	hsa-miR-221-3p	MSI2	hsa-miR-221-3p
ENSG00000260604	hsa-miR-222-3p	MSI2	hsa-miR-222-3p
ENSG00000260604	hsa-miR-222-3p	MSI2	hsa-miR-222-3p
ENSG00000260604	hsa-miR-221-3p	MSI2	hsa-miR-221-3p
ENSG00000260604	hsa-miR-221-3p	MSI2	hsa-miR-221-3p
ENSG00000260604	hsa-miR-222-3p	MSI2	hsa-miR-222-3p
ENSG00000260604	hsa-miR-222-3p	MSI2	hsa-miR-222-3p
ENSG00000260604	hsa-miR-375	ELAVL4	hsa-miR-375
ENSG00000260604	hsa-miR-375	ELAVL4	hsa-miR-375
ENSG00000260604	hsa-miR-375	ELAVL4	hsa-miR-375
ENSG00000260604	hsa-miR-375	MSI1	hsa-miR-375
ENSG00000260604	hsa-miR-7-5p	MSI2	hsa-miR-7-5p
ENSG00000260604	hsa-miR-7-5p	MSI2	hsa-miR-7-5p
ENSG00000260604	hsa-miR-7-5p	MSI2	hsa-miR-7-5p
ENSG00000260604	hsa-miR-9-5p	MSI1	hsa-miR-9-5p
ENSG00000260604	hsa-miR-9-5p	MSI1	hsa-miR-9-5p
ENSG00000260693	hsa-miR-93-5p	MSI2	hsa-miR-93-5p
ENSG00000265519	hsa-miR-204-5p	ELAVL4	hsa-miR-204-5p
ENSG00000267506	hsa-miR-16-5p	LSM11	hsa-miR-16-5p
ENSG00000267506	hsa-miR-16-5p	LSM11	hsa-miR-16-5p
ENSG00000267506	hsa-miR-16-5p	LSM11	hsa-miR-16-5p
ENSG00000267506	hsa-miR-16-5p	LSM11	hsa-miR-16-5p
ENSG00000267506	hsa-miR-16-5p	LSM11	hsa-miR-16-5p
ENSG00000267506	hsa-miR-16-5p	LSM11	hsa-miR-16-5p
ENSG00000267506	hsa-miR-16-5p	LSM11	hsa-miR-16-5p
ENSG00000267506	hsa-miR-16-5p	LSM11	hsa-miR-16-5p
ENSG00000267506	hsa-miR-16-5p	LSM11	hsa-miR-16-5p
ENSG00000267506	hsa-miR-16-5p	LSM11	hsa-miR-16-5p
ENSG00000267506	hsa-miR-16-5p	LSM11	hsa-miR-16-5p
ENSG00000267506	hsa-miR-16-5p	LSM11	hsa-miR-16-5p
ENSG00000280025	hsa-miR-93-5p	MSI2	hsa-miR-93-5p
ENSG00000280025	hsa-miR-93-5p	MSI2	hsa-miR-93-5p
ENSG00000280025	hsa-miR-93-5p	MSI2	hsa-miR-93-5p
ENSG00000280025	hsa-miR-375	ELAVL4	hsa-miR-375
ENSG00000280025	hsa-miR-375	ELAVL4	hsa-miR-375
ENSG00000280025	hsa-miR-375	ELAVL4	hsa-miR-375
ENSG00000280025	hsa-miR-375	MSI1	hsa-miR-375
ENSG00000280025	hsa-miR-7-5p	MSI2	hsa-miR-7-5p
ENSG00000280025	hsa-miR-9-5p	MSI1	hsa-miR-9-5p
ENSG00000280109	hsa-miR-16-5p	LSM11	hsa-miR-16-5p
ENSG00000280109	hsa-miR-16-5p	LSM11	hsa-miR-16-5p
ENSG00000280109	hsa-miR-16-5p	LSM11	hsa-miR-16-5p
ENSG00000280109	hsa-miR-16-5p	LSM11	hsa-miR-16-5p
ENSG00000280109	hsa-miR-16-5p	LSM11	hsa-miR-16-5p
ENSG00000280109	hsa-miR-16-5p	LSM11	hsa-miR-16-5p
ENSG00000280109	hsa-miR-16-5p	LSM11	hsa-miR-16-5p
ENSG00000280109	hsa-miR-16-5p	LSM11	hsa-miR-16-5p
ENSG00000280109	hsa-miR-16-5p	LSM11	hsa-miR-16-5p
ENSG00000280109	hsa-miR-16-5p	LSM11	hsa-miR-16-5p
ENSG00000280109	hsa-miR-16-5p	LSM11	hsa-miR-16-5p
ENSG00000280109	hsa-miR-16-5p	LSM11	hsa-miR-16-5p
ENSG00000280109	hsa-miR-16-5p	LSM11	hsa-miR-16-5p
ENSG00000280109	hsa-miR-16-5p	LSM11	hsa-miR-16-5p
ENSG00000280109	hsa-miR-16-5p	LSM11	hsa-miR-16-5p
ENSG00000280109	hsa-miR-16-5p	LSM11	hsa-miR-16-5p
ENSG00000280109	hsa-miR-204-5p	ELAVL4	hsa-miR-204-5p
ENSG00000280109	hsa-miR-204-5p	ELAVL4	hsa-miR-204-5p
ENSG00000283003	hsa-miR-140-5p	LSM11	hsa-miR-140-5p
ENSG00000283003	hsa-miR-93-5p	MSI2	hsa-miR-93-5p
ENSG00000283897	hsa-miR-16-5p	LSM11	hsa-miR-16-5p
ENSG00000283897	hsa-miR-16-5p	LSM11	hsa-miR-16-5p
ENSG00000283897	hsa-miR-16-5p	LSM11	hsa-miR-16-5p
ENSG00000283897	hsa-miR-16-5p	LSM11	hsa-miR-16-5p
ENSG00000283897	hsa-miR-204-5p	ELAVL4	hsa-miR-204-5p
ENSG00000285572	hsa-miR-204-5p	ELAVL4	hsa-miR-204-5p
ENSG00000286084	hsa-miR-204-5p	ELAVL4	hsa-miR-204-5p
ENSG00000286084	hsa-miR-204-5p	ELAVL4	hsa-miR-204-5p
ENSG00000286084	hsa-miR-375	ELAVL4	hsa-miR-375
ENSG00000286084	hsa-miR-375	ELAVL4	hsa-miR-375
ENSG00000286084	hsa-miR-375	ELAVL4	hsa-miR-375
ENSG00000286110	hsa-miR-204-5p	ELAVL4	hsa-miR-204-5p
ENSG00000286116	hsa-miR-140-5p	LSM11	hsa-miR-140-5p
ENSG00000286116	hsa-miR-140-5p	LSM11	hsa-miR-140-5p
ENSG00000286116	hsa-miR-16-5p	LSM11	hsa-miR-16-5p
ENSG00000286116	hsa-miR-16-5p	LSM11	hsa-miR-16-5p
ENSG00000286116	hsa-miR-16-5p	LSM11	hsa-miR-16-5p
ENSG00000286116	hsa-miR-16-5p	LSM11	hsa-miR-16-5p
ENSG00000286116	hsa-miR-16-5p	LSM11	hsa-miR-16-5p
ENSG00000286116	hsa-miR-16-5p	LSM11	hsa-miR-16-5p
ENSG00000286116	hsa-miR-16-5p	LSM11	hsa-miR-16-5p
ENSG00000286116	hsa-miR-16-5p	LSM11	hsa-miR-16-5p
ENSG00000286116	hsa-miR-16-5p	LSM11	hsa-miR-16-5p
ENSG00000286116	hsa-miR-16-5p	LSM11	hsa-miR-16-5p
ENSG00000286116	hsa-miR-16-5p	LSM11	hsa-miR-16-5p
ENSG00000286116	hsa-miR-16-5p	LSM11	hsa-miR-16-5p
ENSG00000286116	hsa-miR-93-5p	MSI2	hsa-miR-93-5p
ENSG00000286116	hsa-miR-93-5p	MSI2	hsa-miR-93-5p
ENSG00000286116	hsa-miR-93-5p	MSI2	hsa-miR-93-5p
ENSG00000286116	hsa-miR-93-5p	MSI2	hsa-miR-93-5p
ENSG00000286116	hsa-miR-204-5p	ELAVL4	hsa-miR-204-5p
ENSG00000286116	hsa-miR-204-5p	ELAVL4	hsa-miR-204-5p
ENSG00000286116	hsa-miR-7-5p	MSI2	hsa-miR-7-5p
ENSG00000286116	hsa-miR-7-5p	MSI2	hsa-miR-7-5p
ENSG00000286292	hsa-miR-152-3p	MSI2	hsa-miR-152-3p
ENSG00000286292	hsa-miR-152-3p	MSI2	hsa-miR-152-3p
ENSG00000286292	hsa-miR-152-3p	MSI2	hsa-miR-152-3p
ENSG00000286292	hsa-miR-7-5p	MSI2	hsa-miR-7-5p
ENSG00000286542	hsa-miR-7-5p	MSI2	hsa-miR-7-5p
ENSG00000286542	hsa-miR-7-5p	MSI2	hsa-miR-7-5p
ENSG00000286685	hsa-miR-204-5p	ELAVL4	hsa-miR-204-5p
ENSG00000286685	hsa-miR-204-5p	ELAVL4	hsa-miR-204-5p
ENSG00000286685	hsa-miR-204-5p	ELAVL4	hsa-miR-204-5p
ENSG00000286685	hsa-miR-375	ELAVL4	hsa-miR-375
ENSG00000286685	hsa-miR-375	ELAVL4	hsa-miR-375
ENSG00000286685	hsa-miR-375	ELAVL4	hsa-miR-375
ENSG00000286685	hsa-miR-375	MSI1	hsa-miR-375
ENSG00000286685	hsa-miR-9-5p	MSI1	hsa-miR-9-5p
ENSG00000286685	hsa-miR-9-5p	MSI1	hsa-miR-9-5p
ENSG00000287092	hsa-miR-93-5p	MSI2	hsa-miR-93-5p
ENSG00000287092	hsa-miR-204-5p	ELAVL4	hsa-miR-204-5p
ENSG00000287092	hsa-miR-7-5p	MSI2	hsa-miR-7-5p
ENSG00000287094	hsa-miR-375	ELAVL4	hsa-miR-375
ENSG00000287094	hsa-miR-375	ELAVL4	hsa-miR-375
ENSG00000287094	hsa-miR-375	ELAVL4	hsa-miR-375
ENSG00000287467	hsa-miR-204-5p	ELAVL4	hsa-miR-204-5p
ENSG00000287740	hsa-miR-93-5p	MSI2	hsa-miR-93-5p
ENSG00000287740	hsa-miR-7-5p	MSI2	hsa-miR-7-5p
ENSG00000287790	hsa-miR-204-5p	ELAVL4	hsa-miR-204-5p
ENSG00000287790	hsa-miR-375	ELAVL4	hsa-miR-375
ENSG00000287790	hsa-miR-375	ELAVL4	hsa-miR-375
ENSG00000287790	hsa-miR-375	ELAVL4	hsa-miR-375
ENSG00000287790	hsa-miR-7-5p	MSI2	hsa-miR-7-5p
ENSG00000287876	hsa-miR-140-5p	LSM11	hsa-miR-140-5p
ENSG00000290073	hsa-miR-375	ELAVL4	hsa-miR-375
ENSG00000290073	hsa-miR-375	ELAVL4	hsa-miR-375
ENSG00000290073	hsa-miR-375	ELAVL4	hsa-miR-375
ENSG00000290907	hsa-miR-152-3p	MSI2	hsa-miR-152-3p
ENSG00000290907	hsa-miR-152-3p	MSI2	hsa-miR-152-3p
ENSG00000290907	hsa-miR-152-3p	MSI2	hsa-miR-152-3p
ENSG00000290907	hsa-miR-7-5p	MSI2	hsa-miR-7-5p
ENSG00000290907	hsa-miR-7-5p	MSI2	hsa-miR-7-5p
ENSG00000291028	hsa-miR-375	ELAVL4	hsa-miR-375
ENSG00000291028	hsa-miR-375	ELAVL4	hsa-miR-375
ENSG00000291028	hsa-miR-375	ELAVL4	hsa-miR-375
ENSG00000269821	hsa-miR-93-5p	MSI2	hsa-miR-93-5p
ENSG00000269821	hsa-miR-204-5p	ELAVL4	hsa-miR-204-5p
ENSG00000269821	hsa-miR-16-5p	RBMS2	hsa-miR-16-5p
ENSG00000269821	hsa-miR-16-5p	RBMS2	hsa-miR-16-5p
ENSG00000269821	hsa-miR-539-3p	MSI2	hsa-miR-539-3p
ENSG00000269821	hsa-miR-539-3p	MSI2	hsa-miR-539-3p
ENSG00000269821	hsa-miR-539-3p	MSI2	hsa-miR-539-3p
ENSG00000269821	hsa-miR-329-3p	FBL	hsa-miR-329-3p
ENSG00000269821	hsa-miR-329-3p	FBL	hsa-miR-329-3p
ENSG00000269821	hsa-miR-329-3p	RBMS2	hsa-miR-329-3p
ENSG00000269821	hsa-miR-329-3p	RBMS2	hsa-miR-329-3p
ENSG00000269821	hsa-miR-329-3p	RBMS2	hsa-miR-329-3p
ENSG00000269821	hsa-miR-204-5p	ELAVL4	hsa-miR-204-5p
ENSG00000269821	hsa-miR-204-5p	ELAVL4	hsa-miR-204-5p
ENSG00000269821	hsa-miR-93-5p	MSI2	hsa-miR-93-5p
ENSG00000269821	hsa-miR-204-5p	ELAVL4	hsa-miR-204-5p
ENSG00000269821	hsa-miR-93-5p	MSI2	hsa-miR-93-5p
ENSG00000269821	hsa-miR-539-3p	MSI2	hsa-miR-539-3p
ENSG00000269821	hsa-miR-539-3p	MSI2	hsa-miR-539-3p
ENSG00000269821	hsa-miR-539-3p	MSI2	hsa-miR-539-3p
ENSG00000269821	hsa-miR-539-3p	MSI2	hsa-miR-539-3p
ENSG00000269821	hsa-miR-539-3p	MSI2	hsa-miR-539-3p
ENSG00000269821	hsa-miR-539-3p	MSI2	hsa-miR-539-3p
ENSG00000269821	hsa-miR-152-3p	MSI2	hsa-miR-152-3p
ENSG00000269821	hsa-miR-152-3p	MSI2	hsa-miR-152-3p
ENSG00000269821	hsa-miR-152-3p	MSI2	hsa-miR-152-3p
ENSG00000269821	hsa-miR-93-5p	MSI2	hsa-miR-93-5p
ENSG00000269821	hsa-miR-204-5p	ELAVL4	hsa-miR-204-5p
ENSG00000269821	hsa-miR-93-5p	MSI2	hsa-miR-93-5p
ENSG00000269821	hsa-miR-204-5p	ELAVL4	hsa-miR-204-5p
ENSG00000269821	hsa-miR-204-5p	ELAVL4	hsa-miR-204-5p
ENSG00000269821	hsa-miR-204-5p	ELAVL4	hsa-miR-204-5p
ENSG00000269821	hsa-miR-16-5p	RBMS2	hsa-miR-16-5p
ENSG00000269821	hsa-miR-16-5p	RBMS2	hsa-miR-16-5p
ENSG00000269821	hsa-miR-204-5p	ELAVL4	hsa-miR-204-5p
ENSG00000269821	hsa-miR-204-5p	ELAVL4	hsa-miR-204-5p
ENSG00000269821	hsa-miR-204-5p	ELAVL4	hsa-miR-204-5p
ENSG00000269821	hsa-miR-16-5p	RBMS2	hsa-miR-16-5p
ENSG00000269821	hsa-miR-16-5p	RBMS2	hsa-miR-16-5p
ENSG00000269821	hsa-miR-873-5p	RBMS2	hsa-miR-873-5p
ENSG00000269821	hsa-miR-93-5p	MSI2	hsa-miR-93-5p
ENSG00000269821	hsa-miR-16-5p	RBMS2	hsa-miR-16-5p
ENSG00000269821	hsa-miR-16-5p	RBMS2	hsa-miR-16-5p
ENSG00000269821	hsa-miR-16-5p	RBMS2	hsa-miR-16-5p
ENSG00000269821	hsa-miR-16-5p	RBMS2	hsa-miR-16-5p
ENSG00000269821	hsa-let-7a-5p	MSI2	hsa-let-7a-5p
ENSG00000269821	hsa-let-7a-5p	RBMS2	hsa-let-7a-5p
ENSG00000269821	hsa-let-7f-5p	MSI2	hsa-let-7f-5p
ENSG00000269821	hsa-let-7f-5p	RBMS2	hsa-let-7f-5p
ENSG00000269821	hsa-let-7b-5p	MSI2	hsa-let-7b-5p
ENSG00000269821	hsa-let-7b-5p	RBMS2	hsa-let-7b-5p
ENSG00000269821	hsa-miR-93-5p	MSI2	hsa-miR-93-5p
ENSG00000269821	hsa-miR-873-5p	RBMS2	hsa-miR-873-5p
ENSG00000269821	hsa-miR-16-5p	RBMS2	hsa-miR-16-5p
ENSG00000269821	hsa-miR-16-5p	RBMS2	hsa-miR-16-5p
ENSG00000269821	hsa-miR-152-3p	MSI2	hsa-miR-152-3p
ENSG00000269821	hsa-miR-152-3p	MSI2	hsa-miR-152-3p
ENSG00000269821	hsa-miR-152-3p	MSI2	hsa-miR-152-3p
ENSG00000269821	hsa-miR-16-5p	RBMS2	hsa-miR-16-5p
ENSG00000269821	hsa-miR-16-5p	RBMS2	hsa-miR-16-5p
ENSG00000269821	hsa-let-7b-5p	MSI2	hsa-let-7b-5p
ENSG00000269821	hsa-let-7b-5p	RBMS2	hsa-let-7b-5p
ENSG00000269821	hsa-let-7a-5p	MSI2	hsa-let-7a-5p
ENSG00000269821	hsa-let-7a-5p	RBMS2	hsa-let-7a-5p
ENSG00000269821	hsa-let-7f-5p	MSI2	hsa-let-7f-5p
ENSG00000269821	hsa-let-7f-5p	RBMS2	hsa-let-7f-5p
ENSG00000269821	hsa-miR-16-5p	RBMS2	hsa-miR-16-5p
ENSG00000269821	hsa-miR-16-5p	RBMS2	hsa-miR-16-5p
ENSG00000269821	hsa-miR-539-3p	MSI2	hsa-miR-539-3p
ENSG00000269821	hsa-miR-539-3p	MSI2	hsa-miR-539-3p
ENSG00000269821	hsa-miR-539-3p	MSI2	hsa-miR-539-3p
ENSG00000269821	hsa-miR-204-5p	ELAVL4	hsa-miR-204-5p
ENSG00000269821	hsa-miR-152-3p	MSI2	hsa-miR-152-3p
ENSG00000269821	hsa-miR-152-3p	MSI2	hsa-miR-152-3p
ENSG00000269821	hsa-miR-152-3p	MSI2	hsa-miR-152-3p
ENSG00000269821	hsa-miR-377-3p	MSI2	hsa-miR-377-3p
ENSG00000269821	hsa-miR-377-3p	MSI2	hsa-miR-377-3p
ENSG00000269821	hsa-miR-204-5p	ELAVL4	hsa-miR-204-5p
ENSG00000269821	hsa-miR-152-3p	MSI2	hsa-miR-152-3p
ENSG00000269821	hsa-miR-152-3p	MSI2	hsa-miR-152-3p
ENSG00000269821	hsa-miR-152-3p	MSI2	hsa-miR-152-3p
ENSG00000269821	hsa-miR-129-1-3p	MSI2	hsa-miR-129-1-3p
ENSG00000269821	hsa-miR-129-2-3p	MSI2	hsa-miR-129-2-3p
ENSG00000269821	hsa-miR-129-1-3p	MSI2	hsa-miR-129-1-3p
ENSG00000269821	hsa-miR-129-2-3p	MSI2	hsa-miR-129-2-3p
ENSG00000269821	hsa-miR-377-3p	MSI2	hsa-miR-377-3p
ENSG00000269821	hsa-miR-377-3p	MSI2	hsa-miR-377-3p
ENSG00000269821	hsa-miR-204-5p	ELAVL4	hsa-miR-204-5p
ENSG00000269821	hsa-miR-204-5p	ELAVL4	hsa-miR-204-5p
ENSG00000269821	hsa-miR-329-3p	FBL	hsa-miR-329-3p
ENSG00000269821	hsa-miR-329-3p	FBL	hsa-miR-329-3p
ENSG00000269821	hsa-miR-329-3p	RBMS2	hsa-miR-329-3p
ENSG00000269821	hsa-miR-329-3p	RBMS2	hsa-miR-329-3p
ENSG00000269821	hsa-miR-329-3p	RBMS2	hsa-miR-329-3p
ENSG00000269821	hsa-miR-873-5p	RBMS2	hsa-miR-873-5p
ENSG00000269821	hsa-miR-7-5p	MSI2	hsa-miR-7-5p
ENSG00000269821	hsa-miR-329-3p	FBL	hsa-miR-329-3p
ENSG00000269821	hsa-miR-329-3p	FBL	hsa-miR-329-3p
ENSG00000269821	hsa-miR-329-3p	RBMS2	hsa-miR-329-3p
ENSG00000269821	hsa-miR-329-3p	RBMS2	hsa-miR-329-3p
ENSG00000269821	hsa-miR-329-3p	RBMS2	hsa-miR-329-3p
ENSG00000269821	hsa-miR-152-3p	MSI2	hsa-miR-152-3p
ENSG00000269821	hsa-miR-152-3p	MSI2	hsa-miR-152-3p
ENSG00000269821	hsa-miR-152-3p	MSI2	hsa-miR-152-3p
ENSG00000269821	hsa-miR-16-5p	RBMS2	hsa-miR-16-5p
ENSG00000269821	hsa-miR-16-5p	RBMS2	hsa-miR-16-5p
ENSG00000269821	hsa-miR-539-3p	MSI2	hsa-miR-539-3p
ENSG00000269821	hsa-miR-539-3p	MSI2	hsa-miR-539-3p
ENSG00000269821	hsa-miR-539-3p	MSI2	hsa-miR-539-3p
ENSG00000269821	hsa-miR-16-5p	RBMS2	hsa-miR-16-5p
ENSG00000269821	hsa-miR-16-5p	RBMS2	hsa-miR-16-5p
ENSG00000269821	hsa-miR-204-5p	ELAVL4	hsa-miR-204-5p
ENSG00000269821	hsa-let-7a-5p	MSI2	hsa-let-7a-5p
ENSG00000269821	hsa-let-7a-5p	RBMS2	hsa-let-7a-5p
ENSG00000269821	hsa-let-7b-5p	MSI2	hsa-let-7b-5p
ENSG00000269821	hsa-let-7b-5p	RBMS2	hsa-let-7b-5p
ENSG00000269821	hsa-let-7f-5p	MSI2	hsa-let-7f-5p
ENSG00000269821	hsa-let-7f-5p	RBMS2	hsa-let-7f-5p
ENSG00000269821	hsa-miR-873-5p	RBMS2	hsa-miR-873-5p
ENSG00000269821	hsa-miR-7-5p	MSI2	hsa-miR-7-5p
ENSG00000269821	hsa-miR-19a-3p	FBL	hsa-miR-19a-3p
ENSG00000269821	hsa-miR-19a-3p	MSI2	hsa-miR-19a-3p
ENSG00000269821	hsa-let-7a-5p	MSI2	hsa-let-7a-5p
ENSG00000269821	hsa-let-7a-5p	RBMS2	hsa-let-7a-5p
ENSG00000269821	hsa-let-7b-5p	MSI2	hsa-let-7b-5p
ENSG00000269821	hsa-let-7b-5p	RBMS2	hsa-let-7b-5p
ENSG00000269821	hsa-let-7f-5p	MSI2	hsa-let-7f-5p
ENSG00000269821	hsa-let-7f-5p	RBMS2	hsa-let-7f-5p
ENSG00000269821	hsa-miR-539-3p	MSI2	hsa-miR-539-3p
ENSG00000269821	hsa-miR-539-3p	MSI2	hsa-miR-539-3p
ENSG00000269821	hsa-miR-539-3p	MSI2	hsa-miR-539-3p
ENSG00000269821	hsa-let-7b-5p	MSI2	hsa-let-7b-5p
ENSG00000269821	hsa-let-7b-5p	RBMS2	hsa-let-7b-5p
ENSG00000269821	hsa-let-7a-5p	MSI2	hsa-let-7a-5p
ENSG00000269821	hsa-let-7a-5p	RBMS2	hsa-let-7a-5p
ENSG00000269821	hsa-let-7f-5p	MSI2	hsa-let-7f-5p
ENSG00000269821	hsa-let-7f-5p	RBMS2	hsa-let-7f-5p
ENSG00000269821	hsa-miR-129-1-3p	MSI2	hsa-miR-129-1-3p
ENSG00000269821	hsa-miR-129-2-3p	MSI2	hsa-miR-129-2-3p
ENSG00000269821	hsa-miR-7-5p	MSI2	hsa-miR-7-5p
ENSG00000269821	hsa-miR-204-5p	ELAVL4	hsa-miR-204-5p
ENSG00000269821	hsa-miR-93-5p	MSI2	hsa-miR-93-5p
ENSG00000269821	hsa-miR-93-5p	MSI2	hsa-miR-93-5p
ENSG00000269821	hsa-miR-204-5p	ELAVL4	hsa-miR-204-5p
ENSG00000269821	hsa-miR-377-3p	MSI2	hsa-miR-377-3p
ENSG00000269821	hsa-miR-377-3p	MSI2	hsa-miR-377-3p
ENSG00000269821	hsa-miR-329-3p	FBL	hsa-miR-329-3p
ENSG00000269821	hsa-miR-329-3p	FBL	hsa-miR-329-3p
ENSG00000269821	hsa-miR-329-3p	RBMS2	hsa-miR-329-3p
ENSG00000269821	hsa-miR-329-3p	RBMS2	hsa-miR-329-3p
ENSG00000269821	hsa-miR-329-3p	RBMS2	hsa-miR-329-3p
ENSG00000269821	hsa-miR-329-3p	FBL	hsa-miR-329-3p
ENSG00000269821	hsa-miR-329-3p	FBL	hsa-miR-329-3p
ENSG00000269821	hsa-miR-329-3p	RBMS2	hsa-miR-329-3p
ENSG00000269821	hsa-miR-329-3p	RBMS2	hsa-miR-329-3p
ENSG00000269821	hsa-miR-329-3p	RBMS2	hsa-miR-329-3p
ENSG00000269821	hsa-let-7a-5p	MSI2	hsa-let-7a-5p
ENSG00000269821	hsa-let-7a-5p	RBMS2	hsa-let-7a-5p
ENSG00000269821	hsa-let-7b-5p	MSI2	hsa-let-7b-5p
ENSG00000269821	hsa-let-7b-5p	RBMS2	hsa-let-7b-5p
ENSG00000269821	hsa-let-7f-5p	MSI2	hsa-let-7f-5p
ENSG00000269821	hsa-let-7f-5p	RBMS2	hsa-let-7f-5p
ENSG00000269821	hsa-miR-377-3p	MSI2	hsa-miR-377-3p
ENSG00000269821	hsa-miR-377-3p	MSI2	hsa-miR-377-3p
ENSG00000269821	hsa-miR-129-1-3p	MSI2	hsa-miR-129-1-3p
ENSG00000269821	hsa-miR-129-2-3p	MSI2	hsa-miR-129-2-3p
ENSG00000269821	hsa-miR-152-3p	MSI2	hsa-miR-152-3p
ENSG00000269821	hsa-miR-152-3p	MSI2	hsa-miR-152-3p
ENSG00000269821	hsa-miR-152-3p	MSI2	hsa-miR-152-3p
ENSG00000269821	hsa-miR-16-5p	RBMS2	hsa-miR-16-5p
ENSG00000269821	hsa-miR-16-5p	RBMS2	hsa-miR-16-5p
ENSG00000269821	hsa-let-7a-5p	MSI2	hsa-let-7a-5p
ENSG00000269821	hsa-let-7a-5p	RBMS2	hsa-let-7a-5p
ENSG00000269821	hsa-let-7b-5p	MSI2	hsa-let-7b-5p
ENSG00000269821	hsa-let-7b-5p	RBMS2	hsa-let-7b-5p
ENSG00000269821	hsa-let-7f-5p	MSI2	hsa-let-7f-5p
ENSG00000269821	hsa-let-7f-5p	RBMS2	hsa-let-7f-5p
ENSG00000269821	hsa-miR-204-5p	ELAVL4	hsa-miR-204-5p
ENSG00000269821	hsa-miR-539-3p	MSI2	hsa-miR-539-3p
ENSG00000269821	hsa-miR-539-3p	MSI2	hsa-miR-539-3p
ENSG00000269821	hsa-miR-539-3p	MSI2	hsa-miR-539-3p
ENSG00000269821	hsa-miR-377-3p	MSI2	hsa-miR-377-3p
ENSG00000269821	hsa-miR-377-3p	MSI2	hsa-miR-377-3p
ENSG00000269821	hsa-let-7a-5p	MSI2	hsa-let-7a-5p
ENSG00000269821	hsa-let-7a-5p	RBMS2	hsa-let-7a-5p
ENSG00000269821	hsa-let-7b-5p	MSI2	hsa-let-7b-5p
ENSG00000269821	hsa-let-7b-5p	RBMS2	hsa-let-7b-5p
ENSG00000269821	hsa-let-7f-5p	MSI2	hsa-let-7f-5p
ENSG00000269821	hsa-let-7f-5p	RBMS2	hsa-let-7f-5p
ENSG00000269821	hsa-miR-377-3p	MSI2	hsa-miR-377-3p
ENSG00000269821	hsa-miR-377-3p	MSI2	hsa-miR-377-3p
ENSG00000269821	hsa-miR-329-3p	FBL	hsa-miR-329-3p
ENSG00000269821	hsa-miR-329-3p	FBL	hsa-miR-329-3p
ENSG00000269821	hsa-miR-329-3p	RBMS2	hsa-miR-329-3p
ENSG00000269821	hsa-miR-329-3p	RBMS2	hsa-miR-329-3p
ENSG00000269821	hsa-miR-329-3p	RBMS2	hsa-miR-329-3p
ENSG00000269821	hsa-miR-19a-3p	FBL	hsa-miR-19a-3p
ENSG00000269821	hsa-miR-19a-3p	MSI2	hsa-miR-19a-3p
ENSG00000269821	hsa-miR-129-1-3p	MSI2	hsa-miR-129-1-3p
ENSG00000269821	hsa-miR-129-2-3p	MSI2	hsa-miR-129-2-3p
ENSG00000269821	hsa-miR-7-5p	MSI2	hsa-miR-7-5p
ENSG00000269821	hsa-miR-7-5p	MSI2	hsa-miR-7-5p
ENSG00000269821	hsa-miR-93-5p	MSI2	hsa-miR-93-5p
ENSG00000269821	hsa-miR-152-3p	MSI2	hsa-miR-152-3p
ENSG00000269821	hsa-miR-152-3p	MSI2	hsa-miR-152-3p
ENSG00000269821	hsa-miR-152-3p	MSI2	hsa-miR-152-3p
ENSG00000269821	hsa-miR-873-5p	RBMS2	hsa-miR-873-5p
ENSG00000269821	hsa-miR-19a-3p	FBL	hsa-miR-19a-3p
ENSG00000269821	hsa-miR-19a-3p	MSI2	hsa-miR-19a-3p
ENSG00000269821	hsa-miR-16-5p	RBMS2	hsa-miR-16-5p
ENSG00000269821	hsa-miR-16-5p	RBMS2	hsa-miR-16-5p
ENSG00000269821	hsa-miR-329-3p	FBL	hsa-miR-329-3p
ENSG00000269821	hsa-miR-329-3p	FBL	hsa-miR-329-3p
ENSG00000269821	hsa-miR-329-3p	RBMS2	hsa-miR-329-3p
ENSG00000269821	hsa-miR-329-3p	RBMS2	hsa-miR-329-3p
ENSG00000269821	hsa-miR-329-3p	RBMS2	hsa-miR-329-3p
ENSG00000269821	hsa-miR-7-5p	MSI2	hsa-miR-7-5p
ENSG00000269821	hsa-miR-539-3p	MSI2	hsa-miR-539-3p
ENSG00000269821	hsa-miR-539-3p	MSI2	hsa-miR-539-3p
ENSG00000269821	hsa-miR-539-3p	MSI2	hsa-miR-539-3p
ENSG00000269821	hsa-miR-129-1-3p	MSI2	hsa-miR-129-1-3p
ENSG00000269821	hsa-miR-129-2-3p	MSI2	hsa-miR-129-2-3p
ENSG00000269821	hsa-miR-377-3p	MSI2	hsa-miR-377-3p
ENSG00000269821	hsa-miR-377-3p	MSI2	hsa-miR-377-3p
ENSG00000269821	hsa-miR-873-5p	RBMS2	hsa-miR-873-5p
