# Supplementary material for: A Holistic Analysis of Alzheimer’s Disease-Associated lncRNA Communities Reveals Enhanced lncRNA-miRNA-RBP Regulatory Triad Formation Within Functionally Segregated Clusters
Source: J Mol Neurosci. 2024 Aug 15;74(3):77. doi: 10.1007/s12031-024-02244-0 (PMC11324768; doi:10.1007/s12031-024-02244-0)
Supplement: Supplementary file 47 — (XLSX 1223 kb) [file 12031_2024_2244_MOESM31_ESM.xlsx]

## Sheet: TableS34-community'0'_GO
Category	Subcategory	Enrichment	P-value	P-adjusted	Q-value	Expected	Observed	generatio	miRNAs/precursors
Annotations derived over miRTarBase (Gene Ontology)	negative regulation of gene expression via CpG island methylation GO0044027	over-represented	2.03e-10	2.01e-6	2.01e-6	0.398126	8	0.727273	hsa-miR-16-5p; hsa-miR-7-5p; hsa-miR-152-3p; hsa-miR-9-5p; hsa-miR-140-5p; hsa-miR-221-3p; hsa-miR-222-3p; hsa-miR-100-5p
Annotations derived over miRTarBase (Gene Ontology)	positive regulation of Schwann cell differentiation GO0014040	over-represented	3.23e-9	1.60e-5	1.60e-5	0.323966	7	0.636364	hsa-miR-16-5p; hsa-miR-152-3p; hsa-miR-93-5p; hsa-miR-9-5p; hsa-miR-221-3p; hsa-miR-222-3p; hsa-miR-100-5p
Annotations derived over miRTarBase (Gene Ontology)	TFIIB-class transcription factor binding GO0001093	over-represented	1.14e-8	1.88e-5	1.88e-5	0.386417	7	0.636364	hsa-miR-16-5p; hsa-miR-204-5p; hsa-miR-93-5p; hsa-miR-9-5p; hsa-miR-221-3p; hsa-miR-222-3p; hsa-miR-100-5p
Annotations derived over miRTarBase (Gene Ontology)	collagen catabolic process GO0030574	over-represented	9.83e-9	1.88e-5	1.88e-5	1.02264	9	0.818182	hsa-miR-16-5p; hsa-miR-152-3p; hsa-miR-204-5p; hsa-miR-93-5p; hsa-miR-9-5p; hsa-miR-140-5p; hsa-miR-221-3p; hsa-miR-222-3p; hsa-miR-100-5p
Annotations derived over miRTarBase (Gene Ontology)	dol-P-ManMan5GlcNAc2-PP-Dol alpha-1,3-mannosyltransferase activity GO0052925	over-represented	8.15e-9	1.88e-5	1.88e-5	0.0312256	4	0.363636	hsa-miR-16-5p; hsa-miR-7-5p; hsa-miR-222-3p; hsa-miR-100-5p
Annotations derived over miRTarBase (Gene Ontology)	protein targeting to lysosome GO0006622	over-represented	7.06e-9	1.88e-5	1.88e-5	1.54567	10	0.909091	hsa-miR-16-5p; hsa-miR-7-5p; hsa-miR-152-3p; hsa-miR-204-5p; hsa-miR-93-5p; hsa-miR-9-5p; hsa-miR-140-5p; hsa-miR-221-3p; hsa-miR-222-3p; hsa-miR-100-5p
Annotations derived over miRTarBase (Gene Ontology)	DNA-methyltransferase activity GO0009008	over-represented	1.82e-8	2.25e-5	2.25e-5	0.222482	6	0.545455	hsa-miR-152-3p; hsa-miR-93-5p; hsa-miR-140-5p; hsa-miR-221-3p; hsa-miR-222-3p; hsa-miR-100-5p
Annotations derived over miRTarBase (Gene Ontology)	adenylate cyclase-inhibiting dopamine receptor signaling pathway GO0007195	over-represented	1.75e-8	2.25e-5	2.25e-5	0.101483	5	0.454545	hsa-miR-16-5p; hsa-miR-7-5p; hsa-miR-9-5p; hsa-miR-221-3p; hsa-miR-222-3p
Annotations derived over miRTarBase (Gene Ontology)	positive regulation of histamine secretion by mast cell GO1903595	over-represented	2.26e-8	2.48e-5	2.48e-5	0.230289	6	0.545455	hsa-miR-16-5p; hsa-miR-7-5p; hsa-miR-93-5p; hsa-miR-221-3p; hsa-miR-222-3p; hsa-miR-100-5p
Annotations derived over miRTarBase (Gene Ontology)	response to mitochondrial depolarisation GO0098780	over-represented	2.91e-8	2.88e-5	2.88e-5	0.441062	7	0.636364	hsa-miR-16-5p; hsa-miR-7-5p; hsa-miR-152-3p; hsa-miR-93-5p; hsa-miR-9-5p; hsa-miR-221-3p; hsa-miR-100-5p
Annotations derived over miRTarBase (Gene Ontology)	growth hormone receptor binding GO0005131	over-represented	8.50e-8	7.64e-5	7.64e-5	0.136612	5	0.454545	hsa-miR-16-5p; hsa-miR-7-5p; hsa-miR-204-5p; hsa-miR-93-5p; hsa-miR-9-5p
Annotations derived over miRTarBase (Gene Ontology)	clathrin-coated pit GO0005905	over-represented	1.24e-7	9.45e-5	9.45e-5	2.05308	10	0.909091	hsa-miR-16-5p; hsa-miR-7-5p; hsa-miR-152-3p; hsa-miR-204-5p; hsa-miR-93-5p; hsa-miR-9-5p; hsa-miR-140-5p; hsa-miR-221-3p; hsa-miR-222-3p; hsa-miR-100-5p
Annotations derived over miRTarBase (Gene Ontology)	non-membrane-bounded organelle assembly GO0140694	over-represented	1.19e-7	9.45e-5	9.45e-5	0.538642	7	0.636364	hsa-miR-16-5p; hsa-miR-7-5p; hsa-miR-152-3p; hsa-miR-204-5p; hsa-miR-140-5p; hsa-miR-221-3p; hsa-miR-222-3p
Annotations derived over miRTarBase (Gene Ontology)	regulation of epithelial to mesenchymal transition GO0010717	over-represented	1.45e-7	1.02e-4	1.02e-4	0.897736	8	0.727273	hsa-miR-16-5p; hsa-miR-152-3p; hsa-miR-204-5p; hsa-miR-93-5p; hsa-miR-140-5p; hsa-miR-221-3p; hsa-miR-222-3p; hsa-miR-100-5p
Annotations derived over miRTarBase (Gene Ontology)	peptidyl-lysine deacetylation GO0034983	over-represented	1.83e-7	1.21e-4	1.21e-4	0.323966	6	0.545455	hsa-miR-16-5p; hsa-miR-7-5p; hsa-miR-204-5p; hsa-miR-9-5p; hsa-miR-140-5p; hsa-miR-221-3p
Annotations derived over miRTarBase (Gene Ontology)	receptor catabolic process GO0032801	over-represented	2.23e-7	1.38e-4	1.38e-4	0.589383	7	0.636364	hsa-miR-16-5p; hsa-miR-7-5p; hsa-miR-93-5p; hsa-miR-9-5p; hsa-miR-140-5p; hsa-miR-221-3p; hsa-miR-100-5p
Annotations derived over miRTarBase (Gene Ontology)	Golgi stack GO0005795	over-represented	3.51e-7	1.65e-4	1.65e-4	1.52225	9	0.818182	hsa-miR-16-5p; hsa-miR-7-5p; hsa-miR-152-3p; hsa-miR-204-5p; hsa-miR-93-5p; hsa-miR-9-5p; hsa-miR-140-5p; hsa-miR-222-3p; hsa-miR-100-5p
Annotations derived over miRTarBase (Gene Ontology)	bone morphogenesis GO0060349	over-represented	3.06e-7	1.65e-4	1.65e-4	1.49883	9	0.818182	hsa-miR-16-5p; hsa-miR-7-5p; hsa-miR-152-3p; hsa-miR-93-5p; hsa-miR-9-5p; hsa-miR-140-5p; hsa-miR-221-3p; hsa-miR-222-3p; hsa-miR-100-5p
Annotations derived over miRTarBase (Gene Ontology)	centrosome duplication GO0051298	over-represented	3.49e-7	1.65e-4	1.65e-4	1.00312	8	0.727273	hsa-miR-16-5p; hsa-miR-7-5p; hsa-miR-204-5p; hsa-miR-93-5p; hsa-miR-9-5p; hsa-miR-221-3p; hsa-miR-222-3p; hsa-miR-100-5p
Annotations derived over miRTarBase (Gene Ontology)	growth factor binding GO0019838	over-represented	3.21e-7	1.65e-4	1.65e-4	2.25605	10	0.909091	hsa-miR-16-5p; hsa-miR-7-5p; hsa-miR-152-3p; hsa-miR-204-5p; hsa-miR-93-5p; hsa-miR-9-5p; hsa-miR-140-5p; hsa-miR-221-3p; hsa-miR-222-3p; hsa-miR-100-5p
Annotations derived over miRTarBase (Gene Ontology)	phosphatidylinositol 3-kinase complex, class III GO0035032	over-represented	3.19e-7	1.65e-4	1.65e-4	0.355191	6	0.545455	hsa-miR-16-5p; hsa-miR-152-3p; hsa-miR-93-5p; hsa-miR-9-5p; hsa-miR-221-3p; hsa-miR-100-5p
Annotations derived over miRTarBase (Gene Ontology)	T cell costimulation GO0031295	over-represented	3.76e-7	1.69e-4	1.69e-4	2.29118	10	0.909091	hsa-miR-16-5p; hsa-miR-7-5p; hsa-miR-152-3p; hsa-miR-204-5p; hsa-miR-93-5p; hsa-miR-9-5p; hsa-miR-140-5p; hsa-miR-221-3p; hsa-miR-222-3p; hsa-miR-100-5p
Annotations derived over miRTarBase (Gene Ontology)	positive regulation of phosphatidylinositol 3-kinase activity GO0043552	over-represented	4.12e-7	1.77e-4	1.77e-4	1.54957	9	0.818182	hsa-miR-16-5p; hsa-miR-7-5p; hsa-miR-152-3p; hsa-miR-93-5p; hsa-miR-9-5p; hsa-miR-140-5p; hsa-miR-221-3p; hsa-miR-222-3p; hsa-miR-100-5p
Annotations derived over miRTarBase (Gene Ontology)	regulation of protein kinase B signaling GO0051896	over-represented	4.31e-7	1.78e-4	1.78e-4	1.03044	8	0.727273	hsa-miR-16-5p; hsa-miR-7-5p; hsa-miR-152-3p; hsa-miR-204-5p; hsa-miR-93-5p; hsa-miR-9-5p; hsa-miR-221-3p; hsa-miR-222-3p
Annotations derived over miRTarBase (Gene Ontology)	artery morphogenesis GO0048844	over-represented	4.92e-7	1.87e-4	1.87e-4	1.5808	9	0.818182	hsa-miR-16-5p; hsa-miR-7-5p; hsa-miR-152-3p; hsa-miR-204-5p; hsa-miR-93-5p; hsa-miR-9-5p; hsa-miR-140-5p; hsa-miR-222-3p; hsa-miR-100-5p
Annotations derived over miRTarBase (Gene Ontology)	positive regulation of mesenchymal cell proliferation GO0002053	over-represented	4.86e-7	1.87e-4	1.87e-4	1.04606	8	0.727273	hsa-miR-16-5p; hsa-miR-7-5p; hsa-miR-204-5p; hsa-miR-93-5p; hsa-miR-9-5p; hsa-miR-140-5p; hsa-miR-221-3p; hsa-miR-222-3p
Annotations derived over miRTarBase (Gene Ontology)	ubiquitin-dependent protein binding GO0140036	over-represented	5.30e-7	1.94e-4	1.94e-4	0.667447	7	0.636364	hsa-miR-16-5p; hsa-miR-7-5p; hsa-miR-204-5p; hsa-miR-93-5p; hsa-miR-221-3p; hsa-miR-222-3p; hsa-miR-100-5p
Annotations derived over miRTarBase (Gene Ontology)	regulation of cellular response to heat GO1900034	over-represented	6.25e-7	2.21e-4	2.21e-4	1.62373	9	0.818182	hsa-miR-16-5p; hsa-miR-7-5p; hsa-miR-204-5p; hsa-miR-93-5p; hsa-miR-9-5p; hsa-miR-140-5p; hsa-miR-221-3p; hsa-miR-222-3p; hsa-miR-100-5p
Annotations derived over miRTarBase (Gene Ontology)	platelet alpha granule membrane GO0031092	over-represented	6.48e-7	2.21e-4	2.21e-4	1.08509	8	0.727273	hsa-miR-16-5p; hsa-miR-7-5p; hsa-miR-152-3p; hsa-miR-204-5p; hsa-miR-93-5p; hsa-miR-9-5p; hsa-miR-140-5p; hsa-miR-221-3p
Annotations derived over miRTarBase (Gene Ontology)	Golgi to endosome transport GO0006895	over-represented	6.73e-7	2.22e-4	2.22e-4	0.690867	7	0.636364	hsa-miR-16-5p; hsa-miR-7-5p; hsa-miR-152-3p; hsa-miR-204-5p; hsa-miR-93-5p; hsa-miR-221-3p; hsa-miR-222-3p
Annotations derived over miRTarBase (Gene Ontology)	acetyl-CoA binding GO1905502	over-represented	7.56e-7	2.39e-4	2.39e-4	0.702576	7	0.636364	hsa-miR-16-5p; hsa-miR-7-5p; hsa-miR-93-5p; hsa-miR-140-5p; hsa-miR-221-3p; hsa-miR-222-3p; hsa-miR-100-5p
Annotations derived over miRTarBase (Gene Ontology)	positive regulation of cell migration involved in sprouting angiogenesis GO0090050	over-represented	7.72e-7	2.39e-4	2.39e-4	1.66276	9	0.818182	hsa-miR-16-5p; hsa-miR-7-5p; hsa-miR-152-3p; hsa-miR-204-5p; hsa-miR-93-5p; hsa-miR-9-5p; hsa-miR-140-5p; hsa-miR-221-3p; hsa-miR-222-3p
Annotations derived over miRTarBase (Gene Ontology)	Fc-gamma receptor I complex binding GO0034988	over-represented	1.00e-6	2.75e-4	2.75e-4	0.0897736	4	0.363636	hsa-miR-16-5p; hsa-miR-7-5p; hsa-miR-221-3p; hsa-miR-222-3p
Annotations derived over miRTarBase (Gene Ontology)	cerebral cortex development GO0021987	over-represented	1.03e-6	2.75e-4	2.75e-4	1.71741	9	0.818182	hsa-miR-16-5p; hsa-miR-7-5p; hsa-miR-152-3p; hsa-miR-204-5p; hsa-miR-93-5p; hsa-miR-9-5p; hsa-miR-221-3p; hsa-miR-222-3p; hsa-miR-100-5p
Annotations derived over miRTarBase (Gene Ontology)	positive regulation of myelination GO0031643	over-represented	9.55e-7	2.75e-4	2.75e-4	1.13973	8	0.727273	hsa-miR-16-5p; hsa-miR-152-3p; hsa-miR-204-5p; hsa-miR-93-5p; hsa-miR-9-5p; hsa-miR-221-3p; hsa-miR-222-3p; hsa-miR-100-5p
Annotations derived over miRTarBase (Gene Ontology)	regulation of membrane repolarization during atrial cardiac muscle cell action potential GO1905000	over-represented	1.00e-6	2.75e-4	2.75e-4	0.0897736	4	0.363636	hsa-miR-16-5p; hsa-miR-7-5p; hsa-miR-221-3p; hsa-miR-222-3p
Annotations derived over miRTarBase (Gene Ontology)	regulation of membrane repolarization during cardiac muscle cell action potential GO1905031	over-represented	1.00e-6	2.75e-4	2.75e-4	0.0897736	4	0.363636	hsa-miR-16-5p; hsa-miR-7-5p; hsa-miR-221-3p; hsa-miR-222-3p
Annotations derived over miRTarBase (Gene Ontology)	Golgi to plasma membrane protein transport GO0043001	over-represented	1.09e-6	2.78e-4	2.78e-4	1.72912	9	0.818182	hsa-miR-16-5p; hsa-miR-7-5p; hsa-miR-152-3p; hsa-miR-204-5p; hsa-miR-93-5p; hsa-miR-9-5p; hsa-miR-140-5p; hsa-miR-222-3p; hsa-miR-100-5p
Annotations derived over miRTarBase (Gene Ontology)	cellular defense response GO0006968	over-represented	1.13e-6	2.78e-4	2.78e-4	2.5566	10	0.909091	hsa-miR-16-5p; hsa-miR-7-5p; hsa-miR-152-3p; hsa-miR-204-5p; hsa-miR-93-5p; hsa-miR-9-5p; hsa-miR-140-5p; hsa-miR-221-3p; hsa-miR-222-3p; hsa-miR-100-5p
Annotations derived over miRTarBase (Gene Ontology)	negative regulation of ossification GO0030279	over-represented	1.15e-6	2.78e-4	2.78e-4	1.16706	8	0.727273	hsa-miR-16-5p; hsa-miR-7-5p; hsa-miR-152-3p; hsa-miR-204-5p; hsa-miR-93-5p; hsa-miR-9-5p; hsa-miR-140-5p; hsa-miR-221-3p
Annotations derived over miRTarBase (Gene Ontology)	regulation of neurogenesis GO0050767	over-represented	1.10e-6	2.78e-4	2.78e-4	2.54879	10	0.909091	hsa-miR-16-5p; hsa-miR-7-5p; hsa-miR-152-3p; hsa-miR-204-5p; hsa-miR-93-5p; hsa-miR-9-5p; hsa-miR-140-5p; hsa-miR-221-3p; hsa-miR-222-3p; hsa-miR-100-5p
Annotations derived over miRTarBase (Gene Ontology)	Myb complex GO0031523	over-represented	1.20e-6	2.83e-4	2.83e-4	0.0936768	4	0.363636	hsa-miR-16-5p; hsa-miR-7-5p; hsa-miR-221-3p; hsa-miR-222-3p
Annotations derived over miRTarBase (Gene Ontology)	negative regulation of pathway-restricted SMAD protein phosphorylation GO0060394	over-represented	1.36e-6	3.06e-4	3.06e-4	0.765027	7	0.636364	hsa-miR-16-5p; hsa-miR-7-5p; hsa-miR-152-3p; hsa-miR-204-5p; hsa-miR-93-5p; hsa-miR-9-5p; hsa-miR-100-5p
Annotations derived over miRTarBase (Gene Ontology)	protein O-linked glycosylation via threonine GO0018243	over-represented	1.36e-6	3.06e-4	3.06e-4	0.765027	7	0.636364	hsa-miR-16-5p; hsa-miR-7-5p; hsa-miR-204-5p; hsa-miR-9-5p; hsa-miR-140-5p; hsa-miR-221-3p; hsa-miR-222-3p
Annotations derived over miRTarBase (Gene Ontology)	alpha-1,3-mannosyltransferase activity GO0000033	over-represented	1.43e-6	3.07e-4	3.07e-4	0.09758	4	0.363636	hsa-miR-16-5p; hsa-miR-7-5p; hsa-miR-222-3p; hsa-miR-100-5p
Annotations derived over miRTarBase (Gene Ontology)	platelet-derived growth factor receptor signaling pathway GO0048008	over-represented	1.42e-6	3.07e-4	3.07e-4	1.19828	8	0.727273	hsa-miR-16-5p; hsa-miR-7-5p; hsa-miR-152-3p; hsa-miR-204-5p; hsa-miR-93-5p; hsa-miR-9-5p; hsa-miR-140-5p; hsa-miR-221-3p
Annotations derived over miRTarBase (Gene Ontology)	positive regulation of transforming growth factor beta receptor signaling pathway GO0030511	over-represented	1.49e-6	3.13e-4	3.13e-4	2.62685	10	0.909091	hsa-miR-16-5p; hsa-miR-7-5p; hsa-miR-152-3p; hsa-miR-204-5p; hsa-miR-93-5p; hsa-miR-9-5p; hsa-miR-140-5p; hsa-miR-221-3p; hsa-miR-222-3p; hsa-miR-100-5p
Annotations derived over miRTarBase (Gene Ontology)	CENP-A containing nucleosome GO0043505	over-represented	1.73e-6	3.16e-4	3.16e-4	0.79235	7	0.636364	hsa-miR-16-5p; hsa-miR-204-5p; hsa-miR-93-5p; hsa-miR-9-5p; hsa-miR-221-3p; hsa-miR-222-3p; hsa-miR-100-5p
Annotations derived over miRTarBase (Gene Ontology)	NAD-dependent protein deacetylase activity GO0034979	over-represented	1.76e-6	3.16e-4	3.16e-4	0.245902	5	0.454545	hsa-miR-16-5p; hsa-miR-7-5p; hsa-miR-204-5p; hsa-miR-9-5p; hsa-miR-221-3p
Annotations derived over miRTarBase (Gene Ontology)	NIKNF-kappaB signaling GO0038061	over-represented	1.56e-6	3.16e-4	3.16e-4	1.79938	9	0.818182	hsa-miR-16-5p; hsa-miR-7-5p; hsa-miR-152-3p; hsa-miR-204-5p; hsa-miR-93-5p; hsa-miR-9-5p; hsa-miR-221-3p; hsa-miR-222-3p; hsa-miR-100-5p
Annotations derived over miRTarBase (Gene Ontology)	extracellular matrix disassembly GO0022617	over-represented	1.85e-6	3.16e-4	3.16e-4	1.8345	9	0.818182	hsa-miR-16-5p; hsa-miR-152-3p; hsa-miR-204-5p; hsa-miR-93-5p; hsa-miR-9-5p; hsa-miR-140-5p; hsa-miR-221-3p; hsa-miR-222-3p; hsa-miR-100-5p
Annotations derived over miRTarBase (Gene Ontology)	metaphaseanaphase transition of mitotic cell cycle GO0007091	over-represented	1.86e-6	3.16e-4	3.16e-4	0.47619	6	0.545455	hsa-miR-16-5p; hsa-miR-152-3p; hsa-miR-204-5p; hsa-miR-221-3p; hsa-miR-222-3p; hsa-miR-100-5p
Annotations derived over miRTarBase (Gene Ontology)	mitophagy GO0000423	over-represented	1.59e-6	3.16e-4	3.16e-4	1.80328	9	0.818182	hsa-miR-16-5p; hsa-miR-7-5p; hsa-miR-152-3p; hsa-miR-204-5p; hsa-miR-93-5p; hsa-miR-9-5p; hsa-miR-221-3p; hsa-miR-222-3p; hsa-miR-100-5p
Annotations derived over miRTarBase (Gene Ontology)	positive regulation of trophoblast cell migration GO1901165	over-represented	1.78e-6	3.16e-4	3.16e-4	1.8267	9	0.818182	hsa-miR-16-5p; hsa-miR-7-5p; hsa-miR-152-3p; hsa-miR-204-5p; hsa-miR-93-5p; hsa-miR-9-5p; hsa-miR-140-5p; hsa-miR-221-3p; hsa-miR-222-3p
Annotations derived over miRTarBase (Gene Ontology)	protein localization to CENP-A containing chromatin GO0061644	over-represented	1.73e-6	3.16e-4	3.16e-4	0.79235	7	0.636364	hsa-miR-16-5p; hsa-miR-204-5p; hsa-miR-93-5p; hsa-miR-9-5p; hsa-miR-221-3p; hsa-miR-222-3p; hsa-miR-100-5p
Annotations derived over miRTarBase (Gene Ontology)	regulation of neuron projection development GO0010975	over-represented	1.85e-6	3.16e-4	3.16e-4	1.8345	9	0.818182	hsa-miR-16-5p; hsa-miR-7-5p; hsa-miR-152-3p; hsa-miR-204-5p; hsa-miR-93-5p; hsa-miR-9-5p; hsa-miR-221-3p; hsa-miR-222-3p; hsa-miR-100-5p
Annotations derived over miRTarBase (Gene Ontology)	regulation of transmembrane transporter activity GO0022898	over-represented	1.86e-6	3.16e-4	3.16e-4	0.800156	7	0.636364	hsa-miR-16-5p; hsa-miR-7-5p; hsa-miR-204-5p; hsa-miR-9-5p; hsa-miR-221-3p; hsa-miR-222-3p; hsa-miR-100-5p
Annotations derived over miRTarBase (Gene Ontology)	response to amyloid-beta GO1904645	over-represented	1.62e-6	3.16e-4	3.16e-4	0.784543	7	0.636364	hsa-miR-16-5p; hsa-miR-204-5p; hsa-miR-93-5p; hsa-miR-9-5p; hsa-miR-140-5p; hsa-miR-221-3p; hsa-miR-100-5p
Annotations derived over miRTarBase (Gene Ontology)	angiogenesis involved in coronary vascular morphogenesis GO0060978	over-represented	2.06e-6	3.34e-4	3.34e-4	0.253708	5	0.454545	hsa-miR-16-5p; hsa-miR-152-3p; hsa-miR-204-5p; hsa-miR-9-5p; hsa-miR-140-5p
Annotations derived over miRTarBase (Gene Ontology)	negative regulation of megakaryocyte differentiation GO0045653	over-represented	2.04e-6	3.34e-4	3.34e-4	0.483997	6	0.545455	hsa-miR-16-5p; hsa-miR-204-5p; hsa-miR-93-5p; hsa-miR-9-5p; hsa-miR-222-3p; hsa-miR-100-5p
Annotations derived over miRTarBase (Gene Ontology)	nitric-oxide synthase regulator activity GO0030235	over-represented	2.01e-6	3.34e-4	3.34e-4	1.25293	8	0.727273	hsa-miR-16-5p; hsa-miR-7-5p; hsa-miR-152-3p; hsa-miR-204-5p; hsa-miR-9-5p; hsa-miR-221-3p; hsa-miR-222-3p; hsa-miR-100-5p
Annotations derived over miRTarBase (Gene Ontology)	aggresome GO0016235	over-represented	2.24e-6	3.58e-4	3.58e-4	2.73614	10	0.909091	hsa-miR-16-5p; hsa-miR-7-5p; hsa-miR-152-3p; hsa-miR-204-5p; hsa-miR-93-5p; hsa-miR-9-5p; hsa-miR-140-5p; hsa-miR-221-3p; hsa-miR-222-3p; hsa-miR-100-5p
Annotations derived over miRTarBase (Gene Ontology)	endopeptidase activity GO0004175	over-represented	2.38e-6	3.73e-4	3.73e-4	2.75176	10	0.909091	hsa-miR-16-5p; hsa-miR-7-5p; hsa-miR-152-3p; hsa-miR-204-5p; hsa-miR-93-5p; hsa-miR-9-5p; hsa-miR-140-5p; hsa-miR-221-3p; hsa-miR-222-3p; hsa-miR-100-5p
Annotations derived over miRTarBase (Gene Ontology)	protein O-linked glycosylation via serine GO0018242	over-represented	2.41e-6	3.73e-4	3.73e-4	0.831382	7	0.636364	hsa-miR-16-5p; hsa-miR-7-5p; hsa-miR-204-5p; hsa-miR-9-5p; hsa-miR-140-5p; hsa-miR-221-3p; hsa-miR-222-3p
Annotations derived over miRTarBase (Gene Ontology)	aldehyde dehydrogenase NAD+ activity GO0004029	over-represented	2.66e-6	3.98e-4	3.98e-4	0.843091	7	0.636364	hsa-miR-16-5p; hsa-miR-7-5p; hsa-miR-204-5p; hsa-miR-93-5p; hsa-miR-9-5p; hsa-miR-140-5p; hsa-miR-100-5p
Annotations derived over miRTarBase (Gene Ontology)	tubulin deacetylation GO0090042	over-represented	2.66e-6	3.98e-4	3.98e-4	0.113193	4	0.363636	hsa-miR-16-5p; hsa-miR-7-5p; hsa-miR-221-3p; hsa-miR-222-3p
Annotations derived over miRTarBase (Gene Ontology)	negative regulation of endopeptidase activity GO0010951	over-represented	2.94e-6	4.34e-4	4.34e-4	1.31538	8	0.727273	hsa-miR-16-5p; hsa-miR-7-5p; hsa-miR-204-5p; hsa-miR-93-5p; hsa-miR-9-5p; hsa-miR-221-3p; hsa-miR-222-3p; hsa-miR-100-5p
Annotations derived over miRTarBase (Gene Ontology)	retrograde protein transport, ER to cytosol GO0030970	over-represented	3.01e-6	4.38e-4	4.38e-4	1.31928	8	0.727273	hsa-miR-16-5p; hsa-miR-7-5p; hsa-miR-152-3p; hsa-miR-204-5p; hsa-miR-93-5p; hsa-miR-221-3p; hsa-miR-222-3p; hsa-miR-100-5p
Annotations derived over miRTarBase (Gene Ontology)	positive regulation of vascular associated smooth muscle cell proliferation GO1904707	over-represented	3.19e-6	4.58e-4	4.58e-4	2.83372	10	0.909091	hsa-miR-16-5p; hsa-miR-7-5p; hsa-miR-152-3p; hsa-miR-204-5p; hsa-miR-93-5p; hsa-miR-9-5p; hsa-miR-140-5p; hsa-miR-221-3p; hsa-miR-222-3p; hsa-miR-100-5p
Annotations derived over miRTarBase (Gene Ontology)	RNA polymerase III type 1 promoter sequence-specific DNA binding GO0001002	over-represented	3.51e-6	4.75e-4	4.75e-4	0.120999	4	0.363636	hsa-miR-16-5p; hsa-miR-7-5p; hsa-miR-222-3p; hsa-miR-100-5p
Annotations derived over miRTarBase (Gene Ontology)	RNA polymerase III type 2 promoter sequence-specific DNA binding GO0001003	over-represented	3.51e-6	4.75e-4	4.75e-4	0.120999	4	0.363636	hsa-miR-16-5p; hsa-miR-7-5p; hsa-miR-222-3p; hsa-miR-100-5p
Annotations derived over miRTarBase (Gene Ontology)	endocardial cushion development GO0003197	over-represented	3.45e-6	4.75e-4	4.75e-4	0.28103	5	0.454545	hsa-miR-7-5p; hsa-miR-152-3p; hsa-miR-93-5p; hsa-miR-9-5p; hsa-miR-100-5p
Annotations derived over miRTarBase (Gene Ontology)	translation regulator activity GO0045182	over-represented	3.42e-6	4.75e-4	4.75e-4	2.85324	10	0.909091	hsa-miR-16-5p; hsa-miR-7-5p; hsa-miR-152-3p; hsa-miR-204-5p; hsa-miR-93-5p; hsa-miR-9-5p; hsa-miR-140-5p; hsa-miR-221-3p; hsa-miR-222-3p; hsa-miR-100-5p
Annotations derived over miRTarBase (Gene Ontology)	anterograde synaptic vesicle transport GO0048490	over-represented	3.70e-6	4.87e-4	4.87e-4	1.35441	8	0.727273	hsa-miR-16-5p; hsa-miR-7-5p; hsa-miR-152-3p; hsa-miR-204-5p; hsa-miR-93-5p; hsa-miR-9-5p; hsa-miR-221-3p; hsa-miR-100-5p
Annotations derived over miRTarBase (Gene Ontology)	ribosomal protein import into nucleus GO0006610	over-represented	3.69e-6	4.87e-4	4.87e-4	0.284934	5	0.454545	hsa-miR-16-5p; hsa-miR-7-5p; hsa-miR-93-5p; hsa-miR-9-5p; hsa-miR-222-3p
Annotations derived over miRTarBase (Gene Ontology)	co-receptor binding GO0039706	over-represented	3.86e-6	5.02e-4	5.02e-4	0.538642	6	0.545455	hsa-miR-16-5p; hsa-miR-152-3p; hsa-miR-93-5p; hsa-miR-9-5p; hsa-miR-221-3p; hsa-miR-222-3p
Annotations derived over miRTarBase (Gene Ontology)	deoxyribonuclease I activity GO0004530	over-represented	3.95e-6	5.08e-4	5.08e-4	0.288837	5	0.454545	hsa-miR-16-5p; hsa-miR-152-3p; hsa-miR-9-5p; hsa-miR-221-3p; hsa-miR-222-3p
Annotations derived over miRTarBase (Gene Ontology)	GTPase regulator activity GO0030695	over-represented	4.09e-6	5.12e-4	5.12e-4	0.897736	7	0.636364	hsa-miR-16-5p; hsa-miR-7-5p; hsa-miR-152-3p; hsa-miR-204-5p; hsa-miR-93-5p; hsa-miR-9-5p; hsa-miR-140-5p
Annotations derived over miRTarBase (Gene Ontology)	T cell differentiation GO0030217	over-represented	4.09e-6	5.12e-4	5.12e-4	2.00625	9	0.818182	hsa-miR-16-5p; hsa-miR-7-5p; hsa-miR-152-3p; hsa-miR-204-5p; hsa-miR-93-5p; hsa-miR-9-5p; hsa-miR-140-5p; hsa-miR-221-3p; hsa-miR-222-3p
Annotations derived over miRTarBase (Gene Ontology)	negative regulation of apoptotic signaling pathway GO2001234	over-represented	4.16e-6	5.15e-4	5.15e-4	2.01015	9	0.818182	hsa-miR-16-5p; hsa-miR-7-5p; hsa-miR-152-3p; hsa-miR-204-5p; hsa-miR-93-5p; hsa-miR-9-5p; hsa-miR-221-3p; hsa-miR-222-3p; hsa-miR-100-5p
Annotations derived over miRTarBase (Gene Ontology)	defense response GO0006952	over-represented	4.43e-6	5.34e-4	5.34e-4	2.9274	10	0.909091	hsa-miR-16-5p; hsa-miR-7-5p; hsa-miR-152-3p; hsa-miR-204-5p; hsa-miR-93-5p; hsa-miR-9-5p; hsa-miR-140-5p; hsa-miR-221-3p; hsa-miR-222-3p; hsa-miR-100-5p
Annotations derived over miRTarBase (Gene Ontology)	release of sequestered calcium ion into cytosol GO0051209	over-represented	4.38e-6	5.34e-4	5.34e-4	2.02186	9	0.818182	hsa-miR-16-5p; hsa-miR-7-5p; hsa-miR-152-3p; hsa-miR-204-5p; hsa-miR-93-5p; hsa-miR-9-5p; hsa-miR-140-5p; hsa-miR-221-3p; hsa-miR-222-3p
Annotations derived over miRTarBase (Gene Ontology)	nerve development GO0021675	over-represented	4.57e-6	5.38e-4	5.38e-4	0.554254	6	0.545455	hsa-miR-16-5p; hsa-miR-152-3p; hsa-miR-204-5p; hsa-miR-9-5p; hsa-miR-221-3p; hsa-miR-222-3p
Annotations derived over miRTarBase (Gene Ontology)	protein targeting to vacuole involved in autophagy GO0071211	over-represented	4.54e-6	5.38e-4	5.38e-4	0.128806	4	0.363636	hsa-miR-16-5p; hsa-miR-7-5p; hsa-miR-93-5p; hsa-miR-140-5p
Annotations derived over miRTarBase (Gene Ontology)	GTPase binding GO0051020	over-represented	4.77e-6	5.55e-4	5.55e-4	2.04137	9	0.818182	hsa-miR-16-5p; hsa-miR-7-5p; hsa-miR-152-3p; hsa-miR-204-5p; hsa-miR-93-5p; hsa-miR-9-5p; hsa-miR-221-3p; hsa-miR-222-3p; hsa-miR-100-5p
Annotations derived over miRTarBase (Gene Ontology)	phosphatidylinositol-3-phosphate biosynthetic process GO0036092	over-represented	4.87e-6	5.60e-4	5.60e-4	0.921155	7	0.636364	hsa-miR-16-5p; hsa-miR-7-5p; hsa-miR-152-3p; hsa-miR-93-5p; hsa-miR-9-5p; hsa-miR-221-3p; hsa-miR-100-5p
Annotations derived over miRTarBase (Gene Ontology)	rDNA heterochromatin formation GO0000183	over-represented	5.02e-6	5.70e-4	5.70e-4	0.925059	7	0.636364	hsa-miR-16-5p; hsa-miR-7-5p; hsa-miR-204-5p; hsa-miR-93-5p; hsa-miR-9-5p; hsa-miR-221-3p; hsa-miR-100-5p
Annotations derived over miRTarBase (Gene Ontology)	retrograde axonal transport GO0008090	over-represented	5.17e-6	5.81e-4	5.81e-4	0.565964	6	0.545455	hsa-miR-16-5p; hsa-miR-7-5p; hsa-miR-93-5p; hsa-miR-140-5p; hsa-miR-221-3p; hsa-miR-100-5p
Annotations derived over miRTarBase (Gene Ontology)	cellular response to vascular endothelial growth factor stimulus GO0035924	over-represented	5.28e-6	5.85e-4	5.85e-4	2.06479	9	0.818182	hsa-miR-16-5p; hsa-miR-7-5p; hsa-miR-152-3p; hsa-miR-204-5p; hsa-miR-93-5p; hsa-miR-9-5p; hsa-miR-140-5p; hsa-miR-221-3p; hsa-miR-100-5p
Annotations derived over miRTarBase (Gene Ontology)	cornea development in camera-type eye GO0061303	over-represented	5.38e-6	5.85e-4	5.85e-4	0.569867	6	0.545455	hsa-miR-7-5p; hsa-miR-152-3p; hsa-miR-93-5p; hsa-miR-9-5p; hsa-miR-140-5p; hsa-miR-221-3p
Annotations derived over miRTarBase (Gene Ontology)	positive regulation of protein localization to Cajal body GO1904871	over-represented	5.38e-6	5.85e-4	5.85e-4	0.569867	6	0.545455	hsa-miR-16-5p; hsa-miR-7-5p; hsa-miR-152-3p; hsa-miR-93-5p; hsa-miR-221-3p; hsa-miR-100-5p
Annotations derived over miRTarBase (Gene Ontology)	NLS-dependent protein nuclear import complex GO0042564	over-represented	5.48e-6	5.89e-4	5.89e-4	1.42467	8	0.727273	hsa-miR-16-5p; hsa-miR-7-5p; hsa-miR-152-3p; hsa-miR-93-5p; hsa-miR-9-5p; hsa-miR-221-3p; hsa-miR-222-3p; hsa-miR-100-5p
Annotations derived over miRTarBase (Gene Ontology)	positive regulation of DNA repair GO0045739	over-represented	5.55e-6	5.90e-4	5.90e-4	2.99375	10	0.909091	hsa-miR-16-5p; hsa-miR-7-5p; hsa-miR-152-3p; hsa-miR-204-5p; hsa-miR-93-5p; hsa-miR-9-5p; hsa-miR-140-5p; hsa-miR-221-3p; hsa-miR-222-3p; hsa-miR-100-5p
Annotations derived over miRTarBase (Gene Ontology)	endoplasmic reticulum calcium ion homeostasis GO0032469	over-represented	5.84e-6	6.15e-4	6.15e-4	1.43638	8	0.727273	hsa-miR-16-5p; hsa-miR-7-5p; hsa-miR-204-5p; hsa-miR-93-5p; hsa-miR-9-5p; hsa-miR-221-3p; hsa-miR-222-3p; hsa-miR-100-5p
Annotations derived over miRTarBase (Gene Ontology)	cellular response to glucose stimulus GO0071333	over-represented	6.00e-6	6.18e-4	6.18e-4	3.01717	10	0.909091	hsa-miR-16-5p; hsa-miR-7-5p; hsa-miR-152-3p; hsa-miR-204-5p; hsa-miR-93-5p; hsa-miR-9-5p; hsa-miR-140-5p; hsa-miR-221-3p; hsa-miR-222-3p; hsa-miR-100-5p
Annotations derived over miRTarBase (Gene Ontology)	visual perception GO0007601	over-represented	6.00e-6	6.18e-4	6.18e-4	3.01717	10	0.909091	hsa-miR-16-5p; hsa-miR-7-5p; hsa-miR-152-3p; hsa-miR-204-5p; hsa-miR-93-5p; hsa-miR-9-5p; hsa-miR-140-5p; hsa-miR-221-3p; hsa-miR-222-3p; hsa-miR-100-5p
Annotations derived over miRTarBase (Gene Ontology)	tRNA catabolic process GO0016078	over-represented	6.31e-6	6.43e-4	6.43e-4	0.58548	6	0.545455	hsa-miR-16-5p; hsa-miR-152-3p; hsa-miR-93-5p; hsa-miR-9-5p; hsa-miR-221-3p; hsa-miR-222-3p
Annotations derived over miRTarBase (Gene Ontology)	RNA phosphodiester bond hydrolysis GO0090501	over-represented	6.61e-6	6.67e-4	6.67e-4	0.320062	5	0.454545	hsa-miR-16-5p; hsa-miR-152-3p; hsa-miR-9-5p; hsa-miR-221-3p; hsa-miR-222-3p
Annotations derived over miRTarBase (Gene Ontology)	natural killer cell degranulation GO0043320	over-represented	6.96e-6	6.88e-4	6.88e-4	0.0429352	3	0.272727	hsa-miR-93-5p; hsa-miR-221-3p; hsa-miR-222-3p
Annotations derived over miRTarBase (Gene Ontology)	transcription export complex 2 GO0070390	over-represented	6.96e-6	6.88e-4	6.88e-4	0.0429352	3	0.272727	hsa-miR-16-5p; hsa-miR-93-5p; hsa-miR-222-3p
Annotations derived over miRTarBase (Gene Ontology)	hippocampus development GO0021766	over-represented	7.50e-6	7.34e-4	7.34e-4	1.48322	8	0.727273	hsa-miR-16-5p; hsa-miR-7-5p; hsa-miR-204-5p; hsa-miR-93-5p; hsa-miR-9-5p; hsa-miR-221-3p; hsa-miR-222-3p; hsa-miR-100-5p
Annotations derived over miRTarBase (Gene Ontology)	platelet-derived growth factor receptor binding GO0005161	over-represented	8.14e-6	7.89e-4	7.89e-4	1.49883	8	0.727273	hsa-miR-16-5p; hsa-miR-7-5p; hsa-miR-152-3p; hsa-miR-204-5p; hsa-miR-93-5p; hsa-miR-9-5p; hsa-miR-140-5p; hsa-miR-221-3p
Annotations derived over miRTarBase (Gene Ontology)	chemokine receptor binding GO0042379	over-represented	8.88e-6	8.52e-4	8.52e-4	0.339578	5	0.454545	hsa-miR-16-5p; hsa-miR-204-5p; hsa-miR-93-5p; hsa-miR-9-5p; hsa-miR-221-3p
Annotations derived over miRTarBase (Gene Ontology)	histone acetyltransferase activity GO0004402	over-represented	9.15e-6	8.61e-4	8.61e-4	2.1975	9	0.818182	hsa-miR-16-5p; hsa-miR-7-5p; hsa-miR-152-3p; hsa-miR-204-5p; hsa-miR-93-5p; hsa-miR-9-5p; hsa-miR-140-5p; hsa-miR-222-3p; hsa-miR-100-5p
Annotations derived over miRTarBase (Gene Ontology)	metalloendopeptidase activity GO0004222	over-represented	9.14e-6	8.61e-4	8.61e-4	3.14598	10	0.909091	hsa-miR-16-5p; hsa-miR-7-5p; hsa-miR-152-3p; hsa-miR-204-5p; hsa-miR-93-5p; hsa-miR-9-5p; hsa-miR-140-5p; hsa-miR-221-3p; hsa-miR-222-3p; hsa-miR-100-5p
Annotations derived over miRTarBase (Gene Ontology)	cell motility GO0048870	over-represented	9.49e-6	8.77e-4	8.77e-4	3.15769	10	0.909091	hsa-miR-16-5p; hsa-miR-7-5p; hsa-miR-152-3p; hsa-miR-204-5p; hsa-miR-93-5p; hsa-miR-9-5p; hsa-miR-140-5p; hsa-miR-221-3p; hsa-miR-222-3p; hsa-miR-100-5p
Annotations derived over miRTarBase (Gene Ontology)	positive regulation of insulin receptor signaling pathway GO0046628	over-represented	9.42e-6	8.77e-4	8.77e-4	1.01483	7	0.636364	hsa-miR-7-5p; hsa-miR-152-3p; hsa-miR-204-5p; hsa-miR-93-5p; hsa-miR-9-5p; hsa-miR-221-3p; hsa-miR-100-5p
Annotations derived over miRTarBase (Gene Ontology)	negative regulation of cysteine-type endopeptidase activity involved in apoptotic signaling pathway GO2001268	over-represented	1.00e-5	9.08e-4	9.08e-4	0.156128	4	0.363636	hsa-miR-16-5p; hsa-miR-204-5p; hsa-miR-9-5p; hsa-miR-222-3p
Annotations derived over miRTarBase (Gene Ontology)	negative regulation of transcription by competitive promoter binding GO0010944	over-represented	9.93e-6	9.08e-4	9.08e-4	1.02264	7	0.636364	hsa-miR-16-5p; hsa-miR-204-5p; hsa-miR-93-5p; hsa-miR-9-5p; hsa-miR-221-3p; hsa-miR-222-3p; hsa-miR-100-5p
Annotations derived over miRTarBase (Gene Ontology)	fat cell differentiation GO0045444	over-represented	1.02e-5	9.10e-4	9.10e-4	3.18111	10	0.909091	hsa-miR-16-5p; hsa-miR-7-5p; hsa-miR-152-3p; hsa-miR-204-5p; hsa-miR-93-5p; hsa-miR-9-5p; hsa-miR-140-5p; hsa-miR-221-3p; hsa-miR-222-3p; hsa-miR-100-5p
Annotations derived over miRTarBase (Gene Ontology)	phosphoprotein binding GO0051219	over-represented	1.02e-5	9.10e-4	9.10e-4	2.22482	9	0.818182	hsa-miR-16-5p; hsa-miR-7-5p; hsa-miR-152-3p; hsa-miR-204-5p; hsa-miR-93-5p; hsa-miR-9-5p; hsa-miR-140-5p; hsa-miR-221-3p; hsa-miR-100-5p
Annotations derived over miRTarBase (Gene Ontology)	peptidyl-tyrosine phosphorylation GO0018108	over-represented	1.06e-5	9.36e-4	9.36e-4	3.19282	10	0.909091	hsa-miR-16-5p; hsa-miR-7-5p; hsa-miR-152-3p; hsa-miR-204-5p; hsa-miR-93-5p; hsa-miR-9-5p; hsa-miR-140-5p; hsa-miR-221-3p; hsa-miR-222-3p; hsa-miR-100-5p
Annotations derived over miRTarBase (Gene Ontology)	estrogen response element binding GO0034056	over-represented	1.10e-5	9.44e-4	9.44e-4	1.55738	8	0.727273	hsa-miR-16-5p; hsa-miR-204-5p; hsa-miR-93-5p; hsa-miR-9-5p; hsa-miR-140-5p; hsa-miR-221-3p; hsa-miR-222-3p; hsa-miR-100-5p
Annotations derived over miRTarBase (Gene Ontology)	intracellular transport GO0046907	over-represented	1.10e-5	9.44e-4	9.44e-4	2.24434	9	0.818182	hsa-miR-16-5p; hsa-miR-7-5p; hsa-miR-152-3p; hsa-miR-204-5p; hsa-miR-93-5p; hsa-miR-9-5p; hsa-miR-221-3p; hsa-miR-222-3p; hsa-miR-100-5p
Annotations derived over miRTarBase (Gene Ontology)	negative regulation of miRNA transcription GO1902894	over-represented	1.10e-5	9.44e-4	9.44e-4	2.24434	9	0.818182	hsa-miR-16-5p; hsa-miR-7-5p; hsa-miR-152-3p; hsa-miR-93-5p; hsa-miR-9-5p; hsa-miR-140-5p; hsa-miR-221-3p; hsa-miR-222-3p; hsa-miR-100-5p
Annotations derived over miRTarBase (Gene Ontology)	negative regulation of ruffle assembly GO1900028	over-represented	1.11e-5	9.44e-4	9.44e-4	0.160031	4	0.363636	hsa-miR-16-5p; hsa-miR-7-5p; hsa-miR-221-3p; hsa-miR-100-5p
Annotations derived over miRTarBase (Gene Ontology)	positive regulation of MAP kinase activity GO0043406	over-represented	1.13e-5	9.53e-4	9.53e-4	3.21233	10	0.909091	hsa-miR-16-5p; hsa-miR-7-5p; hsa-miR-152-3p; hsa-miR-204-5p; hsa-miR-93-5p; hsa-miR-9-5p; hsa-miR-140-5p; hsa-miR-221-3p; hsa-miR-222-3p; hsa-miR-100-5p
Annotations derived over miRTarBase (Gene Ontology)	negative regulation of cell proliferation involved in heart valve morphogenesis GO0003252	over-represented	1.17e-5	9.82e-4	9.82e-4	0.359094	5	0.454545	hsa-miR-7-5p; hsa-miR-204-5p; hsa-miR-93-5p; hsa-miR-9-5p; hsa-miR-100-5p
Annotations derived over miRTarBase (Gene Ontology)	branching involved in blood vessel morphogenesis GO0001569	over-represented	1.18e-5	9.83e-4	9.83e-4	1.57299	8	0.727273	hsa-miR-16-5p; hsa-miR-152-3p; hsa-miR-204-5p; hsa-miR-93-5p; hsa-miR-9-5p; hsa-miR-140-5p; hsa-miR-221-3p; hsa-miR-100-5p
Annotations derived over miRTarBase (Gene Ontology)	HLH domain binding GO0043398	over-represented	1.22e-5	0.0010068	0.0010068	0.163934	4	0.363636	hsa-miR-204-5p; hsa-miR-93-5p; hsa-miR-9-5p; hsa-miR-221-3p
Annotations derived over miRTarBase (Gene Ontology)	autophagosome maturation GO0097352	over-represented	1.28e-5	0.0010225	0.0010225	2.28337	9	0.818182	hsa-miR-16-5p; hsa-miR-7-5p; hsa-miR-152-3p; hsa-miR-204-5p; hsa-miR-93-5p; hsa-miR-9-5p; hsa-miR-221-3p; hsa-miR-222-3p; hsa-miR-100-5p
Annotations derived over miRTarBase (Gene Ontology)	entry of viral genome into host nucleus through nuclear pore complex via importin GO0075506	over-represented	1.27e-5	0.0010225	0.0010225	0.659641	6	0.545455	hsa-miR-16-5p; hsa-miR-7-5p; hsa-miR-93-5p; hsa-miR-221-3p; hsa-miR-222-3p; hsa-miR-100-5p
Annotations derived over miRTarBase (Gene Ontology)	negative regulation of cold-induced thermogenesis GO0120163	over-represented	1.27e-5	0.0010225	0.0010225	3.25137	10	0.909091	hsa-miR-16-5p; hsa-miR-7-5p; hsa-miR-152-3p; hsa-miR-204-5p; hsa-miR-93-5p; hsa-miR-9-5p; hsa-miR-140-5p; hsa-miR-221-3p; hsa-miR-222-3p; hsa-miR-100-5p
Annotations derived over miRTarBase (Gene Ontology)	positive regulation of cellular senescence GO2000774	over-represented	1.28e-5	0.0010225	0.0010225	1.06167	7	0.636364	hsa-miR-16-5p; hsa-miR-152-3p; hsa-miR-204-5p; hsa-miR-93-5p; hsa-miR-9-5p; hsa-miR-221-3p; hsa-miR-222-3p
Annotations derived over miRTarBase (Gene Ontology)	retinal dehydrogenase activity GO0001758	over-represented	1.30e-5	0.0010312	0.0010312	0.366901	5	0.454545	hsa-miR-16-5p; hsa-miR-7-5p; hsa-miR-204-5p; hsa-miR-9-5p; hsa-miR-140-5p
Annotations derived over miRTarBase (Gene Ontology)	anterograde axonal transport of mitochondrion GO0098957	over-represented	1.34e-5	0.0010405	0.0010405	0.167838	4	0.363636	hsa-miR-16-5p; hsa-miR-7-5p; hsa-miR-93-5p; hsa-miR-9-5p
Annotations derived over miRTarBase (Gene Ontology)	cellular response to amyloid-beta GO1904646	over-represented	1.34e-5	0.0010405	0.0010405	3.26698	10	0.909091	hsa-miR-16-5p; hsa-miR-7-5p; hsa-miR-152-3p; hsa-miR-204-5p; hsa-miR-93-5p; hsa-miR-9-5p; hsa-miR-140-5p; hsa-miR-221-3p; hsa-miR-222-3p; hsa-miR-100-5p
Annotations derived over miRTarBase (Gene Ontology)	global gene silencing by mRNA cleavage GO0098795	over-represented	1.37e-5	0.0010405	0.0010405	0.370804	5	0.454545	hsa-miR-16-5p; hsa-miR-152-3p; hsa-miR-9-5p; hsa-miR-221-3p; hsa-miR-222-3p
Annotations derived over miRTarBase (Gene Ontology)	positive regulation of acrosomal vesicle exocytosis GO2000368	over-represented	1.37e-5	0.0010405	0.0010405	0.0078064	2	0.181818	hsa-miR-16-5p; hsa-miR-7-5p
Annotations derived over miRTarBase (Gene Ontology)	transmembrane receptor protein tyrosine kinase adaptor activity GO0005068	over-represented	1.38e-5	0.0010405	0.0010405	1.07338	7	0.636364	hsa-miR-16-5p; hsa-miR-7-5p; hsa-miR-152-3p; hsa-miR-204-5p; hsa-miR-93-5p; hsa-miR-221-3p; hsa-miR-222-3p
Annotations derived over miRTarBase (Gene Ontology)	wound healing, spreading of cells GO0044319	over-represented	1.38e-5	0.0010405	0.0010405	1.60422	8	0.727273	hsa-miR-16-5p; hsa-miR-7-5p; hsa-miR-152-3p; hsa-miR-204-5p; hsa-miR-93-5p; hsa-miR-221-3p; hsa-miR-222-3p; hsa-miR-100-5p
Annotations derived over miRTarBase (Gene Ontology)	negative regulation of proteolysis GO0045861	over-represented	1.45e-5	0.0010845	0.0010845	1.08119	7	0.636364	hsa-miR-16-5p; hsa-miR-7-5p; hsa-miR-204-5p; hsa-miR-93-5p; hsa-miR-9-5p; hsa-miR-222-3p; hsa-miR-100-5p
Annotations derived over miRTarBase (Gene Ontology)	striatum development GO0021756	over-represented	1.48e-5	0.0010976	0.0010976	0.171741	4	0.363636	hsa-miR-7-5p; hsa-miR-204-5p; hsa-miR-221-3p; hsa-miR-222-3p
Annotations derived over miRTarBase (Gene Ontology)	peptidase activity GO0008233	over-represented	1.56e-5	0.0011424	0.0011424	3.31772	10	0.909091	hsa-miR-16-5p; hsa-miR-7-5p; hsa-miR-152-3p; hsa-miR-204-5p; hsa-miR-93-5p; hsa-miR-9-5p; hsa-miR-140-5p; hsa-miR-221-3p; hsa-miR-222-3p; hsa-miR-100-5p
Annotations derived over miRTarBase (Gene Ontology)	regulation of ventricular cardiac muscle cell action potential GO0098911	over-represented	1.56e-5	0.0011424	0.0011424	0.68306	6	0.545455	hsa-miR-16-5p; hsa-miR-7-5p; hsa-miR-204-5p; hsa-miR-93-5p; hsa-miR-9-5p; hsa-miR-222-3p
Annotations derived over miRTarBase (Gene Ontology)	neuroblast proliferation GO0007405	over-represented	1.61e-5	0.0011631	0.0011631	0.686963	6	0.545455	hsa-miR-16-5p; hsa-miR-204-5p; hsa-miR-93-5p; hsa-miR-221-3p; hsa-miR-222-3p; hsa-miR-100-5p
Annotations derived over miRTarBase (Gene Ontology)	positive regulation of RNA polymerase II regulatory region sequence-specific DNA binding GO1905636	over-represented	1.61e-5	0.0011631	0.0011631	0.686963	6	0.545455	hsa-miR-16-5p; hsa-miR-7-5p; hsa-miR-9-5p; hsa-miR-140-5p; hsa-miR-221-3p; hsa-miR-100-5p
Annotations derived over miRTarBase (Gene Ontology)	negative regulation of B cell apoptotic process GO0002903	over-represented	1.67e-5	0.0011935	0.0011935	0.690867	6	0.545455	hsa-miR-16-5p; hsa-miR-7-5p; hsa-miR-152-3p; hsa-miR-93-5p; hsa-miR-9-5p; hsa-miR-100-5p
Annotations derived over miRTarBase (Gene Ontology)	negative regulation of nuclear-transcribed mRNA catabolic process, deadenylation-dependent decay GO1900152	over-represented	1.72e-5	0.0012157	0.0012157	1.65105	8	0.727273	hsa-miR-16-5p; hsa-miR-7-5p; hsa-miR-204-5p; hsa-miR-93-5p; hsa-miR-9-5p; hsa-miR-140-5p; hsa-miR-221-3p; hsa-miR-222-3p
Annotations derived over miRTarBase (Gene Ontology)	negative regulation of triglyceride biosynthetic process GO0010868	over-represented	1.72e-5	0.0012157	0.0012157	0.69477	6	0.545455	hsa-miR-16-5p; hsa-miR-152-3p; hsa-miR-204-5p; hsa-miR-93-5p; hsa-miR-9-5p; hsa-miR-221-3p
Annotations derived over miRTarBase (Gene Ontology)	negative regulation of BMP signaling pathway GO0030514	over-represented	1.75e-5	0.0012216	0.0012216	3.35675	10	0.909091	hsa-miR-16-5p; hsa-miR-7-5p; hsa-miR-152-3p; hsa-miR-204-5p; hsa-miR-93-5p; hsa-miR-9-5p; hsa-miR-140-5p; hsa-miR-221-3p; hsa-miR-222-3p; hsa-miR-100-5p
Annotations derived over miRTarBase (Gene Ontology)	presynapse GO0098793	over-represented	1.75e-5	0.0012216	0.0012216	2.36534	9	0.818182	hsa-miR-16-5p; hsa-miR-7-5p; hsa-miR-152-3p; hsa-miR-204-5p; hsa-miR-93-5p; hsa-miR-140-5p; hsa-miR-221-3p; hsa-miR-222-3p; hsa-miR-100-5p
Annotations derived over miRTarBase (Gene Ontology)	cell adhesive protein binding involved in bundle of His cell-Purkinje myocyte communication GO0086083	over-represented	1.77e-5	0.0012225	0.0012225	0.179547	4	0.363636	hsa-miR-16-5p; hsa-miR-7-5p; hsa-miR-9-5p; hsa-miR-222-3p
Annotations derived over miRTarBase (Gene Ontology)	siRNA processing GO0030422	over-represented	1.82e-5	0.0012483	0.0012483	1.66276	8	0.727273	hsa-miR-16-5p; hsa-miR-7-5p; hsa-miR-152-3p; hsa-miR-204-5p; hsa-miR-93-5p; hsa-miR-9-5p; hsa-miR-221-3p; hsa-miR-222-3p
Annotations derived over miRTarBase (Gene Ontology)	transforming growth factor beta receptor activity GO0005024	over-represented	1.84e-5	0.0012546	0.0012546	1.12022	7	0.636364	hsa-miR-16-5p; hsa-miR-7-5p; hsa-miR-204-5p; hsa-miR-93-5p; hsa-miR-9-5p; hsa-miR-140-5p; hsa-miR-100-5p
Annotations derived over miRTarBase (Gene Ontology)	Cul4A-RING E3 ubiquitin ligase complex GO0031464	over-represented	1.88e-5	0.0012626	0.0012626	1.12412	7	0.636364	hsa-miR-16-5p; hsa-miR-7-5p; hsa-miR-152-3p; hsa-miR-93-5p; hsa-miR-9-5p; hsa-miR-221-3p; hsa-miR-222-3p
Annotations derived over miRTarBase (Gene Ontology)	basal dendrite development GO0150018	over-represented	1.90e-5	0.0012626	0.0012626	0.058548	3	0.272727	hsa-miR-16-5p; hsa-miR-152-3p; hsa-miR-9-5p
Annotations derived over miRTarBase (Gene Ontology)	bone development GO0060348	over-represented	1.93e-5	0.0012626	0.0012626	1.12802	7	0.636364	hsa-miR-16-5p; hsa-miR-7-5p; hsa-miR-152-3p; hsa-miR-204-5p; hsa-miR-93-5p; hsa-miR-221-3p; hsa-miR-222-3p
Annotations derived over miRTarBase (Gene Ontology)	cellular response to starvation GO0009267	over-represented	1.93e-5	0.0012626	0.0012626	3.38798	10	0.909091	hsa-miR-16-5p; hsa-miR-7-5p; hsa-miR-152-3p; hsa-miR-204-5p; hsa-miR-93-5p; hsa-miR-9-5p; hsa-miR-140-5p; hsa-miR-221-3p; hsa-miR-222-3p; hsa-miR-100-5p
Annotations derived over miRTarBase (Gene Ontology)	positive regulation of cytokine activity GO0060301	over-represented	1.90e-5	0.0012626	0.0012626	0.058548	3	0.272727	hsa-miR-16-5p; hsa-miR-152-3p; hsa-miR-9-5p
Annotations derived over miRTarBase (Gene Ontology)	protein localization to early endosome GO1902946	over-represented	1.90e-5	0.0012626	0.0012626	0.058548	3	0.272727	hsa-miR-16-5p; hsa-miR-152-3p; hsa-miR-9-5p
Annotations derived over miRTarBase (Gene Ontology)	neuron-neuron synaptic transmission GO0007270	over-represented	1.96e-5	0.0012747	0.0012747	0.710383	6	0.545455	hsa-miR-16-5p; hsa-miR-152-3p; hsa-miR-93-5p; hsa-miR-9-5p; hsa-miR-221-3p; hsa-miR-222-3p
Annotations derived over miRTarBase (Gene Ontology)	actin cytoskeleton reorganization GO0031532	over-represented	1.99e-5	0.0012799	0.0012799	3.39969	10	0.909091	hsa-miR-16-5p; hsa-miR-7-5p; hsa-miR-152-3p; hsa-miR-204-5p; hsa-miR-93-5p; hsa-miR-9-5p; hsa-miR-140-5p; hsa-miR-221-3p; hsa-miR-222-3p; hsa-miR-100-5p
Annotations derived over miRTarBase (Gene Ontology)	chromosome segregation GO0007059	over-represented	1.99e-5	0.0012799	0.0012799	3.39969	10	0.909091	hsa-miR-16-5p; hsa-miR-7-5p; hsa-miR-152-3p; hsa-miR-204-5p; hsa-miR-93-5p; hsa-miR-9-5p; hsa-miR-140-5p; hsa-miR-221-3p; hsa-miR-222-3p; hsa-miR-100-5p
Annotations derived over miRTarBase (Gene Ontology)	positive regulation of tyrosine phosphorylation of STAT protein GO0042531	over-represented	2.08e-5	0.0013252	0.0013252	2.41218	9	0.818182	hsa-miR-16-5p; hsa-miR-152-3p; hsa-miR-204-5p; hsa-miR-93-5p; hsa-miR-9-5p; hsa-miR-140-5p; hsa-miR-221-3p; hsa-miR-222-3p; hsa-miR-100-5p
Annotations derived over miRTarBase (Gene Ontology)	keratinocyte differentiation GO0030216	over-represented	2.11e-5	0.0013355	0.0013355	2.41608	9	0.818182	hsa-miR-16-5p; hsa-miR-7-5p; hsa-miR-152-3p; hsa-miR-204-5p; hsa-miR-93-5p; hsa-miR-9-5p; hsa-miR-140-5p; hsa-miR-221-3p; hsa-miR-222-3p
Annotations derived over miRTarBase (Gene Ontology)	insulin-like growth factor receptor signaling pathway GO0048009	over-represented	2.23e-5	0.0014042	0.0014042	2.43169	9	0.818182	hsa-miR-16-5p; hsa-miR-7-5p; hsa-miR-152-3p; hsa-miR-204-5p; hsa-miR-93-5p; hsa-miR-9-5p; hsa-miR-140-5p; hsa-miR-221-3p; hsa-miR-100-5p
Annotations derived over miRTarBase (Gene Ontology)	regulation of IRE1-mediated unfolded protein response GO1903894	over-represented	2.25e-5	0.0014089	0.0014089	0.409836	5	0.454545	hsa-miR-16-5p; hsa-miR-7-5p; hsa-miR-93-5p; hsa-miR-221-3p; hsa-miR-222-3p
Annotations derived over miRTarBase (Gene Ontology)	hyaluronan catabolic process GO0030214	over-represented	2.32e-5	0.0014414	0.0014414	1.15925	7	0.636364	hsa-miR-16-5p; hsa-miR-152-3p; hsa-miR-204-5p; hsa-miR-93-5p; hsa-miR-140-5p; hsa-miR-221-3p; hsa-miR-222-3p
Annotations derived over miRTarBase (Gene Ontology)	regulation of vascular endothelial growth factor receptor signaling pathway GO0030947	over-represented	2.34e-5	0.0014446	0.0014446	0.0624512	3	0.272727	hsa-miR-16-5p; hsa-miR-152-3p; hsa-miR-9-5p
Annotations derived over miRTarBase (Gene Ontology)	positive regulation of regulatory T cell differentiation GO0045591	over-represented	2.42e-5	0.001471	0.001471	1.16706	7	0.636364	hsa-miR-16-5p; hsa-miR-152-3p; hsa-miR-204-5p; hsa-miR-93-5p; hsa-miR-9-5p; hsa-miR-221-3p; hsa-miR-222-3p
Annotations derived over miRTarBase (Gene Ontology)	positive regulation of ubiquitin-protein transferase activity GO0051443	over-represented	2.42e-5	0.001471	0.001471	1.72521	8	0.727273	hsa-miR-16-5p; hsa-miR-152-3p; hsa-miR-93-5p; hsa-miR-9-5p; hsa-miR-140-5p; hsa-miR-221-3p; hsa-miR-222-3p; hsa-miR-100-5p
Annotations derived over miRTarBase (Gene Ontology)	protein tetramerization GO0051262	over-represented	2.42e-5	0.001471	0.001471	1.16706	7	0.636364	hsa-miR-16-5p; hsa-miR-7-5p; hsa-miR-204-5p; hsa-miR-93-5p; hsa-miR-221-3p; hsa-miR-222-3p; hsa-miR-100-5p
Annotations derived over miRTarBase (Gene Ontology)	cellular response to virus GO0098586	over-represented	2.45e-5	0.0014762	0.0014762	3.46995	10	0.909091	hsa-miR-16-5p; hsa-miR-7-5p; hsa-miR-152-3p; hsa-miR-204-5p; hsa-miR-93-5p; hsa-miR-9-5p; hsa-miR-140-5p; hsa-miR-221-3p; hsa-miR-222-3p; hsa-miR-100-5p
Annotations derived over miRTarBase (Gene Ontology)	CCR4-NOT core complex GO0030015	over-represented	2.48e-5	0.0014772	0.0014772	0.19516	4	0.363636	hsa-miR-16-5p; hsa-miR-7-5p; hsa-miR-93-5p; hsa-miR-221-3p
Annotations derived over miRTarBase (Gene Ontology)	response to estradiol GO0032355	over-represented	2.48e-5	0.0014772	0.0014772	1.17096	7	0.636364	hsa-miR-16-5p; hsa-miR-7-5p; hsa-miR-93-5p; hsa-miR-9-5p; hsa-miR-221-3p; hsa-miR-222-3p; hsa-miR-100-5p
Annotations derived over miRTarBase (Gene Ontology)	histone H3 deacetylation GO0070932	over-represented	2.59e-5	0.0015091	0.0015091	0.745511	6	0.545455	hsa-miR-16-5p; hsa-miR-204-5p; hsa-miR-93-5p; hsa-miR-9-5p; hsa-miR-140-5p; hsa-miR-221-3p
Annotations derived over miRTarBase (Gene Ontology)	metallopeptidase activity GO0008237	over-represented	2.59e-5	0.0015091	0.0015091	1.74083	8	0.727273	hsa-miR-16-5p; hsa-miR-7-5p; hsa-miR-152-3p; hsa-miR-204-5p; hsa-miR-93-5p; hsa-miR-9-5p; hsa-miR-140-5p; hsa-miR-221-3p
Annotations derived over miRTarBase (Gene Ontology)	single strand break repair GO0000012	over-represented	2.59e-5	0.0015091	0.0015091	0.421546	5	0.454545	hsa-miR-16-5p; hsa-miR-7-5p; hsa-miR-204-5p; hsa-miR-9-5p; hsa-miR-221-3p
Annotations derived over miRTarBase (Gene Ontology)	steroid binding GO0005496	over-represented	2.59e-5	0.0015091	0.0015091	1.17877	7	0.636364	hsa-miR-204-5p; hsa-miR-93-5p; hsa-miR-9-5p; hsa-miR-140-5p; hsa-miR-221-3p; hsa-miR-222-3p; hsa-miR-100-5p
Annotations derived over miRTarBase (Gene Ontology)	protein localization to cell surface GO0034394	over-represented	2.63e-5	0.0015232	0.0015232	1.74473	8	0.727273	hsa-miR-16-5p; hsa-miR-7-5p; hsa-miR-93-5p; hsa-miR-9-5p; hsa-miR-140-5p; hsa-miR-221-3p; hsa-miR-222-3p; hsa-miR-100-5p
Annotations derived over miRTarBase (Gene Ontology)	B cell differentiation GO0030183	over-represented	2.74e-5	0.001539	0.001539	3.50898	10	0.909091	hsa-miR-16-5p; hsa-miR-7-5p; hsa-miR-152-3p; hsa-miR-204-5p; hsa-miR-93-5p; hsa-miR-9-5p; hsa-miR-140-5p; hsa-miR-221-3p; hsa-miR-222-3p; hsa-miR-100-5p
Annotations derived over miRTarBase (Gene Ontology)	CRD-mediated mRNA stabilization GO0070934	over-represented	2.82e-5	0.001539	0.001539	1.76034	8	0.727273	hsa-miR-16-5p; hsa-miR-7-5p; hsa-miR-204-5p; hsa-miR-93-5p; hsa-miR-9-5p; hsa-miR-140-5p; hsa-miR-221-3p; hsa-miR-222-3p
Annotations derived over miRTarBase (Gene Ontology)	endothelial tip cell fate specification GO0097102	over-represented	2.83e-5	0.001539	0.001539	0.0663544	3	0.272727	hsa-miR-16-5p; hsa-miR-152-3p; hsa-miR-9-5p
Annotations derived over miRTarBase (Gene Ontology)	glutathione transmembrane transporter activity GO0034634	over-represented	2.83e-5	0.001539	0.001539	0.429352	5	0.454545	hsa-miR-16-5p; hsa-miR-7-5p; hsa-miR-9-5p; hsa-miR-221-3p; hsa-miR-222-3p
Annotations derived over miRTarBase (Gene Ontology)	melanosome assembly GO1903232	over-represented	2.82e-5	0.001539	0.001539	1.76034	8	0.727273	hsa-miR-16-5p; hsa-miR-7-5p; hsa-miR-204-5p; hsa-miR-93-5p; hsa-miR-9-5p; hsa-miR-221-3p; hsa-miR-222-3p; hsa-miR-100-5p
Annotations derived over miRTarBase (Gene Ontology)	neuron projection extension GO1990138	over-represented	2.83e-5	0.001539	0.001539	0.429352	5	0.454545	hsa-miR-16-5p; hsa-miR-7-5p; hsa-miR-152-3p; hsa-miR-9-5p; hsa-miR-221-3p
Annotations derived over miRTarBase (Gene Ontology)	pantothenate kinase activity GO0004594	over-represented	2.76e-5	0.001539	0.001539	0.753318	6	0.545455	hsa-miR-16-5p; hsa-miR-93-5p; hsa-miR-140-5p; hsa-miR-221-3p; hsa-miR-222-3p; hsa-miR-100-5p
Annotations derived over miRTarBase (Gene Ontology)	platelet dense granule organization GO0060155	over-represented	2.73e-5	0.001539	0.001539	1.75254	8	0.727273	hsa-miR-16-5p; hsa-miR-7-5p; hsa-miR-204-5p; hsa-miR-93-5p; hsa-miR-9-5p; hsa-miR-221-3p; hsa-miR-222-3p; hsa-miR-100-5p
Annotations derived over miRTarBase (Gene Ontology)	sister chromatid biorientation GO0031134	over-represented	2.68e-5	0.001539	0.001539	0.199063	4	0.363636	hsa-miR-7-5p; hsa-miR-93-5p; hsa-miR-221-3p; hsa-miR-100-5p
Annotations derived over miRTarBase (Gene Ontology)	stress granule disassembly GO0035617	over-represented	2.76e-5	0.001539	0.001539	0.753318	6	0.545455	hsa-miR-16-5p; hsa-miR-7-5p; hsa-miR-9-5p; hsa-miR-221-3p; hsa-miR-222-3p; hsa-miR-100-5p
Annotations derived over miRTarBase (Gene Ontology)	tau protein binding GO0048156	over-represented	2.71e-5	0.001539	0.001539	3.50507	10	0.909091	hsa-miR-16-5p; hsa-miR-7-5p; hsa-miR-152-3p; hsa-miR-204-5p; hsa-miR-93-5p; hsa-miR-9-5p; hsa-miR-140-5p; hsa-miR-221-3p; hsa-miR-222-3p; hsa-miR-100-5p
Annotations derived over miRTarBase (Gene Ontology)	NAD-dependent histone deacetylase activity GO0017136	over-represented	2.90e-5	0.0015558	0.0015558	0.202966	4	0.363636	hsa-miR-7-5p; hsa-miR-204-5p; hsa-miR-9-5p; hsa-miR-221-3p
Annotations derived over miRTarBase (Gene Ontology)	negative regulation of protein acetylation GO1901984	over-represented	2.96e-5	0.0015558	0.0015558	0.433255	5	0.454545	hsa-miR-16-5p; hsa-miR-204-5p; hsa-miR-9-5p; hsa-miR-221-3p; hsa-miR-222-3p
Annotations derived over miRTarBase (Gene Ontology)	negative regulation of stress fiber assembly GO0051497	over-represented	2.94e-5	0.0015558	0.0015558	2.50976	9	0.818182	hsa-miR-16-5p; hsa-miR-7-5p; hsa-miR-152-3p; hsa-miR-204-5p; hsa-miR-93-5p; hsa-miR-9-5p; hsa-miR-221-3p; hsa-miR-222-3p; hsa-miR-100-5p
Annotations derived over miRTarBase (Gene Ontology)	nuclear receptor activity GO0004879	over-represented	2.90e-5	0.0015558	0.0015558	3.52849	10	0.909091	hsa-miR-16-5p; hsa-miR-7-5p; hsa-miR-152-3p; hsa-miR-204-5p; hsa-miR-93-5p; hsa-miR-9-5p; hsa-miR-140-5p; hsa-miR-221-3p; hsa-miR-222-3p; hsa-miR-100-5p
Annotations derived over miRTarBase (Gene Ontology)	positive regulation of protein import into nucleus GO0042307	over-represented	2.92e-5	0.0015558	0.0015558	1.76815	8	0.727273	hsa-miR-16-5p; hsa-miR-7-5p; hsa-miR-204-5p; hsa-miR-93-5p; hsa-miR-9-5p; hsa-miR-140-5p; hsa-miR-221-3p; hsa-miR-222-3p
Annotations derived over miRTarBase (Gene Ontology)	regulation of norepinephrine uptake GO0051621	over-represented	2.96e-5	0.0015558	0.0015558	0.433255	5	0.454545	hsa-miR-16-5p; hsa-miR-7-5p; hsa-miR-221-3p; hsa-miR-222-3p; hsa-miR-100-5p
Annotations derived over miRTarBase (Gene Ontology)	monoubiquitinated histone deubiquitination GO0035521	over-represented	3.02e-5	0.0015744	0.0015744	1.77596	8	0.727273	hsa-miR-16-5p; hsa-miR-7-5p; hsa-miR-204-5p; hsa-miR-93-5p; hsa-miR-9-5p; hsa-miR-221-3p; hsa-miR-222-3p; hsa-miR-100-5p
Annotations derived over miRTarBase (Gene Ontology)	negative regulation of long-term synaptic potentiation GO1900272	over-represented	3.02e-5	0.0015744	0.0015744	1.20609	7	0.636364	hsa-miR-16-5p; hsa-miR-7-5p; hsa-miR-152-3p; hsa-miR-204-5p; hsa-miR-93-5p; hsa-miR-140-5p; hsa-miR-222-3p
Annotations derived over miRTarBase (Gene Ontology)	serine-type endopeptidase inhibitor activity GO0004867	over-represented	3.07e-5	0.0015814	0.0015814	1.77986	8	0.727273	hsa-miR-16-5p; hsa-miR-7-5p; hsa-miR-152-3p; hsa-miR-204-5p; hsa-miR-93-5p; hsa-miR-9-5p; hsa-miR-221-3p; hsa-miR-222-3p
Annotations derived over miRTarBase (Gene Ontology)	spermatid development GO0007286	over-represented	3.07e-5	0.0015814	0.0015814	1.77986	8	0.727273	hsa-miR-16-5p; hsa-miR-7-5p; hsa-miR-152-3p; hsa-miR-204-5p; hsa-miR-93-5p; hsa-miR-140-5p; hsa-miR-221-3p; hsa-miR-222-3p
Annotations derived over miRTarBase (Gene Ontology)	DNA ligation GO0006266	over-represented	3.09e-5	0.0015824	0.0015824	0.437158	5	0.454545	hsa-miR-16-5p; hsa-miR-7-5p; hsa-miR-221-3p; hsa-miR-222-3p; hsa-miR-100-5p
Annotations derived over miRTarBase (Gene Ontology)	receptor-mediated endocytosis involved in cholesterol transport GO0090118	over-represented	3.10e-5	0.0015824	0.0015824	0.768931	6	0.545455	hsa-miR-7-5p; hsa-miR-152-3p; hsa-miR-93-5p; hsa-miR-9-5p; hsa-miR-140-5p; hsa-miR-221-3p
Annotations derived over miRTarBase (Gene Ontology)	endoplasmic reticulum tubular network GO0071782	over-represented	3.15e-5	0.001586	0.001586	2.52927	9	0.818182	hsa-miR-16-5p; hsa-miR-7-5p; hsa-miR-152-3p; hsa-miR-204-5p; hsa-miR-93-5p; hsa-miR-9-5p; hsa-miR-140-5p; hsa-miR-221-3p; hsa-miR-222-3p
Annotations derived over miRTarBase (Gene Ontology)	polypeptide N-acetylgalactosaminyltransferase activity GO0004653	over-represented	3.16e-5	0.001586	0.001586	1.2139	7	0.636364	hsa-miR-16-5p; hsa-miR-7-5p; hsa-miR-204-5p; hsa-miR-9-5p; hsa-miR-140-5p; hsa-miR-221-3p; hsa-miR-222-3p
Annotations derived over miRTarBase (Gene Ontology)	polyubiquitin modification-dependent protein binding GO0031593	over-represented	3.18e-5	0.001586	0.001586	1.78767	8	0.727273	hsa-miR-16-5p; hsa-miR-7-5p; hsa-miR-204-5p; hsa-miR-93-5p; hsa-miR-9-5p; hsa-miR-221-3p; hsa-miR-222-3p; hsa-miR-100-5p
Annotations derived over miRTarBase (Gene Ontology)	positive regulation of vascular associated smooth muscle cell apoptotic process GO1905461	over-represented	3.18e-5	0.001586	0.001586	1.78767	8	0.727273	hsa-miR-16-5p; hsa-miR-7-5p; hsa-miR-204-5p; hsa-miR-93-5p; hsa-miR-9-5p; hsa-miR-140-5p; hsa-miR-221-3p; hsa-miR-222-3p
Annotations derived over miRTarBase (Gene Ontology)	mitotic chromosome condensation GO0007076	over-represented	3.23e-5	0.0015991	0.0015991	1.2178	7	0.636364	hsa-miR-16-5p; hsa-miR-7-5p; hsa-miR-204-5p; hsa-miR-93-5p; hsa-miR-221-3p; hsa-miR-222-3p; hsa-miR-100-5p
Annotations derived over miRTarBase (Gene Ontology)	positive regulation of DNA binding GO0043388	over-represented	3.23e-5	0.0015991	0.0015991	2.53708	9	0.818182	hsa-miR-16-5p; hsa-miR-7-5p; hsa-miR-152-3p; hsa-miR-204-5p; hsa-miR-93-5p; hsa-miR-9-5p; hsa-miR-221-3p; hsa-miR-222-3p; hsa-miR-100-5p
Annotations derived over miRTarBase (Gene Ontology)	positive regulation of MHC class II biosynthetic process GO0045348	over-represented	3.37e-5	0.0016502	0.0016502	0.444965	5	0.454545	hsa-miR-16-5p; hsa-miR-204-5p; hsa-miR-93-5p; hsa-miR-9-5p; hsa-miR-221-3p
Annotations derived over miRTarBase (Gene Ontology)	response to purine-containing compound GO0014074	over-represented	3.37e-5	0.0016502	0.0016502	0.444965	5	0.454545	hsa-miR-16-5p; hsa-miR-204-5p; hsa-miR-93-5p; hsa-miR-9-5p; hsa-miR-140-5p
Annotations derived over miRTarBase (Gene Ontology)	macrophage differentiation GO0030225	over-represented	3.39e-5	0.0016538	0.0016538	1.80328	8	0.727273	hsa-miR-16-5p; hsa-miR-7-5p; hsa-miR-152-3p; hsa-miR-204-5p; hsa-miR-93-5p; hsa-miR-9-5p; hsa-miR-140-5p; hsa-miR-221-3p
Annotations derived over miRTarBase (Gene Ontology)	enzyme inhibitor activity GO0004857	over-represented	3.41e-5	0.0016543	0.0016543	2.55269	9	0.818182	hsa-miR-16-5p; hsa-miR-7-5p; hsa-miR-204-5p; hsa-miR-93-5p; hsa-miR-9-5p; hsa-miR-140-5p; hsa-miR-221-3p; hsa-miR-222-3p; hsa-miR-100-5p
Annotations derived over miRTarBase (Gene Ontology)	Wnt signaling pathway involved in midbrain dopaminergic neuron differentiation GO1904953	over-represented	3.52e-5	0.0016889	0.0016889	0.448868	5	0.454545	hsa-miR-16-5p; hsa-miR-7-5p; hsa-miR-152-3p; hsa-miR-204-5p; hsa-miR-221-3p
Annotations derived over miRTarBase (Gene Ontology)	positive regulation of vascular endothelial cell proliferation GO1905564	over-represented	3.50e-5	0.0016889	0.0016889	2.5605	9	0.818182	hsa-miR-16-5p; hsa-miR-7-5p; hsa-miR-152-3p; hsa-miR-204-5p; hsa-miR-93-5p; hsa-miR-140-5p; hsa-miR-221-3p; hsa-miR-222-3p; hsa-miR-100-5p
Annotations derived over miRTarBase (Gene Ontology)	intracellular estrogen receptor signaling pathway GO0030520	over-represented	3.69e-5	0.0017447	0.0017447	1.82279	8	0.727273	hsa-miR-16-5p; hsa-miR-204-5p; hsa-miR-93-5p; hsa-miR-9-5p; hsa-miR-140-5p; hsa-miR-221-3p; hsa-miR-222-3p; hsa-miR-100-5p
Annotations derived over miRTarBase (Gene Ontology)	peripheral nervous system myelin formation GO0032290	over-represented	3.67e-5	0.0017447	0.0017447	0.452771	5	0.454545	hsa-miR-16-5p; hsa-miR-152-3p; hsa-miR-9-5p; hsa-miR-221-3p; hsa-miR-222-3p
Annotations derived over miRTarBase (Gene Ontology)	protein unfolding GO0043335	over-represented	3.67e-5	0.0017447	0.0017447	0.452771	5	0.454545	hsa-miR-16-5p; hsa-miR-152-3p; hsa-miR-204-5p; hsa-miR-221-3p; hsa-miR-222-3p
Annotations derived over miRTarBase (Gene Ontology)	positive chemotaxis GO0050918	over-represented	3.75e-5	0.0017637	0.0017637	1.24512	7	0.636364	hsa-miR-16-5p; hsa-miR-152-3p; hsa-miR-93-5p; hsa-miR-9-5p; hsa-miR-140-5p; hsa-miR-221-3p; hsa-miR-222-3p
Annotations derived over miRTarBase (Gene Ontology)	coenzyme A biosynthetic process GO0015937	over-represented	3.91e-5	0.001765	0.001765	1.25293	7	0.636364	hsa-miR-16-5p; hsa-miR-93-5p; hsa-miR-9-5p; hsa-miR-140-5p; hsa-miR-221-3p; hsa-miR-222-3p; hsa-miR-100-5p
Annotations derived over miRTarBase (Gene Ontology)	negative regulation of tau-protein kinase activity GO1902948	over-represented	3.90e-5	0.001765	0.001765	0.218579	4	0.363636	hsa-miR-16-5p; hsa-miR-93-5p; hsa-miR-221-3p; hsa-miR-100-5p
Annotations derived over miRTarBase (Gene Ontology)	positive regulation of isotype switching GO0045830	over-represented	3.80e-5	0.001765	0.001765	0.796253	6	0.545455	hsa-miR-16-5p; hsa-miR-7-5p; hsa-miR-93-5p; hsa-miR-9-5p; hsa-miR-221-3p; hsa-miR-222-3p
Annotations derived over miRTarBase (Gene Ontology)	positive regulation of ubiquitin-dependent protein catabolic process GO2000060	over-represented	3.91e-5	0.001765	0.001765	1.25293	7	0.636364	hsa-miR-16-5p; hsa-miR-7-5p; hsa-miR-152-3p; hsa-miR-93-5p; hsa-miR-140-5p; hsa-miR-221-3p; hsa-miR-222-3p
Annotations derived over miRTarBase (Gene Ontology)	promoter-specific chromatin binding GO1990841	over-represented	3.85e-5	0.001765	0.001765	3.62998	10	0.909091	hsa-miR-16-5p; hsa-miR-7-5p; hsa-miR-152-3p; hsa-miR-204-5p; hsa-miR-93-5p; hsa-miR-9-5p; hsa-miR-140-5p; hsa-miR-221-3p; hsa-miR-222-3p; hsa-miR-100-5p
Annotations derived over miRTarBase (Gene Ontology)	scavenger receptor activity GO0005044	over-represented	3.80e-5	0.001765	0.001765	0.796253	6	0.545455	hsa-miR-16-5p; hsa-miR-7-5p; hsa-miR-152-3p; hsa-miR-9-5p; hsa-miR-222-3p; hsa-miR-100-5p
Annotations derived over miRTarBase (Gene Ontology)	serine-type endopeptidase activity GO0004252	over-represented	3.90e-5	0.001765	0.001765	2.59173	9	0.818182	hsa-miR-16-5p; hsa-miR-152-3p; hsa-miR-204-5p; hsa-miR-93-5p; hsa-miR-9-5p; hsa-miR-140-5p; hsa-miR-221-3p; hsa-miR-222-3p; hsa-miR-100-5p
Annotations derived over miRTarBase (Gene Ontology)	serinethreonine protein kinase complex GO1902554	over-represented	3.91e-5	0.001765	0.001765	0.800156	6	0.545455	hsa-miR-16-5p; hsa-miR-7-5p; hsa-miR-152-3p; hsa-miR-93-5p; hsa-miR-140-5p; hsa-miR-221-3p
Annotations derived over miRTarBase (Gene Ontology)	vascular endothelial growth factor receptor activity GO0005021	over-represented	3.83e-5	0.001765	0.001765	0.456674	5	0.454545	hsa-miR-16-5p; hsa-miR-152-3p; hsa-miR-9-5p; hsa-miR-140-5p; hsa-miR-100-5p
Annotations derived over miRTarBase (Gene Ontology)	brush border membrane GO0031526	over-represented	3.94e-5	0.0017696	0.0017695	1.83841	8	0.727273	hsa-miR-16-5p; hsa-miR-7-5p; hsa-miR-93-5p; hsa-miR-9-5p; hsa-miR-140-5p; hsa-miR-221-3p; hsa-miR-222-3p; hsa-miR-100-5p
Annotations derived over miRTarBase (Gene Ontology)	GPI-anchor transamidase activity GO0003923	over-represented	4.11e-5	0.001797	0.001797	0.0117096	2	0.181818	hsa-miR-16-5p; hsa-miR-7-5p
Annotations derived over miRTarBase (Gene Ontology)	NLS-bearing protein import into nucleus GO0006607	over-represented	4.07e-5	0.001797	0.001797	1.84621	8	0.727273	hsa-miR-16-5p; hsa-miR-7-5p; hsa-miR-152-3p; hsa-miR-93-5p; hsa-miR-9-5p; hsa-miR-221-3p; hsa-miR-222-3p; hsa-miR-100-5p
Annotations derived over miRTarBase (Gene Ontology)	dicarboxylic acid catabolic process GO0043649	over-represented	4.11e-5	0.001797	0.001797	0.0117096	2	0.181818	hsa-miR-16-5p; hsa-miR-7-5p
Annotations derived over miRTarBase (Gene Ontology)	glycine-tRNA ligase activity GO0004820	over-represented	4.11e-5	0.001797	0.001797	0.0117096	2	0.181818	hsa-miR-16-5p; hsa-miR-93-5p
Annotations derived over miRTarBase (Gene Ontology)	maturation of 5S rRNA GO0000481	over-represented	4.11e-5	0.001797	0.001797	0.0117096	2	0.181818	hsa-miR-16-5p; hsa-miR-222-3p
Annotations derived over miRTarBase (Gene Ontology)	mitochondrial glycyl-tRNA aminoacylation GO0070150	over-represented	4.11e-5	0.001797	0.001797	0.0117096	2	0.181818	hsa-miR-16-5p; hsa-miR-93-5p
Annotations derived over miRTarBase (Gene Ontology)	nuclear estrogen receptor activity GO0030284	over-represented	4.13e-5	0.001801	0.001801	0.807963	6	0.545455	hsa-miR-93-5p; hsa-miR-9-5p; hsa-miR-140-5p; hsa-miR-221-3p; hsa-miR-222-3p; hsa-miR-100-5p
Annotations derived over miRTarBase (Gene Ontology)	peptidyl-lysine acetylation GO0018394	over-represented	4.16e-5	0.0018036	0.0018036	0.464481	5	0.454545	hsa-miR-204-5p; hsa-miR-93-5p; hsa-miR-9-5p; hsa-miR-140-5p; hsa-miR-221-3p
Annotations derived over miRTarBase (Gene Ontology)	cellular response to arsenite ion GO1903843	over-represented	4.19e-5	0.0018096	0.0018096	0.222482	4	0.363636	hsa-miR-16-5p; hsa-miR-9-5p; hsa-miR-222-3p; hsa-miR-100-5p
Annotations derived over miRTarBase (Gene Ontology)	cellular response to organic cyclic compound GO0071407	over-represented	4.24e-5	0.0018209	0.0018209	1.26854	7	0.636364	hsa-miR-7-5p; hsa-miR-152-3p; hsa-miR-204-5p; hsa-miR-93-5p; hsa-miR-140-5p; hsa-miR-221-3p; hsa-miR-222-3p
Annotations derived over miRTarBase (Gene Ontology)	phosphatidylinositol 3-kinase binding GO0043548	over-represented	4.27e-5	0.0018209	0.0018209	1.85792	8	0.727273	hsa-miR-16-5p; hsa-miR-7-5p; hsa-miR-152-3p; hsa-miR-9-5p; hsa-miR-140-5p; hsa-miR-221-3p; hsa-miR-222-3p; hsa-miR-100-5p
Annotations derived over miRTarBase (Gene Ontology)	tumor necrosis factor-mediated signaling pathway GO0033209	over-represented	4.27e-5	0.0018209	0.0018209	2.61905	9	0.818182	hsa-miR-16-5p; hsa-miR-7-5p; hsa-miR-204-5p; hsa-miR-93-5p; hsa-miR-9-5p; hsa-miR-140-5p; hsa-miR-221-3p; hsa-miR-222-3p; hsa-miR-100-5p
Annotations derived over miRTarBase (Gene Ontology)	DNA methylation-dependent heterochromatin formation GO0006346	over-represented	4.33e-5	0.0018307	0.0018307	0.468384	5	0.454545	hsa-miR-16-5p; hsa-miR-7-5p; hsa-miR-204-5p; hsa-miR-9-5p; hsa-miR-221-3p
Annotations derived over miRTarBase (Gene Ontology)	blood coagulation, intrinsic pathway GO0007597	over-represented	4.33e-5	0.0018307	0.0018307	0.468384	5	0.454545	hsa-miR-16-5p; hsa-miR-7-5p; hsa-miR-93-5p; hsa-miR-221-3p; hsa-miR-222-3p
Annotations derived over miRTarBase (Gene Ontology)	myelin sheath GO0043209	over-represented	4.37e-5	0.0018391	0.0018391	0.815769	6	0.545455	hsa-miR-16-5p; hsa-miR-7-5p; hsa-miR-152-3p; hsa-miR-204-5p; hsa-miR-93-5p; hsa-miR-222-3p
Annotations derived over miRTarBase (Gene Ontology)	cell migration involved in sprouting angiogenesis GO0002042	over-represented	4.41e-5	0.0018471	0.0018471	1.86573	8	0.727273	hsa-miR-16-5p; hsa-miR-7-5p; hsa-miR-152-3p; hsa-miR-204-5p; hsa-miR-93-5p; hsa-miR-9-5p; hsa-miR-140-5p; hsa-miR-100-5p
Annotations derived over miRTarBase (Gene Ontology)	activin binding GO0048185	over-represented	4.77e-5	0.0018508	0.0018508	1.88525	8	0.727273	hsa-miR-16-5p; hsa-miR-7-5p; hsa-miR-204-5p; hsa-miR-93-5p; hsa-miR-9-5p; hsa-miR-140-5p; hsa-miR-221-3p; hsa-miR-100-5p
Annotations derived over miRTarBase (Gene Ontology)	basal dendrite arborization GO0150020	over-represented	4.72e-5	0.0018508	0.0018508	0.078064	3	0.272727	hsa-miR-16-5p; hsa-miR-152-3p; hsa-miR-9-5p
Annotations derived over miRTarBase (Gene Ontology)	brain morphogenesis GO0048854	over-represented	4.79e-5	0.0018508	0.0018508	1.29196	7	0.636364	hsa-miR-16-5p; hsa-miR-152-3p; hsa-miR-204-5p; hsa-miR-93-5p; hsa-miR-221-3p; hsa-miR-222-3p; hsa-miR-100-5p
Annotations derived over miRTarBase (Gene Ontology)	central nervous system myelin maintenance GO0032286	over-represented	4.74e-5	0.0018508	0.0018508	0.827479	6	0.545455	hsa-miR-16-5p; hsa-miR-152-3p; hsa-miR-204-5p; hsa-miR-93-5p; hsa-miR-221-3p; hsa-miR-222-3p
Annotations derived over miRTarBase (Gene Ontology)	epidermis development GO0008544	over-represented	4.62e-5	0.0018508	0.0018508	1.87744	8	0.727273	hsa-miR-16-5p; hsa-miR-7-5p; hsa-miR-152-3p; hsa-miR-204-5p; hsa-miR-93-5p; hsa-miR-9-5p; hsa-miR-221-3p; hsa-miR-100-5p
Annotations derived over miRTarBase (Gene Ontology)	hepatocyte growth factor receptor signaling pathway GO0048012	over-represented	4.62e-5	0.0018508	0.0018508	0.823575	6	0.545455	hsa-miR-16-5p; hsa-miR-7-5p; hsa-miR-152-3p; hsa-miR-9-5p; hsa-miR-221-3p; hsa-miR-222-3p
Annotations derived over miRTarBase (Gene Ontology)	induction of positive chemotaxis GO0050930	over-represented	4.62e-5	0.0018508	0.0018508	0.823575	6	0.545455	hsa-miR-16-5p; hsa-miR-204-5p; hsa-miR-93-5p; hsa-miR-9-5p; hsa-miR-140-5p; hsa-miR-221-3p
Annotations derived over miRTarBase (Gene Ontology)	intracellular non-membrane-bounded organelle GO0043232	over-represented	4.77e-5	0.0018508	0.0018508	1.88525	8	0.727273	hsa-miR-16-5p; hsa-miR-7-5p; hsa-miR-152-3p; hsa-miR-204-5p; hsa-miR-93-5p; hsa-miR-140-5p; hsa-miR-221-3p; hsa-miR-222-3p
Annotations derived over miRTarBase (Gene Ontology)	isoleucine-tRNA ligase activity GO0004822	over-represented	4.72e-5	0.0018508	0.0018508	0.078064	3	0.272727	hsa-miR-16-5p; hsa-miR-222-3p; hsa-miR-100-5p
Annotations derived over miRTarBase (Gene Ontology)	isoleucyl-tRNA aminoacylation GO0006428	over-represented	4.72e-5	0.0018508	0.0018508	0.078064	3	0.272727	hsa-miR-16-5p; hsa-miR-222-3p; hsa-miR-100-5p
Annotations derived over miRTarBase (Gene Ontology)	negative regulation of insulin receptor signaling pathway GO0046627	over-represented	4.70e-5	0.0018508	0.0018508	1.88134	8	0.727273	hsa-miR-16-5p; hsa-miR-7-5p; hsa-miR-152-3p; hsa-miR-204-5p; hsa-miR-93-5p; hsa-miR-221-3p; hsa-miR-222-3p; hsa-miR-100-5p
Annotations derived over miRTarBase (Gene Ontology)	negative regulation of smooth muscle cell proliferation GO0048662	over-represented	4.77e-5	0.0018508	0.0018508	1.88525	8	0.727273	hsa-miR-16-5p; hsa-miR-7-5p; hsa-miR-152-3p; hsa-miR-204-5p; hsa-miR-93-5p; hsa-miR-140-5p; hsa-miR-221-3p; hsa-miR-100-5p
Annotations derived over miRTarBase (Gene Ontology)	outflow tract morphogenesis GO0003151	over-represented	4.62e-5	0.0018508	0.0018508	2.64247	9	0.818182	hsa-miR-16-5p; hsa-miR-7-5p; hsa-miR-204-5p; hsa-miR-93-5p; hsa-miR-9-5p; hsa-miR-140-5p; hsa-miR-221-3p; hsa-miR-222-3p; hsa-miR-100-5p
Annotations derived over miRTarBase (Gene Ontology)	positive regulation of autophagy of mitochondrion GO1903599	over-represented	4.81e-5	0.0018508	0.0018508	0.230289	4	0.363636	hsa-miR-16-5p; hsa-miR-9-5p; hsa-miR-222-3p; hsa-miR-100-5p
Annotations derived over miRTarBase (Gene Ontology)	positive regulation of endothelial cell proliferation GO0001938	over-represented	4.62e-5	0.0018508	0.0018508	3.69633	10	0.909091	hsa-miR-16-5p; hsa-miR-7-5p; hsa-miR-152-3p; hsa-miR-204-5p; hsa-miR-93-5p; hsa-miR-9-5p; hsa-miR-140-5p; hsa-miR-221-3p; hsa-miR-222-3p; hsa-miR-100-5p
Annotations derived over miRTarBase (Gene Ontology)	pre-miRNA processing GO0031054	over-represented	4.80e-5	0.0018508	0.0018508	2.65418	9	0.818182	hsa-miR-16-5p; hsa-miR-152-3p; hsa-miR-204-5p; hsa-miR-93-5p; hsa-miR-9-5p; hsa-miR-140-5p; hsa-miR-221-3p; hsa-miR-222-3p; hsa-miR-100-5p
Annotations derived over miRTarBase (Gene Ontology)	regulation of MAPK cascade GO0043408	over-represented	4.44e-5	0.0018508	0.0018508	2.63076	9	0.818182	hsa-miR-16-5p; hsa-miR-7-5p; hsa-miR-204-5p; hsa-miR-93-5p; hsa-miR-9-5p; hsa-miR-140-5p; hsa-miR-221-3p; hsa-miR-222-3p; hsa-miR-100-5p
Annotations derived over miRTarBase (Gene Ontology)	regulation of double-strand break repair via homologous recombination GO0010569	over-represented	4.70e-5	0.0018508	0.0018508	1.28806	7	0.636364	hsa-miR-16-5p; hsa-miR-7-5p; hsa-miR-93-5p; hsa-miR-9-5p; hsa-miR-221-3p; hsa-miR-222-3p; hsa-miR-100-5p
Annotations derived over miRTarBase (Gene Ontology)	regulation of receptor recycling GO0001919	over-represented	4.81e-5	0.0018508	0.0018508	0.230289	4	0.363636	hsa-miR-16-5p; hsa-miR-7-5p; hsa-miR-93-5p; hsa-miR-221-3p
Annotations derived over miRTarBase (Gene Ontology)	suppression by virus of host autophagy GO0039521	over-represented	4.72e-5	0.0018508	0.0018508	0.078064	3	0.272727	hsa-miR-9-5p; hsa-miR-221-3p; hsa-miR-100-5p
Annotations derived over miRTarBase (Gene Ontology)	transcription coactivator binding GO0001223	over-represented	4.67e-5	0.0018508	0.0018508	3.70023	10	0.909091	hsa-miR-16-5p; hsa-miR-7-5p; hsa-miR-152-3p; hsa-miR-204-5p; hsa-miR-93-5p; hsa-miR-9-5p; hsa-miR-140-5p; hsa-miR-221-3p; hsa-miR-222-3p; hsa-miR-100-5p
Annotations derived over miRTarBase (Gene Ontology)	positive regulation of astrocyte differentiation GO0048711	over-represented	4.89e-5	0.001873	0.001873	0.480094	5	0.454545	hsa-miR-16-5p; hsa-miR-204-5p; hsa-miR-93-5p; hsa-miR-9-5p; hsa-miR-222-3p
Annotations derived over miRTarBase (Gene Ontology)	phospholipase binding GO0043274	over-represented	5.01e-5	0.0018978	0.0018978	0.835285	6	0.545455	hsa-miR-16-5p; hsa-miR-204-5p; hsa-miR-93-5p; hsa-miR-221-3p; hsa-miR-222-3p; hsa-miR-100-5p
Annotations derived over miRTarBase (Gene Ontology)	regulation of protein binding GO0043393	over-represented	4.99e-5	0.0018978	0.0018978	1.29977	7	0.636364	hsa-miR-16-5p; hsa-miR-7-5p; hsa-miR-152-3p; hsa-miR-93-5p; hsa-miR-9-5p; hsa-miR-140-5p; hsa-miR-100-5p
Annotations derived over miRTarBase (Gene Ontology)	tRNA aminoacylation for protein translation GO0006418	over-represented	5.01e-5	0.0018978	0.0018978	0.835285	6	0.545455	hsa-miR-16-5p; hsa-miR-204-5p; hsa-miR-93-5p; hsa-miR-9-5p; hsa-miR-222-3p; hsa-miR-100-5p
Annotations derived over miRTarBase (Gene Ontology)	interleukin-5-mediated signaling pathway GO0038043	over-represented	5.08e-5	0.0019187	0.0019187	0.483997	5	0.454545	hsa-miR-16-5p; hsa-miR-204-5p; hsa-miR-9-5p; hsa-miR-221-3p; hsa-miR-222-3p
Annotations derived over miRTarBase (Gene Ontology)	S100 protein binding GO0044548	over-represented	5.14e-5	0.0019201	0.0019201	0.839188	6	0.545455	hsa-miR-16-5p; hsa-miR-7-5p; hsa-miR-204-5p; hsa-miR-221-3p; hsa-miR-222-3p; hsa-miR-100-5p
Annotations derived over miRTarBase (Gene Ontology)	base-excision repair, gap-filling GO0006287	over-represented	5.14e-5	0.0019201	0.0019201	0.839188	6	0.545455	hsa-miR-16-5p; hsa-miR-93-5p; hsa-miR-140-5p; hsa-miR-221-3p; hsa-miR-222-3p; hsa-miR-100-5p
Annotations derived over miRTarBase (Gene Ontology)	regulation of lysosome organization GO1905671	over-represented	5.14e-5	0.0019201	0.0019201	0.234192	4	0.363636	hsa-miR-16-5p; hsa-miR-7-5p; hsa-miR-93-5p; hsa-miR-222-3p
Annotations derived over miRTarBase (Gene Ontology)	regulation of Rho protein signal transduction GO0035023	over-represented	5.16e-5	0.0019203	0.0019203	1.90476	8	0.727273	hsa-miR-16-5p; hsa-miR-7-5p; hsa-miR-152-3p; hsa-miR-204-5p; hsa-miR-93-5p; hsa-miR-9-5p; hsa-miR-221-3p; hsa-miR-100-5p
Annotations derived over miRTarBase (Gene Ontology)	protein lysine deacetylase activity GO0033558	over-represented	5.29e-5	0.0019579	0.0019579	0.4879	5	0.454545	hsa-miR-7-5p; hsa-miR-204-5p; hsa-miR-9-5p; hsa-miR-140-5p; hsa-miR-221-3p
Annotations derived over miRTarBase (Gene Ontology)	monoubiquitinated histone H2A deubiquitination GO0035522	over-represented	5.33e-5	0.0019666	0.0019666	1.91257	8	0.727273	hsa-miR-16-5p; hsa-miR-7-5p; hsa-miR-204-5p; hsa-miR-93-5p; hsa-miR-9-5p; hsa-miR-221-3p; hsa-miR-222-3p; hsa-miR-100-5p
Annotations derived over miRTarBase (Gene Ontology)	anterograde axonal transport GO0008089	over-represented	5.52e-5	0.0019714	0.0019714	2.69711	9	0.818182	hsa-miR-16-5p; hsa-miR-7-5p; hsa-miR-152-3p; hsa-miR-204-5p; hsa-miR-93-5p; hsa-miR-9-5p; hsa-miR-221-3p; hsa-miR-222-3p; hsa-miR-100-5p
Annotations derived over miRTarBase (Gene Ontology)	mitochondrial membrane organization GO0007006	over-represented	5.49e-5	0.0019714	0.0019714	0.491803	5	0.454545	hsa-miR-16-5p; hsa-miR-7-5p; hsa-miR-93-5p; hsa-miR-221-3p; hsa-miR-222-3p
Annotations derived over miRTarBase (Gene Ontology)	mitochondrial transcription factor activity GO0034246	over-represented	5.49e-5	0.0019714	0.0019714	0.491803	5	0.454545	hsa-miR-16-5p; hsa-miR-93-5p; hsa-miR-9-5p; hsa-miR-221-3p; hsa-miR-222-3p
Annotations derived over miRTarBase (Gene Ontology)	negative regulation of cell cycle G2M phase transition GO1902750	over-represented	5.49e-5	0.0019714	0.0019714	0.0819672	3	0.272727	hsa-miR-7-5p; hsa-miR-222-3p; hsa-miR-100-5p
Annotations derived over miRTarBase (Gene Ontology)	negative regulation of epithelial to mesenchymal transition GO0010719	over-represented	5.52e-5	0.0019714	0.0019714	2.69711	9	0.818182	hsa-miR-16-5p; hsa-miR-152-3p; hsa-miR-204-5p; hsa-miR-93-5p; hsa-miR-9-5p; hsa-miR-140-5p; hsa-miR-221-3p; hsa-miR-222-3p; hsa-miR-100-5p
Annotations derived over miRTarBase (Gene Ontology)	nuclear-transcribed mRNA catabolic process, no-go decay GO0070966	over-represented	5.49e-5	0.0019714	0.0019714	0.491803	5	0.454545	hsa-miR-16-5p; hsa-miR-204-5p; hsa-miR-93-5p; hsa-miR-9-5p; hsa-miR-221-3p
Annotations derived over miRTarBase (Gene Ontology)	phosphatidylinositol-mediated signaling GO0048015	over-represented	5.45e-5	0.0019714	0.0019714	2.69321	9	0.818182	hsa-miR-16-5p; hsa-miR-7-5p; hsa-miR-152-3p; hsa-miR-204-5p; hsa-miR-93-5p; hsa-miR-9-5p; hsa-miR-140-5p; hsa-miR-222-3p; hsa-miR-100-5p
Annotations derived over miRTarBase (Gene Ontology)	positive regulation of intrinsic apoptotic signaling pathway GO2001244	over-represented	5.50e-5	0.0019714	0.0019714	1.92037	8	0.727273	hsa-miR-16-5p; hsa-miR-7-5p; hsa-miR-204-5p; hsa-miR-93-5p; hsa-miR-9-5p; hsa-miR-221-3p; hsa-miR-222-3p; hsa-miR-100-5p
Annotations derived over miRTarBase (Gene Ontology)	response to peptide hormone GO0043434	over-represented	5.41e-5	0.0019714	0.0019714	1.31538	7	0.636364	hsa-miR-16-5p; hsa-miR-7-5p; hsa-miR-152-3p; hsa-miR-93-5p; hsa-miR-140-5p; hsa-miR-221-3p; hsa-miR-222-3p
Annotations derived over miRTarBase (Gene Ontology)	regulation of nitric-oxide synthase activity GO0050999	over-represented	5.57e-5	0.0019824	0.0019824	0.850898	6	0.545455	hsa-miR-16-5p; hsa-miR-7-5p; hsa-miR-204-5p; hsa-miR-140-5p; hsa-miR-221-3p; hsa-miR-100-5p
Annotations derived over miRTarBase (Gene Ontology)	cellular response to retinoic acid GO0071300	over-represented	5.66e-5	0.0019859	0.0019859	2.70492	9	0.818182	hsa-miR-16-5p; hsa-miR-7-5p; hsa-miR-204-5p; hsa-miR-93-5p; hsa-miR-9-5p; hsa-miR-140-5p; hsa-miR-221-3p; hsa-miR-222-3p; hsa-miR-100-5p
Annotations derived over miRTarBase (Gene Ontology)	molecular condensate scaffold activity GO0140693	over-represented	5.66e-5	0.0019859	0.0019859	2.70492	9	0.818182	hsa-miR-16-5p; hsa-miR-7-5p; hsa-miR-152-3p; hsa-miR-204-5p; hsa-miR-93-5p; hsa-miR-140-5p; hsa-miR-221-3p; hsa-miR-222-3p; hsa-miR-100-5p
Annotations derived over miRTarBase (Gene Ontology)	positive regulation of vascular associated smooth muscle cell migration GO1904754	over-represented	5.62e-5	0.0019859	0.0019859	1.32319	7	0.636364	hsa-miR-16-5p; hsa-miR-7-5p; hsa-miR-152-3p; hsa-miR-204-5p; hsa-miR-93-5p; hsa-miR-140-5p; hsa-miR-222-3p
Annotations derived over miRTarBase (Gene Ontology)	regulation of embryonic development GO0045995	over-represented	5.66e-5	0.0019859	0.0019859	2.70492	9	0.818182	hsa-miR-16-5p; hsa-miR-7-5p; hsa-miR-152-3p; hsa-miR-204-5p; hsa-miR-93-5p; hsa-miR-140-5p; hsa-miR-221-3p; hsa-miR-222-3p; hsa-miR-100-5p
Annotations derived over miRTarBase (Gene Ontology)	cell-matrix adhesion GO0007160	over-represented	5.76e-5	0.0020098	0.0020098	3.7783	10	0.909091	hsa-miR-16-5p; hsa-miR-7-5p; hsa-miR-152-3p; hsa-miR-204-5p; hsa-miR-93-5p; hsa-miR-9-5p; hsa-miR-140-5p; hsa-miR-221-3p; hsa-miR-222-3p; hsa-miR-100-5p
Annotations derived over miRTarBase (Gene Ontology)	epsilon DNA polymerase complex GO0008622	over-represented	5.86e-5	0.0020098	0.0020098	0.241998	4	0.363636	hsa-miR-16-5p; hsa-miR-7-5p; hsa-miR-93-5p; hsa-miR-222-3p
Annotations derived over miRTarBase (Gene Ontology)	negative regulation of transcription by RNA polymerase I GO0016479	over-represented	5.87e-5	0.0020098	0.0020098	0.858704	6	0.545455	hsa-miR-16-5p; hsa-miR-7-5p; hsa-miR-93-5p; hsa-miR-221-3p; hsa-miR-222-3p; hsa-miR-100-5p
Annotations derived over miRTarBase (Gene Ontology)	protein adenylylation GO0018117	over-represented	5.86e-5	0.0020098	0.0020098	0.241998	4	0.363636	hsa-miR-7-5p; hsa-miR-93-5p; hsa-miR-221-3p; hsa-miR-222-3p
Annotations derived over miRTarBase (Gene Ontology)	protein adenylylhydrolase activity GO0044603	over-represented	5.86e-5	0.0020098	0.0020098	0.241998	4	0.363636	hsa-miR-7-5p; hsa-miR-93-5p; hsa-miR-221-3p; hsa-miR-222-3p
Annotations derived over miRTarBase (Gene Ontology)	protein adenylyltransferase activity GO0070733	over-represented	5.86e-5	0.0020098	0.0020098	0.241998	4	0.363636	hsa-miR-7-5p; hsa-miR-93-5p; hsa-miR-221-3p; hsa-miR-222-3p
Annotations derived over miRTarBase (Gene Ontology)	protein deadenylylation GO0044602	over-represented	5.86e-5	0.0020098	0.0020098	0.241998	4	0.363636	hsa-miR-7-5p; hsa-miR-93-5p; hsa-miR-221-3p; hsa-miR-222-3p
Annotations derived over miRTarBase (Gene Ontology)	negative regulation of cysteine-type endopeptidase activity involved in apoptotic process GO0043154	over-represented	6.13e-5	0.0020826	0.0020826	3.80172	10	0.909091	hsa-miR-16-5p; hsa-miR-7-5p; hsa-miR-152-3p; hsa-miR-204-5p; hsa-miR-93-5p; hsa-miR-9-5p; hsa-miR-140-5p; hsa-miR-221-3p; hsa-miR-222-3p; hsa-miR-100-5p
Annotations derived over miRTarBase (Gene Ontology)	positive regulation of filopodium assembly GO0051491	over-represented	6.12e-5	0.0020826	0.0020826	1.9477	8	0.727273	hsa-miR-16-5p; hsa-miR-7-5p; hsa-miR-152-3p; hsa-miR-204-5p; hsa-miR-93-5p; hsa-miR-9-5p; hsa-miR-140-5p; hsa-miR-221-3p
Annotations derived over miRTarBase (Gene Ontology)	negative regulation of epithelial cell proliferation GO0050680	over-represented	6.18e-5	0.0020866	0.0020866	2.73224	9	0.818182	hsa-miR-16-5p; hsa-miR-7-5p; hsa-miR-204-5p; hsa-miR-93-5p; hsa-miR-9-5p; hsa-miR-140-5p; hsa-miR-221-3p; hsa-miR-222-3p; hsa-miR-100-5p
Annotations derived over miRTarBase (Gene Ontology)	prepulse inhibition GO0060134	over-represented	6.16e-5	0.0020866	0.0020866	0.503513	5	0.454545	hsa-miR-152-3p; hsa-miR-93-5p; hsa-miR-9-5p; hsa-miR-221-3p; hsa-miR-222-3p
Annotations derived over miRTarBase (Gene Ontology)	positive regulation of protein kinase activity GO0045860	over-represented	6.26e-5	0.0021043	0.0021043	3.80952	10	0.909091	hsa-miR-16-5p; hsa-miR-7-5p; hsa-miR-152-3p; hsa-miR-204-5p; hsa-miR-93-5p; hsa-miR-9-5p; hsa-miR-140-5p; hsa-miR-221-3p; hsa-miR-222-3p; hsa-miR-100-5p
Annotations derived over miRTarBase (Gene Ontology)	negative regulation of androgen receptor signaling pathway GO0060766	over-represented	6.31e-5	0.002117	0.002117	1.9555	8	0.727273	hsa-miR-16-5p; hsa-miR-152-3p; hsa-miR-204-5p; hsa-miR-93-5p; hsa-miR-9-5p; hsa-miR-221-3p; hsa-miR-222-3p; hsa-miR-100-5p
Annotations derived over miRTarBase (Gene Ontology)	histone H3K27 methyltransferase activity GO0046976	over-represented	6.40e-5	0.0021373	0.0021373	0.507416	5	0.454545	hsa-miR-16-5p; hsa-miR-7-5p; hsa-miR-152-3p; hsa-miR-204-5p; hsa-miR-93-5p
Annotations derived over miRTarBase (Gene Ontology)	negative regulation of cell death GO0060548	over-represented	6.52e-5	0.0021704	0.0021704	3.82514	10	0.909091	hsa-miR-16-5p; hsa-miR-7-5p; hsa-miR-152-3p; hsa-miR-204-5p; hsa-miR-93-5p; hsa-miR-9-5p; hsa-miR-140-5p; hsa-miR-221-3p; hsa-miR-222-3p; hsa-miR-100-5p
Annotations derived over miRTarBase (Gene Ontology)	negative regulation of cellular response to hypoxia GO1900038	over-represented	6.64e-5	0.0021852	0.0021852	0.511319	5	0.454545	hsa-miR-204-5p; hsa-miR-93-5p; hsa-miR-9-5p; hsa-miR-221-3p; hsa-miR-100-5p
Annotations derived over miRTarBase (Gene Ontology)	positive regulation of muscle atrophy GO0014737	over-represented	6.65e-5	0.0021852	0.0021852	0.249805	4	0.363636	hsa-miR-93-5p; hsa-miR-9-5p; hsa-miR-221-3p; hsa-miR-222-3p
Annotations derived over miRTarBase (Gene Ontology)	positive regulation of tooth mineralization GO0070172	over-represented	6.65e-5	0.0021852	0.0021852	0.249805	4	0.363636	hsa-miR-16-5p; hsa-miR-9-5p; hsa-miR-221-3p; hsa-miR-222-3p
Annotations derived over miRTarBase (Gene Ontology)	protein kinase inhibitor activity GO0004860	over-represented	6.58e-5	0.0021852	0.0021852	3.82904	10	0.909091	hsa-miR-16-5p; hsa-miR-7-5p; hsa-miR-152-3p; hsa-miR-204-5p; hsa-miR-93-5p; hsa-miR-9-5p; hsa-miR-140-5p; hsa-miR-221-3p; hsa-miR-222-3p; hsa-miR-100-5p
Annotations derived over miRTarBase (Gene Ontology)	phospholipase C-activating G protein-coupled receptor signaling pathway GO0007200	over-represented	6.71e-5	0.0021973	0.0021973	1.97112	8	0.727273	hsa-miR-16-5p; hsa-miR-7-5p; hsa-miR-152-3p; hsa-miR-93-5p; hsa-miR-9-5p; hsa-miR-221-3p; hsa-miR-222-3p; hsa-miR-100-5p
Annotations derived over miRTarBase (Gene Ontology)	histone deacetylase activity GO0004407	over-represented	6.86e-5	0.0022376	0.0022376	0.882123	6	0.545455	hsa-miR-16-5p; hsa-miR-7-5p; hsa-miR-204-5p; hsa-miR-9-5p; hsa-miR-140-5p; hsa-miR-221-3p
Annotations derived over miRTarBase (Gene Ontology)	positive regulation of cytoplasmic translation GO2000767	over-represented	6.91e-5	0.0022481	0.0022481	2.76737	9	0.818182	hsa-miR-16-5p; hsa-miR-7-5p; hsa-miR-204-5p; hsa-miR-93-5p; hsa-miR-9-5p; hsa-miR-140-5p; hsa-miR-221-3p; hsa-miR-222-3p; hsa-miR-100-5p
Annotations derived over miRTarBase (Gene Ontology)	response to tumor necrosis factor GO0034612	over-represented	6.96e-5	0.002256	0.002256	1.36612	7	0.636364	hsa-miR-16-5p; hsa-miR-204-5p; hsa-miR-93-5p; hsa-miR-9-5p; hsa-miR-140-5p; hsa-miR-221-3p; hsa-miR-222-3p
Annotations derived over miRTarBase (Gene Ontology)	VEGF-activated neuropilin signaling pathway GO0038190	over-represented	7.15e-5	0.002258	0.002258	0.519126	5	0.454545	hsa-miR-16-5p; hsa-miR-152-3p; hsa-miR-93-5p; hsa-miR-9-5p; hsa-miR-140-5p
Annotations derived over miRTarBase (Gene Ontology)	cellular response to growth factor stimulus GO0071363	over-represented	7.08e-5	0.002258	0.002258	2.77518	9	0.818182	hsa-miR-16-5p; hsa-miR-7-5p; hsa-miR-152-3p; hsa-miR-204-5p; hsa-miR-93-5p; hsa-miR-9-5p; hsa-miR-140-5p; hsa-miR-221-3p; hsa-miR-100-5p
Annotations derived over miRTarBase (Gene Ontology)	chaperonin-containing T-complex GO0005832	over-represented	7.15e-5	0.002258	0.002258	0.519126	5	0.454545	hsa-miR-16-5p; hsa-miR-152-3p; hsa-miR-93-5p; hsa-miR-221-3p; hsa-miR-100-5p
Annotations derived over miRTarBase (Gene Ontology)	motor neuron migration GO0097475	over-represented	7.15e-5	0.002258	0.002258	0.519126	5	0.454545	hsa-miR-16-5p; hsa-miR-152-3p; hsa-miR-93-5p; hsa-miR-9-5p; hsa-miR-140-5p
Annotations derived over miRTarBase (Gene Ontology)	negative regulation of mitochondrial depolarization GO0051902	over-represented	7.15e-5	0.002258	0.002258	0.519126	5	0.454545	hsa-miR-16-5p; hsa-miR-7-5p; hsa-miR-204-5p; hsa-miR-93-5p; hsa-miR-9-5p
Annotations derived over miRTarBase (Gene Ontology)	positive regulation of establishment of protein localization to telomere GO1904851	over-represented	7.15e-5	0.002258	0.002258	0.519126	5	0.454545	hsa-miR-16-5p; hsa-miR-152-3p; hsa-miR-93-5p; hsa-miR-221-3p; hsa-miR-100-5p
Annotations derived over miRTarBase (Gene Ontology)	positive regulation of macrophage apoptotic process GO2000111	over-represented	7.07e-5	0.002258	0.002258	0.253708	4	0.363636	hsa-miR-16-5p; hsa-miR-204-5p; hsa-miR-9-5p; hsa-miR-221-3p
Annotations derived over miRTarBase (Gene Ontology)	positive regulation of retinal ganglion cell axon guidance GO1902336	over-represented	7.15e-5	0.002258	0.002258	0.519126	5	0.454545	hsa-miR-16-5p; hsa-miR-152-3p; hsa-miR-93-5p; hsa-miR-9-5p; hsa-miR-140-5p
Annotations derived over miRTarBase (Gene Ontology)	neuron projection morphogenesis GO0048812	over-represented	7.17e-5	0.0022582	0.0022582	2.77908	9	0.818182	hsa-miR-16-5p; hsa-miR-7-5p; hsa-miR-152-3p; hsa-miR-204-5p; hsa-miR-93-5p; hsa-miR-9-5p; hsa-miR-221-3p; hsa-miR-222-3p; hsa-miR-100-5p
Annotations derived over miRTarBase (Gene Ontology)	cytoplasmic side of lysosomal membrane GO0098574	over-represented	7.21e-5	0.0022589	0.0022589	0.88993	6	0.545455	hsa-miR-16-5p; hsa-miR-7-5p; hsa-miR-152-3p; hsa-miR-93-5p; hsa-miR-221-3p; hsa-miR-100-5p
Annotations derived over miRTarBase (Gene Ontology)	miRNA binding GO0035198	over-represented	7.22e-5	0.0022589	0.0022589	3.86417	10	0.909091	hsa-miR-16-5p; hsa-miR-7-5p; hsa-miR-152-3p; hsa-miR-204-5p; hsa-miR-93-5p; hsa-miR-9-5p; hsa-miR-140-5p; hsa-miR-221-3p; hsa-miR-222-3p; hsa-miR-100-5p
Annotations derived over miRTarBase (Gene Ontology)	positive regulation of snRNA transcription by RNA polymerase II GO1905382	over-represented	7.29e-5	0.002273	0.002273	0.0897736	3	0.272727	hsa-miR-16-5p; hsa-miR-7-5p; hsa-miR-93-5p
Annotations derived over miRTarBase (Gene Ontology)	podosome GO0002102	over-represented	7.36e-5	0.0022831	0.0022831	1.37783	7	0.636364	hsa-miR-7-5p; hsa-miR-152-3p; hsa-miR-204-5p; hsa-miR-93-5p; hsa-miR-9-5p; hsa-miR-221-3p; hsa-miR-222-3p
Annotations derived over miRTarBase (Gene Ontology)	positive regulation of focal adhesion assembly GO0051894	over-represented	7.34e-5	0.0022831	0.0022831	1.99454	8	0.727273	hsa-miR-16-5p; hsa-miR-152-3p; hsa-miR-204-5p; hsa-miR-93-5p; hsa-miR-9-5p; hsa-miR-140-5p; hsa-miR-221-3p; hsa-miR-100-5p
Annotations derived over miRTarBase (Gene Ontology)	sperm DNA condensation GO0035092	over-represented	7.41e-5	0.0022904	0.0022904	0.523029	5	0.454545	hsa-miR-16-5p; hsa-miR-7-5p; hsa-miR-204-5p; hsa-miR-93-5p; hsa-miR-222-3p
Annotations derived over miRTarBase (Gene Ontology)	cellular response to hydrogen peroxide GO0070301	over-represented	7.62e-5	0.0023379	0.0023379	2.79859	9	0.818182	hsa-miR-16-5p; hsa-miR-7-5p; hsa-miR-204-5p; hsa-miR-93-5p; hsa-miR-9-5p; hsa-miR-140-5p; hsa-miR-221-3p; hsa-miR-222-3p; hsa-miR-100-5p
Annotations derived over miRTarBase (Gene Ontology)	negative regulation of cytosolic calcium ion concentration GO0051481	over-represented	7.68e-5	0.0023379	0.0023379	0.526932	5	0.454545	hsa-miR-16-5p; hsa-miR-204-5p; hsa-miR-93-5p; hsa-miR-9-5p; hsa-miR-100-5p
Annotations derived over miRTarBase (Gene Ontology)	positive regulation of neuron death GO1901216	over-represented	7.68e-5	0.0023379	0.0023379	2.00625	8	0.727273	hsa-miR-16-5p; hsa-miR-7-5p; hsa-miR-152-3p; hsa-miR-204-5p; hsa-miR-93-5p; hsa-miR-9-5p; hsa-miR-221-3p; hsa-miR-222-3p
Annotations derived over miRTarBase (Gene Ontology)	regulation of retinal ganglion cell axon guidance GO0090259	over-represented	7.68e-5	0.0023379	0.0023379	0.526932	5	0.454545	hsa-miR-16-5p; hsa-miR-152-3p; hsa-miR-93-5p; hsa-miR-9-5p; hsa-miR-140-5p
Annotations derived over miRTarBase (Gene Ontology)	transcytosis GO0045056	over-represented	7.65e-5	0.0023379	0.0023379	1.38564	7	0.636364	hsa-miR-16-5p; hsa-miR-7-5p; hsa-miR-152-3p; hsa-miR-93-5p; hsa-miR-9-5p; hsa-miR-140-5p; hsa-miR-100-5p
Annotations derived over miRTarBase (Gene Ontology)	fibroblast growth factor receptor signaling pathway GO0008543	over-represented	7.71e-5	0.0023401	0.0023401	2.8025	9	0.818182	hsa-miR-16-5p; hsa-miR-7-5p; hsa-miR-152-3p; hsa-miR-204-5p; hsa-miR-93-5p; hsa-miR-140-5p; hsa-miR-221-3p; hsa-miR-222-3p; hsa-miR-100-5p
Annotations derived over miRTarBase (Gene Ontology)	chromatin silencing complex GO0005677	over-represented	7.77e-5	0.0023418	0.0023418	0.901639	6	0.545455	hsa-miR-16-5p; hsa-miR-7-5p; hsa-miR-204-5p; hsa-miR-93-5p; hsa-miR-9-5p; hsa-miR-221-3p
Annotations derived over miRTarBase (Gene Ontology)	regulation of protein ubiquitination GO0031396	over-represented	7.79e-5	0.0023418	0.0023418	1.38954	7	0.636364	hsa-miR-16-5p; hsa-miR-152-3p; hsa-miR-204-5p; hsa-miR-140-5p; hsa-miR-221-3p; hsa-miR-222-3p; hsa-miR-100-5p
Annotations derived over miRTarBase (Gene Ontology)	telomere organization GO0032200	over-represented	7.79e-5	0.0023418	0.0023418	1.38954	7	0.636364	hsa-miR-16-5p; hsa-miR-204-5p; hsa-miR-93-5p; hsa-miR-9-5p; hsa-miR-221-3p; hsa-miR-222-3p; hsa-miR-100-5p
Annotations derived over miRTarBase (Gene Ontology)	RNA polymerase II core promoter sequence-specific DNA binding GO0000979	over-represented	8.14e-5	0.0023819	0.0023819	2.02186	8	0.727273	hsa-miR-16-5p; hsa-miR-7-5p; hsa-miR-204-5p; hsa-miR-9-5p; hsa-miR-140-5p; hsa-miR-221-3p; hsa-miR-222-3p; hsa-miR-100-5p
Annotations derived over miRTarBase (Gene Ontology)	U2 snRNA binding GO0030620	over-represented	8.17e-5	0.0023819	0.0023819	0.909446	6	0.545455	hsa-miR-16-5p; hsa-miR-93-5p; hsa-miR-140-5p; hsa-miR-221-3p; hsa-miR-222-3p; hsa-miR-100-5p
Annotations derived over miRTarBase (Gene Ontology)	acrosomal vesicle exocytosis GO0060478	over-represented	8.31e-5	0.0023819	0.0023819	0.0936768	3	0.272727	hsa-miR-7-5p; hsa-miR-204-5p; hsa-miR-221-3p
Annotations derived over miRTarBase (Gene Ontology)	animal organ morphogenesis GO0009887	over-represented	8.15e-5	0.0023819	0.0023819	3.91101	10	0.909091	hsa-miR-16-5p; hsa-miR-7-5p; hsa-miR-152-3p; hsa-miR-204-5p; hsa-miR-93-5p; hsa-miR-9-5p; hsa-miR-140-5p; hsa-miR-221-3p; hsa-miR-222-3p; hsa-miR-100-5p
Annotations derived over miRTarBase (Gene Ontology)	cytoplasmic side of mitochondrial outer membrane GO0032473	over-represented	8.31e-5	0.0023819	0.0023819	0.0936768	3	0.272727	hsa-miR-9-5p; hsa-miR-221-3p; hsa-miR-100-5p
Annotations derived over miRTarBase (Gene Ontology)	early endosome to late endosome transport GO0045022	over-represented	8.27e-5	0.0023819	0.0023819	2.02576	8	0.727273	hsa-miR-16-5p; hsa-miR-7-5p; hsa-miR-152-3p; hsa-miR-93-5p; hsa-miR-9-5p; hsa-miR-140-5p; hsa-miR-221-3p; hsa-miR-100-5p
Annotations derived over miRTarBase (Gene Ontology)	glutamine catabolic process GO0006543	over-represented	8.20e-5	0.0023819	0.0023819	0.0156128	2	0.181818	hsa-miR-16-5p; hsa-miR-7-5p
Annotations derived over miRTarBase (Gene Ontology)	negative regulation of keratinocyte proliferation GO0010839	over-represented	8.25e-5	0.0023819	0.0023819	0.534738	5	0.454545	hsa-miR-16-5p; hsa-miR-204-5p; hsa-miR-93-5p; hsa-miR-9-5p; hsa-miR-221-3p
Annotations derived over miRTarBase (Gene Ontology)	negative regulation of transcription involved in G1S transition of mitotic cell cycle GO0071930	over-represented	7.96e-5	0.0023819	0.0023819	0.530835	5	0.454545	hsa-miR-16-5p; hsa-miR-93-5p; hsa-miR-9-5p; hsa-miR-221-3p; hsa-miR-100-5p
Annotations derived over miRTarBase (Gene Ontology)	osteoclast differentiation GO0030316	over-represented	8.14e-5	0.0023819	0.0023819	2.02186	8	0.727273	hsa-miR-16-5p; hsa-miR-7-5p; hsa-miR-152-3p; hsa-miR-93-5p; hsa-miR-9-5p; hsa-miR-140-5p; hsa-miR-222-3p; hsa-miR-100-5p
Annotations derived over miRTarBase (Gene Ontology)	protein tyrosine kinase binding GO1990782	over-represented	8.29e-5	0.0023819	0.0023819	2.82592	9	0.818182	hsa-miR-16-5p; hsa-miR-7-5p; hsa-miR-152-3p; hsa-miR-204-5p; hsa-miR-93-5p; hsa-miR-9-5p; hsa-miR-140-5p; hsa-miR-222-3p; hsa-miR-100-5p
Annotations derived over miRTarBase (Gene Ontology)	regulation of D-erythro-sphingosine kinase activity GO1900022	over-represented	7.98e-5	0.0023819	0.0023819	0.261514	4	0.363636	hsa-miR-16-5p; hsa-miR-93-5p; hsa-miR-221-3p; hsa-miR-100-5p
Annotations derived over miRTarBase (Gene Ontology)	regulation of JNK cascade GO0046328	over-represented	8.27e-5	0.0023819	0.0023819	2.02576	8	0.727273	hsa-miR-16-5p; hsa-miR-7-5p; hsa-miR-152-3p; hsa-miR-93-5p; hsa-miR-9-5p; hsa-miR-140-5p; hsa-miR-221-3p; hsa-miR-100-5p
Annotations derived over miRTarBase (Gene Ontology)	retina vasculature development in camera-type eye GO0061298	over-represented	8.17e-5	0.0023819	0.0023819	0.909446	6	0.545455	hsa-miR-7-5p; hsa-miR-93-5p; hsa-miR-9-5p; hsa-miR-140-5p; hsa-miR-221-3p; hsa-miR-100-5p
Annotations derived over miRTarBase (Gene Ontology)	transcription initiation-coupled chromatin remodeling GO0045815	over-represented	8.19e-5	0.0023819	0.0023819	2.82201	9	0.818182	hsa-miR-16-5p; hsa-miR-7-5p; hsa-miR-204-5p; hsa-miR-93-5p; hsa-miR-9-5p; hsa-miR-140-5p; hsa-miR-221-3p; hsa-miR-222-3p; hsa-miR-100-5p
Annotations derived over miRTarBase (Gene Ontology)	type II interferon-mediated signaling pathway GO0060333	over-represented	8.25e-5	0.0023819	0.0023819	0.534738	5	0.454545	hsa-miR-16-5p; hsa-miR-204-5p; hsa-miR-93-5p; hsa-miR-9-5p; hsa-miR-140-5p
Annotations derived over miRTarBase (Gene Ontology)	channel inhibitor activity GO0016248	over-represented	8.46e-5	0.0024111	0.0024111	0.265418	4	0.363636	hsa-miR-16-5p; hsa-miR-7-5p; hsa-miR-204-5p; hsa-miR-9-5p
Annotations derived over miRTarBase (Gene Ontology)	negative regulation of cellular pH reduction GO0032848	over-represented	8.46e-5	0.0024111	0.0024111	0.265418	4	0.363636	hsa-miR-16-5p; hsa-miR-7-5p; hsa-miR-204-5p; hsa-miR-9-5p
Annotations derived over miRTarBase (Gene Ontology)	negative regulation of epithelial cell migration GO0010633	over-represented	8.58e-5	0.0024232	0.0024232	0.917252	6	0.545455	hsa-miR-7-5p; hsa-miR-204-5p; hsa-miR-93-5p; hsa-miR-9-5p; hsa-miR-221-3p; hsa-miR-100-5p
Annotations derived over miRTarBase (Gene Ontology)	negative regulation of gluconeogenesis GO0045721	over-represented	8.58e-5	0.0024232	0.0024232	0.917252	6	0.545455	hsa-miR-16-5p; hsa-miR-152-3p; hsa-miR-93-5p; hsa-miR-9-5p; hsa-miR-140-5p; hsa-miR-100-5p
Annotations derived over miRTarBase (Gene Ontology)	positive regulation of autophagosome assembly GO2000786	over-represented	8.55e-5	0.0024232	0.0024232	1.40906	7	0.636364	hsa-miR-16-5p; hsa-miR-7-5p; hsa-miR-93-5p; hsa-miR-9-5p; hsa-miR-221-3p; hsa-miR-222-3p; hsa-miR-100-5p
Annotations derived over miRTarBase (Gene Ontology)	Golgi cisterna GO0031985	over-represented	8.79e-5	0.0024757	0.0024757	0.921155	6	0.545455	hsa-miR-16-5p; hsa-miR-7-5p; hsa-miR-152-3p; hsa-miR-93-5p; hsa-miR-9-5p; hsa-miR-140-5p
Annotations derived over miRTarBase (Gene Ontology)	phagocytic vesicle GO0045335	over-represented	8.91e-5	0.0025038	0.0025038	2.84934	9	0.818182	hsa-miR-16-5p; hsa-miR-7-5p; hsa-miR-152-3p; hsa-miR-204-5p; hsa-miR-93-5p; hsa-miR-9-5p; hsa-miR-221-3p; hsa-miR-222-3p; hsa-miR-100-5p
Annotations derived over miRTarBase (Gene Ontology)	BAD-BCL-2 complex GO0097138	over-represented	8.96e-5	0.0025041	0.0025041	0.269321	4	0.363636	hsa-miR-16-5p; hsa-miR-7-5p; hsa-miR-204-5p; hsa-miR-9-5p
Annotations derived over miRTarBase (Gene Ontology)	negative regulation of vitamin D biosynthetic process GO0010957	over-represented	8.96e-5	0.0025041	0.0025041	0.269321	4	0.363636	hsa-miR-16-5p; hsa-miR-7-5p; hsa-miR-204-5p; hsa-miR-9-5p
Annotations derived over miRTarBase (Gene Ontology)	male gonad development GO0008584	over-represented	9.02e-5	0.0025083	0.0025083	2.85324	9	0.818182	hsa-miR-16-5p; hsa-miR-7-5p; hsa-miR-152-3p; hsa-miR-204-5p; hsa-miR-93-5p; hsa-miR-9-5p; hsa-miR-140-5p; hsa-miR-221-3p; hsa-miR-222-3p
Annotations derived over miRTarBase (Gene Ontology)	protein acetylation GO0006473	over-represented	9.03e-5	0.0025083	0.0025083	1.42077	7	0.636364	hsa-miR-16-5p; hsa-miR-152-3p; hsa-miR-93-5p; hsa-miR-9-5p; hsa-miR-140-5p; hsa-miR-222-3p; hsa-miR-100-5p
Annotations derived over miRTarBase (Gene Ontology)	cornified envelope GO0001533	over-represented	9.44e-5	0.0025225	0.0025225	0.932865	6	0.545455	hsa-miR-16-5p; hsa-miR-7-5p; hsa-miR-93-5p; hsa-miR-9-5p; hsa-miR-221-3p; hsa-miR-222-3p
Annotations derived over miRTarBase (Gene Ontology)	histidine-tRNA ligase activity GO0004821	over-represented	9.42e-5	0.0025225	0.0025225	0.09758	3	0.272727	hsa-miR-16-5p; hsa-miR-204-5p; hsa-miR-93-5p
Annotations derived over miRTarBase (Gene Ontology)	histidyl-tRNA aminoacylation GO0006427	over-represented	9.42e-5	0.0025225	0.0025225	0.09758	3	0.272727	hsa-miR-16-5p; hsa-miR-204-5p; hsa-miR-93-5p
Annotations derived over miRTarBase (Gene Ontology)	meiosis I GO0007127	over-represented	9.48e-5	0.0025225	0.0025225	0.550351	5	0.454545	hsa-miR-93-5p; hsa-miR-9-5p; hsa-miR-140-5p; hsa-miR-221-3p; hsa-miR-222-3p
Annotations derived over miRTarBase (Gene Ontology)	positive regulation of macrophage derived foam cell differentiation GO0010744	over-represented	9.48e-5	0.0025225	0.0025225	0.550351	5	0.454545	hsa-miR-16-5p; hsa-miR-7-5p; hsa-miR-152-3p; hsa-miR-93-5p; hsa-miR-9-5p
Annotations derived over miRTarBase (Gene Ontology)	positive regulation of pinocytosis GO0048549	over-represented	9.16e-5	0.0025225	0.0025225	0.546448	5	0.454545	hsa-miR-16-5p; hsa-miR-7-5p; hsa-miR-204-5p; hsa-miR-93-5p; hsa-miR-9-5p
Annotations derived over miRTarBase (Gene Ontology)	positive regulation of protein metabolic process GO0051247	over-represented	9.42e-5	0.0025225	0.0025225	2.06089	8	0.727273	hsa-miR-16-5p; hsa-miR-7-5p; hsa-miR-152-3p; hsa-miR-93-5p; hsa-miR-9-5p; hsa-miR-221-3p; hsa-miR-222-3p; hsa-miR-100-5p
Annotations derived over miRTarBase (Gene Ontology)	positive regulation of sprouting angiogenesis GO1903672	over-represented	9.15e-5	0.0025225	0.0025225	2.05308	8	0.727273	hsa-miR-16-5p; hsa-miR-7-5p; hsa-miR-152-3p; hsa-miR-93-5p; hsa-miR-9-5p; hsa-miR-140-5p; hsa-miR-221-3p; hsa-miR-222-3p
Annotations derived over miRTarBase (Gene Ontology)	pre-miRNA binding GO0070883	over-represented	9.22e-5	0.0025225	0.0025225	0.928962	6	0.545455	hsa-miR-16-5p; hsa-miR-152-3p; hsa-miR-93-5p; hsa-miR-9-5p; hsa-miR-221-3p; hsa-miR-222-3p
Annotations derived over miRTarBase (Gene Ontology)	regulation of NK T cell differentiation GO0051136	over-represented	9.42e-5	0.0025225	0.0025225	0.09758	3	0.272727	hsa-miR-9-5p; hsa-miR-140-5p; hsa-miR-222-3p
Annotations derived over miRTarBase (Gene Ontology)	regulation of bile acid biosynthetic process GO0070857	over-represented	9.49e-5	0.0025225	0.0025225	0.273224	4	0.363636	hsa-miR-16-5p; hsa-miR-204-5p; hsa-miR-9-5p; hsa-miR-221-3p
Annotations derived over miRTarBase (Gene Ontology)	regulation of extrathymic T cell differentiation GO0033082	over-represented	9.42e-5	0.0025225	0.0025225	0.09758	3	0.272727	hsa-miR-9-5p; hsa-miR-140-5p; hsa-miR-222-3p
Annotations derived over miRTarBase (Gene Ontology)	regulation of interleukin-1 beta production GO0032651	over-represented	9.16e-5	0.0025225	0.0025225	0.546448	5	0.454545	hsa-miR-152-3p; hsa-miR-93-5p; hsa-miR-9-5p; hsa-miR-140-5p; hsa-miR-100-5p
Annotations derived over miRTarBase (Gene Ontology)	regulation of natural killer cell differentiation GO0032823	over-represented	9.42e-5	0.0025225	0.0025225	0.09758	3	0.272727	hsa-miR-9-5p; hsa-miR-140-5p; hsa-miR-222-3p
Annotations derived over miRTarBase (Gene Ontology)	ventricular septum morphogenesis GO0060412	over-represented	9.35e-5	0.0025225	0.0025225	2.86495	9	0.818182	hsa-miR-16-5p; hsa-miR-7-5p; hsa-miR-204-5p; hsa-miR-93-5p; hsa-miR-9-5p; hsa-miR-140-5p; hsa-miR-221-3p; hsa-miR-222-3p; hsa-miR-100-5p
Annotations derived over miRTarBase (Gene Ontology)	vitamin binding GO0019842	over-represented	9.22e-5	0.0025225	0.0025225	0.928962	6	0.545455	hsa-miR-7-5p; hsa-miR-93-5p; hsa-miR-140-5p; hsa-miR-221-3p; hsa-miR-222-3p; hsa-miR-100-5p
Annotations derived over miRTarBase (Gene Ontology)	polyG binding GO0034046	over-represented	9.53e-5	0.0025279	0.0025279	1.43247	7	0.636364	hsa-miR-16-5p; hsa-miR-7-5p; hsa-miR-152-3p; hsa-miR-204-5p; hsa-miR-93-5p; hsa-miR-221-3p; hsa-miR-222-3p
Annotations derived over miRTarBase (Gene Ontology)	positive regulation of interleukin-1 beta production GO0032731	over-represented	9.57e-5	0.0025305	0.0025305	2.87276	9	0.818182	hsa-miR-16-5p; hsa-miR-7-5p; hsa-miR-152-3p; hsa-miR-204-5p; hsa-miR-93-5p; hsa-miR-9-5p; hsa-miR-221-3p; hsa-miR-222-3p; hsa-miR-100-5p
Annotations derived over miRTarBase (Gene Ontology)	anoikis GO0043276	over-represented	9.67e-5	0.0025376	0.0025376	0.936768	6	0.545455	hsa-miR-16-5p; hsa-miR-7-5p; hsa-miR-93-5p; hsa-miR-221-3p; hsa-miR-222-3p; hsa-miR-100-5p
Annotations derived over miRTarBase (Gene Ontology)	heterochromatin organization GO0070828	over-represented	9.67e-5	0.0025376	0.0025376	0.936768	6	0.545455	hsa-miR-16-5p; hsa-miR-7-5p; hsa-miR-152-3p; hsa-miR-204-5p; hsa-miR-93-5p; hsa-miR-221-3p
Annotations derived over miRTarBase (Gene Ontology)	positive regulation of intrinsic apoptotic signaling pathway by p53 class mediator GO1902255	over-represented	9.67e-5	0.0025376	0.0025376	0.936768	6	0.545455	hsa-miR-16-5p; hsa-miR-7-5p; hsa-miR-93-5p; hsa-miR-221-3p; hsa-miR-222-3p; hsa-miR-100-5p
Annotations derived over miRTarBase (Gene Ontology)	neuron apoptotic process GO0051402	over-represented	9.71e-5	0.0025399	0.0025399	1.43638	7	0.636364	hsa-miR-16-5p; hsa-miR-7-5p; hsa-miR-204-5p; hsa-miR-93-5p; hsa-miR-9-5p; hsa-miR-221-3p; hsa-miR-222-3p
Annotations derived over miRTarBase (Gene Ontology)	endoderm development GO0007492	over-represented	9.81e-5	0.0025604	0.0025604	0.554254	5	0.454545	hsa-miR-16-5p; hsa-miR-7-5p; hsa-miR-93-5p; hsa-miR-140-5p; hsa-miR-221-3p
Annotations derived over miRTarBase (Gene Ontology)	RNA polymerase II transcription repressor complex GO0090571	over-represented	9.91e-5	0.0025781	0.0025781	0.940671	6	0.545455	hsa-miR-16-5p; hsa-miR-7-5p; hsa-miR-93-5p; hsa-miR-9-5p; hsa-miR-221-3p; hsa-miR-222-3p
Annotations derived over miRTarBase (Gene Ontology)	MHC class I peptide loading complex GO0042824	over-represented	1.01e-4	0.0026142	0.0026142	0.944575	6	0.545455	hsa-miR-16-5p; hsa-miR-7-5p; hsa-miR-152-3p; hsa-miR-93-5p; hsa-miR-9-5p; hsa-miR-100-5p
Annotations derived over miRTarBase (Gene Ontology)	NURF complex GO0016589	over-represented	1.01e-4	0.0026142	0.0026142	0.944575	6	0.545455	hsa-miR-204-5p; hsa-miR-93-5p; hsa-miR-9-5p; hsa-miR-221-3p; hsa-miR-222-3p; hsa-miR-100-5p
Annotations derived over miRTarBase (Gene Ontology)	protein antigen binding GO1990405	over-represented	1.02e-4	0.0026142	0.0026142	0.558158	5	0.454545	hsa-miR-16-5p; hsa-miR-93-5p; hsa-miR-9-5p; hsa-miR-140-5p; hsa-miR-222-3p
Annotations derived over miRTarBase (Gene Ontology)	regulation of cell differentiation GO0045595	over-represented	1.01e-4	0.0026142	0.0026142	2.89227	9	0.818182	hsa-miR-16-5p; hsa-miR-7-5p; hsa-miR-152-3p; hsa-miR-204-5p; hsa-miR-93-5p; hsa-miR-9-5p; hsa-miR-140-5p; hsa-miR-221-3p; hsa-miR-222-3p
Annotations derived over miRTarBase (Gene Ontology)	negative regulation of focal adhesion assembly GO0051895	over-represented	1.03e-4	0.0026244	0.0026244	2.08431	8	0.727273	hsa-miR-16-5p; hsa-miR-7-5p; hsa-miR-152-3p; hsa-miR-204-5p; hsa-miR-93-5p; hsa-miR-9-5p; hsa-miR-221-3p; hsa-miR-222-3p
Annotations derived over miRTarBase (Gene Ontology)	nuclear localization sequence binding GO0008139	over-represented	1.03e-4	0.0026244	0.0026244	2.89617	9	0.818182	hsa-miR-16-5p; hsa-miR-7-5p; hsa-miR-152-3p; hsa-miR-93-5p; hsa-miR-9-5p; hsa-miR-140-5p; hsa-miR-221-3p; hsa-miR-222-3p; hsa-miR-100-5p
Annotations derived over miRTarBase (Gene Ontology)	positive regulation of phosphatidylinositol 3-kinase signaling GO0014068	over-represented	1.02e-4	0.0026244	0.0026244	4.00078	10	0.909091	hsa-miR-16-5p; hsa-miR-7-5p; hsa-miR-152-3p; hsa-miR-204-5p; hsa-miR-93-5p; hsa-miR-9-5p; hsa-miR-140-5p; hsa-miR-221-3p; hsa-miR-222-3p; hsa-miR-100-5p
Annotations derived over miRTarBase (Gene Ontology)	bundle of His cell-Purkinje myocyte adhesion involved in cell communication GO0086073	over-represented	1.06e-4	0.0026484	0.0026483	0.28103	4	0.363636	hsa-miR-16-5p; hsa-miR-7-5p; hsa-miR-9-5p; hsa-miR-222-3p
Annotations derived over miRTarBase (Gene Ontology)	cellular response to UV-A GO0071492	over-represented	1.05e-4	0.0026484	0.0026483	0.562061	5	0.454545	hsa-miR-204-5p; hsa-miR-93-5p; hsa-miR-9-5p; hsa-miR-221-3p; hsa-miR-222-3p
Annotations derived over miRTarBase (Gene Ontology)	cyclic nucleotide transport GO0070729	over-represented	1.06e-4	0.0026484	0.0026483	0.101483	3	0.272727	hsa-miR-16-5p; hsa-miR-7-5p; hsa-miR-9-5p
Annotations derived over miRTarBase (Gene Ontology)	embryonic forelimb morphogenesis GO0035115	over-represented	1.05e-4	0.0026484	0.0026483	0.562061	5	0.454545	hsa-miR-16-5p; hsa-miR-204-5p; hsa-miR-93-5p; hsa-miR-221-3p; hsa-miR-222-3p
Annotations derived over miRTarBase (Gene Ontology)	lung alveolus development GO0048286	over-represented	1.05e-4	0.0026484	0.0026483	0.562061	5	0.454545	hsa-miR-7-5p; hsa-miR-93-5p; hsa-miR-9-5p; hsa-miR-221-3p; hsa-miR-100-5p
Annotations derived over miRTarBase (Gene Ontology)	macroautophagy GO0016236	over-represented	1.05e-4	0.0026484	0.0026483	4.01249	10	0.909091	hsa-miR-16-5p; hsa-miR-7-5p; hsa-miR-152-3p; hsa-miR-204-5p; hsa-miR-93-5p; hsa-miR-9-5p; hsa-miR-140-5p; hsa-miR-221-3p; hsa-miR-222-3p; hsa-miR-100-5p
Annotations derived over miRTarBase (Gene Ontology)	negative regulation of Schwann cell migration GO1900148	over-represented	1.06e-4	0.0026484	0.0026483	0.28103	4	0.363636	hsa-miR-93-5p; hsa-miR-9-5p; hsa-miR-221-3p; hsa-miR-222-3p
Annotations derived over miRTarBase (Gene Ontology)	negative regulation of Schwann cell proliferation involved in axon regeneration GO1905045	over-represented	1.06e-4	0.0026484	0.0026483	0.28103	4	0.363636	hsa-miR-93-5p; hsa-miR-9-5p; hsa-miR-221-3p; hsa-miR-222-3p
Annotations derived over miRTarBase (Gene Ontology)	positive regulation of aspartic-type endopeptidase activity involved in amyloid precursor protein catabolic process GO1902961	over-represented	1.06e-4	0.0026484	0.0026483	0.952381	6	0.545455	hsa-miR-16-5p; hsa-miR-204-5p; hsa-miR-93-5p; hsa-miR-9-5p; hsa-miR-221-3p; hsa-miR-222-3p
Annotations derived over miRTarBase (Gene Ontology)	sphingolipid translocation GO0099039	over-represented	1.06e-4	0.0026484	0.0026483	0.101483	3	0.272727	hsa-miR-16-5p; hsa-miR-7-5p; hsa-miR-9-5p
Annotations derived over miRTarBase (Gene Ontology)	Bcl-2 family protein complex GO0097136	over-represented	1.09e-4	0.0026839	0.0026839	2.09992	8	0.727273	hsa-miR-16-5p; hsa-miR-7-5p; hsa-miR-204-5p; hsa-miR-93-5p; hsa-miR-9-5p; hsa-miR-140-5p; hsa-miR-221-3p; hsa-miR-222-3p
Annotations derived over miRTarBase (Gene Ontology)	cytokine binding GO0019955	over-represented	1.09e-4	0.0026839	0.0026839	2.09992	8	0.727273	hsa-miR-16-5p; hsa-miR-7-5p; hsa-miR-152-3p; hsa-miR-204-5p; hsa-miR-93-5p; hsa-miR-9-5p; hsa-miR-221-3p; hsa-miR-222-3p
Annotations derived over miRTarBase (Gene Ontology)	internal peptidyl-lysine acetylation GO0018393	over-represented	1.09e-4	0.0026839	0.0026839	0.565964	5	0.454545	hsa-miR-16-5p; hsa-miR-93-5p; hsa-miR-9-5p; hsa-miR-140-5p; hsa-miR-222-3p
Annotations derived over miRTarBase (Gene Ontology)	nitric-oxide synthase binding GO0050998	over-represented	1.09e-4	0.0026839	0.0026839	0.956284	6	0.545455	hsa-miR-16-5p; hsa-miR-7-5p; hsa-miR-93-5p; hsa-miR-221-3p; hsa-miR-222-3p; hsa-miR-100-5p
Annotations derived over miRTarBase (Gene Ontology)	protein-DNA complex GO0032993	over-represented	1.10e-4	0.0027097	0.0027097	2.91959	9	0.818182	hsa-miR-16-5p; hsa-miR-7-5p; hsa-miR-204-5p; hsa-miR-93-5p; hsa-miR-9-5p; hsa-miR-140-5p; hsa-miR-221-3p; hsa-miR-222-3p; hsa-miR-100-5p
Annotations derived over miRTarBase (Gene Ontology)	interleukin-9-mediated signaling pathway GO0038113	over-represented	1.12e-4	0.0027398	0.0027398	0.569867	5	0.454545	hsa-miR-93-5p; hsa-miR-9-5p; hsa-miR-140-5p; hsa-miR-221-3p; hsa-miR-222-3p
Annotations derived over miRTarBase (Gene Ontology)	parkin-mediated stimulation of mitophagy in response to mitochondrial depolarization GO0061734	over-represented	1.12e-4	0.0027398	0.0027398	0.284934	4	0.363636	hsa-miR-16-5p; hsa-miR-93-5p; hsa-miR-9-5p; hsa-miR-221-3p
Annotations derived over miRTarBase (Gene Ontology)	positive regulation of homotypic cell-cell adhesion GO0034112	over-represented	1.12e-4	0.0027398	0.0027398	0.284934	4	0.363636	hsa-miR-16-5p; hsa-miR-204-5p; hsa-miR-93-5p; hsa-miR-9-5p
Annotations derived over miRTarBase (Gene Ontology)	branching involved in ureteric bud morphogenesis GO0001658	over-represented	1.13e-4	0.0027607	0.0027607	2.11163	8	0.727273	hsa-miR-16-5p; hsa-miR-7-5p; hsa-miR-152-3p; hsa-miR-204-5p; hsa-miR-93-5p; hsa-miR-9-5p; hsa-miR-140-5p; hsa-miR-222-3p
Annotations derived over miRTarBase (Gene Ontology)	regulation of meiotic cell cycle GO0051445	over-represented	1.14e-4	0.002763	0.002763	0.964091	6	0.545455	hsa-miR-16-5p; hsa-miR-204-5p; hsa-miR-93-5p; hsa-miR-221-3p; hsa-miR-222-3p; hsa-miR-100-5p
Annotations derived over miRTarBase (Gene Ontology)	regulation of protein localization to plasma membrane GO1903076	over-represented	1.14e-4	0.002763	0.002763	1.47151	7	0.636364	hsa-miR-16-5p; hsa-miR-7-5p; hsa-miR-93-5p; hsa-miR-9-5p; hsa-miR-221-3p; hsa-miR-222-3p; hsa-miR-100-5p
Annotations derived over miRTarBase (Gene Ontology)	collagen binding GO0005518	over-represented	1.15e-4	0.0027897	0.0027897	2.93521	9	0.818182	hsa-miR-16-5p; hsa-miR-7-5p; hsa-miR-204-5p; hsa-miR-93-5p; hsa-miR-9-5p; hsa-miR-140-5p; hsa-miR-221-3p; hsa-miR-222-3p; hsa-miR-100-5p
Annotations derived over miRTarBase (Gene Ontology)	DNA cytosine-5--methyltransferase activity GO0003886	over-represented	1.18e-4	0.0027944	0.0027944	0.288837	4	0.363636	hsa-miR-152-3p; hsa-miR-93-5p; hsa-miR-140-5p; hsa-miR-100-5p
Annotations derived over miRTarBase (Gene Ontology)	DNA topoisomerase binding GO0044547	over-represented	1.20e-4	0.0027944	0.0027944	0.577674	5	0.454545	hsa-miR-16-5p; hsa-miR-7-5p; hsa-miR-93-5p; hsa-miR-9-5p; hsa-miR-221-3p
Annotations derived over miRTarBase (Gene Ontology)	I-kappaBNF-kappaB complex GO0033256	over-represented	1.19e-4	0.0027944	0.0027944	0.105386	3	0.272727	hsa-miR-16-5p; hsa-miR-93-5p; hsa-miR-9-5p
Annotations derived over miRTarBase (Gene Ontology)	adhesion of symbiont to host GO0044406	over-represented	1.18e-4	0.0027944	0.0027944	0.288837	4	0.363636	hsa-miR-16-5p; hsa-miR-93-5p; hsa-miR-221-3p; hsa-miR-222-3p
Annotations derived over miRTarBase (Gene Ontology)	coenzyme A metabolic process GO0015936	over-represented	1.19e-4	0.0027944	0.0027944	0.105386	3	0.272727	hsa-miR-93-5p; hsa-miR-9-5p; hsa-miR-221-3p
Annotations derived over miRTarBase (Gene Ontology)	dendrite extension GO0097484	over-represented	1.18e-4	0.0027944	0.0027944	0.288837	4	0.363636	hsa-miR-16-5p; hsa-miR-7-5p; hsa-miR-93-5p; hsa-miR-222-3p
Annotations derived over miRTarBase (Gene Ontology)	extracellular matrix organization GO0030198	over-represented	1.20e-4	0.0027944	0.0027944	4.06323	10	0.909091	hsa-miR-16-5p; hsa-miR-7-5p; hsa-miR-152-3p; hsa-miR-204-5p; hsa-miR-93-5p; hsa-miR-9-5p; hsa-miR-140-5p; hsa-miR-221-3p; hsa-miR-222-3p; hsa-miR-100-5p
Annotations derived over miRTarBase (Gene Ontology)	negative regulation of vascular associated smooth muscle contraction GO1904694	over-represented	1.19e-4	0.0027944	0.0027944	0.105386	3	0.272727	hsa-miR-16-5p; hsa-miR-7-5p; hsa-miR-222-3p
Annotations derived over miRTarBase (Gene Ontology)	neural crest cell development GO0014032	over-represented	1.19e-4	0.0027944	0.0027944	0.971897	6	0.545455	hsa-miR-7-5p; hsa-miR-204-5p; hsa-miR-9-5p; hsa-miR-221-3p; hsa-miR-222-3p; hsa-miR-100-5p
Annotations derived over miRTarBase (Gene Ontology)	organic anion transport GO0015711	over-represented	1.16e-4	0.0027944	0.0027944	0.57377	5	0.454545	hsa-miR-16-5p; hsa-miR-204-5p; hsa-miR-93-5p; hsa-miR-9-5p; hsa-miR-222-3p
Annotations derived over miRTarBase (Gene Ontology)	pigment granule aggregation in cell center GO0051877	over-represented	1.19e-4	0.0027944	0.0027944	0.105386	3	0.272727	hsa-miR-204-5p; hsa-miR-221-3p; hsa-miR-222-3p
Annotations derived over miRTarBase (Gene Ontology)	pigmentation GO0043473	over-represented	1.20e-4	0.0027944	0.0027944	0.577674	5	0.454545	hsa-miR-204-5p; hsa-miR-93-5p; hsa-miR-9-5p; hsa-miR-221-3p; hsa-miR-222-3p
Annotations derived over miRTarBase (Gene Ontology)	platelet aggregation GO0070527	over-represented	1.18e-4	0.0027944	0.0027944	2.94301	9	0.818182	hsa-miR-16-5p; hsa-miR-7-5p; hsa-miR-204-5p; hsa-miR-93-5p; hsa-miR-9-5p; hsa-miR-140-5p; hsa-miR-221-3p; hsa-miR-222-3p; hsa-miR-100-5p
Annotations derived over miRTarBase (Gene Ontology)	positive regulation of peptidyl-serine phosphorylation GO0033138	over-represented	1.16e-4	0.0027944	0.0027944	4.05152	10	0.909091	hsa-miR-16-5p; hsa-miR-7-5p; hsa-miR-152-3p; hsa-miR-204-5p; hsa-miR-93-5p; hsa-miR-9-5p; hsa-miR-140-5p; hsa-miR-221-3p; hsa-miR-222-3p; hsa-miR-100-5p
Annotations derived over miRTarBase (Gene Ontology)	positive regulation of telomerase RNA localization to Cajal body GO1904874	over-represented	1.20e-4	0.0027944	0.0027944	0.577674	5	0.454545	hsa-miR-16-5p; hsa-miR-152-3p; hsa-miR-93-5p; hsa-miR-221-3p; hsa-miR-100-5p
Annotations derived over miRTarBase (Gene Ontology)	microtubule depolymerization GO0007019	over-represented	1.22e-4	0.0028292	0.0028292	0.9758	6	0.545455	hsa-miR-16-5p; hsa-miR-7-5p; hsa-miR-152-3p; hsa-miR-9-5p; hsa-miR-221-3p; hsa-miR-222-3p
Annotations derived over miRTarBase (Gene Ontology)	positive regulation of histone methylation GO0031062	over-represented	1.22e-4	0.0028292	0.0028292	0.9758	6	0.545455	hsa-miR-16-5p; hsa-miR-204-5p; hsa-miR-93-5p; hsa-miR-9-5p; hsa-miR-221-3p; hsa-miR-100-5p
Annotations derived over miRTarBase (Gene Ontology)	retina homeostasis GO0001895	over-represented	1.22e-4	0.0028292	0.0028292	1.48712	7	0.636364	hsa-miR-16-5p; hsa-miR-7-5p; hsa-miR-93-5p; hsa-miR-9-5p; hsa-miR-221-3p; hsa-miR-222-3p; hsa-miR-100-5p
Annotations derived over miRTarBase (Gene Ontology)	1-phosphatidylinositol 4-kinase activity GO0004430	over-represented	1.25e-4	0.0028455	0.0028455	0.29274	4	0.363636	hsa-miR-16-5p; hsa-miR-204-5p; hsa-miR-93-5p; hsa-miR-9-5p
Annotations derived over miRTarBase (Gene Ontology)	detection of bacterium GO0016045	over-represented	1.24e-4	0.0028455	0.0028455	0.581577	5	0.454545	hsa-miR-16-5p; hsa-miR-152-3p; hsa-miR-204-5p; hsa-miR-9-5p; hsa-miR-221-3p
Annotations derived over miRTarBase (Gene Ontology)	eukaryotic translation elongation factor 1 complex GO0005853	over-represented	1.25e-4	0.0028455	0.0028455	0.29274	4	0.363636	hsa-miR-16-5p; hsa-miR-93-5p; hsa-miR-221-3p; hsa-miR-100-5p
Annotations derived over miRTarBase (Gene Ontology)	intraciliary transport involved in cilium assembly GO0035735	over-represented	1.25e-4	0.0028455	0.0028455	0.29274	4	0.363636	hsa-miR-16-5p; hsa-miR-93-5p; hsa-miR-221-3p; hsa-miR-222-3p
Annotations derived over miRTarBase (Gene Ontology)	positive regulation of extrinsic apoptotic signaling pathway GO2001238	over-represented	1.24e-4	0.0028455	0.0028455	1.49102	7	0.636364	hsa-miR-16-5p; hsa-miR-7-5p; hsa-miR-204-5p; hsa-miR-93-5p; hsa-miR-221-3p; hsa-miR-222-3p; hsa-miR-100-5p
Annotations derived over miRTarBase (Gene Ontology)	ribonuclease III activity GO0004525	over-represented	1.24e-4	0.0028455	0.0028455	0.581577	5	0.454545	hsa-miR-16-5p; hsa-miR-152-3p; hsa-miR-9-5p; hsa-miR-221-3p; hsa-miR-222-3p
Annotations derived over miRTarBase (Gene Ontology)	cellular response to epidermal growth factor stimulus GO0071364	over-represented	1.25e-4	0.0028494	0.0028494	2.96253	9	0.818182	hsa-miR-16-5p; hsa-miR-7-5p; hsa-miR-204-5p; hsa-miR-93-5p; hsa-miR-9-5p; hsa-miR-140-5p; hsa-miR-221-3p; hsa-miR-222-3p; hsa-miR-100-5p
Annotations derived over miRTarBase (Gene Ontology)	response to estrogen GO0043627	over-represented	1.27e-4	0.0028802	0.0028802	2.14286	8	0.727273	hsa-miR-16-5p; hsa-miR-7-5p; hsa-miR-93-5p; hsa-miR-9-5p; hsa-miR-140-5p; hsa-miR-221-3p; hsa-miR-222-3p; hsa-miR-100-5p
Annotations derived over miRTarBase (Gene Ontology)	maintenance of lens transparency GO0036438	over-represented	1.28e-4	0.0028857	0.0028857	0.58548	5	0.454545	hsa-miR-16-5p; hsa-miR-204-5p; hsa-miR-93-5p; hsa-miR-9-5p; hsa-miR-140-5p
Annotations derived over miRTarBase (Gene Ontology)	positive regulation of TRAIL-activated apoptotic signaling pathway GO1903984	over-represented	1.28e-4	0.0028857	0.0028857	0.58548	5	0.454545	hsa-miR-16-5p; hsa-miR-152-3p; hsa-miR-93-5p; hsa-miR-221-3p; hsa-miR-222-3p
Annotations derived over miRTarBase (Gene Ontology)	transepithelial transport GO0070633	over-represented	1.28e-4	0.0028857	0.0028857	0.58548	5	0.454545	hsa-miR-16-5p; hsa-miR-7-5p; hsa-miR-204-5p; hsa-miR-9-5p; hsa-miR-222-3p
Annotations derived over miRTarBase (Gene Ontology)	spindle midzone GO0051233	over-represented	1.28e-4	0.0028936	0.0028936	2.14676	8	0.727273	hsa-miR-16-5p; hsa-miR-7-5p; hsa-miR-152-3p; hsa-miR-204-5p; hsa-miR-93-5p; hsa-miR-9-5p; hsa-miR-221-3p; hsa-miR-100-5p
Annotations derived over miRTarBase (Gene Ontology)	anteriorposterior pattern specification GO0009952	over-represented	1.29e-4	0.0029019	0.0029019	2.97424	9	0.818182	hsa-miR-16-5p; hsa-miR-7-5p; hsa-miR-204-5p; hsa-miR-93-5p; hsa-miR-9-5p; hsa-miR-140-5p; hsa-miR-221-3p; hsa-miR-222-3p; hsa-miR-100-5p
Annotations derived over miRTarBase (Gene Ontology)	cell leading edge GO0031252	over-represented	1.29e-4	0.0029019	0.0029019	2.97424	9	0.818182	hsa-miR-16-5p; hsa-miR-7-5p; hsa-miR-152-3p; hsa-miR-204-5p; hsa-miR-93-5p; hsa-miR-9-5p; hsa-miR-140-5p; hsa-miR-222-3p; hsa-miR-100-5p
Annotations derived over miRTarBase (Gene Ontology)	miRNA-mediated gene silencing GO0035195	over-represented	1.30e-4	0.0029138	0.0029138	2.15066	8	0.727273	hsa-miR-16-5p; hsa-miR-7-5p; hsa-miR-152-3p; hsa-miR-93-5p; hsa-miR-9-5p; hsa-miR-221-3p; hsa-miR-222-3p; hsa-miR-100-5p
Annotations derived over miRTarBase (Gene Ontology)	cytokine receptor binding GO0005126	over-represented	1.31e-4	0.002917	0.002917	0.296643	4	0.363636	hsa-miR-16-5p; hsa-miR-204-5p; hsa-miR-93-5p; hsa-miR-9-5p
Annotations derived over miRTarBase (Gene Ontology)	regulation of plasminogen activation GO0010755	over-represented	1.31e-4	0.002917	0.002917	0.296643	4	0.363636	hsa-miR-16-5p; hsa-miR-204-5p; hsa-miR-9-5p; hsa-miR-221-3p
Annotations derived over miRTarBase (Gene Ontology)	xenobiotic transport across blood-brain barrier GO1990962	over-represented	1.31e-4	0.002917	0.002917	0.296643	4	0.363636	hsa-miR-16-5p; hsa-miR-7-5p; hsa-miR-9-5p; hsa-miR-222-3p
Annotations derived over miRTarBase (Gene Ontology)	phosphatidylinositol biosynthetic process GO0006661	over-represented	1.32e-4	0.0029288	0.0029288	2.98205	9	0.818182	hsa-miR-16-5p; hsa-miR-152-3p; hsa-miR-204-5p; hsa-miR-93-5p; hsa-miR-9-5p; hsa-miR-140-5p; hsa-miR-221-3p; hsa-miR-222-3p; hsa-miR-100-5p
Annotations derived over miRTarBase (Gene Ontology)	ribonucleoprotein complex binding GO0043021	over-represented	1.32e-4	0.0029288	0.0029288	2.98205	9	0.818182	hsa-miR-16-5p; hsa-miR-7-5p; hsa-miR-152-3p; hsa-miR-204-5p; hsa-miR-93-5p; hsa-miR-9-5p; hsa-miR-221-3p; hsa-miR-222-3p; hsa-miR-100-5p
Annotations derived over miRTarBase (Gene Ontology)	ABC-type vitamin B12 transporter activity GO0015420	over-represented	1.33e-4	0.002931	0.002931	0.10929	3	0.272727	hsa-miR-16-5p; hsa-miR-7-5p; hsa-miR-9-5p
Annotations derived over miRTarBase (Gene Ontology)	apical dendrite GO0097440	over-represented	1.34e-4	0.002931	0.002931	0.991413	6	0.545455	hsa-miR-16-5p; hsa-miR-7-5p; hsa-miR-204-5p; hsa-miR-93-5p; hsa-miR-9-5p; hsa-miR-222-3p
Annotations derived over miRTarBase (Gene Ontology)	negative regulation of organ growth GO0046621	over-represented	1.34e-4	0.002931	0.002931	0.991413	6	0.545455	hsa-miR-16-5p; hsa-miR-152-3p; hsa-miR-204-5p; hsa-miR-93-5p; hsa-miR-221-3p; hsa-miR-222-3p
Annotations derived over miRTarBase (Gene Ontology)	positive regulation of prostaglandin biosynthetic process GO0031394	over-represented	1.33e-4	0.002931	0.002931	0.10929	3	0.272727	hsa-miR-16-5p; hsa-miR-204-5p; hsa-miR-221-3p
Annotations derived over miRTarBase (Gene Ontology)	arginase activity GO0004053	over-represented	1.36e-4	0.0029371	0.0029371	0.019516	2	0.181818	hsa-miR-16-5p; hsa-miR-7-5p
Annotations derived over miRTarBase (Gene Ontology)	arginine catabolic process to ornithine GO0019547	over-represented	1.36e-4	0.0029371	0.0029371	0.019516	2	0.181818	hsa-miR-16-5p; hsa-miR-7-5p
Annotations derived over miRTarBase (Gene Ontology)	bis5-nucleosyl-tetraphosphatase asymmetrical activity GO0004081	over-represented	1.36e-4	0.0029371	0.0029371	0.019516	2	0.181818	hsa-miR-16-5p; hsa-miR-93-5p
Annotations derived over miRTarBase (Gene Ontology)	core promoter sequence-specific DNA binding GO0001046	over-represented	1.35e-4	0.0029371	0.0029371	2.98985	9	0.818182	hsa-miR-16-5p; hsa-miR-7-5p; hsa-miR-152-3p; hsa-miR-204-5p; hsa-miR-93-5p; hsa-miR-9-5p; hsa-miR-221-3p; hsa-miR-222-3p; hsa-miR-100-5p
Annotations derived over miRTarBase (Gene Ontology)	meiotic DNA recombinase assembly GO0000707	over-represented	1.36e-4	0.0029371	0.0029371	0.019516	2	0.181818	hsa-miR-16-5p; hsa-miR-100-5p
Annotations derived over miRTarBase (Gene Ontology)	membrane raft localization GO0051665	over-represented	1.36e-4	0.0029371	0.0029371	0.019516	2	0.181818	hsa-miR-7-5p; hsa-miR-140-5p
Annotations derived over miRTarBase (Gene Ontology)	nuclear pore transmembrane ring GO0070762	over-represented	1.36e-4	0.0029371	0.0029371	0.019516	2	0.181818	hsa-miR-7-5p; hsa-miR-222-3p
Annotations derived over miRTarBase (Gene Ontology)	phagolysosome assembly GO0001845	over-represented	1.36e-4	0.0029371	0.0029371	0.019516	2	0.181818	hsa-miR-221-3p; hsa-miR-222-3p
Annotations derived over miRTarBase (Gene Ontology)	cellular response to reactive oxygen species GO0034614	over-represented	1.37e-4	0.0029445	0.0029445	2.99375	9	0.818182	hsa-miR-16-5p; hsa-miR-7-5p; hsa-miR-204-5p; hsa-miR-93-5p; hsa-miR-9-5p; hsa-miR-140-5p; hsa-miR-221-3p; hsa-miR-222-3p; hsa-miR-100-5p
Annotations derived over miRTarBase (Gene Ontology)	cobalamin transport GO0015889	over-represented	1.38e-4	0.002958	0.002958	0.300546	4	0.363636	hsa-miR-16-5p; hsa-miR-7-5p; hsa-miR-9-5p; hsa-miR-140-5p
Annotations derived over miRTarBase (Gene Ontology)	positive regulation of ion transmembrane transporter activity GO0032414	over-represented	1.38e-4	0.002958	0.002958	0.300546	4	0.363636	hsa-miR-16-5p; hsa-miR-204-5p; hsa-miR-93-5p; hsa-miR-9-5p
Annotations derived over miRTarBase (Gene Ontology)	embryonic cranial skeleton morphogenesis GO0048701	over-represented	1.40e-4	0.0029737	0.0029737	1.51835	7	0.636364	hsa-miR-16-5p; hsa-miR-204-5p; hsa-miR-93-5p; hsa-miR-9-5p; hsa-miR-140-5p; hsa-miR-221-3p; hsa-miR-222-3p
Annotations derived over miRTarBase (Gene Ontology)	positive regulation of keratinocyte migration GO0051549	over-represented	1.40e-4	0.0029737	0.0029737	0.999219	6	0.545455	hsa-miR-16-5p; hsa-miR-204-5p; hsa-miR-93-5p; hsa-miR-9-5p; hsa-miR-140-5p; hsa-miR-100-5p
Annotations derived over miRTarBase (Gene Ontology)	sensory perception of sound GO0007605	over-represented	1.40e-4	0.0029737	0.0029737	3.00156	9	0.818182	hsa-miR-16-5p; hsa-miR-7-5p; hsa-miR-152-3p; hsa-miR-204-5p; hsa-miR-93-5p; hsa-miR-9-5p; hsa-miR-221-3p; hsa-miR-222-3p; hsa-miR-100-5p
Annotations derived over miRTarBase (Gene Ontology)	transmembrane receptor protein tyrosine kinase signaling pathway GO0007169	over-represented	1.39e-4	0.0029737	0.0029737	4.12568	10	0.909091	hsa-miR-16-5p; hsa-miR-7-5p; hsa-miR-152-3p; hsa-miR-204-5p; hsa-miR-93-5p; hsa-miR-9-5p; hsa-miR-140-5p; hsa-miR-221-3p; hsa-miR-222-3p; hsa-miR-100-5p
Annotations derived over miRTarBase (Gene Ontology)	peptide cross-linking GO0018149	over-represented	1.41e-4	0.002977	0.0029769	0.59719	5	0.454545	hsa-miR-16-5p; hsa-miR-7-5p; hsa-miR-93-5p; hsa-miR-9-5p; hsa-miR-221-3p
Annotations derived over miRTarBase (Gene Ontology)	neural crest cell migration GO0001755	over-represented	1.41e-4	0.0029873	0.0029873	2.17408	8	0.727273	hsa-miR-16-5p; hsa-miR-7-5p; hsa-miR-152-3p; hsa-miR-204-5p; hsa-miR-93-5p; hsa-miR-9-5p; hsa-miR-221-3p; hsa-miR-222-3p
Annotations derived over miRTarBase (Gene Ontology)	positive regulation of stress fiber assembly GO0051496	over-represented	1.42e-4	0.0029875	0.0029875	3.00546	9	0.818182	hsa-miR-16-5p; hsa-miR-7-5p; hsa-miR-152-3p; hsa-miR-204-5p; hsa-miR-93-5p; hsa-miR-9-5p; hsa-miR-140-5p; hsa-miR-221-3p; hsa-miR-100-5p
Annotations derived over miRTarBase (Gene Ontology)	clathrin-coated vesicle GO0030136	over-represented	1.43e-4	0.0030025	0.0030025	3.00937	9	0.818182	hsa-miR-16-5p; hsa-miR-7-5p; hsa-miR-152-3p; hsa-miR-204-5p; hsa-miR-93-5p; hsa-miR-9-5p; hsa-miR-140-5p; hsa-miR-221-3p; hsa-miR-222-3p
Annotations derived over miRTarBase (Gene Ontology)	positive regulation of macrophage cytokine production GO0060907	over-represented	1.43e-4	0.0030025	0.0030025	1.00312	6	0.545455	hsa-miR-16-5p; hsa-miR-152-3p; hsa-miR-204-5p; hsa-miR-93-5p; hsa-miR-9-5p; hsa-miR-221-3p
Annotations derived over miRTarBase (Gene Ontology)	regulation of lipid metabolic process GO0019216	over-represented	1.43e-4	0.0030025	0.0030025	2.17799	8	0.727273	hsa-miR-16-5p; hsa-miR-7-5p; hsa-miR-152-3p; hsa-miR-93-5p; hsa-miR-9-5p; hsa-miR-221-3p; hsa-miR-222-3p; hsa-miR-100-5p
Annotations derived over miRTarBase (Gene Ontology)	TAP complex binding GO0062061	over-represented	1.45e-4	0.003014	0.003014	0.30445	4	0.363636	hsa-miR-7-5p; hsa-miR-152-3p; hsa-miR-9-5p; hsa-miR-100-5p
Annotations derived over miRTarBase (Gene Ontology)	interleukin-4-mediated signaling pathway GO0035771	over-represented	1.45e-4	0.003014	0.003014	0.30445	4	0.363636	hsa-miR-93-5p; hsa-miR-9-5p; hsa-miR-221-3p; hsa-miR-222-3p
Annotations derived over miRTarBase (Gene Ontology)	pathway-restricted SMAD protein phosphorylation GO0060389	over-represented	1.45e-4	0.003014	0.003014	1.52615	7	0.636364	hsa-miR-16-5p; hsa-miR-204-5p; hsa-miR-93-5p; hsa-miR-9-5p; hsa-miR-140-5p; hsa-miR-222-3p; hsa-miR-100-5p
Annotations derived over miRTarBase (Gene Ontology)	positive regulation of catalytic activity GO0043085	over-represented	1.45e-4	0.003014	0.003014	2.18189	8	0.727273	hsa-miR-16-5p; hsa-miR-7-5p; hsa-miR-152-3p; hsa-miR-93-5p; hsa-miR-9-5p; hsa-miR-221-3p; hsa-miR-222-3p; hsa-miR-100-5p
Annotations derived over miRTarBase (Gene Ontology)	regulation of calcium ion import GO0090279	over-represented	1.45e-4	0.003014	0.003014	0.601093	5	0.454545	hsa-miR-16-5p; hsa-miR-152-3p; hsa-miR-204-5p; hsa-miR-93-5p; hsa-miR-221-3p
Annotations derived over miRTarBase (Gene Ontology)	cell population proliferation GO0008283	over-represented	1.46e-4	0.0030228	0.0030228	4.1452	10	0.909091	hsa-miR-16-5p; hsa-miR-7-5p; hsa-miR-152-3p; hsa-miR-204-5p; hsa-miR-93-5p; hsa-miR-9-5p; hsa-miR-140-5p; hsa-miR-221-3p; hsa-miR-222-3p; hsa-miR-100-5p
Annotations derived over miRTarBase (Gene Ontology)	response to gamma radiation GO0010332	over-represented	1.47e-4	0.0030434	0.0030434	1.53005	7	0.636364	hsa-miR-16-5p; hsa-miR-7-5p; hsa-miR-152-3p; hsa-miR-93-5p; hsa-miR-9-5p; hsa-miR-221-3p; hsa-miR-222-3p
Annotations derived over miRTarBase (Gene Ontology)	TORC1 complex GO0031931	over-represented	1.48e-4	0.0030591	0.0030591	0.113193	3	0.272727	hsa-miR-16-5p; hsa-miR-93-5p; hsa-miR-100-5p
Annotations derived over miRTarBase (Gene Ontology)	nuclear-transcribed mRNA polyA tail shortening GO0000289	over-represented	1.50e-4	0.0030757	0.0030757	1.53396	7	0.636364	hsa-miR-16-5p; hsa-miR-7-5p; hsa-miR-152-3p; hsa-miR-93-5p; hsa-miR-9-5p; hsa-miR-221-3p; hsa-miR-222-3p
Annotations derived over miRTarBase (Gene Ontology)	regulation of phosphatidylinositol 3-kinase activity GO0043551	over-represented	1.50e-4	0.0030757	0.0030757	0.604996	5	0.454545	hsa-miR-16-5p; hsa-miR-7-5p; hsa-miR-152-3p; hsa-miR-93-5p; hsa-miR-221-3p
Annotations derived over miRTarBase (Gene Ontology)	histone deacetylation GO0016575	over-represented	1.52e-4	0.0031029	0.0031029	3.02888	9	0.818182	hsa-miR-16-5p; hsa-miR-7-5p; hsa-miR-204-5p; hsa-miR-93-5p; hsa-miR-9-5p; hsa-miR-140-5p; hsa-miR-221-3p; hsa-miR-222-3p; hsa-miR-100-5p
Annotations derived over miRTarBase (Gene Ontology)	pharyngeal arch artery morphogenesis GO0061626	over-represented	1.53e-4	0.0031124	0.0031124	1.01483	6	0.545455	hsa-miR-7-5p; hsa-miR-204-5p; hsa-miR-93-5p; hsa-miR-9-5p; hsa-miR-222-3p; hsa-miR-100-5p
Annotations derived over miRTarBase (Gene Ontology)	response to interleukin-1 GO0070555	over-represented	1.52e-4	0.0031124	0.0031124	1.53786	7	0.636364	hsa-miR-16-5p; hsa-miR-7-5p; hsa-miR-204-5p; hsa-miR-9-5p; hsa-miR-140-5p; hsa-miR-221-3p; hsa-miR-222-3p
Annotations derived over miRTarBase (Gene Ontology)	nuclear inner membrane GO0005637	over-represented	1.53e-4	0.0031197	0.0031197	2.1975	8	0.727273	hsa-miR-16-5p; hsa-miR-7-5p; hsa-miR-204-5p; hsa-miR-93-5p; hsa-miR-9-5p; hsa-miR-221-3p; hsa-miR-222-3p; hsa-miR-100-5p
Annotations derived over miRTarBase (Gene Ontology)	negative regulation of cyclin-dependent protein serinethreonine kinase activity GO0045736	over-represented	1.55e-4	0.0031469	0.0031469	3.03669	9	0.818182	hsa-miR-16-5p; hsa-miR-7-5p; hsa-miR-152-3p; hsa-miR-204-5p; hsa-miR-93-5p; hsa-miR-9-5p; hsa-miR-221-3p; hsa-miR-222-3p; hsa-miR-100-5p
Annotations derived over miRTarBase (Gene Ontology)	regulation of tumor necrosis factor production GO0032680	over-represented	1.56e-4	0.0031614	0.0031614	1.01874	6	0.545455	hsa-miR-16-5p; hsa-miR-152-3p; hsa-miR-93-5p; hsa-miR-9-5p; hsa-miR-140-5p; hsa-miR-100-5p
Annotations derived over miRTarBase (Gene Ontology)	endosomal transport GO0016197	over-represented	1.57e-4	0.0031627	0.0031627	3.04059	9	0.818182	hsa-miR-16-5p; hsa-miR-7-5p; hsa-miR-152-3p; hsa-miR-204-5p; hsa-miR-93-5p; hsa-miR-9-5p; hsa-miR-140-5p; hsa-miR-221-3p; hsa-miR-222-3p
Annotations derived over miRTarBase (Gene Ontology)	substrate adhesion-dependent cell spreading GO0034446	over-represented	1.57e-4	0.0031627	0.0031627	3.04059	9	0.818182	hsa-miR-16-5p; hsa-miR-7-5p; hsa-miR-152-3p; hsa-miR-204-5p; hsa-miR-93-5p; hsa-miR-9-5p; hsa-miR-140-5p; hsa-miR-221-3p; hsa-miR-222-3p
Annotations derived over miRTarBase (Gene Ontology)	cellular response to cadmium ion GO0071276	over-represented	1.57e-4	0.003168	0.003168	2.20531	8	0.727273	hsa-miR-16-5p; hsa-miR-7-5p; hsa-miR-204-5p; hsa-miR-93-5p; hsa-miR-9-5p; hsa-miR-221-3p; hsa-miR-222-3p; hsa-miR-100-5p
Annotations derived over miRTarBase (Gene Ontology)	negative regulation of neuron death GO1901215	over-represented	1.58e-4	0.003168	0.003168	1.54567	7	0.636364	hsa-miR-16-5p; hsa-miR-7-5p; hsa-miR-152-3p; hsa-miR-93-5p; hsa-miR-9-5p; hsa-miR-222-3p; hsa-miR-100-5p
Annotations derived over miRTarBase (Gene Ontology)	DNA-templated transcription initiation GO0006352	over-represented	1.63e-4	0.0032498	0.0032498	1.02654	6	0.545455	hsa-miR-16-5p; hsa-miR-7-5p; hsa-miR-204-5p; hsa-miR-93-5p; hsa-miR-9-5p; hsa-miR-100-5p
Annotations derived over miRTarBase (Gene Ontology)	amphisome GO0044753	over-represented	1.65e-4	0.0032498	0.0032498	0.117096	3	0.272727	hsa-miR-16-5p; hsa-miR-7-5p; hsa-miR-93-5p
Annotations derived over miRTarBase (Gene Ontology)	cellular response to unfolded protein GO0034620	over-represented	1.63e-4	0.0032498	0.0032498	1.55347	7	0.636364	hsa-miR-16-5p; hsa-miR-7-5p; hsa-miR-93-5p; hsa-miR-9-5p; hsa-miR-140-5p; hsa-miR-221-3p; hsa-miR-222-3p
Annotations derived over miRTarBase (Gene Ontology)	deubiquitinase activity GO0101005	over-represented	1.63e-4	0.0032498	0.0032498	1.55347	7	0.636364	hsa-miR-16-5p; hsa-miR-7-5p; hsa-miR-204-5p; hsa-miR-93-5p; hsa-miR-140-5p; hsa-miR-221-3p; hsa-miR-222-3p
Annotations derived over miRTarBase (Gene Ontology)	inactivation of X chromosome by heterochromatin formation GO0060820	over-represented	1.65e-4	0.0032498	0.0032498	0.117096	3	0.272727	hsa-miR-152-3p; hsa-miR-221-3p; hsa-miR-100-5p
Annotations derived over miRTarBase (Gene Ontology)	negative regulation of protein localization to chromatin GO0120186	over-represented	1.64e-4	0.0032498	0.0032498	0.616706	5	0.454545	hsa-miR-16-5p; hsa-miR-9-5p; hsa-miR-221-3p; hsa-miR-222-3p; hsa-miR-100-5p
Annotations derived over miRTarBase (Gene Ontology)	positive regulation of melanocyte differentiation GO0045636	over-represented	1.65e-4	0.0032498	0.0032498	0.117096	3	0.272727	hsa-miR-16-5p; hsa-miR-221-3p; hsa-miR-222-3p
Annotations derived over miRTarBase (Gene Ontology)	regulation of melanosome organization GO1903056	over-represented	1.65e-4	0.0032498	0.0032498	0.117096	3	0.272727	hsa-miR-16-5p; hsa-miR-221-3p; hsa-miR-222-3p
Annotations derived over miRTarBase (Gene Ontology)	synapse maturation GO0060074	over-represented	1.64e-4	0.0032498	0.0032498	0.616706	5	0.454545	hsa-miR-152-3p; hsa-miR-204-5p; hsa-miR-93-5p; hsa-miR-221-3p; hsa-miR-222-3p
Annotations derived over miRTarBase (Gene Ontology)	cell projection GO0042995	over-represented	1.66e-4	0.0032566	0.0032566	3.06011	9	0.818182	hsa-miR-16-5p; hsa-miR-7-5p; hsa-miR-152-3p; hsa-miR-204-5p; hsa-miR-93-5p; hsa-miR-9-5p; hsa-miR-221-3p; hsa-miR-222-3p; hsa-miR-100-5p
Annotations derived over miRTarBase (Gene Ontology)	epigenetic regulation of gene expression GO0040029	over-represented	1.66e-4	0.0032566	0.0032566	1.55738	7	0.636364	hsa-miR-16-5p; hsa-miR-7-5p; hsa-miR-93-5p; hsa-miR-9-5p; hsa-miR-140-5p; hsa-miR-221-3p; hsa-miR-100-5p
Annotations derived over miRTarBase (Gene Ontology)	apical junction complex GO0043296	over-represented	1.66e-4	0.0032594	0.0032594	2.22092	8	0.727273	hsa-miR-16-5p; hsa-miR-7-5p; hsa-miR-204-5p; hsa-miR-93-5p; hsa-miR-9-5p; hsa-miR-221-3p; hsa-miR-222-3p; hsa-miR-100-5p
Annotations derived over miRTarBase (Gene Ontology)	aggrephagy GO0035973	over-represented	1.69e-4	0.0032787	0.0032787	0.620609	5	0.454545	hsa-miR-16-5p; hsa-miR-7-5p; hsa-miR-93-5p; hsa-miR-9-5p; hsa-miR-100-5p
Annotations derived over miRTarBase (Gene Ontology)	glycoprotein Ib-IX-V complex GO1990779	over-represented	1.69e-4	0.0032787	0.0032787	0.316159	4	0.363636	hsa-miR-16-5p; hsa-miR-7-5p; hsa-miR-221-3p; hsa-miR-222-3p
Annotations derived over miRTarBase (Gene Ontology)	positive regulation of platelet activation GO0010572	over-represented	1.69e-4	0.0032787	0.0032787	0.620609	5	0.454545	hsa-miR-16-5p; hsa-miR-7-5p; hsa-miR-204-5p; hsa-miR-221-3p; hsa-miR-222-3p
Annotations derived over miRTarBase (Gene Ontology)	positive regulation of transcription of nucleolar large rRNA by RNA polymerase I GO1901838	over-represented	1.69e-4	0.0032787	0.0032787	0.620609	5	0.454545	hsa-miR-16-5p; hsa-miR-9-5p; hsa-miR-221-3p; hsa-miR-222-3p; hsa-miR-100-5p
Annotations derived over miRTarBase (Gene Ontology)	protein kinase B signaling GO0043491	over-represented	1.68e-4	0.0032787	0.0032787	2.22482	8	0.727273	hsa-miR-16-5p; hsa-miR-7-5p; hsa-miR-152-3p; hsa-miR-204-5p; hsa-miR-93-5p; hsa-miR-221-3p; hsa-miR-222-3p; hsa-miR-100-5p
Annotations derived over miRTarBase (Gene Ontology)	stimulatory C-type lectin receptor signaling pathway GO0002223	over-represented	1.68e-4	0.0032787	0.0032787	2.22482	8	0.727273	hsa-miR-16-5p; hsa-miR-7-5p; hsa-miR-93-5p; hsa-miR-9-5p; hsa-miR-140-5p; hsa-miR-221-3p; hsa-miR-222-3p; hsa-miR-100-5p
Annotations derived over miRTarBase (Gene Ontology)	melanosome organization GO0032438	over-represented	1.73e-4	0.0033451	0.0033451	2.23263	8	0.727273	hsa-miR-16-5p; hsa-miR-7-5p; hsa-miR-152-3p; hsa-miR-204-5p; hsa-miR-93-5p; hsa-miR-9-5p; hsa-miR-221-3p; hsa-miR-100-5p
Annotations derived over miRTarBase (Gene Ontology)	eye photoreceptor cell development GO0042462	over-represented	1.74e-4	0.0033655	0.0033655	0.624512	5	0.454545	hsa-miR-16-5p; hsa-miR-204-5p; hsa-miR-93-5p; hsa-miR-9-5p; hsa-miR-140-5p
Annotations derived over miRTarBase (Gene Ontology)	axoneme GO0005930	over-represented	1.75e-4	0.0033739	0.0033739	3.07963	9	0.818182	hsa-miR-16-5p; hsa-miR-7-5p; hsa-miR-152-3p; hsa-miR-204-5p; hsa-miR-93-5p; hsa-miR-9-5p; hsa-miR-140-5p; hsa-miR-221-3p; hsa-miR-100-5p
Annotations derived over miRTarBase (Gene Ontology)	aryl hydrocarbon receptor binding GO0017162	over-represented	1.77e-4	0.0033904	0.0033904	0.320062	4	0.363636	hsa-miR-16-5p; hsa-miR-7-5p; hsa-miR-93-5p; hsa-miR-221-3p
Annotations derived over miRTarBase (Gene Ontology)	positive regulation of telomerase RNA reverse transcriptase activity GO1905663	over-represented	1.77e-4	0.0033904	0.0033904	0.320062	4	0.363636	hsa-miR-16-5p; hsa-miR-204-5p; hsa-miR-221-3p; hsa-miR-222-3p
Annotations derived over miRTarBase (Gene Ontology)	proteasome regulatory particle, base subcomplex GO0008540	over-represented	1.77e-4	0.0033904	0.0033904	0.320062	4	0.363636	hsa-miR-16-5p; hsa-miR-93-5p; hsa-miR-221-3p; hsa-miR-222-3p
Annotations derived over miRTarBase (Gene Ontology)	negative regulation of receptor recycling GO0001920	over-represented	1.77e-4	0.0033947	0.0033947	1.04215	6	0.545455	hsa-miR-152-3p; hsa-miR-93-5p; hsa-miR-9-5p; hsa-miR-140-5p; hsa-miR-221-3p; hsa-miR-222-3p
Annotations derived over miRTarBase (Gene Ontology)	cardiac vascular smooth muscle cell development GO0060948	over-represented	1.80e-4	0.003419	0.003419	0.628415	5	0.454545	hsa-miR-16-5p; hsa-miR-204-5p; hsa-miR-93-5p; hsa-miR-9-5p; hsa-miR-140-5p
Annotations derived over miRTarBase (Gene Ontology)	coronary vein morphogenesis GO0003169	over-represented	1.80e-4	0.003419	0.003419	0.628415	5	0.454545	hsa-miR-16-5p; hsa-miR-204-5p; hsa-miR-93-5p; hsa-miR-9-5p; hsa-miR-140-5p
Annotations derived over miRTarBase (Gene Ontology)	mitral valve morphogenesis GO0003183	over-represented	1.80e-4	0.003419	0.003419	1.57689	7	0.636364	hsa-miR-16-5p; hsa-miR-7-5p; hsa-miR-204-5p; hsa-miR-93-5p; hsa-miR-9-5p; hsa-miR-140-5p; hsa-miR-100-5p
Annotations derived over miRTarBase (Gene Ontology)	developmental pigmentation GO0048066	over-represented	1.82e-4	0.0034329	0.0034329	0.120999	3	0.272727	hsa-miR-16-5p; hsa-miR-221-3p; hsa-miR-222-3p
Annotations derived over miRTarBase (Gene Ontology)	kinociliary basal body GO1902636	over-represented	1.82e-4	0.0034329	0.0034329	0.120999	3	0.272727	hsa-miR-204-5p; hsa-miR-221-3p; hsa-miR-222-3p
Annotations derived over miRTarBase (Gene Ontology)	neural crest cell migration involved in autonomic nervous system development GO1901166	over-represented	1.82e-4	0.0034329	0.0034329	0.120999	3	0.272727	hsa-miR-16-5p; hsa-miR-152-3p; hsa-miR-9-5p
Annotations derived over miRTarBase (Gene Ontology)	regulation of dopaminergic neuron differentiation GO1904338	over-represented	1.82e-4	0.0034329	0.0034329	0.120999	3	0.272727	hsa-miR-152-3p; hsa-miR-9-5p; hsa-miR-221-3p
Annotations derived over miRTarBase (Gene Ontology)	axonogenesis involved in innervation GO0060385	over-represented	1.85e-4	0.0034457	0.0034457	0.323966	4	0.363636	hsa-miR-16-5p; hsa-miR-152-3p; hsa-miR-204-5p; hsa-miR-9-5p
Annotations derived over miRTarBase (Gene Ontology)	double-strand break repair via classical nonhomologous end joining GO0097680	over-represented	1.85e-4	0.0034457	0.0034457	1.04996	6	0.545455	hsa-miR-16-5p; hsa-miR-7-5p; hsa-miR-93-5p; hsa-miR-221-3p; hsa-miR-222-3p; hsa-miR-100-5p
Annotations derived over miRTarBase (Gene Ontology)	negative regulation of ubiquitin-dependent protein catabolic process GO2000059	over-represented	1.85e-4	0.0034457	0.0034457	1.04996	6	0.545455	hsa-miR-16-5p; hsa-miR-7-5p; hsa-miR-152-3p; hsa-miR-221-3p; hsa-miR-222-3p; hsa-miR-100-5p
Annotations derived over miRTarBase (Gene Ontology)	positive regulation of axon extension involved in axon guidance GO0048842	over-represented	1.85e-4	0.0034457	0.0034457	0.632319	5	0.454545	hsa-miR-16-5p; hsa-miR-152-3p; hsa-miR-93-5p; hsa-miR-9-5p; hsa-miR-140-5p
Annotations derived over miRTarBase (Gene Ontology)	positive regulation of blood vessel endothelial cell migration GO0043536	over-represented	1.85e-4	0.0034457	0.0034457	4.24278	10	0.909091	hsa-miR-16-5p; hsa-miR-7-5p; hsa-miR-152-3p; hsa-miR-204-5p; hsa-miR-93-5p; hsa-miR-9-5p; hsa-miR-140-5p; hsa-miR-221-3p; hsa-miR-222-3p; hsa-miR-100-5p
Annotations derived over miRTarBase (Gene Ontology)	positive regulation of phospholipase C activity GO0010863	over-represented	1.86e-4	0.0034457	0.0034457	1.5847	7	0.636364	hsa-miR-16-5p; hsa-miR-152-3p; hsa-miR-9-5p; hsa-miR-140-5p; hsa-miR-221-3p; hsa-miR-222-3p; hsa-miR-100-5p
Annotations derived over miRTarBase (Gene Ontology)	positive regulation of protein-containing complex disassembly GO0043243	over-represented	1.85e-4	0.0034457	0.0034457	1.04996	6	0.545455	hsa-miR-16-5p; hsa-miR-7-5p; hsa-miR-152-3p; hsa-miR-140-5p; hsa-miR-221-3p; hsa-miR-100-5p
Annotations derived over miRTarBase (Gene Ontology)	regulation of endodeoxyribonuclease activity GO0032071	over-represented	1.85e-4	0.0034457	0.0034457	0.323966	4	0.363636	hsa-miR-204-5p; hsa-miR-93-5p; hsa-miR-9-5p; hsa-miR-221-3p
Annotations derived over miRTarBase (Gene Ontology)	response to laminar fluid shear stress GO0034616	over-represented	1.85e-4	0.0034457	0.0034457	0.323966	4	0.363636	hsa-miR-16-5p; hsa-miR-204-5p; hsa-miR-93-5p; hsa-miR-100-5p
Annotations derived over miRTarBase (Gene Ontology)	negative regulation of peptidyl-serine phosphorylation GO0033137	over-represented	1.87e-4	0.003457	0.003457	2.25605	8	0.727273	hsa-miR-16-5p; hsa-miR-7-5p; hsa-miR-152-3p; hsa-miR-93-5p; hsa-miR-9-5p; hsa-miR-221-3p; hsa-miR-222-3p; hsa-miR-100-5p
Annotations derived over miRTarBase (Gene Ontology)	neuron migration GO0001764	over-represented	1.87e-4	0.003457	0.003457	3.10304	9	0.818182	hsa-miR-16-5p; hsa-miR-7-5p; hsa-miR-152-3p; hsa-miR-204-5p; hsa-miR-93-5p; hsa-miR-9-5p; hsa-miR-221-3p; hsa-miR-222-3p; hsa-miR-100-5p
Annotations derived over miRTarBase (Gene Ontology)	N6-methyladenosine-containing RNA binding GO1990247	over-represented	1.89e-4	0.0034818	0.0034818	1.5886	7	0.636364	hsa-miR-16-5p; hsa-miR-204-5p; hsa-miR-93-5p; hsa-miR-9-5p; hsa-miR-140-5p; hsa-miR-221-3p; hsa-miR-100-5p
Annotations derived over miRTarBase (Gene Ontology)	activin receptor complex GO0048179	over-represented	1.89e-4	0.0034818	0.0034818	1.05386	6	0.545455	hsa-miR-16-5p; hsa-miR-7-5p; hsa-miR-204-5p; hsa-miR-93-5p; hsa-miR-140-5p; hsa-miR-221-3p
Annotations derived over miRTarBase (Gene Ontology)	RNA 7-methylguanosine cap binding GO0000340	over-represented	1.89e-4	0.0034828	0.0034828	2.25995	8	0.727273	hsa-miR-16-5p; hsa-miR-7-5p; hsa-miR-152-3p; hsa-miR-204-5p; hsa-miR-9-5p; hsa-miR-140-5p; hsa-miR-221-3p; hsa-miR-222-3p
Annotations derived over miRTarBase (Gene Ontology)	receptor-mediated endocytosis GO0006898	over-represented	1.91e-4	0.0035043	0.0035043	3.11085	9	0.818182	hsa-miR-16-5p; hsa-miR-7-5p; hsa-miR-152-3p; hsa-miR-204-5p; hsa-miR-93-5p; hsa-miR-9-5p; hsa-miR-140-5p; hsa-miR-222-3p; hsa-miR-100-5p
Annotations derived over miRTarBase (Gene Ontology)	nuclear androgen receptor binding GO0050681	over-represented	1.92e-4	0.0035154	0.0035154	2.26386	8	0.727273	hsa-miR-16-5p; hsa-miR-7-5p; hsa-miR-152-3p; hsa-miR-93-5p; hsa-miR-9-5p; hsa-miR-140-5p; hsa-miR-222-3p; hsa-miR-100-5p
Annotations derived over miRTarBase (Gene Ontology)	organic anion transmembrane transporter activity GO0008514	over-represented	1.93e-4	0.0035291	0.0035291	1.05777	6	0.545455	hsa-miR-16-5p; hsa-miR-7-5p; hsa-miR-204-5p; hsa-miR-93-5p; hsa-miR-9-5p; hsa-miR-222-3p
Annotations derived over miRTarBase (Gene Ontology)	positive regulation of endocytosis GO0045807	over-represented	1.94e-4	0.0035471	0.0035471	0.327869	4	0.363636	hsa-miR-7-5p; hsa-miR-152-3p; hsa-miR-93-5p; hsa-miR-9-5p
Annotations derived over miRTarBase (Gene Ontology)	positive regulation of ER-associated ubiquitin-dependent protein catabolic process GO1903071	over-represented	1.96e-4	0.0035583	0.0035583	0.640125	5	0.454545	hsa-miR-16-5p; hsa-miR-7-5p; hsa-miR-93-5p; hsa-miR-221-3p; hsa-miR-100-5p
Annotations derived over miRTarBase (Gene Ontology)	protein deacetylation GO0006476	over-represented	1.96e-4	0.0035583	0.0035583	0.640125	5	0.454545	hsa-miR-7-5p; hsa-miR-204-5p; hsa-miR-9-5p; hsa-miR-140-5p; hsa-miR-221-3p
Annotations derived over miRTarBase (Gene Ontology)	transcription factor AP-1 complex GO0035976	over-represented	1.96e-4	0.0035583	0.0035583	0.640125	5	0.454545	hsa-miR-16-5p; hsa-miR-7-5p; hsa-miR-93-5p; hsa-miR-221-3p; hsa-miR-222-3p
Annotations derived over miRTarBase (Gene Ontology)	synapse assembly GO0007416	over-represented	1.97e-4	0.0035683	0.0035683	2.27166	8	0.727273	hsa-miR-16-5p; hsa-miR-7-5p; hsa-miR-152-3p; hsa-miR-204-5p; hsa-miR-93-5p; hsa-miR-9-5p; hsa-miR-221-3p; hsa-miR-222-3p
Annotations derived over miRTarBase (Gene Ontology)	ASTRA complex GO0070209	over-represented	2.04e-4	0.0035717	0.0035717	0.0234192	2	0.181818	hsa-miR-16-5p; hsa-miR-93-5p
Annotations derived over miRTarBase (Gene Ontology)	ATP-dependent activity, acting on DNA GO0008094	over-represented	2.02e-4	0.0035717	0.0035717	2.27947	8	0.727273	hsa-miR-16-5p; hsa-miR-7-5p; hsa-miR-204-5p; hsa-miR-93-5p; hsa-miR-9-5p; hsa-miR-221-3p; hsa-miR-222-3p; hsa-miR-100-5p
Annotations derived over miRTarBase (Gene Ontology)	CCR4-NOT complex GO0030014	over-represented	2.01e-4	0.0035717	0.0035717	1.06557	6	0.545455	hsa-miR-16-5p; hsa-miR-7-5p; hsa-miR-152-3p; hsa-miR-93-5p; hsa-miR-9-5p; hsa-miR-221-3p
Annotations derived over miRTarBase (Gene Ontology)	astral microtubule organization GO0030953	over-represented	2.02e-4	0.0035717	0.0035717	0.644028	5	0.454545	hsa-miR-16-5p; hsa-miR-7-5p; hsa-miR-204-5p; hsa-miR-9-5p; hsa-miR-222-3p
Annotations derived over miRTarBase (Gene Ontology)	deaminase activity GO0019239	over-represented	2.04e-4	0.0035717	0.0035717	0.0234192	2	0.181818	hsa-miR-16-5p; hsa-miR-140-5p
Annotations derived over miRTarBase (Gene Ontology)	glutathione import into mitochondrion GO0160007	over-represented	2.04e-4	0.0035717	0.0035717	0.0234192	2	0.181818	hsa-miR-16-5p; hsa-miR-7-5p
Annotations derived over miRTarBase (Gene Ontology)	histone H3 acetyltransferase activity GO0010484	over-represented	2.04e-4	0.0035717	0.0035717	0.331772	4	0.363636	hsa-miR-93-5p; hsa-miR-9-5p; hsa-miR-140-5p; hsa-miR-222-3p
Annotations derived over miRTarBase (Gene Ontology)	insulin-like growth factor receptor binding GO0005159	over-represented	2.01e-4	0.0035717	0.0035717	1.60422	7	0.636364	hsa-miR-16-5p; hsa-miR-7-5p; hsa-miR-152-3p; hsa-miR-93-5p; hsa-miR-221-3p; hsa-miR-222-3p; hsa-miR-100-5p
Annotations derived over miRTarBase (Gene Ontology)	interleukin-3-mediated signaling pathway GO0038156	over-represented	2.04e-4	0.0035717	0.0035717	0.331772	4	0.363636	hsa-miR-16-5p; hsa-miR-204-5p; hsa-miR-221-3p; hsa-miR-222-3p
Annotations derived over miRTarBase (Gene Ontology)	macrophage activation GO0042116	over-represented	2.02e-4	0.0035717	0.0035717	0.644028	5	0.454545	hsa-miR-7-5p; hsa-miR-152-3p; hsa-miR-93-5p; hsa-miR-9-5p; hsa-miR-100-5p
Annotations derived over miRTarBase (Gene Ontology)	membrane repolarization during cardiac muscle cell action potential GO0086013	over-represented	2.01e-4	0.0035717	0.0035717	1.06557	6	0.545455	hsa-miR-16-5p; hsa-miR-7-5p; hsa-miR-93-5p; hsa-miR-9-5p; hsa-miR-221-3p; hsa-miR-100-5p
Annotations derived over miRTarBase (Gene Ontology)	negative regulation of hemoglobin biosynthetic process GO0046986	over-represented	2.04e-4	0.0035717	0.0035717	0.0234192	2	0.181818	hsa-miR-7-5p; hsa-miR-221-3p
Annotations derived over miRTarBase (Gene Ontology)	negative regulation of translational initiation by iron GO0045993	over-represented	2.04e-4	0.0035717	0.0035717	0.0234192	2	0.181818	hsa-miR-7-5p; hsa-miR-221-3p
Annotations derived over miRTarBase (Gene Ontology)	nuclear pore complex assembly GO0051292	over-represented	2.01e-4	0.0035717	0.0035717	1.60422	7	0.636364	hsa-miR-16-5p; hsa-miR-7-5p; hsa-miR-152-3p; hsa-miR-93-5p; hsa-miR-140-5p; hsa-miR-221-3p; hsa-miR-222-3p
Annotations derived over miRTarBase (Gene Ontology)	positive regulation of epithelial cell proliferation GO0050679	over-represented	2.04e-4	0.0035717	0.0035717	3.13427	9	0.818182	hsa-miR-16-5p; hsa-miR-7-5p; hsa-miR-152-3p; hsa-miR-204-5p; hsa-miR-93-5p; hsa-miR-9-5p; hsa-miR-140-5p; hsa-miR-221-3p; hsa-miR-222-3p
Annotations derived over miRTarBase (Gene Ontology)	regulation of cell cycle process GO0010564	over-represented	1.98e-4	0.0035717	0.0035717	1.60031	7	0.636364	hsa-miR-16-5p; hsa-miR-7-5p; hsa-miR-152-3p; hsa-miR-204-5p; hsa-miR-93-5p; hsa-miR-140-5p; hsa-miR-222-3p
Annotations derived over miRTarBase (Gene Ontology)	regulation of macroautophagy GO0016241	over-represented	2.04e-4	0.0035717	0.0035717	3.13427	9	0.818182	hsa-miR-16-5p; hsa-miR-7-5p; hsa-miR-152-3p; hsa-miR-93-5p; hsa-miR-9-5p; hsa-miR-140-5p; hsa-miR-221-3p; hsa-miR-222-3p; hsa-miR-100-5p
Annotations derived over miRTarBase (Gene Ontology)	urokinase plasminogen activator receptor activity GO0030377	over-represented	2.04e-4	0.0035717	0.0035717	0.0234192	2	0.181818	hsa-miR-16-5p; hsa-miR-204-5p
Annotations derived over miRTarBase (Gene Ontology)	viral protein processing GO0019082	over-represented	2.02e-4	0.0035717	0.0035717	2.27947	8	0.727273	hsa-miR-16-5p; hsa-miR-7-5p; hsa-miR-152-3p; hsa-miR-204-5p; hsa-miR-93-5p; hsa-miR-9-5p; hsa-miR-140-5p; hsa-miR-222-3p
Annotations derived over miRTarBase (Gene Ontology)	export across plasma membrane GO0140115	over-represented	2.05e-4	0.0035837	0.0035837	1.06948	6	0.545455	hsa-miR-16-5p; hsa-miR-7-5p; hsa-miR-93-5p; hsa-miR-9-5p; hsa-miR-221-3p; hsa-miR-222-3p
Annotations derived over miRTarBase (Gene Ontology)	negative regulation of Schwann cell proliferation GO0010626	over-represented	2.05e-4	0.0035837	0.0035837	1.06948	6	0.545455	hsa-miR-16-5p; hsa-miR-152-3p; hsa-miR-93-5p; hsa-miR-9-5p; hsa-miR-221-3p; hsa-miR-222-3p
Annotations derived over miRTarBase (Gene Ontology)	Schmidt-Lanterman incisure GO0043220	over-represented	2.08e-4	0.0036081	0.0036081	0.647931	5	0.454545	hsa-miR-7-5p; hsa-miR-152-3p; hsa-miR-93-5p; hsa-miR-221-3p; hsa-miR-222-3p
Annotations derived over miRTarBase (Gene Ontology)	positive regulation of endothelial cell migration GO0010595	over-represented	2.08e-4	0.0036081	0.0036081	4.29352	10	0.909091	hsa-miR-16-5p; hsa-miR-7-5p; hsa-miR-152-3p; hsa-miR-204-5p; hsa-miR-93-5p; hsa-miR-9-5p; hsa-miR-140-5p; hsa-miR-221-3p; hsa-miR-222-3p; hsa-miR-100-5p
Annotations derived over miRTarBase (Gene Ontology)	siRNA binding GO0035197	over-represented	2.08e-4	0.0036081	0.0036081	1.61202	7	0.636364	hsa-miR-16-5p; hsa-miR-152-3p; hsa-miR-204-5p; hsa-miR-93-5p; hsa-miR-9-5p; hsa-miR-221-3p; hsa-miR-222-3p
Annotations derived over miRTarBase (Gene Ontology)	transcription factor TFTC complex GO0033276	over-represented	2.10e-4	0.0036326	0.0036326	1.07338	6	0.545455	hsa-miR-16-5p; hsa-miR-7-5p; hsa-miR-204-5p; hsa-miR-93-5p; hsa-miR-9-5p; hsa-miR-222-3p
Annotations derived over miRTarBase (Gene Ontology)	cuprous ion binding GO1903136	over-represented	2.14e-4	0.0036693	0.0036693	0.651835	5	0.454545	hsa-miR-16-5p; hsa-miR-7-5p; hsa-miR-93-5p; hsa-miR-9-5p; hsa-miR-222-3p
Annotations derived over miRTarBase (Gene Ontology)	endoplasmic reticulum unfolded protein response GO0030968	over-represented	2.13e-4	0.0036693	0.0036693	2.29508	8	0.727273	hsa-miR-16-5p; hsa-miR-7-5p; hsa-miR-204-5p; hsa-miR-93-5p; hsa-miR-140-5p; hsa-miR-221-3p; hsa-miR-222-3p; hsa-miR-100-5p
Annotations derived over miRTarBase (Gene Ontology)	negative regulation of stress-activated MAPK cascade GO0032873	over-represented	2.14e-4	0.0036693	0.0036693	1.07728	6	0.545455	hsa-miR-16-5p; hsa-miR-7-5p; hsa-miR-204-5p; hsa-miR-93-5p; hsa-miR-9-5p; hsa-miR-222-3p
Annotations derived over miRTarBase (Gene Ontology)	phosphatidylinositol phosphate biosynthetic process GO0046854	over-represented	2.13e-4	0.0036693	0.0036693	3.14988	9	0.818182	hsa-miR-16-5p; hsa-miR-7-5p; hsa-miR-152-3p; hsa-miR-204-5p; hsa-miR-93-5p; hsa-miR-9-5p; hsa-miR-221-3p; hsa-miR-222-3p; hsa-miR-100-5p
Annotations derived over miRTarBase (Gene Ontology)	positive regulation of core promoter binding GO1904798	over-represented	2.14e-4	0.0036693	0.0036693	0.651835	5	0.454545	hsa-miR-16-5p; hsa-miR-7-5p; hsa-miR-204-5p; hsa-miR-93-5p; hsa-miR-140-5p
Annotations derived over miRTarBase (Gene Ontology)	positive regulation of double-strand break repair via nonhomologous end joining GO2001034	over-represented	2.14e-4	0.0036693	0.0036693	0.651835	5	0.454545	hsa-miR-16-5p; hsa-miR-93-5p; hsa-miR-221-3p; hsa-miR-222-3p; hsa-miR-100-5p
Annotations derived over miRTarBase (Gene Ontology)	translation elongation factor activity GO0003746	over-represented	2.14e-4	0.0036694	0.0036694	1.61983	7	0.636364	hsa-miR-16-5p; hsa-miR-7-5p; hsa-miR-93-5p; hsa-miR-9-5p; hsa-miR-221-3p; hsa-miR-222-3p; hsa-miR-100-5p
Annotations derived over miRTarBase (Gene Ontology)	determination of leftright symmetry GO0007368	over-represented	2.18e-4	0.0037129	0.0037129	1.08119	6	0.545455	hsa-miR-16-5p; hsa-miR-204-5p; hsa-miR-93-5p; hsa-miR-9-5p; hsa-miR-221-3p; hsa-miR-222-3p
Annotations derived over miRTarBase (Gene Ontology)	gene expression GO0010467	over-represented	2.18e-4	0.0037129	0.0037129	1.08119	6	0.545455	hsa-miR-16-5p; hsa-miR-7-5p; hsa-miR-152-3p; hsa-miR-93-5p; hsa-miR-9-5p; hsa-miR-221-3p
Annotations derived over miRTarBase (Gene Ontology)	negative regulation of cell-cell adhesion GO0022408	over-represented	2.18e-4	0.0037129	0.0037129	1.08119	6	0.545455	hsa-miR-16-5p; hsa-miR-7-5p; hsa-miR-152-3p; hsa-miR-204-5p; hsa-miR-93-5p; hsa-miR-9-5p
Annotations derived over miRTarBase (Gene Ontology)	positive regulation of integrin-mediated signaling pathway GO2001046	over-represented	2.18e-4	0.0037129	0.0037129	1.08119	6	0.545455	hsa-miR-16-5p; hsa-miR-7-5p; hsa-miR-93-5p; hsa-miR-140-5p; hsa-miR-221-3p; hsa-miR-222-3p
Annotations derived over miRTarBase (Gene Ontology)	negative regulation of myotube differentiation GO0010832	over-represented	2.20e-4	0.0037195	0.0037195	0.655738	5	0.454545	hsa-miR-16-5p; hsa-miR-204-5p; hsa-miR-93-5p; hsa-miR-9-5p; hsa-miR-140-5p
Annotations derived over miRTarBase (Gene Ontology)	reelin-mediated signaling pathway GO0038026	over-represented	2.20e-4	0.0037195	0.0037195	0.655738	5	0.454545	hsa-miR-16-5p; hsa-miR-93-5p; hsa-miR-221-3p; hsa-miR-222-3p; hsa-miR-100-5p
Annotations derived over miRTarBase (Gene Ontology)	sperm capacitation GO0048240	over-represented	2.20e-4	0.0037195	0.0037195	0.655738	5	0.454545	hsa-miR-16-5p; hsa-miR-7-5p; hsa-miR-93-5p; hsa-miR-221-3p; hsa-miR-222-3p
Annotations derived over miRTarBase (Gene Ontology)	BAT3 complex binding GO1904288	over-represented	2.23e-4	0.0037316	0.0037316	0.339578	4	0.363636	hsa-miR-16-5p; hsa-miR-221-3p; hsa-miR-222-3p; hsa-miR-100-5p
Annotations derived over miRTarBase (Gene Ontology)	cell division site GO0032153	over-represented	2.23e-4	0.0037316	0.0037316	1.08509	6	0.545455	hsa-miR-16-5p; hsa-miR-7-5p; hsa-miR-93-5p; hsa-miR-140-5p; hsa-miR-222-3p; hsa-miR-100-5p
Annotations derived over miRTarBase (Gene Ontology)	fibroblast growth factor binding GO0017134	over-represented	2.21e-4	0.0037316	0.0037316	1.62763	7	0.636364	hsa-miR-16-5p; hsa-miR-152-3p; hsa-miR-204-5p; hsa-miR-93-5p; hsa-miR-140-5p; hsa-miR-222-3p; hsa-miR-100-5p
Annotations derived over miRTarBase (Gene Ontology)	iris morphogenesis GO0061072	over-represented	2.23e-4	0.0037316	0.0037316	0.339578	4	0.363636	hsa-miR-7-5p; hsa-miR-152-3p; hsa-miR-93-5p; hsa-miR-140-5p
Annotations derived over miRTarBase (Gene Ontology)	septin complex GO0031105	over-represented	2.23e-4	0.0037316	0.0037316	1.08509	6	0.545455	hsa-miR-16-5p; hsa-miR-7-5p; hsa-miR-93-5p; hsa-miR-140-5p; hsa-miR-222-3p; hsa-miR-100-5p
Annotations derived over miRTarBase (Gene Ontology)	septin ring GO0005940	over-represented	2.23e-4	0.0037316	0.0037316	1.08509	6	0.545455	hsa-miR-16-5p; hsa-miR-7-5p; hsa-miR-93-5p; hsa-miR-140-5p; hsa-miR-222-3p; hsa-miR-100-5p
Annotations derived over miRTarBase (Gene Ontology)	dentate gyrus development GO0021542	over-represented	2.25e-4	0.0037558	0.0037558	1.63154	7	0.636364	hsa-miR-16-5p; hsa-miR-7-5p; hsa-miR-152-3p; hsa-miR-93-5p; hsa-miR-140-5p; hsa-miR-221-3p; hsa-miR-222-3p
Annotations derived over miRTarBase (Gene Ontology)	MHC class II protein complex binding GO0023026	over-represented	2.33e-4	0.0038622	0.0038622	2.3224	8	0.727273	hsa-miR-16-5p; hsa-miR-7-5p; hsa-miR-152-3p; hsa-miR-204-5p; hsa-miR-93-5p; hsa-miR-221-3p; hsa-miR-222-3p; hsa-miR-100-5p
Annotations derived over miRTarBase (Gene Ontology)	axon extension GO0048675	over-represented	2.32e-4	0.0038622	0.0038622	1.63934	7	0.636364	hsa-miR-16-5p; hsa-miR-7-5p; hsa-miR-152-3p; hsa-miR-204-5p; hsa-miR-93-5p; hsa-miR-9-5p; hsa-miR-222-3p
Annotations derived over miRTarBase (Gene Ontology)	glucuronosyl-N-acetylgalactosaminyl-proteoglycan 4-beta-N-acetylgalactosaminyltransferase activity GO0047238	over-represented	2.33e-4	0.0038622	0.0038622	0.343482	4	0.363636	hsa-miR-16-5p; hsa-miR-93-5p; hsa-miR-9-5p; hsa-miR-221-3p
Annotations derived over miRTarBase (Gene Ontology)	hemi-methylated DNA-binding GO0044729	over-represented	2.33e-4	0.0038622	0.0038622	0.343482	4	0.363636	hsa-miR-16-5p; hsa-miR-7-5p; hsa-miR-9-5p; hsa-miR-221-3p
Annotations derived over miRTarBase (Gene Ontology)	intracellular steroid hormone receptor signaling pathway GO0030518	over-represented	2.33e-4	0.0038622	0.0038622	0.343482	4	0.363636	hsa-miR-9-5p; hsa-miR-221-3p; hsa-miR-222-3p; hsa-miR-100-5p
Annotations derived over miRTarBase (Gene Ontology)	lumenal side of endoplasmic reticulum membrane GO0098553	over-represented	2.36e-4	0.0038907	0.0038906	2.32631	8	0.727273	hsa-miR-16-5p; hsa-miR-7-5p; hsa-miR-152-3p; hsa-miR-204-5p; hsa-miR-93-5p; hsa-miR-9-5p; hsa-miR-222-3p; hsa-miR-100-5p
Annotations derived over miRTarBase (Gene Ontology)	regulation of heart rate by cardiac conduction GO0086091	over-represented	2.36e-4	0.0038907	0.0038906	2.32631	8	0.727273	hsa-miR-16-5p; hsa-miR-7-5p; hsa-miR-204-5p; hsa-miR-93-5p; hsa-miR-9-5p; hsa-miR-221-3p; hsa-miR-222-3p; hsa-miR-100-5p
Annotations derived over miRTarBase (Gene Ontology)	megakaryocyte development GO0035855	over-represented	2.37e-4	0.0038922	0.0038922	1.0968	6	0.545455	hsa-miR-16-5p; hsa-miR-7-5p; hsa-miR-204-5p; hsa-miR-93-5p; hsa-miR-221-3p; hsa-miR-222-3p
Annotations derived over miRTarBase (Gene Ontology)	positive regulation of reactive oxygen species metabolic process GO2000379	over-represented	2.37e-4	0.0038922	0.0038922	3.18891	9	0.818182	hsa-miR-16-5p; hsa-miR-7-5p; hsa-miR-152-3p; hsa-miR-204-5p; hsa-miR-93-5p; hsa-miR-9-5p; hsa-miR-221-3p; hsa-miR-222-3p; hsa-miR-100-5p
Annotations derived over miRTarBase (Gene Ontology)	selective autophagy GO0061912	over-represented	2.37e-4	0.0038922	0.0038922	1.0968	6	0.545455	hsa-miR-16-5p; hsa-miR-7-5p; hsa-miR-93-5p; hsa-miR-9-5p; hsa-miR-221-3p; hsa-miR-100-5p
Annotations derived over miRTarBase (Gene Ontology)	eosinophil degranulation GO0043308	over-represented	2.41e-4	0.0039338	0.0039338	0.132709	3	0.272727	hsa-miR-16-5p; hsa-miR-7-5p; hsa-miR-93-5p
Annotations derived over miRTarBase (Gene Ontology)	positive regulation of late endosome to lysosome transport GO1902824	over-represented	2.41e-4	0.0039338	0.0039338	0.132709	3	0.272727	hsa-miR-7-5p; hsa-miR-152-3p; hsa-miR-93-5p
Annotations derived over miRTarBase (Gene Ontology)	regulation of leukocyte mediated cytotoxicity GO0001910	over-represented	2.41e-4	0.0039338	0.0039338	0.132709	3	0.272727	hsa-miR-93-5p; hsa-miR-221-3p; hsa-miR-222-3p
Annotations derived over miRTarBase (Gene Ontology)	peroxidase activity GO0004601	over-represented	2.42e-4	0.0039382	0.0039382	1.1007	6	0.545455	hsa-miR-16-5p; hsa-miR-7-5p; hsa-miR-204-5p; hsa-miR-93-5p; hsa-miR-9-5p; hsa-miR-100-5p
Annotations derived over miRTarBase (Gene Ontology)	positive regulation of execution phase of apoptosis GO1900119	over-represented	2.42e-4	0.0039382	0.0039382	1.1007	6	0.545455	hsa-miR-16-5p; hsa-miR-7-5p; hsa-miR-93-5p; hsa-miR-9-5p; hsa-miR-221-3p; hsa-miR-222-3p
Annotations derived over miRTarBase (Gene Ontology)	activation of phospholipase D activity GO0031584	over-represented	2.44e-4	0.0039632	0.0039632	0.347385	4	0.363636	hsa-miR-7-5p; hsa-miR-93-5p; hsa-miR-221-3p; hsa-miR-100-5p
Annotations derived over miRTarBase (Gene Ontology)	AP-3 adaptor complex GO0030123	over-represented	2.46e-4	0.0039691	0.0039691	0.671351	5	0.454545	hsa-miR-16-5p; hsa-miR-7-5p; hsa-miR-9-5p; hsa-miR-221-3p; hsa-miR-100-5p
Annotations derived over miRTarBase (Gene Ontology)	I-SMAD binding GO0070411	over-represented	2.47e-4	0.0039691	0.0039691	1.65496	7	0.636364	hsa-miR-16-5p; hsa-miR-204-5p; hsa-miR-93-5p; hsa-miR-140-5p; hsa-miR-221-3p; hsa-miR-222-3p; hsa-miR-100-5p
Annotations derived over miRTarBase (Gene Ontology)	activin receptor activity GO0017002	over-represented	2.47e-4	0.0039691	0.0039691	1.10461	6	0.545455	hsa-miR-16-5p; hsa-miR-7-5p; hsa-miR-204-5p; hsa-miR-93-5p; hsa-miR-9-5p; hsa-miR-221-3p
Annotations derived over miRTarBase (Gene Ontology)	cellular response to platelet-derived growth factor stimulus GO0036120	over-represented	2.47e-4	0.0039691	0.0039691	1.10461	6	0.545455	hsa-miR-16-5p; hsa-miR-204-5p; hsa-miR-93-5p; hsa-miR-9-5p; hsa-miR-221-3p; hsa-miR-222-3p
Annotations derived over miRTarBase (Gene Ontology)	clathrin-coated vesicle cargo loading, AP-3-mediated GO0035654	over-represented	2.46e-4	0.0039691	0.0039691	0.671351	5	0.454545	hsa-miR-16-5p; hsa-miR-7-5p; hsa-miR-9-5p; hsa-miR-221-3p; hsa-miR-100-5p
Annotations derived over miRTarBase (Gene Ontology)	myelination in peripheral nervous system GO0022011	over-represented	2.47e-4	0.0039691	0.0039691	1.10461	6	0.545455	hsa-miR-16-5p; hsa-miR-7-5p; hsa-miR-204-5p; hsa-miR-93-5p; hsa-miR-9-5p; hsa-miR-221-3p
Annotations derived over miRTarBase (Gene Ontology)	positive regulation of intracellular estrogen receptor signaling pathway GO0033148	over-represented	2.47e-4	0.0039691	0.0039691	1.65496	7	0.636364	hsa-miR-16-5p; hsa-miR-7-5p; hsa-miR-204-5p; hsa-miR-93-5p; hsa-miR-9-5p; hsa-miR-221-3p; hsa-miR-222-3p
Annotations derived over miRTarBase (Gene Ontology)	intrinsic apoptotic signaling pathway in response to DNA damage GO0008630	over-represented	2.49e-4	0.004005	0.004005	3.20843	9	0.818182	hsa-miR-16-5p; hsa-miR-7-5p; hsa-miR-204-5p; hsa-miR-93-5p; hsa-miR-9-5p; hsa-miR-140-5p; hsa-miR-221-3p; hsa-miR-222-3p; hsa-miR-100-5p
Annotations derived over miRTarBase (Gene Ontology)	chromosome organization GO0051276	over-represented	2.52e-4	0.0040254	0.0040254	1.10851	6	0.545455	hsa-miR-16-5p; hsa-miR-7-5p; hsa-miR-93-5p; hsa-miR-221-3p; hsa-miR-222-3p; hsa-miR-100-5p
Annotations derived over miRTarBase (Gene Ontology)	positive regulation of endoplasmic reticulum stress-induced intrinsic apoptotic signaling pathway GO1902237	over-represented	2.52e-4	0.0040254	0.0040254	1.10851	6	0.545455	hsa-miR-7-5p; hsa-miR-93-5p; hsa-miR-9-5p; hsa-miR-140-5p; hsa-miR-221-3p; hsa-miR-222-3p
Annotations derived over miRTarBase (Gene Ontology)	mammary gland alveolus development GO0060749	over-represented	2.53e-4	0.0040298	0.0040298	0.675254	5	0.454545	hsa-miR-16-5p; hsa-miR-93-5p; hsa-miR-9-5p; hsa-miR-140-5p; hsa-miR-221-3p
Annotations derived over miRTarBase (Gene Ontology)	platelet dense tubular network membrane GO0031095	over-represented	2.53e-4	0.0040298	0.0040298	0.675254	5	0.454545	hsa-miR-16-5p; hsa-miR-7-5p; hsa-miR-204-5p; hsa-miR-221-3p; hsa-miR-100-5p
Annotations derived over miRTarBase (Gene Ontology)	venous blood vessel development GO0060841	over-represented	2.53e-4	0.0040298	0.0040298	0.675254	5	0.454545	hsa-miR-16-5p; hsa-miR-7-5p; hsa-miR-93-5p; hsa-miR-221-3p; hsa-miR-100-5p
Annotations derived over miRTarBase (Gene Ontology)	establishment of protein localization to mitochondrion GO0072655	over-represented	2.54e-4	0.0040464	0.0040464	0.351288	4	0.363636	hsa-miR-7-5p; hsa-miR-93-5p; hsa-miR-140-5p; hsa-miR-100-5p
Annotations derived over miRTarBase (Gene Ontology)	T cell receptor signaling pathway GO0050852	over-represented	2.56e-4	0.0040635	0.0040635	4.38329	10	0.909091	hsa-miR-16-5p; hsa-miR-7-5p; hsa-miR-152-3p; hsa-miR-204-5p; hsa-miR-93-5p; hsa-miR-9-5p; hsa-miR-140-5p; hsa-miR-221-3p; hsa-miR-222-3p; hsa-miR-100-5p
Annotations derived over miRTarBase (Gene Ontology)	adult locomotory behavior GO0008344	over-represented	2.57e-4	0.0040664	0.0040664	1.11241	6	0.545455	hsa-miR-16-5p; hsa-miR-7-5p; hsa-miR-93-5p; hsa-miR-9-5p; hsa-miR-222-3p; hsa-miR-100-5p
Annotations derived over miRTarBase (Gene Ontology)	insulin receptor signaling pathway GO0008286	over-represented	2.57e-4	0.0040735	0.0040735	3.22014	9	0.818182	hsa-miR-16-5p; hsa-miR-7-5p; hsa-miR-152-3p; hsa-miR-93-5p; hsa-miR-9-5p; hsa-miR-140-5p; hsa-miR-221-3p; hsa-miR-222-3p; hsa-miR-100-5p
Annotations derived over miRTarBase (Gene Ontology)	forebrain morphogenesis GO0048853	over-represented	2.60e-4	0.004096	0.004096	0.679157	5	0.454545	hsa-miR-152-3p; hsa-miR-93-5p; hsa-miR-9-5p; hsa-miR-221-3p; hsa-miR-222-3p
Annotations derived over miRTarBase (Gene Ontology)	negative regulation of protein catabolic process GO0042177	over-represented	2.61e-4	0.004096	0.004096	2.35753	8	0.727273	hsa-miR-16-5p; hsa-miR-7-5p; hsa-miR-93-5p; hsa-miR-9-5p; hsa-miR-140-5p; hsa-miR-221-3p; hsa-miR-222-3p; hsa-miR-100-5p
Annotations derived over miRTarBase (Gene Ontology)	phosphatidylinositol 3-kinase complex, class IA GO0005943	over-represented	2.60e-4	0.004096	0.004096	0.679157	5	0.454545	hsa-miR-16-5p; hsa-miR-7-5p; hsa-miR-152-3p; hsa-miR-93-5p; hsa-miR-221-3p
Annotations derived over miRTarBase (Gene Ontology)	protein K11-linked ubiquitination GO0070979	over-represented	2.61e-4	0.004096	0.004096	2.35753	8	0.727273	hsa-miR-16-5p; hsa-miR-7-5p; hsa-miR-152-3p; hsa-miR-204-5p; hsa-miR-93-5p; hsa-miR-221-3p; hsa-miR-222-3p; hsa-miR-100-5p
Annotations derived over miRTarBase (Gene Ontology)	fatty acid beta-oxidation GO0006635	over-represented	2.62e-4	0.004108	0.004108	1.11632	6	0.545455	hsa-miR-16-5p; hsa-miR-152-3p; hsa-miR-204-5p; hsa-miR-93-5p; hsa-miR-9-5p; hsa-miR-221-3p
Annotations derived over miRTarBase (Gene Ontology)	apical cortex GO0045179	over-represented	2.63e-4	0.0041103	0.0041103	0.136612	3	0.272727	hsa-miR-16-5p; hsa-miR-221-3p; hsa-miR-222-3p
Annotations derived over miRTarBase (Gene Ontology)	endoplasmic reticulum stress-induced pre-emptive quality control GO0061857	over-represented	2.63e-4	0.0041103	0.0041103	0.136612	3	0.272727	hsa-miR-16-5p; hsa-miR-222-3p; hsa-miR-100-5p
Annotations derived over miRTarBase (Gene Ontology)	histone acetyltransferase complex GO0000123	over-represented	2.67e-4	0.0041425	0.0041425	2.36534	8	0.727273	hsa-miR-16-5p; hsa-miR-7-5p; hsa-miR-204-5p; hsa-miR-93-5p; hsa-miR-9-5p; hsa-miR-140-5p; hsa-miR-222-3p; hsa-miR-100-5p
Annotations derived over miRTarBase (Gene Ontology)	mRNA 3-UTR AU-rich region binding GO0035925	over-represented	2.66e-4	0.0041425	0.0041425	3.23185	9	0.818182	hsa-miR-16-5p; hsa-miR-7-5p; hsa-miR-152-3p; hsa-miR-204-5p; hsa-miR-93-5p; hsa-miR-9-5p; hsa-miR-140-5p; hsa-miR-221-3p; hsa-miR-222-3p
Annotations derived over miRTarBase (Gene Ontology)	negative regulation of cell cycle G1S phase transition GO1902807	over-represented	2.67e-4	0.0041425	0.0041425	1.12022	6	0.545455	hsa-miR-16-5p; hsa-miR-152-3p; hsa-miR-93-5p; hsa-miR-140-5p; hsa-miR-221-3p; hsa-miR-222-3p
Annotations derived over miRTarBase (Gene Ontology)	oligodendrocyte development GO0014003	over-represented	2.67e-4	0.0041425	0.0041425	0.68306	5	0.454545	hsa-miR-16-5p; hsa-miR-7-5p; hsa-miR-204-5p; hsa-miR-93-5p; hsa-miR-222-3p
Annotations derived over miRTarBase (Gene Ontology)	positive regulation of leukocyte migration GO0002687	over-represented	2.67e-4	0.0041425	0.0041425	0.68306	5	0.454545	hsa-miR-16-5p; hsa-miR-7-5p; hsa-miR-93-5p; hsa-miR-9-5p; hsa-miR-140-5p
Annotations derived over miRTarBase (Gene Ontology)	protease binding GO0002020	over-represented	2.68e-4	0.0041425	0.0041425	4.40281	10	0.909091	hsa-miR-16-5p; hsa-miR-7-5p; hsa-miR-152-3p; hsa-miR-204-5p; hsa-miR-93-5p; hsa-miR-9-5p; hsa-miR-140-5p; hsa-miR-221-3p; hsa-miR-222-3p; hsa-miR-100-5p
Annotations derived over miRTarBase (Gene Ontology)	single-stranded DNA 3-5 DNA exonuclease activity GO0008310	over-represented	2.66e-4	0.0041425	0.0041425	0.355191	4	0.363636	hsa-miR-16-5p; hsa-miR-93-5p; hsa-miR-221-3p; hsa-miR-222-3p
Annotations derived over miRTarBase (Gene Ontology)	protein destabilization GO0031648	over-represented	2.68e-4	0.0041477	0.0041477	3.23575	9	0.818182	hsa-miR-16-5p; hsa-miR-7-5p; hsa-miR-204-5p; hsa-miR-93-5p; hsa-miR-9-5p; hsa-miR-140-5p; hsa-miR-221-3p; hsa-miR-222-3p; hsa-miR-100-5p
Annotations derived over miRTarBase (Gene Ontology)	fatty acid transport GO0015908	over-represented	2.75e-4	0.0042369	0.0042369	0.686963	5	0.454545	hsa-miR-16-5p; hsa-miR-7-5p; hsa-miR-152-3p; hsa-miR-93-5p; hsa-miR-222-3p
Annotations derived over miRTarBase (Gene Ontology)	actin crosslink formation GO0051764	over-represented	2.77e-4	0.0042639	0.0042639	0.359094	4	0.363636	hsa-miR-16-5p; hsa-miR-7-5p; hsa-miR-221-3p; hsa-miR-222-3p
Annotations derived over miRTarBase (Gene Ontology)	mitochondrion distribution GO0048311	over-represented	2.77e-4	0.0042639	0.0042639	0.359094	4	0.363636	hsa-miR-16-5p; hsa-miR-7-5p; hsa-miR-93-5p; hsa-miR-9-5p
Annotations derived over miRTarBase (Gene Ontology)	positive regulation of cardiac muscle cell proliferation GO0060045	over-represented	2.79e-4	0.0042831	0.0042831	1.68618	7	0.636364	hsa-miR-16-5p; hsa-miR-7-5p; hsa-miR-152-3p; hsa-miR-204-5p; hsa-miR-9-5p; hsa-miR-140-5p; hsa-miR-221-3p
Annotations derived over miRTarBase (Gene Ontology)	3-tRNA processing endoribonuclease activity GO0042781	over-represented	2.85e-4	0.0042849	0.0042849	0.0273224	2	0.181818	hsa-miR-16-5p; hsa-miR-93-5p
Annotations derived over miRTarBase (Gene Ontology)	NAD+-protein-arginine ADP-ribosyltransferase activity GO0106274	over-represented	2.85e-4	0.0042849	0.0042849	0.0273224	2	0.181818	hsa-miR-7-5p; hsa-miR-221-3p
Annotations derived over miRTarBase (Gene Ontology)	de novo cotranslational protein folding GO0051083	over-represented	2.86e-4	0.0042849	0.0042849	0.140515	3	0.272727	hsa-miR-16-5p; hsa-miR-222-3p; hsa-miR-100-5p
Annotations derived over miRTarBase (Gene Ontology)	growth hormone receptor signaling pathway GO0060396	over-represented	2.82e-4	0.0042849	0.0042849	0.690867	5	0.454545	hsa-miR-16-5p; hsa-miR-7-5p; hsa-miR-204-5p; hsa-miR-93-5p; hsa-miR-221-3p
Annotations derived over miRTarBase (Gene Ontology)	histone deacetylase complex GO0000118	over-represented	2.84e-4	0.0042849	0.0042849	2.38486	8	0.727273	hsa-miR-16-5p; hsa-miR-204-5p; hsa-miR-93-5p; hsa-miR-9-5p; hsa-miR-140-5p; hsa-miR-221-3p; hsa-miR-222-3p; hsa-miR-100-5p
Annotations derived over miRTarBase (Gene Ontology)	interleukin-23 receptor complex GO0072536	over-represented	2.86e-4	0.0042849	0.0042849	0.140515	3	0.272727	hsa-miR-16-5p; hsa-miR-152-3p; hsa-miR-204-5p
Annotations derived over miRTarBase (Gene Ontology)	mitochondrial tRNA 3-trailer cleavage, endonucleolytic GO0072684	over-represented	2.85e-4	0.0042849	0.0042849	0.0273224	2	0.181818	hsa-miR-16-5p; hsa-miR-93-5p
Annotations derived over miRTarBase (Gene Ontology)	negative regulation of appetite by leptin-mediated signaling pathway GO0038108	over-represented	2.86e-4	0.0042849	0.0042849	0.140515	3	0.272727	hsa-miR-204-5p; hsa-miR-221-3p; hsa-miR-222-3p
Annotations derived over miRTarBase (Gene Ontology)	negative regulation of helicase activity GO0051097	over-represented	2.82e-4	0.0042849	0.0042849	0.690867	5	0.454545	hsa-miR-16-5p; hsa-miR-204-5p; hsa-miR-9-5p; hsa-miR-221-3p; hsa-miR-222-3p
Annotations derived over miRTarBase (Gene Ontology)	odontoblast differentiation GO0071895	over-represented	2.82e-4	0.0042849	0.0042849	0.690867	5	0.454545	hsa-miR-16-5p; hsa-miR-7-5p; hsa-miR-93-5p; hsa-miR-9-5p; hsa-miR-222-3p
Annotations derived over miRTarBase (Gene Ontology)	outflow tract septum morphogenesis GO0003148	over-represented	2.84e-4	0.0042849	0.0042849	2.38486	8	0.727273	hsa-miR-16-5p; hsa-miR-7-5p; hsa-miR-152-3p; hsa-miR-204-5p; hsa-miR-93-5p; hsa-miR-9-5p; hsa-miR-140-5p; hsa-miR-100-5p
Annotations derived over miRTarBase (Gene Ontology)	protein export from nucleus GO0006611	over-represented	2.84e-4	0.0042849	0.0042849	2.38486	8	0.727273	hsa-miR-16-5p; hsa-miR-7-5p; hsa-miR-152-3p; hsa-miR-204-5p; hsa-miR-93-5p; hsa-miR-140-5p; hsa-miR-222-3p; hsa-miR-100-5p
Annotations derived over miRTarBase (Gene Ontology)	regulation of telomerase activity GO0051972	over-represented	2.82e-4	0.0042849	0.0042849	0.690867	5	0.454545	hsa-miR-16-5p; hsa-miR-93-5p; hsa-miR-221-3p; hsa-miR-222-3p; hsa-miR-100-5p
Annotations derived over miRTarBase (Gene Ontology)	substrate localization to autophagosome GO0061753	over-represented	2.86e-4	0.0042849	0.0042849	0.140515	3	0.272727	hsa-miR-16-5p; hsa-miR-140-5p; hsa-miR-222-3p
Annotations derived over miRTarBase (Gene Ontology)	tRNA-specific ribonuclease activity GO0004549	over-represented	2.85e-4	0.0042849	0.0042849	0.0273224	2	0.181818	hsa-miR-16-5p; hsa-miR-93-5p
Annotations derived over miRTarBase (Gene Ontology)	telomerase holoenzyme complex assembly GO1905323	over-represented	2.82e-4	0.0042849	0.0042849	0.690867	5	0.454545	hsa-miR-16-5p; hsa-miR-152-3p; hsa-miR-204-5p; hsa-miR-93-5p; hsa-miR-222-3p
Annotations derived over miRTarBase (Gene Ontology)	autophagosome-lysosome fusion GO0061909	over-represented	2.88e-4	0.0043165	0.0043165	1.13583	6	0.545455	hsa-miR-16-5p; hsa-miR-7-5p; hsa-miR-152-3p; hsa-miR-93-5p; hsa-miR-9-5p; hsa-miR-222-3p
Annotations derived over miRTarBase (Gene Ontology)	mRNA metabolic process GO0016071	over-represented	2.89e-4	0.0043194	0.0043194	0.362998	4	0.363636	hsa-miR-16-5p; hsa-miR-93-5p; hsa-miR-222-3p; hsa-miR-100-5p
Annotations derived over miRTarBase (Gene Ontology)	positive regulation of myoblast differentiation GO0045663	over-represented	2.92e-4	0.0043498	0.0043498	3.26698	9	0.818182	hsa-miR-16-5p; hsa-miR-7-5p; hsa-miR-204-5p; hsa-miR-93-5p; hsa-miR-9-5p; hsa-miR-140-5p; hsa-miR-221-3p; hsa-miR-222-3p; hsa-miR-100-5p
Annotations derived over miRTarBase (Gene Ontology)	autophagosome membrane docking GO0016240	over-represented	2.94e-4	0.0043807	0.0043807	1.13973	6	0.545455	hsa-miR-16-5p; hsa-miR-7-5p; hsa-miR-152-3p; hsa-miR-93-5p; hsa-miR-221-3p; hsa-miR-100-5p
Annotations derived over miRTarBase (Gene Ontology)	cellular response to cAMP GO0071320	over-represented	2.95e-4	0.004383	0.004383	2.39657	8	0.727273	hsa-miR-16-5p; hsa-miR-7-5p; hsa-miR-152-3p; hsa-miR-204-5p; hsa-miR-93-5p; hsa-miR-140-5p; hsa-miR-222-3p; hsa-miR-100-5p
Annotations derived over miRTarBase (Gene Ontology)	cellular response to nitrogen starvation GO0006995	over-represented	2.98e-4	0.004419	0.004419	0.698673	5	0.454545	hsa-miR-16-5p; hsa-miR-204-5p; hsa-miR-9-5p; hsa-miR-221-3p; hsa-miR-100-5p
Annotations derived over miRTarBase (Gene Ontology)	MAPK cascade GO0000165	over-represented	3.00e-4	0.0044423	0.0044423	4.45355	10	0.909091	hsa-miR-16-5p; hsa-miR-7-5p; hsa-miR-152-3p; hsa-miR-204-5p; hsa-miR-93-5p; hsa-miR-9-5p; hsa-miR-140-5p; hsa-miR-221-3p; hsa-miR-222-3p; hsa-miR-100-5p
Annotations derived over miRTarBase (Gene Ontology)	negative regulation of interleukin-2 production GO0032703	over-represented	3.00e-4	0.0044423	0.0044423	1.14364	6	0.545455	hsa-miR-16-5p; hsa-miR-204-5p; hsa-miR-93-5p; hsa-miR-9-5p; hsa-miR-140-5p; hsa-miR-222-3p
Annotations derived over miRTarBase (Gene Ontology)	nuclear migration GO0007097	over-represented	3.01e-4	0.0044423	0.0044423	1.7057	7	0.636364	hsa-miR-16-5p; hsa-miR-7-5p; hsa-miR-93-5p; hsa-miR-9-5p; hsa-miR-221-3p; hsa-miR-222-3p; hsa-miR-100-5p
Annotations derived over miRTarBase (Gene Ontology)	receptor-mediated virion attachment to host cell GO0046813	over-represented	3.01e-4	0.0044423	0.0044423	0.366901	4	0.363636	hsa-miR-93-5p; hsa-miR-9-5p; hsa-miR-221-3p; hsa-miR-222-3p
Annotations derived over miRTarBase (Gene Ontology)	ubiquinol-cytochrome-c reductase activity GO0008121	over-represented	3.01e-4	0.0044423	0.0044423	0.366901	4	0.363636	hsa-miR-93-5p; hsa-miR-140-5p; hsa-miR-221-3p; hsa-miR-100-5p
Annotations derived over miRTarBase (Gene Ontology)	NAD+-protein ADP-ribosyltransferase activity GO1990404	over-represented	3.10e-4	0.004464	0.004464	1.71351	7	0.636364	hsa-miR-16-5p; hsa-miR-7-5p; hsa-miR-204-5p; hsa-miR-93-5p; hsa-miR-9-5p; hsa-miR-221-3p; hsa-miR-222-3p
Annotations derived over miRTarBase (Gene Ontology)	NAD-dependent histone decrotonylase activity GO0160012	over-represented	3.11e-4	0.004464	0.004464	0.144418	3	0.272727	hsa-miR-204-5p; hsa-miR-9-5p; hsa-miR-221-3p
Annotations derived over miRTarBase (Gene Ontology)	desmosome organization GO0002934	over-represented	3.11e-4	0.004464	0.004464	0.144418	3	0.272727	hsa-miR-16-5p; hsa-miR-9-5p; hsa-miR-222-3p
Annotations derived over miRTarBase (Gene Ontology)	endoplasmic reticulum-Golgi intermediate compartment organization GO0097111	over-represented	3.11e-4	0.004464	0.004464	0.144418	3	0.272727	hsa-miR-16-5p; hsa-miR-7-5p; hsa-miR-93-5p
Annotations derived over miRTarBase (Gene Ontology)	endoribonuclease complex GO1902555	over-represented	3.11e-4	0.004464	0.004464	0.144418	3	0.272727	hsa-miR-7-5p; hsa-miR-93-5p; hsa-miR-221-3p
Annotations derived over miRTarBase (Gene Ontology)	extracellular matrix constituent conferring elasticity GO0030023	over-represented	3.06e-4	0.004464	0.004464	0.702576	5	0.454545	hsa-miR-16-5p; hsa-miR-7-5p; hsa-miR-93-5p; hsa-miR-9-5p; hsa-miR-140-5p
Annotations derived over miRTarBase (Gene Ontology)	glutamatergic synapse GO0098978	over-represented	3.06e-4	0.004464	0.004464	4.46136	10	0.909091	hsa-miR-16-5p; hsa-miR-7-5p; hsa-miR-152-3p; hsa-miR-204-5p; hsa-miR-93-5p; hsa-miR-9-5p; hsa-miR-140-5p; hsa-miR-221-3p; hsa-miR-222-3p; hsa-miR-100-5p
Annotations derived over miRTarBase (Gene Ontology)	growth cone GO0030426	over-represented	3.07e-4	0.004464	0.004464	3.28649	9	0.818182	hsa-miR-16-5p; hsa-miR-7-5p; hsa-miR-152-3p; hsa-miR-204-5p; hsa-miR-93-5p; hsa-miR-9-5p; hsa-miR-140-5p; hsa-miR-221-3p; hsa-miR-222-3p
Annotations derived over miRTarBase (Gene Ontology)	maintenance of nucleus location GO0051658	over-represented	3.11e-4	0.004464	0.004464	0.144418	3	0.272727	hsa-miR-204-5p; hsa-miR-9-5p; hsa-miR-221-3p
Annotations derived over miRTarBase (Gene Ontology)	negative regulation of cellular response to testosterone stimulus GO2000655	over-represented	3.11e-4	0.004464	0.004464	0.144418	3	0.272727	hsa-miR-204-5p; hsa-miR-9-5p; hsa-miR-221-3p
Annotations derived over miRTarBase (Gene Ontology)	negative regulation of prostaglandin biosynthetic process GO0031393	over-represented	3.11e-4	0.004464	0.004464	0.144418	3	0.272727	hsa-miR-204-5p; hsa-miR-9-5p; hsa-miR-221-3p
Annotations derived over miRTarBase (Gene Ontology)	pore complex GO0046930	over-represented	3.06e-4	0.004464	0.004464	0.702576	5	0.454545	hsa-miR-16-5p; hsa-miR-7-5p; hsa-miR-204-5p; hsa-miR-93-5p; hsa-miR-9-5p
Annotations derived over miRTarBase (Gene Ontology)	positive regulation of inositol 1,4,5-trisphosphate-sensitive calcium-release channel activity GO0031587	over-represented	3.11e-4	0.004464	0.004464	0.144418	3	0.272727	hsa-miR-16-5p; hsa-miR-7-5p; hsa-miR-93-5p
Annotations derived over miRTarBase (Gene Ontology)	protein O-linked glycosylation GO0006493	over-represented	3.07e-4	0.004464	0.004464	3.28649	9	0.818182	hsa-miR-16-5p; hsa-miR-7-5p; hsa-miR-152-3p; hsa-miR-204-5p; hsa-miR-93-5p; hsa-miR-9-5p; hsa-miR-140-5p; hsa-miR-221-3p; hsa-miR-222-3p
Annotations derived over miRTarBase (Gene Ontology)	pyrimidine dimer repair by nucleotide-excision repair GO0000720	over-represented	3.11e-4	0.004464	0.004464	0.144418	3	0.272727	hsa-miR-204-5p; hsa-miR-9-5p; hsa-miR-221-3p
Annotations derived over miRTarBase (Gene Ontology)	regulation of smooth muscle cell apoptotic process GO0034391	over-represented	3.11e-4	0.004464	0.004464	0.144418	3	0.272727	hsa-miR-204-5p; hsa-miR-9-5p; hsa-miR-221-3p
Annotations derived over miRTarBase (Gene Ontology)	response to lipopolysaccharide GO0032496	over-represented	3.10e-4	0.004464	0.004464	3.2904	9	0.818182	hsa-miR-16-5p; hsa-miR-7-5p; hsa-miR-152-3p; hsa-miR-204-5p; hsa-miR-93-5p; hsa-miR-9-5p; hsa-miR-221-3p; hsa-miR-222-3p; hsa-miR-100-5p
Annotations derived over miRTarBase (Gene Ontology)	anaphase-promoting complex GO0005680	over-represented	3.11e-4	0.0044713	0.0044713	1.15144	6	0.545455	hsa-miR-16-5p; hsa-miR-204-5p; hsa-miR-93-5p; hsa-miR-221-3p; hsa-miR-222-3p; hsa-miR-100-5p
Annotations derived over miRTarBase (Gene Ontology)	cellular response to indole-3-methanol GO0071681	over-represented	3.14e-4	0.0044753	0.0044753	0.370804	4	0.363636	hsa-miR-16-5p; hsa-miR-204-5p; hsa-miR-9-5p; hsa-miR-221-3p
Annotations derived over miRTarBase (Gene Ontology)	mitotic G1 DNA damage checkpoint signaling GO0031571	over-represented	3.13e-4	0.0044753	0.0044753	2.41608	8	0.727273	hsa-miR-16-5p; hsa-miR-7-5p; hsa-miR-152-3p; hsa-miR-204-5p; hsa-miR-93-5p; hsa-miR-9-5p; hsa-miR-221-3p; hsa-miR-222-3p
Annotations derived over miRTarBase (Gene Ontology)	mitotic metaphase plate congression GO0007080	over-represented	3.13e-4	0.0044753	0.0044753	2.41608	8	0.727273	hsa-miR-16-5p; hsa-miR-7-5p; hsa-miR-152-3p; hsa-miR-204-5p; hsa-miR-9-5p; hsa-miR-221-3p; hsa-miR-222-3p; hsa-miR-100-5p
Annotations derived over miRTarBase (Gene Ontology)	negative regulation of axon regeneration GO0048681	over-represented	3.14e-4	0.0044753	0.0044753	0.706479	5	0.454545	hsa-miR-204-5p; hsa-miR-93-5p; hsa-miR-9-5p; hsa-miR-221-3p; hsa-miR-222-3p
Annotations derived over miRTarBase (Gene Ontology)	positive regulation of transforming growth factor beta production GO0071636	over-represented	3.14e-4	0.0044753	0.0044753	0.370804	4	0.363636	hsa-miR-16-5p; hsa-miR-204-5p; hsa-miR-93-5p; hsa-miR-9-5p
Annotations derived over miRTarBase (Gene Ontology)	negative regulation of programmed cell death GO0043069	over-represented	3.17e-4	0.0045177	0.0045177	1.15535	6	0.545455	hsa-miR-16-5p; hsa-miR-7-5p; hsa-miR-204-5p; hsa-miR-93-5p; hsa-miR-140-5p; hsa-miR-222-3p
Annotations derived over miRTarBase (Gene Ontology)	K63-linked deubiquitinase activity GO0061578	over-represented	3.21e-4	0.0045595	0.0045595	2.42389	8	0.727273	hsa-miR-16-5p; hsa-miR-7-5p; hsa-miR-152-3p; hsa-miR-204-5p; hsa-miR-93-5p; hsa-miR-140-5p; hsa-miR-221-3p; hsa-miR-222-3p
Annotations derived over miRTarBase (Gene Ontology)	cell maturation GO0048469	over-represented	3.22e-4	0.004569	0.004569	0.710383	5	0.454545	hsa-miR-16-5p; hsa-miR-7-5p; hsa-miR-93-5p; hsa-miR-9-5p; hsa-miR-140-5p
Annotations derived over miRTarBase (Gene Ontology)	blood vessel development GO0001568	over-represented	3.24e-4	0.0045817	0.0045817	1.72521	7	0.636364	hsa-miR-16-5p; hsa-miR-7-5p; hsa-miR-204-5p; hsa-miR-93-5p; hsa-miR-9-5p; hsa-miR-140-5p; hsa-miR-100-5p
Annotations derived over miRTarBase (Gene Ontology)	platelet-derived growth factor binding GO0048407	over-represented	3.24e-4	0.0045817	0.0045817	1.15925	6	0.545455	hsa-miR-16-5p; hsa-miR-93-5p; hsa-miR-9-5p; hsa-miR-140-5p; hsa-miR-221-3p; hsa-miR-100-5p
Annotations derived over miRTarBase (Gene Ontology)	vascular endothelial growth factor binding GO0038085	over-represented	3.27e-4	0.0046209	0.0046209	0.374707	4	0.363636	hsa-miR-16-5p; hsa-miR-152-3p; hsa-miR-9-5p; hsa-miR-140-5p
Annotations derived over miRTarBase (Gene Ontology)	1-alkyl-2-acetylglycerophosphocholine esterase complex GO0008247	over-represented	3.30e-4	0.004623	0.004623	0.714286	5	0.454545	hsa-miR-16-5p; hsa-miR-93-5p; hsa-miR-221-3p; hsa-miR-222-3p; hsa-miR-100-5p
Annotations derived over miRTarBase (Gene Ontology)	cellular response to lithium ion GO0071285	over-represented	3.30e-4	0.004623	0.004623	0.714286	5	0.454545	hsa-miR-152-3p; hsa-miR-204-5p; hsa-miR-9-5p; hsa-miR-221-3p; hsa-miR-222-3p
Annotations derived over miRTarBase (Gene Ontology)	endoplasmic reticulum tubular network membrane organization GO1990809	over-represented	3.30e-4	0.004623	0.004623	0.714286	5	0.454545	hsa-miR-16-5p; hsa-miR-152-3p; hsa-miR-9-5p; hsa-miR-221-3p; hsa-miR-222-3p
Annotations derived over miRTarBase (Gene Ontology)	enzyme activator activity GO0008047	over-represented	3.30e-4	0.004623	0.004623	3.31382	9	0.818182	hsa-miR-16-5p; hsa-miR-7-5p; hsa-miR-204-5p; hsa-miR-93-5p; hsa-miR-9-5p; hsa-miR-140-5p; hsa-miR-221-3p; hsa-miR-222-3p; hsa-miR-100-5p
Annotations derived over miRTarBase (Gene Ontology)	negative regulation of intrinsic apoptotic signaling pathway in response to DNA damage by p53 class mediator GO1902166	over-represented	3.30e-4	0.004623	0.004623	1.16315	6	0.545455	hsa-miR-16-5p; hsa-miR-7-5p; hsa-miR-204-5p; hsa-miR-93-5p; hsa-miR-9-5p; hsa-miR-221-3p
Annotations derived over miRTarBase (Gene Ontology)	negative regulation of mitochondrial fusion GO0010637	over-represented	3.30e-4	0.004623	0.004623	0.714286	5	0.454545	hsa-miR-16-5p; hsa-miR-7-5p; hsa-miR-93-5p; hsa-miR-9-5p; hsa-miR-221-3p
Annotations derived over miRTarBase (Gene Ontology)	protein K27-linked deubiquitination GO1990167	over-represented	3.30e-4	0.004623	0.004623	1.16315	6	0.545455	hsa-miR-16-5p; hsa-miR-7-5p; hsa-miR-93-5p; hsa-miR-140-5p; hsa-miR-221-3p; hsa-miR-222-3p
Annotations derived over miRTarBase (Gene Ontology)	NAD-dependent histone H3K9 deacetylase activity GO0046969	over-represented	3.36e-4	0.004641	0.004641	0.148322	3	0.272727	hsa-miR-204-5p; hsa-miR-9-5p; hsa-miR-221-3p
Annotations derived over miRTarBase (Gene Ontology)	canonical Wnt signaling pathway involved in neural crest cell differentiation GO0044335	over-represented	3.36e-4	0.004641	0.004641	0.148322	3	0.272727	hsa-miR-7-5p; hsa-miR-9-5p; hsa-miR-221-3p
Annotations derived over miRTarBase (Gene Ontology)	cysteine-type deubiquitinase activity GO0004843	over-represented	3.34e-4	0.004641	0.004641	4.50039	10	0.909091	hsa-miR-16-5p; hsa-miR-7-5p; hsa-miR-152-3p; hsa-miR-204-5p; hsa-miR-93-5p; hsa-miR-9-5p; hsa-miR-140-5p; hsa-miR-221-3p; hsa-miR-222-3p; hsa-miR-100-5p
Annotations derived over miRTarBase (Gene Ontology)	negative regulation of calcidiol 1-monooxygenase activity GO0010956	over-represented	3.36e-4	0.004641	0.004641	0.148322	3	0.272727	hsa-miR-16-5p; hsa-miR-7-5p; hsa-miR-9-5p
Annotations derived over miRTarBase (Gene Ontology)	negative regulation of peptidyl-lysine acetylation GO2000757	over-represented	3.36e-4	0.004641	0.004641	0.148322	3	0.272727	hsa-miR-204-5p; hsa-miR-9-5p; hsa-miR-221-3p
Annotations derived over miRTarBase (Gene Ontology)	perikaryon GO0043204	over-represented	3.33e-4	0.004641	0.004641	1.73302	7	0.636364	hsa-miR-16-5p; hsa-miR-7-5p; hsa-miR-204-5p; hsa-miR-93-5p; hsa-miR-9-5p; hsa-miR-221-3p; hsa-miR-222-3p
Annotations derived over miRTarBase (Gene Ontology)	protein homotrimerization GO0070207	over-represented	3.36e-4	0.004641	0.004641	1.16706	6	0.545455	hsa-miR-16-5p; hsa-miR-7-5p; hsa-miR-152-3p; hsa-miR-204-5p; hsa-miR-93-5p; hsa-miR-9-5p
Annotations derived over miRTarBase (Gene Ontology)	reactive oxygen species biosynthetic process GO1903409	over-represented	3.36e-4	0.004641	0.004641	0.148322	3	0.272727	hsa-miR-7-5p; hsa-miR-93-5p; hsa-miR-9-5p
Annotations derived over miRTarBase (Gene Ontology)	regulation of tyrosine phosphorylation of STAT protein GO0042509	over-represented	3.36e-4	0.004641	0.004641	0.148322	3	0.272727	hsa-miR-16-5p; hsa-miR-152-3p; hsa-miR-93-5p
Annotations derived over miRTarBase (Gene Ontology)	transcription coregulator binding GO0001221	over-represented	3.36e-4	0.004641	0.004641	3.32162	9	0.818182	hsa-miR-16-5p; hsa-miR-7-5p; hsa-miR-204-5p; hsa-miR-93-5p; hsa-miR-9-5p; hsa-miR-140-5p; hsa-miR-221-3p; hsa-miR-222-3p; hsa-miR-100-5p
Annotations derived over miRTarBase (Gene Ontology)	negative regulation of cell adhesion mediated by integrin GO0033629	over-represented	3.39e-4	0.0046713	0.0046713	0.718189	5	0.454545	hsa-miR-16-5p; hsa-miR-204-5p; hsa-miR-93-5p; hsa-miR-9-5p; hsa-miR-221-3p
Annotations derived over miRTarBase (Gene Ontology)	negative regulation of fibroblast proliferation GO0048147	over-represented	3.45e-4	0.0047434	0.0047434	2.44731	8	0.727273	hsa-miR-16-5p; hsa-miR-7-5p; hsa-miR-152-3p; hsa-miR-93-5p; hsa-miR-9-5p; hsa-miR-221-3p; hsa-miR-222-3p; hsa-miR-100-5p
Annotations derived over miRTarBase (Gene Ontology)	eukaryotic translation initiation factor 2 complex GO0005850	over-represented	3.48e-4	0.0047596	0.0047596	0.722092	5	0.454545	hsa-miR-16-5p; hsa-miR-7-5p; hsa-miR-93-5p; hsa-miR-221-3p; hsa-miR-222-3p
Annotations derived over miRTarBase (Gene Ontology)	lipid binding GO0008289	over-represented	3.47e-4	0.0047596	0.0047596	3.33333	9	0.818182	hsa-miR-16-5p; hsa-miR-7-5p; hsa-miR-152-3p; hsa-miR-204-5p; hsa-miR-93-5p; hsa-miR-9-5p; hsa-miR-221-3p; hsa-miR-222-3p; hsa-miR-100-5p
Annotations derived over miRTarBase (Gene Ontology)	neuron fate commitment GO0048663	over-represented	3.48e-4	0.0047596	0.0047596	0.722092	5	0.454545	hsa-miR-7-5p; hsa-miR-204-5p; hsa-miR-9-5p; hsa-miR-140-5p; hsa-miR-221-3p
Annotations derived over miRTarBase (Gene Ontology)	regulation of NIKNF-kappaB signaling GO1901222	over-represented	3.48e-4	0.0047596	0.0047596	0.722092	5	0.454545	hsa-miR-16-5p; hsa-miR-7-5p; hsa-miR-204-5p; hsa-miR-93-5p; hsa-miR-222-3p
Annotations derived over miRTarBase (Gene Ontology)	G-protein betagamma-subunit complex binding GO0031683	over-represented	3.55e-4	0.0048136	0.0048136	1.17877	6	0.545455	hsa-miR-16-5p; hsa-miR-7-5p; hsa-miR-93-5p; hsa-miR-9-5p; hsa-miR-222-3p; hsa-miR-100-5p
Annotations derived over miRTarBase (Gene Ontology)	G1 to G0 transition GO0070314	over-represented	3.54e-4	0.0048136	0.0048136	0.382514	4	0.363636	hsa-miR-16-5p; hsa-miR-7-5p; hsa-miR-93-5p; hsa-miR-222-3p
Annotations derived over miRTarBase (Gene Ontology)	low-density lipoprotein particle receptor activity GO0005041	over-represented	3.54e-4	0.0048136	0.0048136	1.74863	7	0.636364	hsa-miR-7-5p; hsa-miR-152-3p; hsa-miR-93-5p; hsa-miR-9-5p; hsa-miR-140-5p; hsa-miR-221-3p; hsa-miR-222-3p
Annotations derived over miRTarBase (Gene Ontology)	positive regulation of attachment of mitotic spindle microtubules to kinetochore GO1902425	over-represented	3.55e-4	0.0048136	0.0048136	1.17877	6	0.545455	hsa-miR-16-5p; hsa-miR-7-5p; hsa-miR-93-5p; hsa-miR-9-5p; hsa-miR-221-3p; hsa-miR-100-5p
Annotations derived over miRTarBase (Gene Ontology)	positive regulation of histone deacetylation GO0031065	over-represented	3.55e-4	0.0048136	0.0048136	1.17877	6	0.545455	hsa-miR-16-5p; hsa-miR-204-5p; hsa-miR-93-5p; hsa-miR-9-5p; hsa-miR-221-3p; hsa-miR-100-5p
Annotations derived over miRTarBase (Gene Ontology)	positive regulation of wound healing GO0090303	over-represented	3.54e-4	0.0048136	0.0048136	1.74863	7	0.636364	hsa-miR-16-5p; hsa-miR-7-5p; hsa-miR-93-5p; hsa-miR-9-5p; hsa-miR-221-3p; hsa-miR-222-3p; hsa-miR-100-5p
Annotations derived over miRTarBase (Gene Ontology)	regulation of peptidyl-tyrosine phosphorylation GO0050730	over-represented	3.55e-4	0.0048136	0.0048136	1.17877	6	0.545455	hsa-miR-16-5p; hsa-miR-7-5p; hsa-miR-93-5p; hsa-miR-9-5p; hsa-miR-221-3p; hsa-miR-222-3p
Annotations derived over miRTarBase (Gene Ontology)	histone H3 acetylation GO0043966	over-represented	3.57e-4	0.0048354	0.0048354	2.45902	8	0.727273	hsa-miR-16-5p; hsa-miR-7-5p; hsa-miR-204-5p; hsa-miR-93-5p; hsa-miR-9-5p; hsa-miR-221-3p; hsa-miR-222-3p; hsa-miR-100-5p
Annotations derived over miRTarBase (Gene Ontology)	ATPase complex GO1904949	over-represented	3.62e-4	0.0048902	0.0048902	1.18267	6	0.545455	hsa-miR-16-5p; hsa-miR-7-5p; hsa-miR-204-5p; hsa-miR-93-5p; hsa-miR-9-5p; hsa-miR-222-3p
Annotations derived over miRTarBase (Gene Ontology)	DNA methylation on cytosine within a CG sequence GO0010424	over-represented	3.64e-4	0.0048971	0.0048971	0.152225	3	0.272727	hsa-miR-152-3p; hsa-miR-140-5p; hsa-miR-100-5p
Annotations derived over miRTarBase (Gene Ontology)	cellular response to estrogen stimulus GO0071391	over-represented	3.64e-4	0.0048971	0.0048971	1.75644	7	0.636364	hsa-miR-16-5p; hsa-miR-93-5p; hsa-miR-9-5p; hsa-miR-140-5p; hsa-miR-221-3p; hsa-miR-222-3p; hsa-miR-100-5p
Annotations derived over miRTarBase (Gene Ontology)	translational elongation GO0006414	over-represented	3.64e-4	0.0048971	0.0048971	1.75644	7	0.636364	hsa-miR-16-5p; hsa-miR-7-5p; hsa-miR-93-5p; hsa-miR-9-5p; hsa-miR-221-3p; hsa-miR-222-3p; hsa-miR-100-5p
Annotations derived over miRTarBase (Gene Ontology)	brush border GO0005903	over-represented	3.66e-4	0.0048998	0.0048998	0.729899	5	0.454545	hsa-miR-204-5p; hsa-miR-93-5p; hsa-miR-9-5p; hsa-miR-221-3p; hsa-miR-222-3p
Annotations derived over miRTarBase (Gene Ontology)	negative regulation of cardiac muscle cell differentiation GO2000726	over-represented	3.66e-4	0.0048998	0.0048998	0.729899	5	0.454545	hsa-miR-16-5p; hsa-miR-7-5p; hsa-miR-152-3p; hsa-miR-93-5p; hsa-miR-9-5p
Annotations derived over miRTarBase (Gene Ontology)	negative regulation of wound healing, spreading of epidermal cells GO1903690	over-represented	3.66e-4	0.0048998	0.0048998	0.729899	5	0.454545	hsa-miR-16-5p; hsa-miR-152-3p; hsa-miR-93-5p; hsa-miR-221-3p; hsa-miR-222-3p
Annotations derived over miRTarBase (Gene Ontology)	phosphoprotein phosphatase activity GO0004721	over-represented	3.66e-4	0.0048998	0.0048998	2.46682	8	0.727273	hsa-miR-16-5p; hsa-miR-7-5p; hsa-miR-152-3p; hsa-miR-204-5p; hsa-miR-93-5p; hsa-miR-221-3p; hsa-miR-222-3p; hsa-miR-100-5p
Annotations derived over miRTarBase (Gene Ontology)	dopaminergic neuron differentiation GO0071542	over-represented	3.69e-4	0.0049075	0.0049075	1.18657	6	0.545455	hsa-miR-16-5p; hsa-miR-7-5p; hsa-miR-93-5p; hsa-miR-9-5p; hsa-miR-140-5p; hsa-miR-221-3p
Annotations derived over miRTarBase (Gene Ontology)	negative regulation of glial cell proliferation GO0060253	over-represented	3.68e-4	0.0049075	0.0049075	0.386417	4	0.363636	hsa-miR-204-5p; hsa-miR-9-5p; hsa-miR-221-3p; hsa-miR-222-3p
Annotations derived over miRTarBase (Gene Ontology)	positive regulation of miRNA catabolic process GO2000627	over-represented	3.68e-4	0.0049075	0.0049075	0.386417	4	0.363636	hsa-miR-9-5p; hsa-miR-140-5p; hsa-miR-222-3p; hsa-miR-100-5p
Annotations derived over miRTarBase (Gene Ontology)	positive regulation of receptor binding GO1900122	over-represented	3.68e-4	0.0049075	0.0049075	0.386417	4	0.363636	hsa-miR-16-5p; hsa-miR-204-5p; hsa-miR-93-5p; hsa-miR-9-5p
Annotations derived over miRTarBase (Gene Ontology)	motile cilium GO0031514	over-represented	3.70e-4	0.0049229	0.0049229	2.47073	8	0.727273	hsa-miR-16-5p; hsa-miR-7-5p; hsa-miR-152-3p; hsa-miR-204-5p; hsa-miR-93-5p; hsa-miR-221-3p; hsa-miR-222-3p; hsa-miR-100-5p
Annotations derived over miRTarBase (Gene Ontology)	ubiquitin-dependent ERAD pathway GO0030433	over-represented	3.73e-4	0.0049552	0.0049552	4.55113	10	0.909091	hsa-miR-16-5p; hsa-miR-7-5p; hsa-miR-152-3p; hsa-miR-204-5p; hsa-miR-93-5p; hsa-miR-9-5p; hsa-miR-140-5p; hsa-miR-221-3p; hsa-miR-222-3p; hsa-miR-100-5p
Annotations derived over miRTarBase (Gene Ontology)	NF-kappaB binding GO0051059	over-represented	3.75e-4	0.0049652	0.0049652	1.76425	7	0.636364	hsa-miR-16-5p; hsa-miR-7-5p; hsa-miR-93-5p; hsa-miR-9-5p; hsa-miR-140-5p; hsa-miR-222-3p; hsa-miR-100-5p
Annotations derived over miRTarBase (Gene Ontology)	somatodendritic compartment GO0036477	over-represented	3.75e-4	0.0049652	0.0049652	0.733802	5	0.454545	hsa-miR-16-5p; hsa-miR-7-5p; hsa-miR-93-5p; hsa-miR-9-5p; hsa-miR-222-3p
Annotations derived over miRTarBase (Gene Ontology)	vesicle budding from membrane GO0006900	over-represented	3.76e-4	0.0049652	0.0049652	1.19048	6	0.545455	hsa-miR-16-5p; hsa-miR-7-5p; hsa-miR-152-3p; hsa-miR-204-5p; hsa-miR-93-5p; hsa-miR-100-5p
Annotations derived over miRTarBase (Gene Ontology)	TTT complex GO0110078	over-represented	3.79e-4	0.0049751	0.0049751	0.0312256	2	0.181818	hsa-miR-16-5p; hsa-miR-93-5p
Annotations derived over miRTarBase (Gene Ontology)	carnitine O-octanoyltransferase activity GO0008458	over-represented	3.79e-4	0.0049751	0.0049751	0.0312256	2	0.181818	hsa-miR-93-5p; hsa-miR-221-3p
Annotations derived over miRTarBase (Gene Ontology)	cellular response to cocaine GO0071314	over-represented	3.79e-4	0.0049751	0.0049751	0.0312256	2	0.181818	hsa-miR-16-5p; hsa-miR-7-5p
Annotations derived over miRTarBase (Gene Ontology)	engulfment of target by autophagosome GO0061736	over-represented	3.79e-4	0.0049751	0.0049751	0.0312256	2	0.181818	hsa-miR-16-5p; hsa-miR-140-5p
Annotations derived over miRTarBase (Gene Ontology)	mitochondrion migration along actin filament GO0034642	over-represented	3.79e-4	0.0049751	0.0049751	0.0312256	2	0.181818	hsa-miR-16-5p; hsa-miR-93-5p
Annotations derived over miRTarBase (Gene Ontology)	phagocytosis GO0006909	over-represented	3.79e-4	0.0049751	0.0049751	2.47853	8	0.727273	hsa-miR-16-5p; hsa-miR-7-5p; hsa-miR-152-3p; hsa-miR-93-5p; hsa-miR-9-5p; hsa-miR-140-5p; hsa-miR-221-3p; hsa-miR-222-3p
Annotations derived over miRTarBase (Gene Ontology)	carnitine metabolic process GO0009437	over-represented	3.83e-4	0.0050017	0.0050017	0.39032	4	0.363636	hsa-miR-16-5p; hsa-miR-204-5p; hsa-miR-93-5p; hsa-miR-221-3p
Annotations derived over miRTarBase (Gene Ontology)	cell-substrate adhesion GO0031589	over-represented	3.82e-4	0.0050017	0.0050017	1.19438	6	0.545455	hsa-miR-16-5p; hsa-miR-152-3p; hsa-miR-204-5p; hsa-miR-93-5p; hsa-miR-221-3p; hsa-miR-222-3p
Annotations derived over miRTarBase (Gene Ontology)	neuropilin signaling pathway GO0038189	over-represented	3.83e-4	0.0050017	0.0050017	0.39032	4	0.363636	hsa-miR-16-5p; hsa-miR-152-3p; hsa-miR-204-5p; hsa-miR-9-5p
Annotations derived over miRTarBase (Gene Ontology)	response to cytokine GO0034097	over-represented	3.83e-4	0.0050017	0.0050017	3.37237	9	0.818182	hsa-miR-16-5p; hsa-miR-7-5p; hsa-miR-152-3p; hsa-miR-204-5p; hsa-miR-93-5p; hsa-miR-9-5p; hsa-miR-140-5p; hsa-miR-221-3p; hsa-miR-222-3p
Annotations derived over miRTarBase (Gene Ontology)	channel activity GO0015267	over-represented	3.85e-4	0.0050034	0.0050034	0.737705	5	0.454545	hsa-miR-16-5p; hsa-miR-7-5p; hsa-miR-204-5p; hsa-miR-93-5p; hsa-miR-9-5p
Annotations derived over miRTarBase (Gene Ontology)	chaperone-mediated protein complex assembly GO0051131	over-represented	3.85e-4	0.0050034	0.0050034	1.77205	7	0.636364	hsa-miR-16-5p; hsa-miR-152-3p; hsa-miR-204-5p; hsa-miR-93-5p; hsa-miR-221-3p; hsa-miR-222-3p; hsa-miR-100-5p
Annotations derived over miRTarBase (Gene Ontology)	fatty acid homeostasis GO0055089	over-represented	3.85e-4	0.0050034	0.0050034	0.737705	5	0.454545	hsa-miR-16-5p; hsa-miR-204-5p; hsa-miR-93-5p; hsa-miR-9-5p; hsa-miR-221-3p
Annotations derived over miRTarBase (Gene Ontology)	negative regulation of blood coagulation GO0030195	over-represented	3.85e-4	0.0050034	0.0050034	0.737705	5	0.454545	hsa-miR-16-5p; hsa-miR-7-5p; hsa-miR-204-5p; hsa-miR-93-5p; hsa-miR-9-5p
Annotations derived over miRTarBase (Gene Ontology)	insulin receptor binding GO0005158	over-represented	3.88e-4	0.0050319	0.0050319	2.48634	8	0.727273	hsa-miR-16-5p; hsa-miR-7-5p; hsa-miR-152-3p; hsa-miR-93-5p; hsa-miR-140-5p; hsa-miR-221-3p; hsa-miR-222-3p; hsa-miR-100-5p
Annotations derived over miRTarBase (Gene Ontology)	polyA-specific ribonuclease activity GO0004535	over-represented	3.90e-4	0.0050423	0.0050423	1.19828	6	0.545455	hsa-miR-16-5p; hsa-miR-7-5p; hsa-miR-93-5p; hsa-miR-9-5p; hsa-miR-221-3p; hsa-miR-222-3p
Annotations derived over miRTarBase (Gene Ontology)	negative regulation of oxidative stress-induced intrinsic apoptotic signaling pathway GO1902176	over-represented	3.91e-4	0.0050469	0.0050469	1.77596	7	0.636364	hsa-miR-7-5p; hsa-miR-204-5p; hsa-miR-93-5p; hsa-miR-9-5p; hsa-miR-221-3p; hsa-miR-222-3p; hsa-miR-100-5p
Annotations derived over miRTarBase (Gene Ontology)	phosphatidylinositol 3-kinase complex, class III, type II GO0034272	over-represented	3.92e-4	0.0050469	0.0050469	0.156128	3	0.272727	hsa-miR-9-5p; hsa-miR-221-3p; hsa-miR-100-5p
Annotations derived over miRTarBase (Gene Ontology)	phosphatidylinositol 3-kinase complex, class III, type I GO0034271	over-represented	3.92e-4	0.0050469	0.0050469	0.156128	3	0.272727	hsa-miR-9-5p; hsa-miR-221-3p; hsa-miR-100-5p
Annotations derived over miRTarBase (Gene Ontology)	protein-propionyllysine depropionylase activity GO0106231	over-represented	3.92e-4	0.0050469	0.0050469	0.156128	3	0.272727	hsa-miR-204-5p; hsa-miR-9-5p; hsa-miR-221-3p
Annotations derived over miRTarBase (Gene Ontology)	protein depropionylation GO0106230	over-represented	3.92e-4	0.0050469	0.0050469	0.156128	3	0.272727	hsa-miR-204-5p; hsa-miR-9-5p; hsa-miR-221-3p
Annotations derived over miRTarBase (Gene Ontology)	negative regulation of DNA-binding transcription factor activity GO0043433	over-represented	3.93e-4	0.0050479	0.0050479	4.57455	10	0.909091	hsa-miR-16-5p; hsa-miR-7-5p; hsa-miR-152-3p; hsa-miR-204-5p; hsa-miR-93-5p; hsa-miR-9-5p; hsa-miR-140-5p; hsa-miR-221-3p; hsa-miR-222-3p; hsa-miR-100-5p
Annotations derived over miRTarBase (Gene Ontology)	RNA strand annealing activity GO0033592	over-represented	3.95e-4	0.0050505	0.0050505	0.741608	5	0.454545	hsa-miR-16-5p; hsa-miR-7-5p; hsa-miR-152-3p; hsa-miR-140-5p; hsa-miR-221-3p
Annotations derived over miRTarBase (Gene Ontology)	stem cell factor receptor binding GO0005173	over-represented	3.95e-4	0.0050505	0.0050505	0.741608	5	0.454545	hsa-miR-16-5p; hsa-miR-204-5p; hsa-miR-93-5p; hsa-miR-140-5p; hsa-miR-222-3p
Annotations derived over miRTarBase (Gene Ontology)	sulfate transport GO0008272	over-represented	3.95e-4	0.0050505	0.0050505	0.741608	5	0.454545	hsa-miR-16-5p; hsa-miR-204-5p; hsa-miR-93-5p; hsa-miR-221-3p; hsa-miR-222-3p
Annotations derived over miRTarBase (Gene Ontology)	NAD+ ADP-ribosyltransferase activity GO0003950	over-represented	3.97e-4	0.0050612	0.0050612	1.77986	7	0.636364	hsa-miR-16-5p; hsa-miR-7-5p; hsa-miR-204-5p; hsa-miR-93-5p; hsa-miR-9-5p; hsa-miR-221-3p; hsa-miR-222-3p
Annotations derived over miRTarBase (Gene Ontology)	SAGA complex GO0000124	over-represented	3.97e-4	0.0050612	0.0050612	1.77986	7	0.636364	hsa-miR-16-5p; hsa-miR-204-5p; hsa-miR-93-5p; hsa-miR-9-5p; hsa-miR-221-3p; hsa-miR-222-3p; hsa-miR-100-5p
Annotations derived over miRTarBase (Gene Ontology)	limb morphogenesis GO0035108	over-represented	3.98e-4	0.0050612	0.0050612	0.394223	4	0.363636	hsa-miR-16-5p; hsa-miR-204-5p; hsa-miR-93-5p; hsa-miR-221-3p
Annotations derived over miRTarBase (Gene Ontology)	negative regulation of thrombin-activated receptor signaling pathway GO0070495	over-represented	3.98e-4	0.0050612	0.0050612	0.394223	4	0.363636	hsa-miR-7-5p; hsa-miR-9-5p; hsa-miR-221-3p; hsa-miR-222-3p
Annotations derived over miRTarBase (Gene Ontology)	serotonin binding GO0051378	over-represented	3.98e-4	0.0050612	0.0050612	0.394223	4	0.363636	hsa-miR-16-5p; hsa-miR-204-5p; hsa-miR-93-5p; hsa-miR-9-5p
Annotations derived over miRTarBase (Gene Ontology)	positive regulation of neuroblast proliferation GO0002052	over-represented	4.04e-4	0.005115	0.005115	1.20609	6	0.545455	hsa-miR-16-5p; hsa-miR-204-5p; hsa-miR-93-5p; hsa-miR-9-5p; hsa-miR-140-5p; hsa-miR-221-3p
Annotations derived over miRTarBase (Gene Ontology)	protein deubiquitination GO0016579	over-represented	4.03e-4	0.005115	0.005115	4.58626	10	0.909091	hsa-miR-16-5p; hsa-miR-7-5p; hsa-miR-152-3p; hsa-miR-204-5p; hsa-miR-93-5p; hsa-miR-9-5p; hsa-miR-140-5p; hsa-miR-221-3p; hsa-miR-222-3p; hsa-miR-100-5p
Annotations derived over miRTarBase (Gene Ontology)	vascular endothelial growth factor receptor 2 binding GO0043184	over-represented	4.04e-4	0.005115	0.005115	1.20609	6	0.545455	hsa-miR-16-5p; hsa-miR-152-3p; hsa-miR-204-5p; hsa-miR-93-5p; hsa-miR-9-5p; hsa-miR-140-5p
Annotations derived over miRTarBase (Gene Ontology)	cytoskeleton-dependent cytokinesis GO0061640	over-represented	4.08e-4	0.0051547	0.0051547	1.78767	7	0.636364	hsa-miR-16-5p; hsa-miR-7-5p; hsa-miR-204-5p; hsa-miR-93-5p; hsa-miR-140-5p; hsa-miR-222-3p; hsa-miR-100-5p
Annotations derived over miRTarBase (Gene Ontology)	positive regulation of miRNA-mediated gene silencing GO2000637	over-represented	4.08e-4	0.0051547	0.0051547	1.78767	7	0.636364	hsa-miR-16-5p; hsa-miR-7-5p; hsa-miR-152-3p; hsa-miR-93-5p; hsa-miR-140-5p; hsa-miR-221-3p; hsa-miR-100-5p
Annotations derived over miRTarBase (Gene Ontology)	basement membrane GO0005604	over-represented	4.12e-4	0.0051787	0.0051787	2.50585	8	0.727273	hsa-miR-16-5p; hsa-miR-152-3p; hsa-miR-204-5p; hsa-miR-93-5p; hsa-miR-9-5p; hsa-miR-140-5p; hsa-miR-222-3p; hsa-miR-100-5p
Annotations derived over miRTarBase (Gene Ontology)	blood vessel remodeling GO0001974	over-represented	4.11e-4	0.0051787	0.0051787	1.20999	6	0.545455	hsa-miR-16-5p; hsa-miR-7-5p; hsa-miR-93-5p; hsa-miR-9-5p; hsa-miR-221-3p; hsa-miR-100-5p
Annotations derived over miRTarBase (Gene Ontology)	positive regulation of viral life cycle GO1903902	over-represented	4.11e-4	0.0051787	0.0051787	1.20999	6	0.545455	hsa-miR-16-5p; hsa-miR-7-5p; hsa-miR-93-5p; hsa-miR-221-3p; hsa-miR-222-3p; hsa-miR-100-5p
Annotations derived over miRTarBase (Gene Ontology)	lysine N-acetyltransferase activity, acting on acetyl phosphate as donor GO0004468	over-represented	4.14e-4	0.0051975	0.0051975	0.398126	4	0.363636	hsa-miR-93-5p; hsa-miR-9-5p; hsa-miR-140-5p; hsa-miR-100-5p
Annotations derived over miRTarBase (Gene Ontology)	negative regulation of dendritic spine morphogenesis GO0061002	over-represented	4.15e-4	0.0052056	0.0052056	0.749415	5	0.454545	hsa-miR-152-3p; hsa-miR-93-5p; hsa-miR-9-5p; hsa-miR-221-3p; hsa-miR-222-3p
Annotations derived over miRTarBase (Gene Ontology)	commissural neuron axon guidance GO0071679	over-represented	4.19e-4	0.0052291	0.0052291	1.2139	6	0.545455	hsa-miR-16-5p; hsa-miR-7-5p; hsa-miR-152-3p; hsa-miR-93-5p; hsa-miR-9-5p; hsa-miR-140-5p
Annotations derived over miRTarBase (Gene Ontology)	dosage compensation by inactivation of X chromosome GO0009048	over-represented	4.19e-4	0.0052291	0.0052291	1.2139	6	0.545455	hsa-miR-16-5p; hsa-miR-7-5p; hsa-miR-93-5p; hsa-miR-221-3p; hsa-miR-222-3p; hsa-miR-100-5p
Annotations derived over miRTarBase (Gene Ontology)	protein phosphatase binding GO0019903	over-represented	4.17e-4	0.0052291	0.0052291	4.60187	10	0.909091	hsa-miR-16-5p; hsa-miR-7-5p; hsa-miR-152-3p; hsa-miR-204-5p; hsa-miR-93-5p; hsa-miR-9-5p; hsa-miR-140-5p; hsa-miR-221-3p; hsa-miR-222-3p; hsa-miR-100-5p
Annotations derived over miRTarBase (Gene Ontology)	vesicle transport along microtubule GO0047496	over-represented	4.19e-4	0.0052291	0.0052291	1.2139	6	0.545455	hsa-miR-16-5p; hsa-miR-7-5p; hsa-miR-93-5p; hsa-miR-9-5p; hsa-miR-221-3p; hsa-miR-100-5p
Annotations derived over miRTarBase (Gene Ontology)	vascular endothelial growth factor receptor signaling pathway GO0048010	over-represented	4.20e-4	0.0052358	0.0052358	1.79547	7	0.636364	hsa-miR-16-5p; hsa-miR-7-5p; hsa-miR-152-3p; hsa-miR-93-5p; hsa-miR-9-5p; hsa-miR-140-5p; hsa-miR-100-5p
Annotations derived over miRTarBase (Gene Ontology)	positive regulation of protein kinase B signaling GO0051897	over-represented	4.21e-4	0.0052413	0.0052413	4.60578	10	0.909091	hsa-miR-16-5p; hsa-miR-7-5p; hsa-miR-152-3p; hsa-miR-204-5p; hsa-miR-93-5p; hsa-miR-9-5p; hsa-miR-140-5p; hsa-miR-221-3p; hsa-miR-222-3p; hsa-miR-100-5p
Annotations derived over miRTarBase (Gene Ontology)	phosphatidylinositol 3-kinase signaling GO0014065	over-represented	4.23e-4	0.0052651	0.0052651	3.4114	9	0.818182	hsa-miR-16-5p; hsa-miR-7-5p; hsa-miR-152-3p; hsa-miR-93-5p; hsa-miR-9-5p; hsa-miR-140-5p; hsa-miR-221-3p; hsa-miR-222-3p; hsa-miR-100-5p
Annotations derived over miRTarBase (Gene Ontology)	activation of protein kinase activity GO0032147	over-represented	4.26e-4	0.0052771	0.0052771	2.51756	8	0.727273	hsa-miR-16-5p; hsa-miR-7-5p; hsa-miR-152-3p; hsa-miR-204-5p; hsa-miR-93-5p; hsa-miR-9-5p; hsa-miR-140-5p; hsa-miR-100-5p
Annotations derived over miRTarBase (Gene Ontology)	clathrin heavy chain binding GO0032050	over-represented	4.26e-4	0.0052771	0.0052771	1.2178	6	0.545455	hsa-miR-152-3p; hsa-miR-93-5p; hsa-miR-9-5p; hsa-miR-140-5p; hsa-miR-221-3p; hsa-miR-222-3p
Annotations derived over miRTarBase (Gene Ontology)	general transcription initiation factor binding GO0140296	over-represented	4.26e-4	0.0052771	0.0052771	1.2178	6	0.545455	hsa-miR-16-5p; hsa-miR-7-5p; hsa-miR-93-5p; hsa-miR-221-3p; hsa-miR-222-3p; hsa-miR-100-5p
Annotations derived over miRTarBase (Gene Ontology)	phagocytic cup GO0001891	over-represented	4.25e-4	0.0052771	0.0052771	0.753318	5	0.454545	hsa-miR-16-5p; hsa-miR-7-5p; hsa-miR-93-5p; hsa-miR-221-3p; hsa-miR-222-3p
Annotations derived over miRTarBase (Gene Ontology)	T follicular helper cell differentiation GO0061470	over-represented	4.29e-4	0.0052961	0.0052961	0.40203	4	0.363636	hsa-miR-152-3p; hsa-miR-93-5p; hsa-miR-9-5p; hsa-miR-100-5p
Annotations derived over miRTarBase (Gene Ontology)	negative regulation of oligodendrocyte differentiation GO0048715	over-represented	4.29e-4	0.0052961	0.0052961	0.40203	4	0.363636	hsa-miR-7-5p; hsa-miR-204-5p; hsa-miR-9-5p; hsa-miR-222-3p
Annotations derived over miRTarBase (Gene Ontology)	positive regulation of extracellular matrix organization GO1903055	over-represented	4.29e-4	0.0052961	0.0052961	0.40203	4	0.363636	hsa-miR-93-5p; hsa-miR-9-5p; hsa-miR-221-3p; hsa-miR-100-5p
Annotations derived over miRTarBase (Gene Ontology)	negative regulation of insulin-like growth factor receptor signaling pathway GO0043569	over-represented	4.36e-4	0.0053578	0.0053578	0.757221	5	0.454545	hsa-miR-7-5p; hsa-miR-152-3p; hsa-miR-204-5p; hsa-miR-93-5p; hsa-miR-140-5p
Annotations derived over miRTarBase (Gene Ontology)	ruffle GO0001726	over-represented	4.35e-4	0.0053578	0.0053578	4.62139	10	0.909091	hsa-miR-16-5p; hsa-miR-7-5p; hsa-miR-152-3p; hsa-miR-204-5p; hsa-miR-93-5p; hsa-miR-9-5p; hsa-miR-140-5p; hsa-miR-221-3p; hsa-miR-222-3p; hsa-miR-100-5p
Annotations derived over miRTarBase (Gene Ontology)	Wnt-protein binding GO0017147	over-represented	4.38e-4	0.0053732	0.0053732	1.80718	7	0.636364	hsa-miR-16-5p; hsa-miR-7-5p; hsa-miR-152-3p; hsa-miR-204-5p; hsa-miR-93-5p; hsa-miR-140-5p; hsa-miR-221-3p
Annotations derived over miRTarBase (Gene Ontology)	integrated stress response signaling GO0140467	over-represented	4.38e-4	0.0053732	0.0053732	1.80718	7	0.636364	hsa-miR-16-5p; hsa-miR-7-5p; hsa-miR-152-3p; hsa-miR-93-5p; hsa-miR-140-5p; hsa-miR-221-3p; hsa-miR-222-3p
Annotations derived over miRTarBase (Gene Ontology)	heart valve development GO0003170	over-represented	4.42e-4	0.0054146	0.0054146	1.2256	6	0.545455	hsa-miR-16-5p; hsa-miR-7-5p; hsa-miR-152-3p; hsa-miR-9-5p; hsa-miR-140-5p; hsa-miR-221-3p
Annotations derived over miRTarBase (Gene Ontology)	aortic valve morphogenesis GO0003180	over-represented	4.46e-4	0.0054492	0.0054492	2.53318	8	0.727273	hsa-miR-16-5p; hsa-miR-7-5p; hsa-miR-204-5p; hsa-miR-93-5p; hsa-miR-9-5p; hsa-miR-140-5p; hsa-miR-221-3p; hsa-miR-100-5p
Annotations derived over miRTarBase (Gene Ontology)	negative regulation of T-helper 2 cell differentiation GO0045629	over-represented	4.46e-4	0.0054492	0.0054492	0.405933	4	0.363636	hsa-miR-16-5p; hsa-miR-93-5p; hsa-miR-9-5p; hsa-miR-221-3p
Annotations derived over miRTarBase (Gene Ontology)	regulation of epithelial cell migration GO0010632	over-represented	4.46e-4	0.0054492	0.0054492	0.405933	4	0.363636	hsa-miR-16-5p; hsa-miR-7-5p; hsa-miR-93-5p; hsa-miR-222-3p
Annotations derived over miRTarBase (Gene Ontology)	regulation of cytokinesis GO0032465	over-represented	4.49e-4	0.0054739	0.0054739	3.43482	9	0.818182	hsa-miR-16-5p; hsa-miR-7-5p; hsa-miR-152-3p; hsa-miR-204-5p; hsa-miR-93-5p; hsa-miR-9-5p; hsa-miR-140-5p; hsa-miR-221-3p; hsa-miR-100-5p
Annotations derived over miRTarBase (Gene Ontology)	viral process GO0016032	over-represented	4.50e-4	0.0054776	0.0054776	1.22951	6	0.545455	hsa-miR-16-5p; hsa-miR-7-5p; hsa-miR-204-5p; hsa-miR-93-5p; hsa-miR-221-3p; hsa-miR-222-3p
Annotations derived over miRTarBase (Gene Ontology)	negative regulation of cell differentiation GO0045596	over-represented	4.51e-4	0.0054919	0.0054919	2.53708	8	0.727273	hsa-miR-16-5p; hsa-miR-7-5p; hsa-miR-204-5p; hsa-miR-93-5p; hsa-miR-9-5p; hsa-miR-221-3p; hsa-miR-222-3p; hsa-miR-100-5p
Annotations derived over miRTarBase (Gene Ontology)	7SK snRNP GO0120259	over-represented	4.54e-4	0.0055069	0.0055069	0.163934	3	0.272727	hsa-miR-16-5p; hsa-miR-7-5p; hsa-miR-222-3p
Annotations derived over miRTarBase (Gene Ontology)	Wnt signalosome GO1990909	over-represented	4.57e-4	0.0055069	0.0055069	0.765027	5	0.454545	hsa-miR-16-5p; hsa-miR-7-5p; hsa-miR-204-5p; hsa-miR-9-5p; hsa-miR-221-3p
Annotations derived over miRTarBase (Gene Ontology)	endocytosis GO0006897	over-represented	4.54e-4	0.0055069	0.0055069	4.64091	10	0.909091	hsa-miR-16-5p; hsa-miR-7-5p; hsa-miR-152-3p; hsa-miR-204-5p; hsa-miR-93-5p; hsa-miR-9-5p; hsa-miR-140-5p; hsa-miR-221-3p; hsa-miR-222-3p; hsa-miR-100-5p
Annotations derived over miRTarBase (Gene Ontology)	ephrin receptor binding GO0046875	over-represented	4.57e-4	0.0055069	0.0055069	2.54098	8	0.727273	hsa-miR-16-5p; hsa-miR-7-5p; hsa-miR-204-5p; hsa-miR-93-5p; hsa-miR-9-5p; hsa-miR-221-3p; hsa-miR-222-3p; hsa-miR-100-5p
Annotations derived over miRTarBase (Gene Ontology)	establishment of cell polarity GO0030010	over-represented	4.57e-4	0.0055069	0.0055069	1.81889	7	0.636364	hsa-miR-16-5p; hsa-miR-7-5p; hsa-miR-152-3p; hsa-miR-204-5p; hsa-miR-93-5p; hsa-miR-9-5p; hsa-miR-222-3p
Annotations derived over miRTarBase (Gene Ontology)	intracellular potassium ion homeostasis GO0030007	over-represented	4.57e-4	0.0055069	0.0055069	0.765027	5	0.454545	hsa-miR-16-5p; hsa-miR-7-5p; hsa-miR-93-5p; hsa-miR-9-5p; hsa-miR-100-5p
Annotations derived over miRTarBase (Gene Ontology)	response to antibiotic GO0046677	over-represented	4.57e-4	0.0055069	0.0055069	1.81889	7	0.636364	hsa-miR-16-5p; hsa-miR-152-3p; hsa-miR-204-5p; hsa-miR-93-5p; hsa-miR-9-5p; hsa-miR-221-3p; hsa-miR-222-3p
Annotations derived over miRTarBase (Gene Ontology)	response to insulin GO0032868	over-represented	4.57e-4	0.0055069	0.0055069	1.81889	7	0.636364	hsa-miR-16-5p; hsa-miR-7-5p; hsa-miR-152-3p; hsa-miR-204-5p; hsa-miR-9-5p; hsa-miR-221-3p; hsa-miR-222-3p
Annotations derived over miRTarBase (Gene Ontology)	negative regulation of retrograde protein transport, ER to cytosol GO1904153	over-represented	4.58e-4	0.0055075	0.0055075	1.23341	6	0.545455	hsa-miR-7-5p; hsa-miR-204-5p; hsa-miR-93-5p; hsa-miR-140-5p; hsa-miR-221-3p; hsa-miR-222-3p
Annotations derived over miRTarBase (Gene Ontology)	Grb2-EGFR complex GO0070436	over-represented	4.63e-4	0.0055438	0.0055438	0.409836	4	0.363636	hsa-miR-16-5p; hsa-miR-7-5p; hsa-miR-93-5p; hsa-miR-100-5p
Annotations derived over miRTarBase (Gene Ontology)	negative regulation of T-helper 17 cell differentiation GO2000320	over-represented	4.63e-4	0.0055438	0.0055438	0.409836	4	0.363636	hsa-miR-16-5p; hsa-miR-93-5p; hsa-miR-9-5p; hsa-miR-100-5p
Annotations derived over miRTarBase (Gene Ontology)	regulation of chaperone-mediated autophagy GO1904714	over-represented	4.63e-4	0.0055438	0.0055438	0.409836	4	0.363636	hsa-miR-16-5p; hsa-miR-93-5p; hsa-miR-221-3p; hsa-miR-100-5p
Annotations derived over miRTarBase (Gene Ontology)	stem cell differentiation GO0048863	over-represented	4.63e-4	0.0055438	0.0055438	1.82279	7	0.636364	hsa-miR-16-5p; hsa-miR-7-5p; hsa-miR-152-3p; hsa-miR-204-5p; hsa-miR-93-5p; hsa-miR-221-3p; hsa-miR-222-3p
Annotations derived over miRTarBase (Gene Ontology)	positive regulation of epidermal growth factor receptor signaling pathway GO0045742	over-represented	4.66e-4	0.0055648	0.0055648	1.23731	6	0.545455	hsa-miR-16-5p; hsa-miR-7-5p; hsa-miR-204-5p; hsa-miR-93-5p; hsa-miR-9-5p; hsa-miR-140-5p
Annotations derived over miRTarBase (Gene Ontology)	response to endoplasmic reticulum stress GO0034976	over-represented	4.66e-4	0.0055648	0.0055648	4.65262	10	0.909091	hsa-miR-16-5p; hsa-miR-7-5p; hsa-miR-152-3p; hsa-miR-204-5p; hsa-miR-93-5p; hsa-miR-9-5p; hsa-miR-140-5p; hsa-miR-221-3p; hsa-miR-222-3p; hsa-miR-100-5p
Annotations derived over miRTarBase (Gene Ontology)	O-glycan processing GO0016266	over-represented	4.73e-4	0.0056381	0.0056381	2.55269	8	0.727273	hsa-miR-16-5p; hsa-miR-7-5p; hsa-miR-152-3p; hsa-miR-204-5p; hsa-miR-93-5p; hsa-miR-9-5p; hsa-miR-221-3p; hsa-miR-222-3p
Annotations derived over miRTarBase (Gene Ontology)	positive regulation of mRNA catabolic process GO0061014	over-represented	4.74e-4	0.0056498	0.0056498	1.24122	6	0.545455	hsa-miR-16-5p; hsa-miR-7-5p; hsa-miR-93-5p; hsa-miR-9-5p; hsa-miR-221-3p; hsa-miR-100-5p
Annotations derived over miRTarBase (Gene Ontology)	Wnt receptor activity GO0042813	over-represented	4.76e-4	0.0056651	0.0056651	1.8306	7	0.636364	hsa-miR-16-5p; hsa-miR-7-5p; hsa-miR-152-3p; hsa-miR-204-5p; hsa-miR-93-5p; hsa-miR-140-5p; hsa-miR-221-3p
Annotations derived over miRTarBase (Gene Ontology)	CST complex GO1990879	over-represented	4.80e-4	0.0056826	0.0056826	0.413739	4	0.363636	hsa-miR-93-5p; hsa-miR-221-3p; hsa-miR-222-3p; hsa-miR-100-5p
Annotations derived over miRTarBase (Gene Ontology)	histone ubiquitination GO0016574	over-represented	4.80e-4	0.0056826	0.0056826	0.772834	5	0.454545	hsa-miR-7-5p; hsa-miR-93-5p; hsa-miR-9-5p; hsa-miR-221-3p; hsa-miR-222-3p
Annotations derived over miRTarBase (Gene Ontology)	miRNA catabolic process GO0010587	over-represented	4.80e-4	0.0056826	0.0056826	0.772834	5	0.454545	hsa-miR-16-5p; hsa-miR-93-5p; hsa-miR-9-5p; hsa-miR-140-5p; hsa-miR-100-5p
Annotations derived over miRTarBase (Gene Ontology)	positive regulation of T-helper 1 cell differentiation GO0045627	over-represented	4.80e-4	0.0056826	0.0056826	0.413739	4	0.363636	hsa-miR-16-5p; hsa-miR-93-5p; hsa-miR-9-5p; hsa-miR-221-3p
Annotations derived over miRTarBase (Gene Ontology)	BMP signaling pathway GO0030509	over-represented	4.85e-4	0.0057016	0.0057016	3.46604	9	0.818182	hsa-miR-16-5p; hsa-miR-7-5p; hsa-miR-152-3p; hsa-miR-204-5p; hsa-miR-93-5p; hsa-miR-140-5p; hsa-miR-221-3p; hsa-miR-222-3p; hsa-miR-100-5p
Annotations derived over miRTarBase (Gene Ontology)	HRI-mediated signaling GO0140468	over-represented	4.87e-4	0.0057016	0.0057016	0.167838	3	0.272727	hsa-miR-16-5p; hsa-miR-7-5p; hsa-miR-221-3p
Annotations derived over miRTarBase (Gene Ontology)	canonical Wnt signaling pathway involved in cardiac muscle cell fate commitment GO0061317	over-represented	4.87e-4	0.0057016	0.0057016	0.0351288	2	0.181818	hsa-miR-16-5p; hsa-miR-9-5p
Annotations derived over miRTarBase (Gene Ontology)	folatemonoatomic anion antiporter activity GO0008518	over-represented	4.87e-4	0.0057016	0.0057016	0.0351288	2	0.181818	hsa-miR-16-5p; hsa-miR-93-5p
Annotations derived over miRTarBase (Gene Ontology)	inter-Golgi cisterna vesicle-mediated transport GO0048219	over-represented	4.87e-4	0.0057016	0.0057016	0.0351288	2	0.181818	hsa-miR-221-3p; hsa-miR-222-3p
Annotations derived over miRTarBase (Gene Ontology)	methotrexate transport GO0051958	over-represented	4.87e-4	0.0057016	0.0057016	0.0351288	2	0.181818	hsa-miR-16-5p; hsa-miR-93-5p
Annotations derived over miRTarBase (Gene Ontology)	microtubule plus-end binding GO0051010	over-represented	4.83e-4	0.0057016	0.0057016	1.8345	7	0.636364	hsa-miR-16-5p; hsa-miR-152-3p; hsa-miR-204-5p; hsa-miR-93-5p; hsa-miR-140-5p; hsa-miR-222-3p; hsa-miR-100-5p
Annotations derived over miRTarBase (Gene Ontology)	negative regulation of long-term synaptic depression GO1900453	over-represented	4.87e-4	0.0057016	0.0057016	0.0351288	2	0.181818	hsa-miR-16-5p; hsa-miR-221-3p
Annotations derived over miRTarBase (Gene Ontology)	peptidoglycan binding GO0042834	over-represented	4.87e-4	0.0057016	0.0057016	0.167838	3	0.272727	hsa-miR-16-5p; hsa-miR-93-5p; hsa-miR-100-5p
Annotations derived over miRTarBase (Gene Ontology)	protein xylosyltransferase activity GO0030158	over-represented	4.87e-4	0.0057016	0.0057016	0.0351288	2	0.181818	hsa-miR-16-5p; hsa-miR-93-5p
Annotations derived over miRTarBase (Gene Ontology)	regulation of mitochondrial membrane potential GO0051881	over-represented	4.89e-4	0.0057166	0.0057166	2.5644	8	0.727273	hsa-miR-16-5p; hsa-miR-7-5p; hsa-miR-204-5p; hsa-miR-93-5p; hsa-miR-9-5p; hsa-miR-221-3p; hsa-miR-222-3p; hsa-miR-100-5p
Annotations derived over miRTarBase (Gene Ontology)	cellular response to insulin stimulus GO0032869	over-represented	4.90e-4	0.0057197	0.0057197	4.67603	10	0.909091	hsa-miR-16-5p; hsa-miR-7-5p; hsa-miR-152-3p; hsa-miR-204-5p; hsa-miR-93-5p; hsa-miR-9-5p; hsa-miR-140-5p; hsa-miR-221-3p; hsa-miR-222-3p; hsa-miR-100-5p
Annotations derived over miRTarBase (Gene Ontology)	embryonic pattern specification GO0009880	over-represented	4.91e-4	0.0057203	0.0057203	0.776737	5	0.454545	hsa-miR-16-5p; hsa-miR-204-5p; hsa-miR-93-5p; hsa-miR-221-3p; hsa-miR-222-3p
Annotations derived over miRTarBase (Gene Ontology)	lipopolysaccharide-mediated signaling pathway GO0031663	over-represented	4.91e-4	0.0057203	0.0057203	1.24902	6	0.545455	hsa-miR-7-5p; hsa-miR-204-5p; hsa-miR-93-5p; hsa-miR-221-3p; hsa-miR-222-3p; hsa-miR-100-5p
Annotations derived over miRTarBase (Gene Ontology)	cellular response to cytochalasin B GO0072749	over-represented	4.97e-4	0.0057474	0.0057474	0.417642	4	0.363636	hsa-miR-16-5p; hsa-miR-221-3p; hsa-miR-222-3p; hsa-miR-100-5p
Annotations derived over miRTarBase (Gene Ontology)	chondroblast differentiation GO0060591	over-represented	4.97e-4	0.0057474	0.0057474	0.417642	4	0.363636	hsa-miR-16-5p; hsa-miR-7-5p; hsa-miR-152-3p; hsa-miR-140-5p
Annotations derived over miRTarBase (Gene Ontology)	hydrogen peroxide catabolic process GO0042744	over-represented	4.97e-4	0.0057474	0.0057474	0.417642	4	0.363636	hsa-miR-7-5p; hsa-miR-9-5p; hsa-miR-222-3p; hsa-miR-100-5p
Annotations derived over miRTarBase (Gene Ontology)	neuromuscular process controlling balance GO0050885	over-represented	4.97e-4	0.0057474	0.0057474	0.417642	4	0.363636	hsa-miR-16-5p; hsa-miR-7-5p; hsa-miR-93-5p; hsa-miR-100-5p
Annotations derived over miRTarBase (Gene Ontology)	positive regulation of nitric oxide biosynthetic process GO0045429	over-represented	4.95e-4	0.0057474	0.0057474	2.56831	8	0.727273	hsa-miR-16-5p; hsa-miR-7-5p; hsa-miR-152-3p; hsa-miR-204-5p; hsa-miR-93-5p; hsa-miR-221-3p; hsa-miR-222-3p; hsa-miR-100-5p
Annotations derived over miRTarBase (Gene Ontology)	positive regulation of norepinephrine uptake GO0051623	over-represented	4.97e-4	0.0057474	0.0057474	0.417642	4	0.363636	hsa-miR-16-5p; hsa-miR-221-3p; hsa-miR-222-3p; hsa-miR-100-5p
Annotations derived over miRTarBase (Gene Ontology)	postsynaptic actin cytoskeleton GO0098871	over-represented	4.97e-4	0.0057474	0.0057474	0.417642	4	0.363636	hsa-miR-16-5p; hsa-miR-221-3p; hsa-miR-222-3p; hsa-miR-100-5p
Annotations derived over miRTarBase (Gene Ontology)	beta-catenin-TCF complex GO1990907	over-represented	5.00e-4	0.0057657	0.0057657	1.25293	6	0.545455	hsa-miR-16-5p; hsa-miR-7-5p; hsa-miR-204-5p; hsa-miR-93-5p; hsa-miR-221-3p; hsa-miR-222-3p
Annotations derived over miRTarBase (Gene Ontology)	R-loop processing GO0062176	over-represented	5.03e-4	0.0057887	0.0057887	0.78064	5	0.454545	hsa-miR-16-5p; hsa-miR-93-5p; hsa-miR-9-5p; hsa-miR-222-3p; hsa-miR-100-5p
Annotations derived over miRTarBase (Gene Ontology)	regulation of histone acetylation GO0035065	over-represented	5.03e-4	0.0057887	0.0057887	0.78064	5	0.454545	hsa-miR-16-5p; hsa-miR-7-5p; hsa-miR-204-5p; hsa-miR-9-5p; hsa-miR-221-3p
Annotations derived over miRTarBase (Gene Ontology)	hematopoietic stem cell proliferation GO0071425	over-represented	5.15e-4	0.0058986	0.0058986	0.784543	5	0.454545	hsa-miR-16-5p; hsa-miR-152-3p; hsa-miR-93-5p; hsa-miR-9-5p; hsa-miR-221-3p
Annotations derived over miRTarBase (Gene Ontology)	mitochondrial membrane GO0031966	over-represented	5.14e-4	0.0058986	0.0058986	3.48946	9	0.818182	hsa-miR-16-5p; hsa-miR-7-5p; hsa-miR-204-5p; hsa-miR-93-5p; hsa-miR-9-5p; hsa-miR-140-5p; hsa-miR-221-3p; hsa-miR-222-3p; hsa-miR-100-5p
Annotations derived over miRTarBase (Gene Ontology)	negative regulation of glycolytic process GO0045820	over-represented	5.15e-4	0.0058986	0.0058986	0.784543	5	0.454545	hsa-miR-16-5p; hsa-miR-7-5p; hsa-miR-204-5p; hsa-miR-9-5p; hsa-miR-140-5p
Annotations derived over miRTarBase (Gene Ontology)	protein metabolic process GO0019538	over-represented	5.15e-4	0.0058986	0.0058986	0.784543	5	0.454545	hsa-miR-7-5p; hsa-miR-93-5p; hsa-miR-9-5p; hsa-miR-221-3p; hsa-miR-222-3p
Annotations derived over miRTarBase (Gene Ontology)	negative regulation of type B pancreatic cell apoptotic process GO2000675	over-represented	5.16e-4	0.0059018	0.0059018	0.421546	4	0.363636	hsa-miR-7-5p; hsa-miR-204-5p; hsa-miR-93-5p; hsa-miR-222-3p
Annotations derived over miRTarBase (Gene Ontology)	cellular response to BMP stimulus GO0071773	over-represented	5.17e-4	0.0059065	0.0059065	1.85402	7	0.636364	hsa-miR-16-5p; hsa-miR-7-5p; hsa-miR-204-5p; hsa-miR-93-5p; hsa-miR-140-5p; hsa-miR-222-3p; hsa-miR-100-5p
Annotations derived over miRTarBase (Gene Ontology)	sympathetic nervous system development GO0048485	over-represented	5.17e-4	0.0059065	0.0059065	1.26073	6	0.545455	hsa-miR-7-5p; hsa-miR-204-5p; hsa-miR-93-5p; hsa-miR-9-5p; hsa-miR-140-5p; hsa-miR-221-3p
Annotations derived over miRTarBase (Gene Ontology)	ATPase-coupled lipid transmembrane transporter activity GO0034040	over-represented	5.22e-4	0.0059239	0.0059239	0.171741	3	0.272727	hsa-miR-16-5p; hsa-miR-7-5p; hsa-miR-9-5p
Annotations derived over miRTarBase (Gene Ontology)	T-helper cell differentiation GO0042093	over-represented	5.22e-4	0.0059239	0.0059239	0.171741	3	0.272727	hsa-miR-16-5p; hsa-miR-93-5p; hsa-miR-9-5p
Annotations derived over miRTarBase (Gene Ontology)	TAP2 binding GO0046979	over-represented	5.22e-4	0.0059239	0.0059239	0.171741	3	0.272727	hsa-miR-7-5p; hsa-miR-93-5p; hsa-miR-100-5p
Annotations derived over miRTarBase (Gene Ontology)	interleukin-12 receptor binding GO0005143	over-represented	5.22e-4	0.0059239	0.0059239	0.171741	3	0.272727	hsa-miR-16-5p; hsa-miR-152-3p; hsa-miR-204-5p
Annotations derived over miRTarBase (Gene Ontology)	viral translational termination-reinitiation GO0075525	over-represented	5.22e-4	0.0059239	0.0059239	0.171741	3	0.272727	hsa-miR-16-5p; hsa-miR-7-5p; hsa-miR-222-3p
Annotations derived over miRTarBase (Gene Ontology)	mitotic spindle pole GO0097431	over-represented	5.24e-4	0.0059293	0.0059293	1.85792	7	0.636364	hsa-miR-16-5p; hsa-miR-7-5p; hsa-miR-93-5p; hsa-miR-9-5p; hsa-miR-140-5p; hsa-miR-221-3p; hsa-miR-100-5p
Annotations derived over miRTarBase (Gene Ontology)	negative regulation of innate immune response GO0045824	over-represented	5.23e-4	0.0059293	0.0059293	2.58782	8	0.727273	hsa-miR-16-5p; hsa-miR-7-5p; hsa-miR-152-3p; hsa-miR-93-5p; hsa-miR-9-5p; hsa-miR-221-3p; hsa-miR-222-3p; hsa-miR-100-5p
Annotations derived over miRTarBase (Gene Ontology)	regulation of mRNA stability GO0043488	over-represented	5.24e-4	0.0059293	0.0059293	3.49727	9	0.818182	hsa-miR-16-5p; hsa-miR-7-5p; hsa-miR-152-3p; hsa-miR-204-5p; hsa-miR-93-5p; hsa-miR-9-5p; hsa-miR-140-5p; hsa-miR-221-3p; hsa-miR-100-5p
Annotations derived over miRTarBase (Gene Ontology)	response to type II interferon GO0034341	over-represented	5.26e-4	0.0059472	0.0059472	1.26464	6	0.545455	hsa-miR-16-5p; hsa-miR-7-5p; hsa-miR-152-3p; hsa-miR-93-5p; hsa-miR-9-5p; hsa-miR-140-5p
Annotations derived over miRTarBase (Gene Ontology)	positive regulation of interferon-beta production GO0032728	over-represented	5.29e-4	0.0059676	0.0059676	2.59173	8	0.727273	hsa-miR-16-5p; hsa-miR-7-5p; hsa-miR-152-3p; hsa-miR-204-5p; hsa-miR-93-5p; hsa-miR-140-5p; hsa-miR-221-3p; hsa-miR-222-3p
Annotations derived over miRTarBase (Gene Ontology)	positive regulation of substrate adhesion-dependent cell spreading GO1900026	over-represented	5.29e-4	0.0059676	0.0059676	3.50117	9	0.818182	hsa-miR-16-5p; hsa-miR-7-5p; hsa-miR-152-3p; hsa-miR-204-5p; hsa-miR-93-5p; hsa-miR-9-5p; hsa-miR-221-3p; hsa-miR-222-3p; hsa-miR-100-5p
Annotations derived over miRTarBase (Gene Ontology)	positive regulation by virus of viral protein levels in host cell GO0046726	over-represented	5.34e-4	0.0060173	0.0060173	0.425449	4	0.363636	hsa-miR-16-5p; hsa-miR-93-5p; hsa-miR-9-5p; hsa-miR-100-5p
Annotations derived over miRTarBase (Gene Ontology)	positive regulation of IRE1-mediated unfolded protein response GO1903896	over-represented	5.35e-4	0.0060225	0.0060225	1.26854	6	0.545455	hsa-miR-7-5p; hsa-miR-93-5p; hsa-miR-9-5p; hsa-miR-140-5p; hsa-miR-221-3p; hsa-miR-222-3p
Annotations derived over miRTarBase (Gene Ontology)	microtubule plus-end GO0035371	over-represented	5.38e-4	0.0060498	0.0060498	1.86573	7	0.636364	hsa-miR-16-5p; hsa-miR-152-3p; hsa-miR-204-5p; hsa-miR-93-5p; hsa-miR-140-5p; hsa-miR-221-3p; hsa-miR-222-3p
Annotations derived over miRTarBase (Gene Ontology)	endocytic vesicle membrane GO0030666	over-represented	5.39e-4	0.0060533	0.0060533	3.50898	9	0.818182	hsa-miR-16-5p; hsa-miR-7-5p; hsa-miR-152-3p; hsa-miR-204-5p; hsa-miR-93-5p; hsa-miR-9-5p; hsa-miR-221-3p; hsa-miR-222-3p; hsa-miR-100-5p
Annotations derived over miRTarBase (Gene Ontology)	cytoplasmic dynein complex GO0005868	over-represented	5.44e-4	0.0060917	0.0060917	1.27244	6	0.545455	hsa-miR-16-5p; hsa-miR-7-5p; hsa-miR-93-5p; hsa-miR-221-3p; hsa-miR-222-3p; hsa-miR-100-5p
Annotations derived over miRTarBase (Gene Ontology)	growth factor activity GO0008083	over-represented	5.44e-4	0.0060917	0.0060917	3.51288	9	0.818182	hsa-miR-16-5p; hsa-miR-7-5p; hsa-miR-152-3p; hsa-miR-204-5p; hsa-miR-93-5p; hsa-miR-9-5p; hsa-miR-140-5p; hsa-miR-221-3p; hsa-miR-100-5p
Annotations derived over miRTarBase (Gene Ontology)	response to UV-A GO0070141	over-represented	5.44e-4	0.0060917	0.0060917	1.27244	6	0.545455	hsa-miR-16-5p; hsa-miR-7-5p; hsa-miR-152-3p; hsa-miR-93-5p; hsa-miR-9-5p; hsa-miR-100-5p
Annotations derived over miRTarBase (Gene Ontology)	RNA polymerase II complex binding GO0000993	over-represented	5.50e-4	0.0061419	0.0061419	3.51678	9	0.818182	hsa-miR-16-5p; hsa-miR-7-5p; hsa-miR-152-3p; hsa-miR-204-5p; hsa-miR-93-5p; hsa-miR-140-5p; hsa-miR-221-3p; hsa-miR-222-3p; hsa-miR-100-5p
Annotations derived over miRTarBase (Gene Ontology)	cellular response to nicotine GO0071316	over-represented	5.53e-4	0.0061476	0.0061476	0.429352	4	0.363636	hsa-miR-16-5p; hsa-miR-7-5p; hsa-miR-93-5p; hsa-miR-9-5p
Annotations derived over miRTarBase (Gene Ontology)	clathrin-dependent endocytosis GO0072583	over-represented	5.53e-4	0.0061476	0.0061476	1.87354	7	0.636364	hsa-miR-16-5p; hsa-miR-7-5p; hsa-miR-204-5p; hsa-miR-93-5p; hsa-miR-140-5p; hsa-miR-221-3p; hsa-miR-222-3p
Annotations derived over miRTarBase (Gene Ontology)	maturation of LSU-rRNA GO0000470	over-represented	5.53e-4	0.0061476	0.0061476	0.429352	4	0.363636	hsa-miR-16-5p; hsa-miR-93-5p; hsa-miR-222-3p; hsa-miR-100-5p
Annotations derived over miRTarBase (Gene Ontology)	positive regulation of release of cytochrome c from mitochondria GO0090200	over-represented	5.53e-4	0.0061476	0.0061476	2.60734	8	0.727273	hsa-miR-16-5p; hsa-miR-7-5p; hsa-miR-204-5p; hsa-miR-93-5p; hsa-miR-9-5p; hsa-miR-140-5p; hsa-miR-221-3p; hsa-miR-222-3p
Annotations derived over miRTarBase (Gene Ontology)	protein kinase A catalytic subunit binding GO0034236	over-represented	5.54e-4	0.0061476	0.0061476	1.27635	6	0.545455	hsa-miR-16-5p; hsa-miR-204-5p; hsa-miR-93-5p; hsa-miR-9-5p; hsa-miR-140-5p; hsa-miR-222-3p
Annotations derived over miRTarBase (Gene Ontology)	regulation of neuroinflammatory response GO0150077	over-represented	5.53e-4	0.0061476	0.0061476	0.429352	4	0.363636	hsa-miR-16-5p; hsa-miR-204-5p; hsa-miR-93-5p; hsa-miR-9-5p
Annotations derived over miRTarBase (Gene Ontology)	DNA replication factor A complex GO0005662	over-represented	5.58e-4	0.0061702	0.0061702	0.175644	3	0.272727	hsa-miR-93-5p; hsa-miR-221-3p; hsa-miR-222-3p
Annotations derived over miRTarBase (Gene Ontology)	collagen fibril organization GO0030199	over-represented	5.60e-4	0.0061702	0.0061702	2.61124	8	0.727273	hsa-miR-16-5p; hsa-miR-7-5p; hsa-miR-204-5p; hsa-miR-93-5p; hsa-miR-9-5p; hsa-miR-140-5p; hsa-miR-221-3p; hsa-miR-222-3p
Annotations derived over miRTarBase (Gene Ontology)	hyaloid vascular plexus regression GO1990384	over-represented	5.58e-4	0.0061702	0.0061702	0.175644	3	0.272727	hsa-miR-204-5p; hsa-miR-9-5p; hsa-miR-100-5p
Annotations derived over miRTarBase (Gene Ontology)	neuron differentiation GO0030182	over-represented	5.60e-4	0.0061702	0.0061702	4.73849	10	0.909091	hsa-miR-16-5p; hsa-miR-7-5p; hsa-miR-152-3p; hsa-miR-204-5p; hsa-miR-93-5p; hsa-miR-9-5p; hsa-miR-140-5p; hsa-miR-221-3p; hsa-miR-222-3p; hsa-miR-100-5p
Annotations derived over miRTarBase (Gene Ontology)	regulation of centromere complex assembly GO0090230	over-represented	5.58e-4	0.0061702	0.0061702	0.175644	3	0.272727	hsa-miR-93-5p; hsa-miR-221-3p; hsa-miR-100-5p
Annotations derived over miRTarBase (Gene Ontology)	ubiquitin conjugating enzyme activity GO0061631	over-represented	5.60e-4	0.0061702	0.0061702	2.61124	8	0.727273	hsa-miR-16-5p; hsa-miR-7-5p; hsa-miR-152-3p; hsa-miR-204-5p; hsa-miR-93-5p; hsa-miR-221-3p; hsa-miR-222-3p; hsa-miR-100-5p
Annotations derived over miRTarBase (Gene Ontology)	chaperone-mediated autophagy GO0061684	over-represented	5.65e-4	0.0061971	0.0061971	0.800156	5	0.454545	hsa-miR-16-5p; hsa-miR-152-3p; hsa-miR-204-5p; hsa-miR-93-5p; hsa-miR-222-3p
Annotations derived over miRTarBase (Gene Ontology)	lactation GO0007595	over-represented	5.63e-4	0.0061971	0.0061971	1.28025	6	0.545455	hsa-miR-16-5p; hsa-miR-152-3p; hsa-miR-93-5p; hsa-miR-9-5p; hsa-miR-140-5p; hsa-miR-221-3p
Annotations derived over miRTarBase (Gene Ontology)	polysome GO0005844	over-represented	5.65e-4	0.0061971	0.0061971	3.52849	9	0.818182	hsa-miR-16-5p; hsa-miR-7-5p; hsa-miR-152-3p; hsa-miR-204-5p; hsa-miR-93-5p; hsa-miR-9-5p; hsa-miR-140-5p; hsa-miR-221-3p; hsa-miR-222-3p
Annotations derived over miRTarBase (Gene Ontology)	positive regulation of mitotic metaphaseanaphase transition GO0045842	over-represented	5.65e-4	0.0061971	0.0061971	0.800156	5	0.454545	hsa-miR-16-5p; hsa-miR-204-5p; hsa-miR-93-5p; hsa-miR-221-3p; hsa-miR-100-5p
Annotations derived over miRTarBase (Gene Ontology)	rough endoplasmic reticulum GO0005791	over-represented	5.66e-4	0.0061971	0.0061971	2.61514	8	0.727273	hsa-miR-16-5p; hsa-miR-7-5p; hsa-miR-152-3p; hsa-miR-204-5p; hsa-miR-93-5p; hsa-miR-9-5p; hsa-miR-221-3p; hsa-miR-222-3p
Annotations derived over miRTarBase (Gene Ontology)	transport vesicle GO0030133	over-represented	5.64e-4	0.0061971	0.0061971	4.74239	10	0.909091	hsa-miR-16-5p; hsa-miR-7-5p; hsa-miR-152-3p; hsa-miR-204-5p; hsa-miR-93-5p; hsa-miR-9-5p; hsa-miR-140-5p; hsa-miR-221-3p; hsa-miR-222-3p; hsa-miR-100-5p
Annotations derived over miRTarBase (Gene Ontology)	U1 snRNA binding GO0030619	over-represented	5.73e-4	0.0062199	0.0062198	0.433255	4	0.363636	hsa-miR-16-5p; hsa-miR-93-5p; hsa-miR-140-5p; hsa-miR-222-3p
Annotations derived over miRTarBase (Gene Ontology)	energy homeostasis GO0097009	over-represented	5.72e-4	0.0062199	0.0062198	2.61905	8	0.727273	hsa-miR-16-5p; hsa-miR-7-5p; hsa-miR-152-3p; hsa-miR-204-5p; hsa-miR-93-5p; hsa-miR-9-5p; hsa-miR-221-3p; hsa-miR-222-3p
Annotations derived over miRTarBase (Gene Ontology)	insulin-like growth factor binding GO0005520	over-represented	5.73e-4	0.0062199	0.0062198	1.28415	6	0.545455	hsa-miR-16-5p; hsa-miR-7-5p; hsa-miR-152-3p; hsa-miR-9-5p; hsa-miR-140-5p; hsa-miR-100-5p
Annotations derived over miRTarBase (Gene Ontology)	katanin complex GO0008352	over-represented	5.73e-4	0.0062199	0.0062198	0.433255	4	0.363636	hsa-miR-16-5p; hsa-miR-93-5p; hsa-miR-140-5p; hsa-miR-100-5p
Annotations derived over miRTarBase (Gene Ontology)	mRNA 3-end processing GO0031124	over-represented	5.73e-4	0.0062199	0.0062198	1.28415	6	0.545455	hsa-miR-16-5p; hsa-miR-7-5p; hsa-miR-93-5p; hsa-miR-140-5p; hsa-miR-221-3p; hsa-miR-222-3p
Annotations derived over miRTarBase (Gene Ontology)	protein complex involved in cell-matrix adhesion GO0098637	over-represented	5.73e-4	0.0062199	0.0062198	0.433255	4	0.363636	hsa-miR-16-5p; hsa-miR-204-5p; hsa-miR-93-5p; hsa-miR-140-5p
Annotations derived over miRTarBase (Gene Ontology)	regulation of receptor signaling pathway via JAK-STAT GO0046425	over-represented	5.73e-4	0.0062199	0.0062198	0.433255	4	0.363636	hsa-miR-16-5p; hsa-miR-204-5p; hsa-miR-9-5p; hsa-miR-222-3p
Annotations derived over miRTarBase (Gene Ontology)	telomere maintenance in response to DNA damage GO0043247	over-represented	5.73e-4	0.0062199	0.0062198	0.433255	4	0.363636	hsa-miR-16-5p; hsa-miR-93-5p; hsa-miR-221-3p; hsa-miR-222-3p
Annotations derived over miRTarBase (Gene Ontology)	peptidyl-threonine phosphorylation GO0018107	over-represented	5.74e-4	0.0062209	0.0062209	4.7502	10	0.909091	hsa-miR-16-5p; hsa-miR-7-5p; hsa-miR-152-3p; hsa-miR-204-5p; hsa-miR-93-5p; hsa-miR-9-5p; hsa-miR-140-5p; hsa-miR-221-3p; hsa-miR-222-3p; hsa-miR-100-5p
Annotations derived over miRTarBase (Gene Ontology)	cellular response to interleukin-6 GO0071354	over-represented	5.78e-4	0.006251	0.006251	0.804059	5	0.454545	hsa-miR-16-5p; hsa-miR-7-5p; hsa-miR-204-5p; hsa-miR-93-5p; hsa-miR-9-5p
Annotations derived over miRTarBase (Gene Ontology)	regulation of protein localization to cell surface GO2000008	over-represented	5.78e-4	0.006251	0.006251	0.804059	5	0.454545	hsa-miR-16-5p; hsa-miR-7-5p; hsa-miR-204-5p; hsa-miR-93-5p; hsa-miR-221-3p
Annotations derived over miRTarBase (Gene Ontology)	positive regulation of cell growth GO0030307	over-represented	5.78e-4	0.0062518	0.0062518	4.7541	10	0.909091	hsa-miR-16-5p; hsa-miR-7-5p; hsa-miR-152-3p; hsa-miR-204-5p; hsa-miR-93-5p; hsa-miR-9-5p; hsa-miR-140-5p; hsa-miR-221-3p; hsa-miR-222-3p; hsa-miR-100-5p
Annotations derived over miRTarBase (Gene Ontology)	positive regulation of inflammatory response GO0050729	over-represented	5.82e-4	0.0062747	0.0062747	3.5402	9	0.818182	hsa-miR-16-5p; hsa-miR-7-5p; hsa-miR-204-5p; hsa-miR-93-5p; hsa-miR-9-5p; hsa-miR-140-5p; hsa-miR-221-3p; hsa-miR-222-3p; hsa-miR-100-5p
Annotations derived over miRTarBase (Gene Ontology)	protein self-association GO0043621	over-represented	5.82e-4	0.0062747	0.0062747	3.5402	9	0.818182	hsa-miR-16-5p; hsa-miR-7-5p; hsa-miR-152-3p; hsa-miR-204-5p; hsa-miR-93-5p; hsa-miR-9-5p; hsa-miR-221-3p; hsa-miR-222-3p; hsa-miR-100-5p
Annotations derived over miRTarBase (Gene Ontology)	embryonic organ development GO0048568	over-represented	5.83e-4	0.0062774	0.0062774	1.28806	6	0.545455	hsa-miR-16-5p; hsa-miR-7-5p; hsa-miR-204-5p; hsa-miR-93-5p; hsa-miR-9-5p; hsa-miR-222-3p
Annotations derived over miRTarBase (Gene Ontology)	phospholipid transport GO0015914	over-represented	5.91e-4	0.0063563	0.0063563	1.89305	7	0.636364	hsa-miR-16-5p; hsa-miR-7-5p; hsa-miR-152-3p; hsa-miR-93-5p; hsa-miR-140-5p; hsa-miR-221-3p; hsa-miR-100-5p
Annotations derived over miRTarBase (Gene Ontology)	transmembrane receptor protein tyrosine kinase activity GO0004714	over-represented	5.91e-4	0.0063563	0.0063563	1.89305	7	0.636364	hsa-miR-16-5p; hsa-miR-7-5p; hsa-miR-9-5p; hsa-miR-140-5p; hsa-miR-221-3p; hsa-miR-222-3p; hsa-miR-100-5p
Annotations derived over miRTarBase (Gene Ontology)	centrosome-templated microtubule nucleation GO0090222	over-represented	5.96e-4	0.006367	0.006367	0.179547	3	0.272727	hsa-miR-16-5p; hsa-miR-93-5p; hsa-miR-9-5p
Annotations derived over miRTarBase (Gene Ontology)	chromatin-protein adaptor activity GO0140463	over-represented	5.96e-4	0.006367	0.006367	0.179547	3	0.272727	hsa-miR-16-5p; hsa-miR-152-3p; hsa-miR-221-3p
Annotations derived over miRTarBase (Gene Ontology)	nuclear matrix anchoring at nuclear membrane GO0090292	over-represented	5.96e-4	0.006367	0.006367	0.179547	3	0.272727	hsa-miR-16-5p; hsa-miR-9-5p; hsa-miR-222-3p
Annotations derived over miRTarBase (Gene Ontology)	nuclear membrane disassembly GO0051081	over-represented	5.96e-4	0.006367	0.006367	0.179547	3	0.272727	hsa-miR-16-5p; hsa-miR-93-5p; hsa-miR-100-5p
Annotations derived over miRTarBase (Gene Ontology)	positive regulation of brain-derived neurotrophic factor receptor signaling pathway GO0031550	over-represented	5.96e-4	0.006367	0.006367	0.179547	3	0.272727	hsa-miR-16-5p; hsa-miR-204-5p; hsa-miR-93-5p
Annotations derived over miRTarBase (Gene Ontology)	GBAF complex GO0140288	over-represented	6.03e-4	0.0063749	0.0063749	1.29586	6	0.545455	hsa-miR-16-5p; hsa-miR-7-5p; hsa-miR-204-5p; hsa-miR-221-3p; hsa-miR-222-3p; hsa-miR-100-5p
Annotations derived over miRTarBase (Gene Ontology)	clustering of voltage-gated sodium channels GO0045162	over-represented	6.07e-4	0.0063749	0.0063749	0.039032	2	0.181818	hsa-miR-16-5p; hsa-miR-204-5p
Annotations derived over miRTarBase (Gene Ontology)	fibroblast growth factor receptor apoptotic signaling pathway GO1902178	over-represented	6.07e-4	0.0063749	0.0063749	0.039032	2	0.181818	hsa-miR-152-3p; hsa-miR-100-5p
Annotations derived over miRTarBase (Gene Ontology)	locomotor rhythm GO0045475	over-represented	6.04e-4	0.0063749	0.0063749	0.811866	5	0.454545	hsa-miR-152-3p; hsa-miR-93-5p; hsa-miR-9-5p; hsa-miR-221-3p; hsa-miR-222-3p
Annotations derived over miRTarBase (Gene Ontology)	methylated-DNA-protein-cysteine S-methyltransferase activity GO0003908	over-represented	6.07e-4	0.0063749	0.0063749	0.039032	2	0.181818	hsa-miR-221-3p; hsa-miR-222-3p
Annotations derived over miRTarBase (Gene Ontology)	misfolded protein binding GO0051787	over-represented	5.99e-4	0.0063749	0.0063749	1.89696	7	0.636364	hsa-miR-16-5p; hsa-miR-7-5p; hsa-miR-204-5p; hsa-miR-93-5p; hsa-miR-221-3p; hsa-miR-222-3p; hsa-miR-100-5p
Annotations derived over miRTarBase (Gene Ontology)	negative regulation of developmental growth GO0048640	over-represented	6.07e-4	0.0063749	0.0063749	0.039032	2	0.181818	hsa-miR-152-3p; hsa-miR-100-5p
Annotations derived over miRTarBase (Gene Ontology)	negative regulation of myofibroblast differentiation GO1904761	over-represented	6.04e-4	0.0063749	0.0063749	0.811866	5	0.454545	hsa-miR-16-5p; hsa-miR-7-5p; hsa-miR-93-5p; hsa-miR-221-3p; hsa-miR-100-5p
Annotations derived over miRTarBase (Gene Ontology)	negative regulation of osteoclast differentiation GO0045671	over-represented	6.04e-4	0.0063749	0.0063749	0.811866	5	0.454545	hsa-miR-16-5p; hsa-miR-7-5p; hsa-miR-152-3p; hsa-miR-93-5p; hsa-miR-9-5p
Annotations derived over miRTarBase (Gene Ontology)	neuroendocrine cell differentiation GO0061101	over-represented	6.07e-4	0.0063749	0.0063749	0.039032	2	0.181818	hsa-miR-16-5p; hsa-miR-7-5p
Annotations derived over miRTarBase (Gene Ontology)	phosphatidylinositol phosphate binding GO1901981	over-represented	6.03e-4	0.0063749	0.0063749	1.29586	6	0.545455	hsa-miR-16-5p; hsa-miR-7-5p; hsa-miR-204-5p; hsa-miR-93-5p; hsa-miR-9-5p; hsa-miR-100-5p
Annotations derived over miRTarBase (Gene Ontology)	protein transport along microtubule GO0098840	over-represented	6.07e-4	0.0063749	0.0063749	0.039032	2	0.181818	hsa-miR-16-5p; hsa-miR-221-3p
Annotations derived over miRTarBase (Gene Ontology)	response to growth hormone GO0060416	over-represented	6.04e-4	0.0063749	0.0063749	0.811866	5	0.454545	hsa-miR-7-5p; hsa-miR-152-3p; hsa-miR-204-5p; hsa-miR-140-5p; hsa-miR-100-5p
Annotations derived over miRTarBase (Gene Ontology)	rhombomere 3 structural organization GO0021659	over-represented	6.07e-4	0.0063749	0.0063749	0.039032	2	0.181818	hsa-miR-93-5p; hsa-miR-100-5p
Annotations derived over miRTarBase (Gene Ontology)	rhombomere 5 structural organization GO0021665	over-represented	6.07e-4	0.0063749	0.0063749	0.039032	2	0.181818	hsa-miR-93-5p; hsa-miR-100-5p
Annotations derived over miRTarBase (Gene Ontology)	transcription regulator inhibitor activity GO0140416	over-represented	6.07e-4	0.0063749	0.0063749	1.90086	7	0.636364	hsa-miR-16-5p; hsa-miR-7-5p; hsa-miR-204-5p; hsa-miR-93-5p; hsa-miR-9-5p; hsa-miR-222-3p; hsa-miR-100-5p
Annotations derived over miRTarBase (Gene Ontology)	wound healing GO0042060	over-represented	6.04e-4	0.0063749	0.0063749	3.55582	9	0.818182	hsa-miR-16-5p; hsa-miR-7-5p; hsa-miR-152-3p; hsa-miR-204-5p; hsa-miR-93-5p; hsa-miR-9-5p; hsa-miR-140-5p; hsa-miR-221-3p; hsa-miR-222-3p
Annotations derived over miRTarBase (Gene Ontology)	dendritic spine neck GO0044326	over-represented	6.14e-4	0.0064072	0.0064072	0.441062	4	0.363636	hsa-miR-7-5p; hsa-miR-152-3p; hsa-miR-140-5p; hsa-miR-221-3p
Annotations derived over miRTarBase (Gene Ontology)	insulin binding GO0043559	over-represented	6.13e-4	0.0064072	0.0064072	1.29977	6	0.545455	hsa-miR-16-5p; hsa-miR-7-5p; hsa-miR-152-3p; hsa-miR-140-5p; hsa-miR-221-3p; hsa-miR-100-5p
Annotations derived over miRTarBase (Gene Ontology)	nuclear import signal receptor activity GO0061608	over-represented	6.11e-4	0.0064072	0.0064072	2.64247	8	0.727273	hsa-miR-16-5p; hsa-miR-7-5p; hsa-miR-152-3p; hsa-miR-93-5p; hsa-miR-9-5p; hsa-miR-221-3p; hsa-miR-222-3p; hsa-miR-100-5p
Annotations derived over miRTarBase (Gene Ontology)	pyruvate metabolic process GO0006090	over-represented	6.14e-4	0.0064072	0.0064072	0.441062	4	0.363636	hsa-miR-7-5p; hsa-miR-93-5p; hsa-miR-221-3p; hsa-miR-100-5p
Annotations derived over miRTarBase (Gene Ontology)	response to iron ion GO0010039	over-represented	6.13e-4	0.0064072	0.0064072	1.29977	6	0.545455	hsa-miR-16-5p; hsa-miR-7-5p; hsa-miR-204-5p; hsa-miR-93-5p; hsa-miR-9-5p; hsa-miR-100-5p
Annotations derived over miRTarBase (Gene Ontology)	ceramide metabolic process GO0006672	over-represented	6.15e-4	0.0064189	0.0064189	1.90476	7	0.636364	hsa-miR-16-5p; hsa-miR-7-5p; hsa-miR-204-5p; hsa-miR-93-5p; hsa-miR-9-5p; hsa-miR-222-3p; hsa-miR-100-5p
Annotations derived over miRTarBase (Gene Ontology)	coronary artery morphogenesis GO0060982	over-represented	6.18e-4	0.0064428	0.0064428	0.815769	5	0.454545	hsa-miR-16-5p; hsa-miR-204-5p; hsa-miR-93-5p; hsa-miR-9-5p; hsa-miR-140-5p
Annotations derived over miRTarBase (Gene Ontology)	3-chloroallyl aldehyde dehydrogenase activity GO0004028	over-represented	6.35e-4	0.0065058	0.0065058	0.18345	3	0.272727	hsa-miR-16-5p; hsa-miR-7-5p; hsa-miR-204-5p
Annotations derived over miRTarBase (Gene Ontology)	C-X-C chemokine receptor activity GO0016494	over-represented	6.35e-4	0.0065058	0.0065058	0.18345	3	0.272727	hsa-miR-204-5p; hsa-miR-9-5p; hsa-miR-100-5p
Annotations derived over miRTarBase (Gene Ontology)	Fc-gamma receptor signaling pathway involved in phagocytosis GO0038096	over-represented	6.32e-4	0.0065058	0.0065058	1.91257	7	0.636364	hsa-miR-16-5p; hsa-miR-7-5p; hsa-miR-152-3p; hsa-miR-204-5p; hsa-miR-93-5p; hsa-miR-221-3p; hsa-miR-222-3p
Annotations derived over miRTarBase (Gene Ontology)	IRES-dependent viral translational initiation GO0075522	over-represented	6.33e-4	0.0065058	0.0065058	1.30757	6	0.545455	hsa-miR-16-5p; hsa-miR-204-5p; hsa-miR-93-5p; hsa-miR-221-3p; hsa-miR-222-3p; hsa-miR-100-5p
Annotations derived over miRTarBase (Gene Ontology)	N-terminal peptidyl-lysine acetylation GO0018076	over-represented	6.35e-4	0.0065058	0.0065058	0.444965	4	0.363636	hsa-miR-93-5p; hsa-miR-9-5p; hsa-miR-140-5p; hsa-miR-100-5p
Annotations derived over miRTarBase (Gene Ontology)	T cell activation via T cell receptor contact with antigen bound to MHC molecule on antigen presenting cell GO0002291	over-represented	6.35e-4	0.0065058	0.0065058	0.18345	3	0.272727	hsa-miR-93-5p; hsa-miR-221-3p; hsa-miR-222-3p
Annotations derived over miRTarBase (Gene Ontology)	Wnt-Frizzled-LRP56 complex GO1990851	over-represented	6.35e-4	0.0065058	0.0065058	0.18345	3	0.272727	hsa-miR-16-5p; hsa-miR-7-5p; hsa-miR-221-3p
Annotations derived over miRTarBase (Gene Ontology)	apoptotic DNA fragmentation GO0006309	over-represented	6.32e-4	0.0065058	0.0065058	0.819672	5	0.454545	hsa-miR-16-5p; hsa-miR-152-3p; hsa-miR-9-5p; hsa-miR-221-3p; hsa-miR-222-3p
Annotations derived over miRTarBase (Gene Ontology)	atrial septum morphogenesis GO0060413	over-represented	6.32e-4	0.0065058	0.0065058	0.819672	5	0.454545	hsa-miR-16-5p; hsa-miR-7-5p; hsa-miR-93-5p; hsa-miR-9-5p; hsa-miR-100-5p
Annotations derived over miRTarBase (Gene Ontology)	maintenance of blood-brain barrier GO0035633	over-represented	6.32e-4	0.0065058	0.0065058	2.65418	8	0.727273	hsa-miR-16-5p; hsa-miR-204-5p; hsa-miR-93-5p; hsa-miR-9-5p; hsa-miR-140-5p; hsa-miR-221-3p; hsa-miR-222-3p; hsa-miR-100-5p
Annotations derived over miRTarBase (Gene Ontology)	mitotic chromosome movement towards spindle pole GO0007079	over-represented	6.35e-4	0.0065058	0.0065058	0.18345	3	0.272727	hsa-miR-7-5p; hsa-miR-9-5p; hsa-miR-222-3p
Annotations derived over miRTarBase (Gene Ontology)	positive regulation of ossification GO0045778	over-represented	6.32e-4	0.0065058	0.0065058	0.819672	5	0.454545	hsa-miR-16-5p; hsa-miR-7-5p; hsa-miR-93-5p; hsa-miR-221-3p; hsa-miR-100-5p
Annotations derived over miRTarBase (Gene Ontology)	regulation of angiogenesis GO0045765	over-represented	6.32e-4	0.0065058	0.0065058	2.65418	8	0.727273	hsa-miR-16-5p; hsa-miR-7-5p; hsa-miR-152-3p; hsa-miR-204-5p; hsa-miR-9-5p; hsa-miR-140-5p; hsa-miR-221-3p; hsa-miR-222-3p
Annotations derived over miRTarBase (Gene Ontology)	regulation of cell-matrix adhesion GO0001952	over-represented	6.32e-4	0.0065058	0.0065058	0.819672	5	0.454545	hsa-miR-16-5p; hsa-miR-7-5p; hsa-miR-93-5p; hsa-miR-9-5p; hsa-miR-222-3p
Annotations derived over miRTarBase (Gene Ontology)	regulation of oxidative stress-induced neuron death GO1903203	over-represented	6.35e-4	0.0065058	0.0065058	0.444965	4	0.363636	hsa-miR-16-5p; hsa-miR-7-5p; hsa-miR-93-5p; hsa-miR-9-5p
Annotations derived over miRTarBase (Gene Ontology)	regulation of protein serinethreonine kinase activity GO0071900	over-represented	6.35e-4	0.0065058	0.0065058	0.18345	3	0.272727	hsa-miR-204-5p; hsa-miR-9-5p; hsa-miR-221-3p
Annotations derived over miRTarBase (Gene Ontology)	protein transport GO0015031	over-represented	6.39e-4	0.0065431	0.0065432	3.57923	9	0.818182	hsa-miR-16-5p; hsa-miR-7-5p; hsa-miR-152-3p; hsa-miR-204-5p; hsa-miR-93-5p; hsa-miR-9-5p; hsa-miR-221-3p; hsa-miR-222-3p; hsa-miR-100-5p
Annotations derived over miRTarBase (Gene Ontology)	npBAF complex GO0071564	over-represented	6.44e-4	0.0065858	0.0065858	1.31148	6	0.545455	hsa-miR-16-5p; hsa-miR-7-5p; hsa-miR-93-5p; hsa-miR-221-3p; hsa-miR-222-3p; hsa-miR-100-5p
Annotations derived over miRTarBase (Gene Ontology)	DNA synthesis involved in DNA repair GO0000731	over-represented	6.46e-4	0.0065978	0.0065978	0.823575	5	0.454545	hsa-miR-204-5p; hsa-miR-93-5p; hsa-miR-9-5p; hsa-miR-221-3p; hsa-miR-222-3p
Annotations derived over miRTarBase (Gene Ontology)	paracrine signaling GO0038001	over-represented	6.46e-4	0.0065978	0.0065978	0.823575	5	0.454545	hsa-miR-16-5p; hsa-miR-152-3p; hsa-miR-93-5p; hsa-miR-9-5p; hsa-miR-140-5p
Annotations derived over miRTarBase (Gene Ontology)	cellular response to amino acid stimulus GO0071230	over-represented	6.49e-4	0.0066121	0.0066121	1.92037	7	0.636364	hsa-miR-16-5p; hsa-miR-7-5p; hsa-miR-93-5p; hsa-miR-9-5p; hsa-miR-221-3p; hsa-miR-222-3p; hsa-miR-100-5p
Annotations derived over miRTarBase (Gene Ontology)	Golgi medial cisterna GO0005797	over-represented	6.55e-4	0.0066676	0.0066676	1.31538	6	0.545455	hsa-miR-16-5p; hsa-miR-152-3p; hsa-miR-9-5p; hsa-miR-221-3p; hsa-miR-222-3p; hsa-miR-100-5p
Annotations derived over miRTarBase (Gene Ontology)	R-SMAD binding GO0070412	over-represented	6.57e-4	0.0066717	0.0066717	1.92428	7	0.636364	hsa-miR-16-5p; hsa-miR-7-5p; hsa-miR-204-5p; hsa-miR-93-5p; hsa-miR-140-5p; hsa-miR-221-3p; hsa-miR-222-3p
Annotations derived over miRTarBase (Gene Ontology)	fibroblast growth factor receptor activity GO0005007	over-represented	6.56e-4	0.0066717	0.0066717	0.448868	4	0.363636	hsa-miR-16-5p; hsa-miR-152-3p; hsa-miR-140-5p; hsa-miR-100-5p
Annotations derived over miRTarBase (Gene Ontology)	low-density lipoprotein particle receptor binding GO0050750	over-represented	6.57e-4	0.0066717	0.0066717	1.92428	7	0.636364	hsa-miR-16-5p; hsa-miR-7-5p; hsa-miR-152-3p; hsa-miR-93-5p; hsa-miR-9-5p; hsa-miR-221-3p; hsa-miR-222-3p
Annotations derived over miRTarBase (Gene Ontology)	chaperone-mediated protein folding GO0061077	over-represented	6.60e-4	0.0066834	0.0066834	2.66979	8	0.727273	hsa-miR-16-5p; hsa-miR-7-5p; hsa-miR-152-3p; hsa-miR-204-5p; hsa-miR-93-5p; hsa-miR-221-3p; hsa-miR-222-3p; hsa-miR-100-5p
Annotations derived over miRTarBase (Gene Ontology)	platelet formation GO0030220	over-represented	6.61e-4	0.0066834	0.0066834	0.827479	5	0.454545	hsa-miR-16-5p; hsa-miR-7-5p; hsa-miR-93-5p; hsa-miR-9-5p; hsa-miR-221-3p
Annotations derived over miRTarBase (Gene Ontology)	retromer complex binding GO1905394	over-represented	6.61e-4	0.0066834	0.0066834	0.827479	5	0.454545	hsa-miR-16-5p; hsa-miR-204-5p; hsa-miR-93-5p; hsa-miR-9-5p; hsa-miR-222-3p
Annotations derived over miRTarBase (Gene Ontology)	vasculogenesis involved in coronary vascular morphogenesis GO0060979	over-represented	6.61e-4	0.0066834	0.0066834	0.827479	5	0.454545	hsa-miR-16-5p; hsa-miR-204-5p; hsa-miR-93-5p; hsa-miR-9-5p; hsa-miR-140-5p
Annotations derived over miRTarBase (Gene Ontology)	non-canonical Wnt signaling pathway GO0035567	over-represented	6.66e-4	0.0067248	0.0067248	1.92818	7	0.636364	hsa-miR-16-5p; hsa-miR-7-5p; hsa-miR-152-3p; hsa-miR-204-5p; hsa-miR-93-5p; hsa-miR-140-5p; hsa-miR-221-3p
Annotations derived over miRTarBase (Gene Ontology)	ER-associated misfolded protein catabolic process GO0071712	over-represented	6.76e-4	0.0067712	0.0067712	0.831382	5	0.454545	hsa-miR-16-5p; hsa-miR-7-5p; hsa-miR-204-5p; hsa-miR-222-3p; hsa-miR-100-5p
Annotations derived over miRTarBase (Gene Ontology)	TAP1 binding GO0046978	over-represented	6.76e-4	0.0067712	0.0067712	0.187354	3	0.272727	hsa-miR-7-5p; hsa-miR-93-5p; hsa-miR-100-5p
Annotations derived over miRTarBase (Gene Ontology)	endosome to lysosome transport GO0008333	over-represented	6.74e-4	0.0067712	0.0067712	2.6776	8	0.727273	hsa-miR-16-5p; hsa-miR-7-5p; hsa-miR-152-3p; hsa-miR-204-5p; hsa-miR-93-5p; hsa-miR-140-5p; hsa-miR-221-3p; hsa-miR-222-3p
Annotations derived over miRTarBase (Gene Ontology)	meiotic chromosome condensation GO0010032	over-represented	6.76e-4	0.0067712	0.0067712	0.187354	3	0.272727	hsa-miR-16-5p; hsa-miR-93-5p; hsa-miR-222-3p
Annotations derived over miRTarBase (Gene Ontology)	negative regulation of immune response GO0050777	over-represented	6.76e-4	0.0067712	0.0067712	0.831382	5	0.454545	hsa-miR-16-5p; hsa-miR-152-3p; hsa-miR-140-5p; hsa-miR-221-3p; hsa-miR-222-3p
Annotations derived over miRTarBase (Gene Ontology)	negative regulation of intrinsic apoptotic signaling pathway in response to DNA damage GO1902230	over-represented	6.76e-4	0.0067712	0.0067712	1.32319	6	0.545455	hsa-miR-16-5p; hsa-miR-204-5p; hsa-miR-93-5p; hsa-miR-9-5p; hsa-miR-221-3p; hsa-miR-100-5p
Annotations derived over miRTarBase (Gene Ontology)	neurotrophin TRKA receptor binding GO0005168	over-represented	6.76e-4	0.0067712	0.0067712	1.32319	6	0.545455	hsa-miR-16-5p; hsa-miR-7-5p; hsa-miR-204-5p; hsa-miR-93-5p; hsa-miR-221-3p; hsa-miR-100-5p
Annotations derived over miRTarBase (Gene Ontology)	regulation of DNA recombination GO0000018	over-represented	6.76e-4	0.0067712	0.0067712	0.831382	5	0.454545	hsa-miR-16-5p; hsa-miR-93-5p; hsa-miR-221-3p; hsa-miR-222-3p; hsa-miR-100-5p
Annotations derived over miRTarBase (Gene Ontology)	response to leptin GO0044321	over-represented	6.76e-4	0.0067712	0.0067712	1.32319	6	0.545455	hsa-miR-16-5p; hsa-miR-152-3p; hsa-miR-204-5p; hsa-miR-93-5p; hsa-miR-9-5p; hsa-miR-221-3p
Annotations derived over miRTarBase (Gene Ontology)	excitatory synapse assembly GO1904861	over-represented	6.78e-4	0.0067764	0.0067764	0.452771	4	0.363636	hsa-miR-16-5p; hsa-miR-7-5p; hsa-miR-204-5p; hsa-miR-222-3p
Annotations derived over miRTarBase (Gene Ontology)	modulation by host of viral process GO0044788	over-represented	6.78e-4	0.0067764	0.0067764	0.452771	4	0.363636	hsa-miR-16-5p; hsa-miR-204-5p; hsa-miR-93-5p; hsa-miR-222-3p
Annotations derived over miRTarBase (Gene Ontology)	positive regulation of kinase activity GO0033674	over-represented	6.82e-4	0.0068071	0.0068071	3.60656	9	0.818182	hsa-miR-16-5p; hsa-miR-7-5p; hsa-miR-152-3p; hsa-miR-204-5p; hsa-miR-93-5p; hsa-miR-9-5p; hsa-miR-140-5p; hsa-miR-221-3p; hsa-miR-100-5p
Annotations derived over miRTarBase (Gene Ontology)	NAD+ binding GO0070403	over-represented	6.91e-4	0.0068435	0.0068435	0.835285	5	0.454545	hsa-miR-7-5p; hsa-miR-204-5p; hsa-miR-93-5p; hsa-miR-9-5p; hsa-miR-221-3p
Annotations derived over miRTarBase (Gene Ontology)	PML body organization GO0030578	over-represented	6.91e-4	0.0068435	0.0068435	0.835285	5	0.454545	hsa-miR-16-5p; hsa-miR-9-5p; hsa-miR-221-3p; hsa-miR-222-3p; hsa-miR-100-5p
Annotations derived over miRTarBase (Gene Ontology)	alphav-beta3 integrin-IGF-1-IGF1R complex GO0035867	over-represented	6.88e-4	0.0068435	0.0068435	1.32709	6	0.545455	hsa-miR-16-5p; hsa-miR-7-5p; hsa-miR-152-3p; hsa-miR-204-5p; hsa-miR-140-5p; hsa-miR-100-5p
Annotations derived over miRTarBase (Gene Ontology)	bone mineralization GO0030282	over-represented	6.91e-4	0.0068435	0.0068435	0.835285	5	0.454545	hsa-miR-16-5p; hsa-miR-152-3p; hsa-miR-204-5p; hsa-miR-93-5p; hsa-miR-100-5p
Annotations derived over miRTarBase (Gene Ontology)	canonical Wnt signaling pathway GO0060070	over-represented	6.88e-4	0.0068435	0.0068435	3.61046	9	0.818182	hsa-miR-16-5p; hsa-miR-7-5p; hsa-miR-152-3p; hsa-miR-204-5p; hsa-miR-93-5p; hsa-miR-9-5p; hsa-miR-140-5p; hsa-miR-221-3p; hsa-miR-222-3p
Annotations derived over miRTarBase (Gene Ontology)	negative regulation of platelet activation GO0010544	over-represented	6.91e-4	0.0068435	0.0068435	0.835285	5	0.454545	hsa-miR-16-5p; hsa-miR-93-5p; hsa-miR-9-5p; hsa-miR-140-5p; hsa-miR-221-3p
Annotations derived over miRTarBase (Gene Ontology)	positive regulation of B cell receptor signaling pathway GO0050861	over-represented	6.91e-4	0.0068435	0.0068435	0.835285	5	0.454545	hsa-miR-16-5p; hsa-miR-152-3p; hsa-miR-93-5p; hsa-miR-9-5p; hsa-miR-100-5p
Annotations derived over miRTarBase (Gene Ontology)	negative regulation of type II interferon production GO0032689	over-represented	6.92e-4	0.0068463	0.0068463	1.93989	7	0.636364	hsa-miR-16-5p; hsa-miR-7-5p; hsa-miR-152-3p; hsa-miR-204-5p; hsa-miR-93-5p; hsa-miR-9-5p; hsa-miR-100-5p
Annotations derived over miRTarBase (Gene Ontology)	skeletal system development GO0001501	over-represented	6.92e-4	0.0068463	0.0068463	4.83997	10	0.909091	hsa-miR-16-5p; hsa-miR-7-5p; hsa-miR-152-3p; hsa-miR-204-5p; hsa-miR-93-5p; hsa-miR-9-5p; hsa-miR-140-5p; hsa-miR-221-3p; hsa-miR-222-3p; hsa-miR-100-5p
Annotations derived over miRTarBase (Gene Ontology)	roof of mouth development GO0060021	over-represented	6.96e-4	0.0068809	0.0068809	2.68931	8	0.727273	hsa-miR-16-5p; hsa-miR-7-5p; hsa-miR-204-5p; hsa-miR-93-5p; hsa-miR-9-5p; hsa-miR-140-5p; hsa-miR-221-3p; hsa-miR-222-3p
Annotations derived over miRTarBase (Gene Ontology)	positive regulation of receptor internalization GO0002092	over-represented	6.99e-4	0.0068975	0.0068975	1.33099	6	0.545455	hsa-miR-16-5p; hsa-miR-93-5p; hsa-miR-9-5p; hsa-miR-140-5p; hsa-miR-221-3p; hsa-miR-222-3p
Annotations derived over miRTarBase (Gene Ontology)	cellular response to ionizing radiation GO0071479	over-represented	7.01e-4	0.006908	0.006908	3.61827	9	0.818182	hsa-miR-16-5p; hsa-miR-7-5p; hsa-miR-152-3p; hsa-miR-204-5p; hsa-miR-93-5p; hsa-miR-9-5p; hsa-miR-221-3p; hsa-miR-222-3p; hsa-miR-100-5p
Annotations derived over miRTarBase (Gene Ontology)	viral RNA genome packaging GO0019074	over-represented	7.01e-4	0.006908	0.006908	0.456674	4	0.363636	hsa-miR-16-5p; hsa-miR-152-3p; hsa-miR-221-3p; hsa-miR-222-3p
Annotations derived over miRTarBase (Gene Ontology)	regulation of attachment of spindle microtubules to kinetochore GO0051988	over-represented	7.06e-4	0.0069456	0.0069456	0.839188	5	0.454545	hsa-miR-16-5p; hsa-miR-204-5p; hsa-miR-93-5p; hsa-miR-221-3p; hsa-miR-222-3p
Annotations derived over miRTarBase (Gene Ontology)	embryonic hemopoiesis GO0035162	over-represented	7.10e-4	0.0069823	0.0069823	1.33489	6	0.545455	hsa-miR-16-5p; hsa-miR-204-5p; hsa-miR-93-5p; hsa-miR-9-5p; hsa-miR-221-3p; hsa-miR-222-3p
Annotations derived over miRTarBase (Gene Ontology)	fatty acid synthase activity GO0004312	over-represented	7.18e-4	0.0070448	0.0070448	0.191257	3	0.272727	hsa-miR-16-5p; hsa-miR-93-5p; hsa-miR-222-3p
Annotations derived over miRTarBase (Gene Ontology)	intermediate filament cytoskeleton GO0045111	over-represented	7.19e-4	0.0070448	0.0070448	2.70101	8	0.727273	hsa-miR-16-5p; hsa-miR-7-5p; hsa-miR-152-3p; hsa-miR-204-5p; hsa-miR-93-5p; hsa-miR-9-5p; hsa-miR-221-3p; hsa-miR-222-3p
Annotations derived over miRTarBase (Gene Ontology)	nuclear cyclin-dependent protein kinase holoenzyme complex GO0019908	over-represented	7.18e-4	0.0070448	0.0070448	0.191257	3	0.272727	hsa-miR-16-5p; hsa-miR-7-5p; hsa-miR-9-5p
Annotations derived over miRTarBase (Gene Ontology)	protein catabolic process GO0030163	over-represented	7.19e-4	0.0070448	0.0070448	1.9516	7	0.636364	hsa-miR-16-5p; hsa-miR-7-5p; hsa-miR-152-3p; hsa-miR-93-5p; hsa-miR-9-5p; hsa-miR-221-3p; hsa-miR-100-5p
Annotations derived over miRTarBase (Gene Ontology)	centrosome localization GO0051642	over-represented	7.22e-4	0.0070609	0.0070609	1.3388	6	0.545455	hsa-miR-16-5p; hsa-miR-7-5p; hsa-miR-93-5p; hsa-miR-9-5p; hsa-miR-222-3p; hsa-miR-100-5p
Annotations derived over miRTarBase (Gene Ontology)	monocyte activation GO0042117	over-represented	7.24e-4	0.0070632	0.0070632	0.460578	4	0.363636	hsa-miR-152-3p; hsa-miR-9-5p; hsa-miR-140-5p; hsa-miR-100-5p
Annotations derived over miRTarBase (Gene Ontology)	nonhomologous end joining complex GO0070419	over-represented	7.24e-4	0.0070632	0.0070632	0.460578	4	0.363636	hsa-miR-16-5p; hsa-miR-7-5p; hsa-miR-221-3p; hsa-miR-100-5p
Annotations derived over miRTarBase (Gene Ontology)	regulation of endothelial tube morphogenesis GO1901509	over-represented	7.24e-4	0.0070632	0.0070632	0.460578	4	0.363636	hsa-miR-7-5p; hsa-miR-152-3p; hsa-miR-9-5p; hsa-miR-100-5p
Annotations derived over miRTarBase (Gene Ontology)	regulation of cytosolic calcium ion concentration GO0051480	over-represented	7.29e-4	0.0071007	0.0071007	1.9555	7	0.636364	hsa-miR-16-5p; hsa-miR-7-5p; hsa-miR-204-5p; hsa-miR-93-5p; hsa-miR-9-5p; hsa-miR-221-3p; hsa-miR-100-5p
Annotations derived over miRTarBase (Gene Ontology)	transforming growth factor beta receptor signaling pathway GO0007179	over-represented	7.32e-4	0.0071302	0.0071302	4.86729	10	0.909091	hsa-miR-16-5p; hsa-miR-7-5p; hsa-miR-152-3p; hsa-miR-204-5p; hsa-miR-93-5p; hsa-miR-9-5p; hsa-miR-140-5p; hsa-miR-221-3p; hsa-miR-222-3p; hsa-miR-100-5p
Annotations derived over miRTarBase (Gene Ontology)	RSC-type complex GO0016586	over-represented	7.34e-4	0.0071332	0.0071332	1.3427	6	0.545455	hsa-miR-16-5p; hsa-miR-7-5p; hsa-miR-93-5p; hsa-miR-221-3p; hsa-miR-222-3p; hsa-miR-100-5p
Annotations derived over miRTarBase (Gene Ontology)	intestinal epithelial cell differentiation GO0060575	over-represented	7.37e-4	0.007146	0.0071461	0.846995	5	0.454545	hsa-miR-7-5p; hsa-miR-204-5p; hsa-miR-93-5p; hsa-miR-9-5p; hsa-miR-140-5p
Annotations derived over miRTarBase (Gene Ontology)	negative regulation of cAMP-dependent protein kinase activity GO2000480	over-represented	7.37e-4	0.007146	0.0071461	0.846995	5	0.454545	hsa-miR-16-5p; hsa-miR-204-5p; hsa-miR-93-5p; hsa-miR-9-5p; hsa-miR-221-3p
Annotations derived over miRTarBase (Gene Ontology)	regulation of stem cell population maintenance GO2000036	over-represented	7.37e-4	0.007146	0.0071461	0.846995	5	0.454545	hsa-miR-16-5p; hsa-miR-204-5p; hsa-miR-93-5p; hsa-miR-9-5p; hsa-miR-221-3p
Annotations derived over miRTarBase (Gene Ontology)	class I DNA-apurinic or apyrimidinic site endonuclease activity GO0140078	over-represented	7.40e-4	0.0071649	0.0071649	0.0429352	2	0.181818	hsa-miR-16-5p; hsa-miR-93-5p
Annotations derived over miRTarBase (Gene Ontology)	growing cell tip GO0035838	over-represented	7.40e-4	0.0071649	0.0071649	0.0429352	2	0.181818	hsa-miR-204-5p; hsa-miR-9-5p
Annotations derived over miRTarBase (Gene Ontology)	insulin-like growth factor receptor activity GO0005010	over-represented	7.45e-4	0.007206	0.007206	1.3466	6	0.545455	hsa-miR-16-5p; hsa-miR-7-5p; hsa-miR-152-3p; hsa-miR-9-5p; hsa-miR-140-5p; hsa-miR-100-5p
Annotations derived over miRTarBase (Gene Ontology)	ubiquitin conjugating enzyme binding GO0031624	over-represented	7.51e-4	0.0072496	0.0072496	2.71663	8	0.727273	hsa-miR-16-5p; hsa-miR-7-5p; hsa-miR-152-3p; hsa-miR-93-5p; hsa-miR-9-5p; hsa-miR-140-5p; hsa-miR-221-3p; hsa-miR-100-5p
Annotations derived over miRTarBase (Gene Ontology)	positive regulation of membrane protein ectodomain proteolysis GO0051044	over-represented	7.53e-4	0.0072584	0.0072584	0.850898	5	0.454545	hsa-miR-16-5p; hsa-miR-152-3p; hsa-miR-204-5p; hsa-miR-93-5p; hsa-miR-140-5p
Annotations derived over miRTarBase (Gene Ontology)	protein localization to basolateral plasma membrane GO1903361	over-represented	7.53e-4	0.0072584	0.0072584	0.850898	5	0.454545	hsa-miR-16-5p; hsa-miR-7-5p; hsa-miR-204-5p; hsa-miR-93-5p; hsa-miR-140-5p
Annotations derived over miRTarBase (Gene Ontology)	insulin receptor substrate binding GO0043560	over-represented	7.57e-4	0.0072795	0.0072795	1.35051	6	0.545455	hsa-miR-16-5p; hsa-miR-7-5p; hsa-miR-152-3p; hsa-miR-93-5p; hsa-miR-140-5p; hsa-miR-100-5p
Annotations derived over miRTarBase (Gene Ontology)	positive regulation of translation GO0045727	over-represented	7.56e-4	0.0072795	0.0072795	4.8829	10	0.909091	hsa-miR-16-5p; hsa-miR-7-5p; hsa-miR-152-3p; hsa-miR-204-5p; hsa-miR-93-5p; hsa-miR-9-5p; hsa-miR-140-5p; hsa-miR-221-3p; hsa-miR-222-3p; hsa-miR-100-5p
Annotations derived over miRTarBase (Gene Ontology)	structural constituent of chromatin GO0030527	over-represented	7.57e-4	0.0072795	0.0072795	1.35051	6	0.545455	hsa-miR-16-5p; hsa-miR-204-5p; hsa-miR-93-5p; hsa-miR-9-5p; hsa-miR-222-3p; hsa-miR-100-5p
Annotations derived over miRTarBase (Gene Ontology)	ABC-type transporter activity GO0140359	over-represented	7.63e-4	0.0073008	0.0073008	0.19516	3	0.272727	hsa-miR-16-5p; hsa-miR-7-5p; hsa-miR-9-5p
Annotations derived over miRTarBase (Gene Ontology)	detection of mechanical stimulus involved in sensory perception of sound GO0050910	over-represented	7.63e-4	0.0073008	0.0073008	0.19516	3	0.272727	hsa-miR-204-5p; hsa-miR-221-3p; hsa-miR-222-3p
Annotations derived over miRTarBase (Gene Ontology)	molecular sequestering activity GO0140313	over-represented	7.63e-4	0.0073008	0.0073008	0.19516	3	0.272727	hsa-miR-16-5p; hsa-miR-7-5p; hsa-miR-222-3p
Annotations derived over miRTarBase (Gene Ontology)	negative regulation of T-helper 17 type immune response GO2000317	over-represented	7.63e-4	0.0073008	0.0073008	0.19516	3	0.272727	hsa-miR-16-5p; hsa-miR-93-5p; hsa-miR-100-5p
Annotations derived over miRTarBase (Gene Ontology)	negative regulation of neuron projection development GO0010977	over-represented	7.67e-4	0.0073337	0.0073337	2.72443	8	0.727273	hsa-miR-16-5p; hsa-miR-7-5p; hsa-miR-152-3p; hsa-miR-204-5p; hsa-miR-93-5p; hsa-miR-221-3p; hsa-miR-222-3p; hsa-miR-100-5p
Annotations derived over miRTarBase (Gene Ontology)	cytoplasmic sequestering of protein GO0051220	over-represented	7.69e-4	0.0073365	0.0073365	0.854801	5	0.454545	hsa-miR-16-5p; hsa-miR-7-5p; hsa-miR-152-3p; hsa-miR-221-3p; hsa-miR-222-3p
Annotations derived over miRTarBase (Gene Ontology)	negative regulation of microglial cell activation GO1903979	over-represented	7.69e-4	0.0073365	0.0073365	0.854801	5	0.454545	hsa-miR-16-5p; hsa-miR-152-3p; hsa-miR-93-5p; hsa-miR-9-5p; hsa-miR-140-5p
Annotations derived over miRTarBase (Gene Ontology)	regulation of DNA repair GO0006282	over-represented	7.69e-4	0.0073365	0.0073365	3.6573	9	0.818182	hsa-miR-16-5p; hsa-miR-7-5p; hsa-miR-204-5p; hsa-miR-93-5p; hsa-miR-9-5p; hsa-miR-140-5p; hsa-miR-221-3p; hsa-miR-222-3p; hsa-miR-100-5p
Annotations derived over miRTarBase (Gene Ontology)	regulation of lipid storage GO0010883	over-represented	7.72e-4	0.0073434	0.0073434	0.468384	4	0.363636	hsa-miR-16-5p; hsa-miR-204-5p; hsa-miR-9-5p; hsa-miR-221-3p
Annotations derived over miRTarBase (Gene Ontology)	sphingolipid catabolic process GO0030149	over-represented	7.72e-4	0.0073434	0.0073434	0.468384	4	0.363636	hsa-miR-16-5p; hsa-miR-7-5p; hsa-miR-204-5p; hsa-miR-93-5p
Annotations derived over miRTarBase (Gene Ontology)	structural constituent of postsynaptic actin cytoskeleton GO0098973	over-represented	7.72e-4	0.0073434	0.0073434	0.468384	4	0.363636	hsa-miR-16-5p; hsa-miR-221-3p; hsa-miR-222-3p; hsa-miR-100-5p
Annotations derived over miRTarBase (Gene Ontology)	establishment of protein localization GO0045184	over-represented	7.75e-4	0.007362	0.007362	2.72834	8	0.727273	hsa-miR-16-5p; hsa-miR-7-5p; hsa-miR-152-3p; hsa-miR-93-5p; hsa-miR-9-5p; hsa-miR-221-3p; hsa-miR-222-3p; hsa-miR-100-5p
Annotations derived over miRTarBase (Gene Ontology)	negative regulation of smooth muscle cell migration GO0014912	over-represented	7.82e-4	0.0074212	0.0074212	1.35831	6	0.545455	hsa-miR-7-5p; hsa-miR-152-3p; hsa-miR-204-5p; hsa-miR-9-5p; hsa-miR-140-5p; hsa-miR-100-5p
Annotations derived over miRTarBase (Gene Ontology)	peripheral nervous system development GO0007422	over-represented	7.86e-4	0.0074509	0.0074509	0.858704	5	0.454545	hsa-miR-16-5p; hsa-miR-7-5p; hsa-miR-93-5p; hsa-miR-9-5p; hsa-miR-100-5p
Annotations derived over miRTarBase (Gene Ontology)	chondrocyte differentiation GO0002062	over-represented	7.87e-4	0.007452	0.007452	1.97892	7	0.636364	hsa-miR-16-5p; hsa-miR-152-3p; hsa-miR-204-5p; hsa-miR-93-5p; hsa-miR-9-5p; hsa-miR-140-5p; hsa-miR-100-5p
Annotations derived over miRTarBase (Gene Ontology)	scaffold protein binding GO0097110	over-represented	7.90e-4	0.0074762	0.0074762	3.66901	9	0.818182	hsa-miR-16-5p; hsa-miR-7-5p; hsa-miR-152-3p; hsa-miR-204-5p; hsa-miR-93-5p; hsa-miR-9-5p; hsa-miR-221-3p; hsa-miR-222-3p; hsa-miR-100-5p
Annotations derived over miRTarBase (Gene Ontology)	protein tyrosine kinase activity GO0004713	over-represented	7.94e-4	0.0075037	0.0075037	4.90632	10	0.909091	hsa-miR-16-5p; hsa-miR-7-5p; hsa-miR-152-3p; hsa-miR-204-5p; hsa-miR-93-5p; hsa-miR-9-5p; hsa-miR-140-5p; hsa-miR-221-3p; hsa-miR-222-3p; hsa-miR-100-5p
Annotations derived over miRTarBase (Gene Ontology)	establishment of mitotic spindle localization GO0040001	over-represented	7.97e-4	0.0075292	0.0075292	0.472287	4	0.363636	hsa-miR-16-5p; hsa-miR-7-5p; hsa-miR-9-5p; hsa-miR-222-3p
Annotations derived over miRTarBase (Gene Ontology)	adenylate cyclase-modulating G protein-coupled receptor signaling pathway GO0007188	over-represented	8.07e-4	0.0075724	0.0075724	1.98673	7	0.636364	hsa-miR-16-5p; hsa-miR-7-5p; hsa-miR-204-5p; hsa-miR-93-5p; hsa-miR-9-5p; hsa-miR-222-3p; hsa-miR-100-5p
Annotations derived over miRTarBase (Gene Ontology)	melanocyte migration GO0097324	over-represented	8.09e-4	0.0075724	0.0075724	0.199063	3	0.272727	hsa-miR-16-5p; hsa-miR-221-3p; hsa-miR-222-3p
Annotations derived over miRTarBase (Gene Ontology)	nuclear steroid receptor activity GO0003707	over-represented	8.07e-4	0.0075724	0.0075724	1.36612	6	0.545455	hsa-miR-16-5p; hsa-miR-152-3p; hsa-miR-204-5p; hsa-miR-93-5p; hsa-miR-9-5p; hsa-miR-140-5p
Annotations derived over miRTarBase (Gene Ontology)	positive regulation of Golgi to plasma membrane protein transport GO0042998	over-represented	8.09e-4	0.0075724	0.0075724	0.199063	3	0.272727	hsa-miR-7-5p; hsa-miR-221-3p; hsa-miR-100-5p
Annotations derived over miRTarBase (Gene Ontology)	rDNA heterochromatin GO0033553	over-represented	8.03e-4	0.0075724	0.0075724	0.862607	5	0.454545	hsa-miR-16-5p; hsa-miR-204-5p; hsa-miR-93-5p; hsa-miR-9-5p; hsa-miR-221-3p
Annotations derived over miRTarBase (Gene Ontology)	receptor signaling pathway via JAK-STAT GO0007259	over-represented	8.07e-4	0.0075724	0.0075724	1.98673	7	0.636364	hsa-miR-16-5p; hsa-miR-204-5p; hsa-miR-93-5p; hsa-miR-9-5p; hsa-miR-140-5p; hsa-miR-221-3p; hsa-miR-222-3p
Annotations derived over miRTarBase (Gene Ontology)	regulation of lung blood pressure GO0014916	over-represented	8.09e-4	0.0075724	0.0075724	0.199063	3	0.272727	hsa-miR-7-5p; hsa-miR-93-5p; hsa-miR-100-5p
Annotations derived over miRTarBase (Gene Ontology)	retina vasculature morphogenesis in camera-type eye GO0061299	over-represented	8.09e-4	0.0075724	0.0075724	0.199063	3	0.272727	hsa-miR-16-5p; hsa-miR-152-3p; hsa-miR-9-5p
Annotations derived over miRTarBase (Gene Ontology)	semi-lunar valve development GO1905314	over-represented	8.09e-4	0.0075724	0.0075724	0.199063	3	0.272727	hsa-miR-7-5p; hsa-miR-93-5p; hsa-miR-100-5p
Annotations derived over miRTarBase (Gene Ontology)	negative regulation of cellular senescence GO2000773	over-represented	8.17e-4	0.0076432	0.0076432	2.74785	8	0.727273	hsa-miR-16-5p; hsa-miR-7-5p; hsa-miR-152-3p; hsa-miR-204-5p; hsa-miR-93-5p; hsa-miR-9-5p; hsa-miR-221-3p; hsa-miR-222-3p
Annotations derived over miRTarBase (Gene Ontology)	CRD-mediated mRNA stability complex GO0070937	over-represented	8.20e-4	0.007649	0.007649	1.37002	6	0.545455	hsa-miR-16-5p; hsa-miR-7-5p; hsa-miR-204-5p; hsa-miR-93-5p; hsa-miR-9-5p; hsa-miR-140-5p
Annotations derived over miRTarBase (Gene Ontology)	positive regulation of cardiac muscle myoblast proliferation GO0110024	over-represented	8.20e-4	0.007649	0.007649	0.866511	5	0.454545	hsa-miR-7-5p; hsa-miR-204-5p; hsa-miR-93-5p; hsa-miR-9-5p; hsa-miR-140-5p
Annotations derived over miRTarBase (Gene Ontology)	translation activator activity GO0008494	over-represented	8.20e-4	0.007649	0.007649	0.866511	5	0.454545	hsa-miR-16-5p; hsa-miR-7-5p; hsa-miR-140-5p; hsa-miR-221-3p; hsa-miR-222-3p
Annotations derived over miRTarBase (Gene Ontology)	fibroblast apoptotic process GO0044346	over-represented	8.22e-4	0.0076524	0.0076524	0.47619	4	0.363636	hsa-miR-16-5p; hsa-miR-7-5p; hsa-miR-93-5p; hsa-miR-222-3p
Annotations derived over miRTarBase (Gene Ontology)	keratin filament binding GO1990254	over-represented	8.22e-4	0.0076524	0.0076524	0.47619	4	0.363636	hsa-miR-16-5p; hsa-miR-204-5p; hsa-miR-9-5p; hsa-miR-221-3p
Annotations derived over miRTarBase (Gene Ontology)	positive regulation of metanephric cap mesenchymal cell proliferation GO0090096	over-represented	8.22e-4	0.0076524	0.0076524	0.47619	4	0.363636	hsa-miR-16-5p; hsa-miR-7-5p; hsa-miR-93-5p; hsa-miR-222-3p
Annotations derived over miRTarBase (Gene Ontology)	negative regulation of fat cell differentiation GO0045599	over-represented	8.25e-4	0.0076731	0.007673	2.75176	8	0.727273	hsa-miR-16-5p; hsa-miR-7-5p; hsa-miR-152-3p; hsa-miR-204-5p; hsa-miR-93-5p; hsa-miR-9-5p; hsa-miR-221-3p; hsa-miR-222-3p
Annotations derived over miRTarBase (Gene Ontology)	cellular response to UV GO0034644	over-represented	8.34e-4	0.0077394	0.0077393	3.69243	9	0.818182	hsa-miR-16-5p; hsa-miR-7-5p; hsa-miR-204-5p; hsa-miR-93-5p; hsa-miR-9-5p; hsa-miR-140-5p; hsa-miR-221-3p; hsa-miR-222-3p; hsa-miR-100-5p
Annotations derived over miRTarBase (Gene Ontology)	kinesin complex GO0005871	over-represented	8.34e-4	0.0077394	0.0077393	2.75566	8	0.727273	hsa-miR-16-5p; hsa-miR-7-5p; hsa-miR-152-3p; hsa-miR-93-5p; hsa-miR-9-5p; hsa-miR-221-3p; hsa-miR-222-3p; hsa-miR-100-5p
Annotations derived over miRTarBase (Gene Ontology)	defense response to tumor cell GO0002357	over-represented	8.37e-4	0.0077579	0.0077579	0.870414	5	0.454545	hsa-miR-16-5p; hsa-miR-7-5p; hsa-miR-152-3p; hsa-miR-93-5p; hsa-miR-9-5p
Annotations derived over miRTarBase (Gene Ontology)	protein refolding GO0042026	over-represented	8.38e-4	0.0077579	0.0077579	1.99844	7	0.636364	hsa-miR-16-5p; hsa-miR-152-3p; hsa-miR-204-5p; hsa-miR-93-5p; hsa-miR-221-3p; hsa-miR-222-3p; hsa-miR-100-5p
Annotations derived over miRTarBase (Gene Ontology)	angiostatin binding GO0043532	over-represented	8.49e-4	0.007799	0.007799	0.480094	4	0.363636	hsa-miR-16-5p; hsa-miR-93-5p; hsa-miR-221-3p; hsa-miR-100-5p
Annotations derived over miRTarBase (Gene Ontology)	axon extension involved in axon guidance GO0048846	over-represented	8.49e-4	0.007799	0.007799	0.480094	4	0.363636	hsa-miR-16-5p; hsa-miR-7-5p; hsa-miR-152-3p; hsa-miR-9-5p
Annotations derived over miRTarBase (Gene Ontology)	myelin sheath adaxonal region GO0035749	over-represented	8.49e-4	0.007799	0.007799	0.480094	4	0.363636	hsa-miR-152-3p; hsa-miR-93-5p; hsa-miR-221-3p; hsa-miR-222-3p
Annotations derived over miRTarBase (Gene Ontology)	negative regulation of keratinocyte migration GO0051548	over-represented	8.49e-4	0.007799	0.007799	0.480094	4	0.363636	hsa-miR-152-3p; hsa-miR-93-5p; hsa-miR-221-3p; hsa-miR-222-3p
Annotations derived over miRTarBase (Gene Ontology)	negative regulation of synaptic vesicle clustering GO2000808	over-represented	8.49e-4	0.007799	0.007799	0.480094	4	0.363636	hsa-miR-152-3p; hsa-miR-93-5p; hsa-miR-221-3p; hsa-miR-222-3p
Annotations derived over miRTarBase (Gene Ontology)	negative regulation of ubiquitin protein ligase activity GO1904667	over-represented	8.49e-4	0.007799	0.007799	0.480094	4	0.363636	hsa-miR-16-5p; hsa-miR-93-5p; hsa-miR-221-3p; hsa-miR-100-5p
Annotations derived over miRTarBase (Gene Ontology)	regulation of cellular component size GO0032535	over-represented	8.49e-4	0.007799	0.007799	0.480094	4	0.363636	hsa-miR-152-3p; hsa-miR-93-5p; hsa-miR-221-3p; hsa-miR-222-3p
Annotations derived over miRTarBase (Gene Ontology)	single-stranded DNA 5-3 DNA exonuclease activity GO0045145	over-represented	8.49e-4	0.007799	0.007799	0.480094	4	0.363636	hsa-miR-16-5p; hsa-miR-93-5p; hsa-miR-221-3p; hsa-miR-222-3p
Annotations derived over miRTarBase (Gene Ontology)	sensory perception of smell GO0007608	over-represented	8.55e-4	0.0078405	0.0078405	0.874317	5	0.454545	hsa-miR-16-5p; hsa-miR-204-5p; hsa-miR-9-5p; hsa-miR-221-3p; hsa-miR-222-3p
Annotations derived over miRTarBase (Gene Ontology)	synaptic vesicle transport GO0048489	over-represented	8.55e-4	0.0078405	0.0078405	0.874317	5	0.454545	hsa-miR-16-5p; hsa-miR-7-5p; hsa-miR-152-3p; hsa-miR-93-5p; hsa-miR-222-3p
Annotations derived over miRTarBase (Gene Ontology)	endosome to lysosome transport via multivesicular body sorting pathway GO0032510	over-represented	8.56e-4	0.0078412	0.0078412	0.202966	3	0.272727	hsa-miR-93-5p; hsa-miR-222-3p; hsa-miR-100-5p
Annotations derived over miRTarBase (Gene Ontology)	translation reinitiation GO0002188	over-represented	8.56e-4	0.0078412	0.0078412	0.202966	3	0.272727	hsa-miR-16-5p; hsa-miR-204-5p; hsa-miR-221-3p
Annotations derived over miRTarBase (Gene Ontology)	negative regulation of endothelial cell proliferation GO0001937	over-represented	8.70e-4	0.0079569	0.0079569	2.01015	7	0.636364	hsa-miR-16-5p; hsa-miR-7-5p; hsa-miR-204-5p; hsa-miR-93-5p; hsa-miR-9-5p; hsa-miR-140-5p; hsa-miR-100-5p
Annotations derived over miRTarBase (Gene Ontology)	RNA phosphodiester bond hydrolysis, endonucleolytic GO0090502	over-represented	8.73e-4	0.0079617	0.0079617	1.38564	6	0.545455	hsa-miR-16-5p; hsa-miR-152-3p; hsa-miR-93-5p; hsa-miR-9-5p; hsa-miR-221-3p; hsa-miR-222-3p
Annotations derived over miRTarBase (Gene Ontology)	amyloid-beta clearance by cellular catabolic process GO0150094	over-represented	8.73e-4	0.0079617	0.0079617	0.87822	5	0.454545	hsa-miR-7-5p; hsa-miR-152-3p; hsa-miR-93-5p; hsa-miR-9-5p; hsa-miR-140-5p
Annotations derived over miRTarBase (Gene Ontology)	brahma complex GO0035060	over-represented	8.73e-4	0.0079617	0.0079617	1.38564	6	0.545455	hsa-miR-16-5p; hsa-miR-7-5p; hsa-miR-204-5p; hsa-miR-221-3p; hsa-miR-222-3p; hsa-miR-100-5p
Annotations derived over miRTarBase (Gene Ontology)	endocardium morphogenesis GO0003160	over-represented	8.75e-4	0.0079693	0.0079693	0.483997	4	0.363636	hsa-miR-16-5p; hsa-miR-7-5p; hsa-miR-204-5p; hsa-miR-9-5p
Annotations derived over miRTarBase (Gene Ontology)	phosphatidylinositol-3,4-bisphosphate 3-phosphatase activity GO0051800	over-represented	8.75e-4	0.0079693	0.0079693	0.483997	4	0.363636	hsa-miR-152-3p; hsa-miR-93-5p; hsa-miR-221-3p; hsa-miR-222-3p
Annotations derived over miRTarBase (Gene Ontology)	peroxisomal matrix GO0005782	over-represented	8.81e-4	0.0080119	0.008012	2.01405	7	0.636364	hsa-miR-16-5p; hsa-miR-7-5p; hsa-miR-204-5p; hsa-miR-93-5p; hsa-miR-9-5p; hsa-miR-221-3p; hsa-miR-100-5p
Annotations derived over miRTarBase (Gene Ontology)	N-box binding GO0071820	over-represented	8.87e-4	0.0080373	0.0080373	0.0468384	2	0.181818	hsa-miR-9-5p; hsa-miR-222-3p
Annotations derived over miRTarBase (Gene Ontology)	positive regulation of mitotic cell cycle, embryonic GO0045977	over-represented	8.87e-4	0.0080373	0.0080373	0.0468384	2	0.181818	hsa-miR-9-5p; hsa-miR-222-3p
Annotations derived over miRTarBase (Gene Ontology)	striated muscle myosin thick filament GO0005863	over-represented	8.87e-4	0.0080373	0.0080373	0.0468384	2	0.181818	hsa-miR-16-5p; hsa-miR-93-5p
Annotations derived over miRTarBase (Gene Ontology)	ubiquinone-6 biosynthetic process GO1901006	over-represented	8.87e-4	0.0080373	0.0080373	0.0468384	2	0.181818	hsa-miR-16-5p; hsa-miR-100-5p
Annotations derived over miRTarBase (Gene Ontology)	mitotic cytokinesis GO0000281	over-represented	8.88e-4	0.0080449	0.0080448	3.71975	9	0.818182	hsa-miR-16-5p; hsa-miR-7-5p; hsa-miR-152-3p; hsa-miR-204-5p; hsa-miR-93-5p; hsa-miR-9-5p; hsa-miR-221-3p; hsa-miR-222-3p; hsa-miR-100-5p
Annotations derived over miRTarBase (Gene Ontology)	positive regulation of DNA demethylation GO1901537	over-represented	8.91e-4	0.0080594	0.0080594	0.882123	5	0.454545	hsa-miR-16-5p; hsa-miR-152-3p; hsa-miR-204-5p; hsa-miR-93-5p; hsa-miR-222-3p
Annotations derived over miRTarBase (Gene Ontology)	RNA catabolic process GO0006401	over-represented	9.00e-4	0.0081368	0.0081368	1.39344	6	0.545455	hsa-miR-16-5p; hsa-miR-7-5p; hsa-miR-93-5p; hsa-miR-9-5p; hsa-miR-221-3p; hsa-miR-222-3p
Annotations derived over miRTarBase (Gene Ontology)	phosphatidylinositol-3,4,5-trisphosphate 3-phosphatase activity GO0016314	over-represented	9.02e-4	0.0081419	0.0081419	0.4879	4	0.363636	hsa-miR-152-3p; hsa-miR-93-5p; hsa-miR-221-3p; hsa-miR-222-3p
Annotations derived over miRTarBase (Gene Ontology)	regulation of somatic stem cell population maintenance GO1904672	over-represented	9.02e-4	0.0081419	0.0081419	0.4879	4	0.363636	hsa-miR-16-5p; hsa-miR-7-5p; hsa-miR-93-5p; hsa-miR-222-3p
Annotations derived over miRTarBase (Gene Ontology)	plasma membrane raft organization GO0044857	over-represented	9.06e-4	0.0081511	0.0081511	0.20687	3	0.272727	hsa-miR-7-5p; hsa-miR-152-3p; hsa-miR-9-5p
Annotations derived over miRTarBase (Gene Ontology)	regulation of fibrinolysis GO0051917	over-represented	9.06e-4	0.0081511	0.0081511	0.20687	3	0.272727	hsa-miR-16-5p; hsa-miR-204-5p; hsa-miR-93-5p
Annotations derived over miRTarBase (Gene Ontology)	regulation of spindle assembly GO0090169	over-represented	9.06e-4	0.0081511	0.0081511	0.20687	3	0.272727	hsa-miR-16-5p; hsa-miR-221-3p; hsa-miR-222-3p
Annotations derived over miRTarBase (Gene Ontology)	Golgi to lysosome transport GO0090160	over-represented	9.09e-4	0.0081669	0.0081669	0.886027	5	0.454545	hsa-miR-7-5p; hsa-miR-204-5p; hsa-miR-93-5p; hsa-miR-9-5p; hsa-miR-222-3p
Annotations derived over miRTarBase (Gene Ontology)	regulation of calcium ion transport GO0051924	over-represented	9.09e-4	0.0081669	0.0081669	0.886027	5	0.454545	hsa-miR-16-5p; hsa-miR-7-5p; hsa-miR-204-5p; hsa-miR-93-5p; hsa-miR-9-5p
Annotations derived over miRTarBase (Gene Ontology)	amyloid-beta clearance GO0097242	over-represented	9.14e-4	0.0082017	0.0082017	2.02576	7	0.636364	hsa-miR-16-5p; hsa-miR-7-5p; hsa-miR-152-3p; hsa-miR-93-5p; hsa-miR-9-5p; hsa-miR-140-5p; hsa-miR-100-5p
Annotations derived over miRTarBase (Gene Ontology)	BMP receptor activity GO0098821	over-represented	9.28e-4	0.0082495	0.0082495	0.88993	5	0.454545	hsa-miR-16-5p; hsa-miR-7-5p; hsa-miR-204-5p; hsa-miR-93-5p; hsa-miR-100-5p
Annotations derived over miRTarBase (Gene Ontology)	TRC complex GO0072380	over-represented	9.30e-4	0.0082495	0.0082495	0.491803	4	0.363636	hsa-miR-16-5p; hsa-miR-93-5p; hsa-miR-221-3p; hsa-miR-100-5p
Annotations derived over miRTarBase (Gene Ontology)	VEGF-A complex GO1990150	over-represented	9.30e-4	0.0082495	0.0082495	0.491803	4	0.363636	hsa-miR-16-5p; hsa-miR-93-5p; hsa-miR-9-5p; hsa-miR-140-5p
Annotations derived over miRTarBase (Gene Ontology)	carbohydrate metabolic process GO0005975	over-represented	9.26e-4	0.0082495	0.0082495	2.79469	8	0.727273	hsa-miR-16-5p; hsa-miR-7-5p; hsa-miR-204-5p; hsa-miR-93-5p; hsa-miR-9-5p; hsa-miR-140-5p; hsa-miR-221-3p; hsa-miR-222-3p
Annotations derived over miRTarBase (Gene Ontology)	deadenylation-independent decapping of nuclear-transcribed mRNA GO0031087	over-represented	9.30e-4	0.0082495	0.0082495	0.491803	4	0.363636	hsa-miR-16-5p; hsa-miR-9-5p; hsa-miR-221-3p; hsa-miR-222-3p
Annotations derived over miRTarBase (Gene Ontology)	glial cell projection GO0097386	over-represented	9.30e-4	0.0082495	0.0082495	0.491803	4	0.363636	hsa-miR-7-5p; hsa-miR-204-5p; hsa-miR-93-5p; hsa-miR-221-3p
Annotations derived over miRTarBase (Gene Ontology)	non-membrane spanning protein tyrosine kinase activity GO0004715	over-represented	9.26e-4	0.0082495	0.0082495	2.79469	8	0.727273	hsa-miR-16-5p; hsa-miR-7-5p; hsa-miR-204-5p; hsa-miR-93-5p; hsa-miR-9-5p; hsa-miR-140-5p; hsa-miR-221-3p; hsa-miR-222-3p
Annotations derived over miRTarBase (Gene Ontology)	platelet dense granule lumen GO0031089	over-represented	9.28e-4	0.0082495	0.0082495	0.88993	5	0.454545	hsa-miR-16-5p; hsa-miR-7-5p; hsa-miR-93-5p; hsa-miR-221-3p; hsa-miR-222-3p
Annotations derived over miRTarBase (Gene Ontology)	positive regulation of protein kinase D signaling GO1903572	over-represented	9.30e-4	0.0082495	0.0082495	0.491803	4	0.363636	hsa-miR-16-5p; hsa-miR-93-5p; hsa-miR-9-5p; hsa-miR-140-5p
Annotations derived over miRTarBase (Gene Ontology)	post-embryonic camera-type eye development GO0031077	over-represented	9.30e-4	0.0082495	0.0082495	0.491803	4	0.363636	hsa-miR-16-5p; hsa-miR-93-5p; hsa-miR-9-5p; hsa-miR-140-5p
Annotations derived over miRTarBase (Gene Ontology)	regulation of cardiac muscle cell action potential involved in regulation of contraction GO0098909	over-represented	9.30e-4	0.0082495	0.0082495	0.491803	4	0.363636	hsa-miR-7-5p; hsa-miR-93-5p; hsa-miR-221-3p; hsa-miR-100-5p
Annotations derived over miRTarBase (Gene Ontology)	regulation of nitric oxide mediated signal transduction GO0010749	over-represented	9.30e-4	0.0082495	0.0082495	0.491803	4	0.363636	hsa-miR-16-5p; hsa-miR-93-5p; hsa-miR-9-5p; hsa-miR-140-5p
Annotations derived over miRTarBase (Gene Ontology)	thymus development GO0048538	over-represented	9.28e-4	0.0082495	0.0082495	0.88993	5	0.454545	hsa-miR-7-5p; hsa-miR-204-5p; hsa-miR-9-5p; hsa-miR-140-5p; hsa-miR-222-3p
Annotations derived over miRTarBase (Gene Ontology)	cell chemotaxis GO0060326	over-represented	9.37e-4	0.0083006	0.0083006	2.03357	7	0.636364	hsa-miR-16-5p; hsa-miR-7-5p; hsa-miR-93-5p; hsa-miR-9-5p; hsa-miR-140-5p; hsa-miR-221-3p; hsa-miR-222-3p
Annotations derived over miRTarBase (Gene Ontology)	negative regulation of viral transcription GO0032897	over-represented	9.47e-4	0.0083848	0.0083848	0.893833	5	0.454545	hsa-miR-16-5p; hsa-miR-7-5p; hsa-miR-93-5p; hsa-miR-9-5p; hsa-miR-222-3p
Annotations derived over miRTarBase (Gene Ontology)	dendritic filopodium GO1902737	over-represented	9.58e-4	0.0084183	0.0084183	0.495706	4	0.363636	hsa-miR-7-5p; hsa-miR-152-3p; hsa-miR-140-5p; hsa-miR-221-3p
Annotations derived over miRTarBase (Gene Ontology)	establishment of chromosome localization GO0051303	over-represented	9.57e-4	0.0084183	0.0084183	0.210773	3	0.272727	hsa-miR-152-3p; hsa-miR-93-5p; hsa-miR-100-5p
Annotations derived over miRTarBase (Gene Ontology)	intercalated disc GO0014704	over-represented	9.57e-4	0.0084183	0.0084183	1.40906	6	0.545455	hsa-miR-16-5p; hsa-miR-7-5p; hsa-miR-204-5p; hsa-miR-9-5p; hsa-miR-221-3p; hsa-miR-222-3p
Annotations derived over miRTarBase (Gene Ontology)	locomotory behavior GO0007626	over-represented	9.57e-4	0.0084183	0.0084183	1.40906	6	0.545455	hsa-miR-16-5p; hsa-miR-152-3p; hsa-miR-93-5p; hsa-miR-9-5p; hsa-miR-221-3p; hsa-miR-222-3p
Annotations derived over miRTarBase (Gene Ontology)	mast cell differentiation GO0060374	over-represented	9.57e-4	0.0084183	0.0084183	0.210773	3	0.272727	hsa-miR-7-5p; hsa-miR-221-3p; hsa-miR-222-3p
Annotations derived over miRTarBase (Gene Ontology)	negative regulation of blood-brain barrier permeability GO1905604	over-represented	9.58e-4	0.0084183	0.0084183	0.495706	4	0.363636	hsa-miR-16-5p; hsa-miR-93-5p; hsa-miR-9-5p; hsa-miR-140-5p
Annotations derived over miRTarBase (Gene Ontology)	primitive erythrocyte differentiation GO0060319	over-represented	9.58e-4	0.0084183	0.0084183	0.495706	4	0.363636	hsa-miR-16-5p; hsa-miR-93-5p; hsa-miR-9-5p; hsa-miR-140-5p
Annotations derived over miRTarBase (Gene Ontology)	tRNA binding GO0000049	over-represented	9.55e-4	0.0084183	0.0084183	2.8064	8	0.727273	hsa-miR-16-5p; hsa-miR-7-5p; hsa-miR-152-3p; hsa-miR-204-5p; hsa-miR-93-5p; hsa-miR-221-3p; hsa-miR-222-3p; hsa-miR-100-5p
Annotations derived over miRTarBase (Gene Ontology)	vascular endothelial growth factor receptor binding GO0005172	over-represented	9.58e-4	0.0084183	0.0084183	0.495706	4	0.363636	hsa-miR-16-5p; hsa-miR-93-5p; hsa-miR-9-5p; hsa-miR-140-5p
Annotations derived over miRTarBase (Gene Ontology)	monoatomic ion transmembrane transport GO0034220	over-represented	9.64e-4	0.0084629	0.0084629	2.8103	8	0.727273	hsa-miR-7-5p; hsa-miR-152-3p; hsa-miR-204-5p; hsa-miR-93-5p; hsa-miR-9-5p; hsa-miR-221-3p; hsa-miR-222-3p; hsa-miR-100-5p
Annotations derived over miRTarBase (Gene Ontology)	ascending aorta morphogenesis GO0035910	over-represented	9.66e-4	0.0084728	0.0084728	0.897736	5	0.454545	hsa-miR-204-5p; hsa-miR-93-5p; hsa-miR-9-5p; hsa-miR-140-5p; hsa-miR-222-3p
Annotations derived over miRTarBase (Gene Ontology)	cardiac muscle cell differentiation GO0055007	over-represented	9.72e-4	0.0084963	0.0084963	1.41296	6	0.545455	hsa-miR-16-5p; hsa-miR-7-5p; hsa-miR-152-3p; hsa-miR-204-5p; hsa-miR-93-5p; hsa-miR-9-5p
Annotations derived over miRTarBase (Gene Ontology)	positive regulation of p38MAPK cascade GO1900745	over-represented	9.72e-4	0.0084963	0.0084963	1.41296	6	0.545455	hsa-miR-16-5p; hsa-miR-204-5p; hsa-miR-93-5p; hsa-miR-9-5p; hsa-miR-140-5p; hsa-miR-222-3p
Annotations derived over miRTarBase (Gene Ontology)	stress fiber GO0001725	over-represented	9.71e-4	0.0084963	0.0084963	3.75878	9	0.818182	hsa-miR-16-5p; hsa-miR-7-5p; hsa-miR-152-3p; hsa-miR-204-5p; hsa-miR-93-5p; hsa-miR-9-5p; hsa-miR-221-3p; hsa-miR-222-3p; hsa-miR-100-5p
Annotations derived over miRTarBase (Gene Ontology)	5-deoxyribose-5-phosphate lyase activity GO0051575	over-represented	9.86e-4	0.0085816	0.0085816	1.41686	6	0.545455	hsa-miR-16-5p; hsa-miR-7-5p; hsa-miR-204-5p; hsa-miR-93-5p; hsa-miR-221-3p; hsa-miR-100-5p
Annotations derived over miRTarBase (Gene Ontology)	inositol-1,3,4,5-tetrakisphosphate 3-phosphatase activity GO0051717	over-represented	9.87e-4	0.0085816	0.0085816	0.49961	4	0.363636	hsa-miR-152-3p; hsa-miR-93-5p; hsa-miR-221-3p; hsa-miR-222-3p
Annotations derived over miRTarBase (Gene Ontology)	negative regulation of anoikis GO2000811	over-represented	9.86e-4	0.0085816	0.0085816	1.41686	6	0.545455	hsa-miR-16-5p; hsa-miR-7-5p; hsa-miR-152-3p; hsa-miR-204-5p; hsa-miR-93-5p; hsa-miR-9-5p
Annotations derived over miRTarBase (Gene Ontology)	negative regulation of transforming growth factor beta receptor signaling pathway GO0030512	over-represented	9.82e-4	0.0085816	0.0085816	5.01171	10	0.909091	hsa-miR-16-5p; hsa-miR-7-5p; hsa-miR-152-3p; hsa-miR-204-5p; hsa-miR-93-5p; hsa-miR-9-5p; hsa-miR-140-5p; hsa-miR-221-3p; hsa-miR-222-3p; hsa-miR-100-5p
Annotations derived over miRTarBase (Gene Ontology)	positive regulation of G2M transition of mitotic cell cycle GO0010971	over-represented	9.84e-4	0.0085816	0.0085816	2.81811	8	0.727273	hsa-miR-16-5p; hsa-miR-7-5p; hsa-miR-152-3p; hsa-miR-204-5p; hsa-miR-93-5p; hsa-miR-9-5p; hsa-miR-221-3p; hsa-miR-100-5p
Annotations derived over miRTarBase (Gene Ontology)	regulation of endothelial cell chemotaxis to fibroblast growth factor GO2000544	over-represented	9.87e-4	0.0085816	0.0085816	0.49961	4	0.363636	hsa-miR-16-5p; hsa-miR-7-5p; hsa-miR-152-3p; hsa-miR-140-5p
Annotations derived over miRTarBase (Gene Ontology)	transmembrane receptor protein serinethreonine kinase signaling pathway GO0007178	over-represented	9.86e-4	0.0085816	0.0085816	0.901639	5	0.454545	hsa-miR-16-5p; hsa-miR-7-5p; hsa-miR-93-5p; hsa-miR-221-3p; hsa-miR-100-5p
Annotations derived over miRTarBase (Gene Ontology)	neurogenesis GO0022008	over-represented	9.96e-4	0.008645	0.008645	2.05308	7	0.636364	hsa-miR-16-5p; hsa-miR-7-5p; hsa-miR-152-3p; hsa-miR-204-5p; hsa-miR-93-5p; hsa-miR-9-5p; hsa-miR-221-3p
Annotations derived over miRTarBase (Gene Ontology)	cellular aldehyde metabolic process GO0006081	over-represented	0.001006	0.0087027	0.0087027	0.905543	5	0.454545	hsa-miR-16-5p; hsa-miR-7-5p; hsa-miR-93-5p; hsa-miR-140-5p; hsa-miR-100-5p
Annotations derived over miRTarBase (Gene Ontology)	cytoskeleton-nuclear membrane anchor activity GO0140444	over-represented	0.0010102	0.0087027	0.0087027	0.214676	3	0.272727	hsa-miR-16-5p; hsa-miR-9-5p; hsa-miR-222-3p
Annotations derived over miRTarBase (Gene Ontology)	mast cell chemotaxis GO0002551	over-represented	0.0010102	0.0087027	0.0087027	0.214676	3	0.272727	hsa-miR-7-5p; hsa-miR-221-3p; hsa-miR-222-3p
Annotations derived over miRTarBase (Gene Ontology)	multi-eIF complex GO0043614	over-represented	0.0010102	0.0087027	0.0087027	0.214676	3	0.272727	hsa-miR-16-5p; hsa-miR-93-5p; hsa-miR-222-3p
Annotations derived over miRTarBase (Gene Ontology)	negative regulation of defense response to virus GO0050687	over-represented	0.001006	0.0087027	0.0087027	0.905543	5	0.454545	hsa-miR-16-5p; hsa-miR-93-5p; hsa-miR-9-5p; hsa-miR-222-3p; hsa-miR-100-5p
Annotations derived over miRTarBase (Gene Ontology)	negative regulation of pro-B cell differentiation GO2000974	over-represented	0.0010102	0.0087027	0.0087027	0.214676	3	0.272727	hsa-miR-204-5p; hsa-miR-9-5p; hsa-miR-222-3p
Annotations derived over miRTarBase (Gene Ontology)	positive regulation of defense response to virus by host GO0002230	over-represented	0.0010078	0.0087027	0.0087027	2.05699	7	0.636364	hsa-miR-16-5p; hsa-miR-152-3p; hsa-miR-204-5p; hsa-miR-93-5p; hsa-miR-9-5p; hsa-miR-140-5p; hsa-miR-222-3p
Annotations derived over miRTarBase (Gene Ontology)	retinoic acid biosynthetic process GO0002138	over-represented	0.0010102	0.0087027	0.0087027	0.214676	3	0.272727	hsa-miR-7-5p; hsa-miR-204-5p; hsa-miR-9-5p
Annotations derived over miRTarBase (Gene Ontology)	ubiquitin-specific protease binding GO1990381	over-represented	0.0010046	0.0087027	0.0087027	2.82592	8	0.727273	hsa-miR-16-5p; hsa-miR-7-5p; hsa-miR-152-3p; hsa-miR-93-5p; hsa-miR-9-5p; hsa-miR-221-3p; hsa-miR-222-3p; hsa-miR-100-5p
Annotations derived over miRTarBase (Gene Ontology)	rhythmic synaptic transmission GO0060024	over-represented	0.0010171	0.0087544	0.0087544	0.503513	4	0.363636	hsa-miR-152-3p; hsa-miR-93-5p; hsa-miR-221-3p; hsa-miR-222-3p
Annotations derived over miRTarBase (Gene Ontology)	DNA polymerase binding GO0070182	over-represented	0.00102	0.0087723	0.0087723	2.06089	7	0.636364	hsa-miR-16-5p; hsa-miR-152-3p; hsa-miR-204-5p; hsa-miR-93-5p; hsa-miR-221-3p; hsa-miR-222-3p; hsa-miR-100-5p
Annotations derived over miRTarBase (Gene Ontology)	regulation of cell migration GO0030334	over-represented	0.0010214	0.008776	0.008776	5.03123	10	0.909091	hsa-miR-16-5p; hsa-miR-7-5p; hsa-miR-152-3p; hsa-miR-204-5p; hsa-miR-93-5p; hsa-miR-9-5p; hsa-miR-140-5p; hsa-miR-221-3p; hsa-miR-222-3p; hsa-miR-100-5p
Annotations derived over miRTarBase (Gene Ontology)	mitochondrial genome maintenance GO0000002	over-represented	0.0010263	0.0088029	0.0088029	0.909446	5	0.454545	hsa-miR-16-5p; hsa-miR-7-5p; hsa-miR-93-5p; hsa-miR-221-3p; hsa-miR-222-3p
Annotations derived over miRTarBase (Gene Ontology)	regulation of cell adhesion mediated by integrin GO0033628	over-represented	0.0010263	0.0088029	0.0088029	0.909446	5	0.454545	hsa-miR-16-5p; hsa-miR-7-5p; hsa-miR-9-5p; hsa-miR-221-3p; hsa-miR-222-3p
Annotations derived over miRTarBase (Gene Ontology)	positive regulation of T cell differentiation GO0045582	over-represented	0.0010324	0.0088482	0.0088482	2.06479	7	0.636364	hsa-miR-16-5p; hsa-miR-7-5p; hsa-miR-93-5p; hsa-miR-9-5p; hsa-miR-221-3p; hsa-miR-222-3p; hsa-miR-100-5p
Annotations derived over miRTarBase (Gene Ontology)	glycerophospholipid biosynthetic process GO0046474	over-represented	0.0010456	0.008915	0.008915	0.0507416	2	0.181818	hsa-miR-16-5p; hsa-miR-7-5p
Annotations derived over miRTarBase (Gene Ontology)	histone H2AXY142 kinase activity GO0140801	over-represented	0.0010456	0.008915	0.008915	0.0507416	2	0.181818	hsa-miR-16-5p; hsa-miR-100-5p
Annotations derived over miRTarBase (Gene Ontology)	plasma membrane fusion GO0045026	over-represented	0.0010456	0.008915	0.008915	0.0507416	2	0.181818	hsa-miR-16-5p; hsa-miR-100-5p
Annotations derived over miRTarBase (Gene Ontology)	positive regulation of RNA biosynthetic process GO1902680	over-represented	0.0010456	0.008915	0.008915	0.0507416	2	0.181818	hsa-miR-16-5p; hsa-miR-204-5p
Annotations derived over miRTarBase (Gene Ontology)	protein deamination GO0018277	over-represented	0.0010456	0.008915	0.008915	0.0507416	2	0.181818	hsa-miR-7-5p; hsa-miR-93-5p
Annotations derived over miRTarBase (Gene Ontology)	urokinase plasminogen activator signaling pathway GO0038195	over-represented	0.0010456	0.008915	0.008915	0.0507416	2	0.181818	hsa-miR-16-5p; hsa-miR-204-5p
Annotations derived over miRTarBase (Gene Ontology)	male meiotic nuclear division GO0007140	over-represented	0.0010473	0.0089167	0.0089167	0.507416	4	0.363636	hsa-miR-16-5p; hsa-miR-93-5p; hsa-miR-9-5p; hsa-miR-221-3p
Annotations derived over miRTarBase (Gene Ontology)	ovarian follicle development GO0001541	over-represented	0.0010476	0.0089167	0.0089167	1.43247	6	0.545455	hsa-miR-16-5p; hsa-miR-93-5p; hsa-miR-9-5p; hsa-miR-140-5p; hsa-miR-221-3p; hsa-miR-222-3p
Annotations derived over miRTarBase (Gene Ontology)	RNA exonuclease activity GO0004532	over-represented	0.0010677	0.0090178	0.0090178	0.917252	5	0.454545	hsa-miR-16-5p; hsa-miR-7-5p; hsa-miR-93-5p; hsa-miR-9-5p; hsa-miR-222-3p
Annotations derived over miRTarBase (Gene Ontology)	anaphase-promoting complex-dependent catabolic process GO0031145	over-represented	0.0010634	0.0090178	0.0090178	1.43638	6	0.545455	hsa-miR-16-5p; hsa-miR-204-5p; hsa-miR-93-5p; hsa-miR-221-3p; hsa-miR-222-3p; hsa-miR-100-5p
Annotations derived over miRTarBase (Gene Ontology)	negative regulation of forebrain neuron differentiation GO2000978	over-represented	0.0010651	0.0090178	0.0090178	0.218579	3	0.272727	hsa-miR-93-5p; hsa-miR-9-5p; hsa-miR-222-3p
Annotations derived over miRTarBase (Gene Ontology)	positive regulation of bone mineralization GO0030501	over-represented	0.0010676	0.0090178	0.0090178	2.84934	8	0.727273	hsa-miR-16-5p; hsa-miR-7-5p; hsa-miR-204-5p; hsa-miR-93-5p; hsa-miR-9-5p; hsa-miR-221-3p; hsa-miR-222-3p; hsa-miR-100-5p
Annotations derived over miRTarBase (Gene Ontology)	positive regulation of glial cell proliferation GO0060252	over-represented	0.0010651	0.0090178	0.0090178	0.218579	3	0.272727	hsa-miR-204-5p; hsa-miR-93-5p; hsa-miR-9-5p
Annotations derived over miRTarBase (Gene Ontology)	positive regulation of neutrophil apoptotic process GO0033031	over-represented	0.0010651	0.0090178	0.0090178	0.218579	3	0.272727	hsa-miR-7-5p; hsa-miR-204-5p; hsa-miR-221-3p
Annotations derived over miRTarBase (Gene Ontology)	regulation of kinetochore assembly GO0090234	over-represented	0.0010651	0.0090178	0.0090178	0.218579	3	0.272727	hsa-miR-16-5p; hsa-miR-221-3p; hsa-miR-222-3p
Annotations derived over miRTarBase (Gene Ontology)	retina layer formation GO0010842	over-represented	0.0010677	0.0090178	0.0090178	0.917252	5	0.454545	hsa-miR-16-5p; hsa-miR-93-5p; hsa-miR-140-5p; hsa-miR-221-3p; hsa-miR-222-3p
Annotations derived over miRTarBase (Gene Ontology)	tube formation GO0035148	over-represented	0.0010677	0.0090178	0.0090178	0.917252	5	0.454545	hsa-miR-16-5p; hsa-miR-204-5p; hsa-miR-93-5p; hsa-miR-9-5p; hsa-miR-140-5p
Annotations derived over miRTarBase (Gene Ontology)	fibronectin binding GO0001968	over-represented	0.0010704	0.0090247	0.0090247	2.0765	7	0.636364	hsa-miR-16-5p; hsa-miR-7-5p; hsa-miR-152-3p; hsa-miR-204-5p; hsa-miR-93-5p; hsa-miR-9-5p; hsa-miR-140-5p
Annotations derived over miRTarBase (Gene Ontology)	positive regulation of cell death GO0010942	over-represented	0.0010704	0.0090247	0.0090247	2.0765	7	0.636364	hsa-miR-16-5p; hsa-miR-7-5p; hsa-miR-152-3p; hsa-miR-93-5p; hsa-miR-9-5p; hsa-miR-221-3p; hsa-miR-222-3p
Annotations derived over miRTarBase (Gene Ontology)	cellular response to iron ion GO0071281	over-represented	0.0010782	0.0090755	0.0090755	0.511319	4	0.363636	hsa-miR-16-5p; hsa-miR-93-5p; hsa-miR-221-3p; hsa-miR-222-3p
Annotations derived over miRTarBase (Gene Ontology)	phosphatidate phosphatase activity GO0008195	over-represented	0.0010782	0.0090755	0.0090755	0.511319	4	0.363636	hsa-miR-16-5p; hsa-miR-7-5p; hsa-miR-152-3p; hsa-miR-9-5p
Annotations derived over miRTarBase (Gene Ontology)	pericentriolar material GO0000242	over-represented	0.0010793	0.0090771	0.0090771	1.44028	6	0.545455	hsa-miR-16-5p; hsa-miR-204-5p; hsa-miR-93-5p; hsa-miR-9-5p; hsa-miR-221-3p; hsa-miR-222-3p
Annotations derived over miRTarBase (Gene Ontology)	intermediate filament GO0005882	over-represented	0.0010833	0.0091024	0.0091024	2.08041	7	0.636364	hsa-miR-16-5p; hsa-miR-7-5p; hsa-miR-204-5p; hsa-miR-93-5p; hsa-miR-9-5p; hsa-miR-140-5p; hsa-miR-222-3p
Annotations derived over miRTarBase (Gene Ontology)	I-kappaB phosphorylation GO0007252	over-represented	0.0010889	0.009122	0.009122	0.921155	5	0.454545	hsa-miR-16-5p; hsa-miR-7-5p; hsa-miR-93-5p; hsa-miR-221-3p; hsa-miR-222-3p
Annotations derived over miRTarBase (Gene Ontology)	learning or memory GO0007611	over-represented	0.0010893	0.009122	0.009122	2.85714	8	0.727273	hsa-miR-16-5p; hsa-miR-7-5p; hsa-miR-152-3p; hsa-miR-93-5p; hsa-miR-9-5p; hsa-miR-221-3p; hsa-miR-222-3p; hsa-miR-100-5p
Annotations derived over miRTarBase (Gene Ontology)	mCRD-mediated mRNA stability complex GO0106002	over-represented	0.0010889	0.009122	0.009122	0.921155	5	0.454545	hsa-miR-16-5p; hsa-miR-204-5p; hsa-miR-93-5p; hsa-miR-221-3p; hsa-miR-222-3p
Annotations derived over miRTarBase (Gene Ontology)	mitochondrial respiratory chain complex III GO0005750	over-represented	0.0010889	0.009122	0.009122	0.921155	5	0.454545	hsa-miR-16-5p; hsa-miR-93-5p; hsa-miR-140-5p; hsa-miR-221-3p; hsa-miR-100-5p
Annotations derived over miRTarBase (Gene Ontology)	central nervous system neuron axonogenesis GO0021955	over-represented	0.0010955	0.009166	0.009166	1.44418	6	0.545455	hsa-miR-16-5p; hsa-miR-152-3p; hsa-miR-204-5p; hsa-miR-93-5p; hsa-miR-221-3p; hsa-miR-222-3p
Annotations derived over miRTarBase (Gene Ontology)	caveola GO0005901	over-represented	0.0011077	0.0092601	0.0092601	3.81733	9	0.818182	hsa-miR-16-5p; hsa-miR-7-5p; hsa-miR-152-3p; hsa-miR-204-5p; hsa-miR-93-5p; hsa-miR-9-5p; hsa-miR-221-3p; hsa-miR-222-3p; hsa-miR-100-5p
Annotations derived over miRTarBase (Gene Ontology)	positive regulation of viral budding via host ESCRT complex GO1903774	over-represented	0.0011098	0.0092621	0.0092621	0.515222	4	0.363636	hsa-miR-16-5p; hsa-miR-7-5p; hsa-miR-152-3p; hsa-miR-93-5p
Annotations derived over miRTarBase (Gene Ontology)	sympathetic ganglion development GO0061549	over-represented	0.0011098	0.0092621	0.0092621	0.515222	4	0.363636	hsa-miR-16-5p; hsa-miR-152-3p; hsa-miR-9-5p; hsa-miR-221-3p
Annotations derived over miRTarBase (Gene Ontology)	mesoderm development GO0007498	over-represented	0.0011118	0.0092634	0.0092634	1.44809	6	0.545455	hsa-miR-16-5p; hsa-miR-204-5p; hsa-miR-93-5p; hsa-miR-9-5p; hsa-miR-140-5p; hsa-miR-222-3p
Annotations derived over miRTarBase (Gene Ontology)	protein folding chaperone complex GO0101031	over-represented	0.0011118	0.0092634	0.0092634	1.44809	6	0.545455	hsa-miR-16-5p; hsa-miR-7-5p; hsa-miR-93-5p; hsa-miR-221-3p; hsa-miR-222-3p; hsa-miR-100-5p
Annotations derived over miRTarBase (Gene Ontology)	D5 dopamine receptor binding GO0031752	over-represented	0.001122	0.009317	0.009317	0.222482	3	0.272727	hsa-miR-7-5p; hsa-miR-93-5p; hsa-miR-100-5p
Annotations derived over miRTarBase (Gene Ontology)	calcium- and calmodulin-dependent protein kinase complex GO0005954	over-represented	0.001122	0.009317	0.009317	0.222482	3	0.272727	hsa-miR-16-5p; hsa-miR-7-5p; hsa-miR-204-5p
Annotations derived over miRTarBase (Gene Ontology)	myosin complex GO0016459	over-represented	0.001122	0.009317	0.009317	0.222482	3	0.272727	hsa-miR-93-5p; hsa-miR-221-3p; hsa-miR-222-3p
Annotations derived over miRTarBase (Gene Ontology)	positive regulation of protein K63-linked deubiquitination GO1903006	over-represented	0.001122	0.009317	0.009317	0.222482	3	0.272727	hsa-miR-16-5p; hsa-miR-222-3p; hsa-miR-100-5p
Annotations derived over miRTarBase (Gene Ontology)	UV-damage excision repair GO0070914	over-represented	0.0011323	0.009387	0.009387	0.928962	5	0.454545	hsa-miR-204-5p; hsa-miR-93-5p; hsa-miR-9-5p; hsa-miR-140-5p; hsa-miR-221-3p
Annotations derived over miRTarBase (Gene Ontology)	regulation of microtubule polymerization or depolymerization GO0031110	over-represented	0.0011323	0.009387	0.009387	0.928962	5	0.454545	hsa-miR-204-5p; hsa-miR-93-5p; hsa-miR-9-5p; hsa-miR-221-3p; hsa-miR-222-3p
Annotations derived over miRTarBase (Gene Ontology)	extrinsic apoptotic signaling pathway via death domain receptors GO0008625	over-represented	0.0011362	0.0094108	0.0094108	2.09602	7	0.636364	hsa-miR-16-5p; hsa-miR-7-5p; hsa-miR-204-5p; hsa-miR-93-5p; hsa-miR-9-5p; hsa-miR-221-3p; hsa-miR-222-3p
Annotations derived over miRTarBase (Gene Ontology)	1-phosphatidylinositol-3-kinase regulator activity GO0046935	over-represented	0.001145	0.0094595	0.0094595	1.45589	6	0.545455	hsa-miR-16-5p; hsa-miR-7-5p; hsa-miR-152-3p; hsa-miR-93-5p; hsa-miR-9-5p; hsa-miR-221-3p
Annotations derived over miRTarBase (Gene Ontology)	Golgi lumen GO0005796	over-represented	0.0011468	0.0094595	0.0094595	3.83294	9	0.818182	hsa-miR-16-5p; hsa-miR-7-5p; hsa-miR-152-3p; hsa-miR-204-5p; hsa-miR-93-5p; hsa-miR-9-5p; hsa-miR-221-3p; hsa-miR-222-3p; hsa-miR-100-5p
Annotations derived over miRTarBase (Gene Ontology)	activation of innate immune response GO0002218	over-represented	0.0011452	0.0094595	0.0094595	2.87666	8	0.727273	hsa-miR-16-5p; hsa-miR-7-5p; hsa-miR-152-3p; hsa-miR-204-5p; hsa-miR-93-5p; hsa-miR-221-3p; hsa-miR-222-3p; hsa-miR-100-5p
Annotations derived over miRTarBase (Gene Ontology)	entrainment of circadian clock by photoperiod GO0043153	over-represented	0.0011452	0.0094595	0.0094595	2.87666	8	0.727273	hsa-miR-16-5p; hsa-miR-152-3p; hsa-miR-204-5p; hsa-miR-93-5p; hsa-miR-9-5p; hsa-miR-221-3p; hsa-miR-222-3p; hsa-miR-100-5p
Annotations derived over miRTarBase (Gene Ontology)	structural molecule activity GO0005198	over-represented	0.0011468	0.0094595	0.0094595	3.83294	9	0.818182	hsa-miR-16-5p; hsa-miR-7-5p; hsa-miR-204-5p; hsa-miR-93-5p; hsa-miR-9-5p; hsa-miR-140-5p; hsa-miR-221-3p; hsa-miR-222-3p; hsa-miR-100-5p
Annotations derived over miRTarBase (Gene Ontology)	positive regulation of DNA biosynthetic process GO2000573	over-represented	0.0011545	0.0095071	0.0095071	0.932865	5	0.454545	hsa-miR-16-5p; hsa-miR-152-3p; hsa-miR-93-5p; hsa-miR-9-5p; hsa-miR-140-5p
Annotations derived over miRTarBase (Gene Ontology)	tumor necrosis factor receptor binding GO0005164	over-represented	0.0011545	0.0095071	0.0095071	0.932865	5	0.454545	hsa-miR-16-5p; hsa-miR-93-5p; hsa-miR-140-5p; hsa-miR-221-3p; hsa-miR-222-3p
Annotations derived over miRTarBase (Gene Ontology)	NuA4 histone acetyltransferase complex GO0035267	over-represented	0.0011619	0.0095404	0.0095404	1.4598	6	0.545455	hsa-miR-16-5p; hsa-miR-93-5p; hsa-miR-9-5p; hsa-miR-221-3p; hsa-miR-222-3p; hsa-miR-100-5p
Annotations derived over miRTarBase (Gene Ontology)	endothelial cell proliferation GO0001935	over-represented	0.0011619	0.0095404	0.0095404	1.4598	6	0.545455	hsa-miR-16-5p; hsa-miR-7-5p; hsa-miR-204-5p; hsa-miR-93-5p; hsa-miR-9-5p; hsa-miR-100-5p
Annotations derived over miRTarBase (Gene Ontology)	filamentous actin GO0031941	over-represented	0.0011634	0.0095404	0.0095404	2.10383	7	0.636364	hsa-miR-16-5p; hsa-miR-152-3p; hsa-miR-204-5p; hsa-miR-93-5p; hsa-miR-9-5p; hsa-miR-140-5p; hsa-miR-222-3p
Annotations derived over miRTarBase (Gene Ontology)	histone acetylation GO0016573	over-represented	0.0011634	0.0095404	0.0095404	2.10383	7	0.636364	hsa-miR-16-5p; hsa-miR-93-5p; hsa-miR-9-5p; hsa-miR-140-5p; hsa-miR-221-3p; hsa-miR-222-3p; hsa-miR-100-5p
Annotations derived over miRTarBase (Gene Ontology)	viral entry into host cell GO0046718	over-represented	0.0011619	0.0095404	0.0095404	1.4598	6	0.545455	hsa-miR-16-5p; hsa-miR-7-5p; hsa-miR-152-3p; hsa-miR-204-5p; hsa-miR-93-5p; hsa-miR-9-5p
Annotations derived over miRTarBase (Gene Ontology)	endochondral bone morphogenesis GO0060350	over-represented	0.0011807	0.0095875	0.0095875	0.226386	3	0.272727	hsa-miR-7-5p; hsa-miR-93-5p; hsa-miR-100-5p
Annotations derived over miRTarBase (Gene Ontology)	galactose binding GO0005534	over-represented	0.0011807	0.0095875	0.0095875	0.226386	3	0.272727	hsa-miR-7-5p; hsa-miR-152-3p; hsa-miR-9-5p
Annotations derived over miRTarBase (Gene Ontology)	inner ear development GO0048839	over-represented	0.001177	0.0095875	0.0095875	0.936768	5	0.454545	hsa-miR-7-5p; hsa-miR-204-5p; hsa-miR-93-5p; hsa-miR-140-5p; hsa-miR-100-5p
Annotations derived over miRTarBase (Gene Ontology)	negative regulation of chondrocyte proliferation GO1902731	over-represented	0.0011807	0.0095875	0.0095875	0.226386	3	0.272727	hsa-miR-7-5p; hsa-miR-93-5p; hsa-miR-100-5p
Annotations derived over miRTarBase (Gene Ontology)	negative regulation of hyaluronan biosynthetic process GO1900126	over-represented	0.0011807	0.0095875	0.0095875	0.226386	3	0.272727	hsa-miR-16-5p; hsa-miR-93-5p; hsa-miR-221-3p
Annotations derived over miRTarBase (Gene Ontology)	positive regulation of potassium ion transmembrane transport GO1901381	over-represented	0.0011748	0.0095875	0.0095875	0.523029	4	0.363636	hsa-miR-16-5p; hsa-miR-7-5p; hsa-miR-221-3p; hsa-miR-222-3p
Annotations derived over miRTarBase (Gene Ontology)	removal of superoxide radicals GO0019430	over-represented	0.001179	0.0095875	0.0095875	1.4637	6	0.545455	hsa-miR-7-5p; hsa-miR-204-5p; hsa-miR-93-5p; hsa-miR-9-5p; hsa-miR-222-3p; hsa-miR-100-5p
Annotations derived over miRTarBase (Gene Ontology)	semaphorin-plexin signaling pathway involved in neuron projection guidance GO1902285	over-represented	0.0011807	0.0095875	0.0095875	0.226386	3	0.272727	hsa-miR-16-5p; hsa-miR-152-3p; hsa-miR-9-5p
Annotations derived over miRTarBase (Gene Ontology)	sympathetic neuron projection extension GO0097490	over-represented	0.0011807	0.0095875	0.0095875	0.226386	3	0.272727	hsa-miR-16-5p; hsa-miR-152-3p; hsa-miR-9-5p
Annotations derived over miRTarBase (Gene Ontology)	sympathetic neuron projection guidance GO0097491	over-represented	0.0011807	0.0095875	0.0095875	0.226386	3	0.272727	hsa-miR-16-5p; hsa-miR-152-3p; hsa-miR-9-5p
Annotations derived over miRTarBase (Gene Ontology)	thioredoxin peroxidase activity GO0008379	over-represented	0.0011807	0.0095875	0.0095875	0.226386	3	0.272727	hsa-miR-7-5p; hsa-miR-222-3p; hsa-miR-100-5p
Annotations derived over miRTarBase (Gene Ontology)	voltage-gated potassium channel activity involved in cardiac muscle cell action potential repolarization GO0086008	over-represented	0.0011748	0.0095875	0.0095875	0.523029	4	0.363636	hsa-miR-16-5p; hsa-miR-7-5p; hsa-miR-93-5p; hsa-miR-9-5p
Annotations derived over miRTarBase (Gene Ontology)	protein kinase C binding GO0005080	over-represented	0.0011911	0.0096639	0.0096639	2.11163	7	0.636364	hsa-miR-16-5p; hsa-miR-7-5p; hsa-miR-152-3p; hsa-miR-93-5p; hsa-miR-9-5p; hsa-miR-140-5p; hsa-miR-222-3p
Annotations derived over miRTarBase (Gene Ontology)	nucleus organization GO0006997	over-represented	0.0011963	0.0096982	0.0096982	1.4676	6	0.545455	hsa-miR-16-5p; hsa-miR-7-5p; hsa-miR-152-3p; hsa-miR-204-5p; hsa-miR-93-5p; hsa-miR-9-5p
Annotations derived over miRTarBase (Gene Ontology)	protein localization to chromosome, telomeric region GO0070198	over-represented	0.0011998	0.0097107	0.0097106	0.940671	5	0.454545	hsa-miR-16-5p; hsa-miR-7-5p; hsa-miR-93-5p; hsa-miR-221-3p; hsa-miR-100-5p
Annotations derived over miRTarBase (Gene Ontology)	purine nucleotide biosynthetic process GO0006164	over-represented	0.0011998	0.0097107	0.0097106	0.940671	5	0.454545	hsa-miR-16-5p; hsa-miR-93-5p; hsa-miR-9-5p; hsa-miR-221-3p; hsa-miR-222-3p
Annotations derived over miRTarBase (Gene Ontology)	positive regulation of double-strand break repair GO2000781	over-represented	0.0012036	0.0097252	0.0097252	2.89617	8	0.727273	hsa-miR-16-5p; hsa-miR-7-5p; hsa-miR-204-5p; hsa-miR-93-5p; hsa-miR-9-5p; hsa-miR-221-3p; hsa-miR-222-3p; hsa-miR-100-5p
Annotations derived over miRTarBase (Gene Ontology)	signaling adaptor activity GO0035591	over-represented	0.0012036	0.0097252	0.0097252	2.89617	8	0.727273	hsa-miR-16-5p; hsa-miR-7-5p; hsa-miR-204-5p; hsa-miR-93-5p; hsa-miR-9-5p; hsa-miR-221-3p; hsa-miR-222-3p; hsa-miR-100-5p
Annotations derived over miRTarBase (Gene Ontology)	regulation of mitotic spindle assembly GO1901673	over-represented	0.0012052	0.0097302	0.0097302	2.11553	7	0.636364	hsa-miR-16-5p; hsa-miR-7-5p; hsa-miR-204-5p; hsa-miR-93-5p; hsa-miR-9-5p; hsa-miR-221-3p; hsa-miR-100-5p
Annotations derived over miRTarBase (Gene Ontology)	activation of cysteine-type endopeptidase activity involved in apoptotic signaling pathway GO0097296	over-represented	0.0012174	0.0097489	0.0097489	0.0546448	2	0.181818	hsa-miR-16-5p; hsa-miR-204-5p
Annotations derived over miRTarBase (Gene Ontology)	cell activation involved in immune response GO0002263	over-represented	0.0012174	0.0097489	0.0097489	0.0546448	2	0.181818	hsa-miR-7-5p; hsa-miR-93-5p
Annotations derived over miRTarBase (Gene Ontology)	establishment of monopolar cell polarity GO0061162	over-represented	0.0012174	0.0097489	0.0097489	0.0546448	2	0.181818	hsa-miR-7-5p; hsa-miR-93-5p
Annotations derived over miRTarBase (Gene Ontology)	granulocyte-macrophage colony-stimulating factor signaling pathway GO0038157	over-represented	0.0012174	0.0097489	0.0097489	0.0546448	2	0.181818	hsa-miR-16-5p; hsa-miR-204-5p
Annotations derived over miRTarBase (Gene Ontology)	granulocyte macrophage colony-stimulating factor receptor complex GO0030526	over-represented	0.0012174	0.0097489	0.0097489	0.0546448	2	0.181818	hsa-miR-16-5p; hsa-miR-204-5p
Annotations derived over miRTarBase (Gene Ontology)	histone H3Y41 kinase activity GO0035401	over-represented	0.0012174	0.0097489	0.0097489	0.0546448	2	0.181818	hsa-miR-16-5p; hsa-miR-204-5p
Annotations derived over miRTarBase (Gene Ontology)	interleukin-35-mediated signaling pathway GO0070757	over-represented	0.0012174	0.0097489	0.0097489	0.0546448	2	0.181818	hsa-miR-16-5p; hsa-miR-204-5p
Annotations derived over miRTarBase (Gene Ontology)	medium-chain fatty acid metabolic process GO0051791	over-represented	0.0012174	0.0097489	0.0097489	0.0546448	2	0.181818	hsa-miR-93-5p; hsa-miR-221-3p
Annotations derived over miRTarBase (Gene Ontology)	protein localization to endoplasmic reticulum tubular network GO1903420	over-represented	0.0012174	0.0097489	0.0097489	0.0546448	2	0.181818	hsa-miR-7-5p; hsa-miR-93-5p
Annotations derived over miRTarBase (Gene Ontology)	response to interleukin-12 GO0070671	over-represented	0.0012174	0.0097489	0.0097489	0.0546448	2	0.181818	hsa-miR-16-5p; hsa-miR-204-5p
Annotations derived over miRTarBase (Gene Ontology)	growth hormone receptor signaling pathway via JAK-STAT GO0060397	over-represented	0.001223	0.0097861	0.0097861	0.944575	5	0.454545	hsa-miR-16-5p; hsa-miR-204-5p; hsa-miR-93-5p; hsa-miR-221-3p; hsa-miR-222-3p
Annotations derived over miRTarBase (Gene Ontology)	GDP binding GO0019003	over-represented	0.0012291	0.0098107	0.0098107	5.1249	10	0.909091	hsa-miR-16-5p; hsa-miR-7-5p; hsa-miR-152-3p; hsa-miR-204-5p; hsa-miR-93-5p; hsa-miR-9-5p; hsa-miR-140-5p; hsa-miR-221-3p; hsa-miR-222-3p; hsa-miR-100-5p
Annotations derived over miRTarBase (Gene Ontology)	negative regulation of NF-kappaB transcription factor activity GO0032088	over-represented	0.0012288	0.0098107	0.0098107	3.86417	9	0.818182	hsa-miR-16-5p; hsa-miR-7-5p; hsa-miR-152-3p; hsa-miR-204-5p; hsa-miR-93-5p; hsa-miR-9-5p; hsa-miR-221-3p; hsa-miR-222-3p; hsa-miR-100-5p
Annotations derived over miRTarBase (Gene Ontology)	negative regulation of osteoblast differentiation GO0045668	over-represented	0.0012276	0.0098107	0.0098107	2.90398	8	0.727273	hsa-miR-16-5p; hsa-miR-7-5p; hsa-miR-204-5p; hsa-miR-93-5p; hsa-miR-9-5p; hsa-miR-140-5p; hsa-miR-221-3p; hsa-miR-222-3p
Annotations derived over miRTarBase (Gene Ontology)	rRNA binding GO0019843	over-represented	0.0012316	0.0098226	0.0098226	1.47541	6	0.545455	hsa-miR-16-5p; hsa-miR-152-3p; hsa-miR-204-5p; hsa-miR-93-5p; hsa-miR-222-3p; hsa-miR-100-5p
Annotations derived over miRTarBase (Gene Ontology)	negative regulation of insulin secretion GO0046676	over-represented	0.0012338	0.0098325	0.0098325	2.12334	7	0.636364	hsa-miR-16-5p; hsa-miR-7-5p; hsa-miR-152-3p; hsa-miR-93-5p; hsa-miR-9-5p; hsa-miR-221-3p; hsa-miR-222-3p
Annotations derived over miRTarBase (Gene Ontology)	ASAP complex GO0061574	over-represented	0.0012426	0.0098547	0.0098547	0.530835	4	0.363636	hsa-miR-16-5p; hsa-miR-93-5p; hsa-miR-221-3p; hsa-miR-222-3p
Annotations derived over miRTarBase (Gene Ontology)	Ran protein signal transduction GO0031291	over-represented	0.0012414	0.0098547	0.0098547	0.230289	3	0.272727	hsa-miR-7-5p; hsa-miR-9-5p; hsa-miR-222-3p
Annotations derived over miRTarBase (Gene Ontology)	chemokine binding GO0019956	over-represented	0.0012426	0.0098547	0.0098547	0.530835	4	0.363636	hsa-miR-16-5p; hsa-miR-152-3p; hsa-miR-140-5p; hsa-miR-221-3p
Annotations derived over miRTarBase (Gene Ontology)	intracellular triglyceride homeostasis GO0035356	over-represented	0.0012426	0.0098547	0.0098547	0.530835	4	0.363636	hsa-miR-204-5p; hsa-miR-93-5p; hsa-miR-9-5p; hsa-miR-221-3p
Annotations derived over miRTarBase (Gene Ontology)	lymph vessel morphogenesis GO0036303	over-represented	0.0012426	0.0098547	0.0098547	0.530835	4	0.363636	hsa-miR-16-5p; hsa-miR-93-5p; hsa-miR-9-5p; hsa-miR-140-5p
Annotations derived over miRTarBase (Gene Ontology)	retinal ganglion cell axon guidance GO0031290	over-represented	0.0012414	0.0098547	0.0098547	0.230289	3	0.272727	hsa-miR-16-5p; hsa-miR-152-3p; hsa-miR-9-5p
Annotations derived over miRTarBase (Gene Ontology)	blood vessel morphogenesis GO0048514	over-represented	0.0012465	0.0098625	0.0098625	0.948478	5	0.454545	hsa-miR-16-5p; hsa-miR-204-5p; hsa-miR-9-5p; hsa-miR-221-3p; hsa-miR-100-5p
Annotations derived over miRTarBase (Gene Ontology)	intracellular sodium ion homeostasis GO0006883	over-represented	0.0012465	0.0098625	0.0098625	0.948478	5	0.454545	hsa-miR-16-5p; hsa-miR-7-5p; hsa-miR-204-5p; hsa-miR-93-5p; hsa-miR-100-5p
Annotations derived over miRTarBase (Gene Ontology)	negative regulation of cell-cell adhesion mediated by cadherin GO2000048	over-represented	0.0012465	0.0098625	0.0098625	0.948478	5	0.454545	hsa-miR-16-5p; hsa-miR-204-5p; hsa-miR-93-5p; hsa-miR-9-5p; hsa-miR-140-5p
Annotations derived over miRTarBase (Gene Ontology)	receptor antagonist activity GO0048019	over-represented	0.0012495	0.0098778	0.0098778	1.47931	6	0.545455	hsa-miR-152-3p; hsa-miR-93-5p; hsa-miR-9-5p; hsa-miR-140-5p; hsa-miR-221-3p; hsa-miR-222-3p
Annotations derived over miRTarBase (Gene Ontology)	regulation of cell cycle G1S phase transition GO1902806	over-represented	0.0012629	0.0099762	0.0099762	2.13115	7	0.636364	hsa-miR-16-5p; hsa-miR-7-5p; hsa-miR-152-3p; hsa-miR-93-5p; hsa-miR-9-5p; hsa-miR-221-3p; hsa-miR-222-3p
Annotations derived over miRTarBase (Gene Ontology)	HFE-transferrin receptor complex GO1990712	over-represented	0.0012704	0.0099891	0.0099891	0.952381	5	0.454545	hsa-miR-16-5p; hsa-miR-7-5p; hsa-miR-204-5p; hsa-miR-93-5p; hsa-miR-9-5p
Annotations derived over miRTarBase (Gene Ontology)	MAML1-RBP-Jkappa- ICN1 complex GO0002193	over-represented	0.0012774	0.0099891	0.0099891	0.534738	4	0.363636	hsa-miR-16-5p; hsa-miR-7-5p; hsa-miR-204-5p; hsa-miR-9-5p
Annotations derived over miRTarBase (Gene Ontology)	TORC1 signaling GO0038202	over-represented	0.0012704	0.0099891	0.0099891	0.952381	5	0.454545	hsa-miR-16-5p; hsa-miR-93-5p; hsa-miR-140-5p; hsa-miR-221-3p; hsa-miR-100-5p
Annotations derived over miRTarBase (Gene Ontology)	activin receptor activity, type II GO0016362	over-represented	0.0012774	0.0099891	0.0099891	0.534738	4	0.363636	hsa-miR-7-5p; hsa-miR-93-5p; hsa-miR-221-3p; hsa-miR-100-5p
Annotations derived over miRTarBase (Gene Ontology)	actomyosin contractile ring assembly GO0000915	over-represented	0.0012774	0.0099891	0.0099891	0.534738	4	0.363636	hsa-miR-16-5p; hsa-miR-204-5p; hsa-miR-93-5p; hsa-miR-221-3p
Annotations derived over miRTarBase (Gene Ontology)	anteriorposterior axis specification GO0009948	over-represented	0.0012704	0.0099891	0.0099891	0.952381	5	0.454545	hsa-miR-16-5p; hsa-miR-204-5p; hsa-miR-93-5p; hsa-miR-9-5p; hsa-miR-221-3p
Annotations derived over miRTarBase (Gene Ontology)	nuclear-transcribed mRNA catabolic process, nonsense-mediated decay GO0000184	over-represented	0.0012777	0.0099891	0.0099891	2.13505	7	0.636364	hsa-miR-16-5p; hsa-miR-204-5p; hsa-miR-93-5p; hsa-miR-9-5p; hsa-miR-221-3p; hsa-miR-222-3p; hsa-miR-100-5p
Annotations derived over miRTarBase (Gene Ontology)	palmitoyl-CoA ligase activity GO0090433	over-represented	0.0012774	0.0099891	0.0099891	0.534738	4	0.363636	hsa-miR-16-5p; hsa-miR-93-5p; hsa-miR-221-3p; hsa-miR-100-5p
Annotations derived over miRTarBase (Gene Ontology)	positive regulation of adipose tissue development GO1904179	over-represented	0.0012774	0.0099891	0.0099891	0.534738	4	0.363636	hsa-miR-16-5p; hsa-miR-204-5p; hsa-miR-9-5p; hsa-miR-221-3p
Annotations derived over miRTarBase (Gene Ontology)	positive regulation of glycolytic process GO0045821	over-represented	0.0012777	0.0099891	0.0099891	2.13505	7	0.636364	hsa-miR-16-5p; hsa-miR-204-5p; hsa-miR-93-5p; hsa-miR-9-5p; hsa-miR-221-3p; hsa-miR-222-3p; hsa-miR-100-5p
Annotations derived over miRTarBase (Gene Ontology)	preribosome, small subunit precursor GO0030688	over-represented	0.0012774	0.0099891	0.0099891	0.534738	4	0.363636	hsa-miR-16-5p; hsa-miR-93-5p; hsa-miR-140-5p; hsa-miR-100-5p
Annotations derived over miRTarBase (Gene Ontology)	regulation of chemokine C-X-C motif ligand 2 production GO2000341	over-represented	0.0012774	0.0099891	0.0099891	0.534738	4	0.363636	hsa-miR-152-3p; hsa-miR-93-5p; hsa-miR-9-5p; hsa-miR-100-5p
Annotations derived over miRTarBase (Gene Ontology)	sperm annulus GO0097227	over-represented	0.0012774	0.0099891	0.0099891	0.534738	4	0.363636	hsa-miR-16-5p; hsa-miR-7-5p; hsa-miR-93-5p; hsa-miR-140-5p
Annotations derived over miRTarBase (Gene Ontology)	nBAF complex GO0071565	over-represented	0.0012859	0.0100455	0.0100455	1.48712	6	0.545455	hsa-miR-16-5p; hsa-miR-7-5p; hsa-miR-204-5p; hsa-miR-221-3p; hsa-miR-222-3p; hsa-miR-100-5p
Annotations derived over miRTarBase (Gene Ontology)	DNA damage response, signal transduction by p53 class mediator GO0030330	over-represented	0.0012926	0.0100811	0.0100811	2.13895	7	0.636364	hsa-miR-16-5p; hsa-miR-152-3p; hsa-miR-93-5p; hsa-miR-9-5p; hsa-miR-140-5p; hsa-miR-221-3p; hsa-miR-222-3p
Annotations derived over miRTarBase (Gene Ontology)	clathrin-coated endocytic vesicle membrane GO0030669	over-represented	0.0012935	0.0100811	0.0100811	3.88759	9	0.818182	hsa-miR-16-5p; hsa-miR-7-5p; hsa-miR-152-3p; hsa-miR-204-5p; hsa-miR-93-5p; hsa-miR-9-5p; hsa-miR-140-5p; hsa-miR-221-3p; hsa-miR-222-3p
Annotations derived over miRTarBase (Gene Ontology)	regulation of G0 to G1 transition GO0070316	over-represented	0.0012926	0.0100811	0.0100811	2.13895	7	0.636364	hsa-miR-16-5p; hsa-miR-7-5p; hsa-miR-204-5p; hsa-miR-93-5p; hsa-miR-221-3p; hsa-miR-222-3p; hsa-miR-100-5p
Annotations derived over miRTarBase (Gene Ontology)	histone H4 acetylation GO0043967	over-represented	0.0013044	0.0101422	0.0101422	1.49102	6	0.545455	hsa-miR-16-5p; hsa-miR-93-5p; hsa-miR-9-5p; hsa-miR-221-3p; hsa-miR-222-3p; hsa-miR-100-5p
Annotations derived over miRTarBase (Gene Ontology)	protein targeting to peroxisome GO0006625	over-represented	0.0013041	0.0101422	0.0101422	0.234192	3	0.272727	hsa-miR-16-5p; hsa-miR-204-5p; hsa-miR-221-3p
Annotations derived over miRTarBase (Gene Ontology)	retrograde transport, vesicle recycling within Golgi GO0000301	over-represented	0.0013041	0.0101422	0.0101422	0.234192	3	0.272727	hsa-miR-16-5p; hsa-miR-221-3p; hsa-miR-222-3p
Annotations derived over miRTarBase (Gene Ontology)	RNA-mediated gene silencing GO0031047	over-represented	0.0013077	0.0101592	0.0101592	2.14286	7	0.636364	hsa-miR-16-5p; hsa-miR-7-5p; hsa-miR-152-3p; hsa-miR-204-5p; hsa-miR-93-5p; hsa-miR-221-3p; hsa-miR-222-3p
Annotations derived over miRTarBase (Gene Ontology)	negative regulation of hypoxia-induced intrinsic apoptotic signaling pathway GO1903298	over-represented	0.001313	0.0101849	0.0101849	0.538642	4	0.363636	hsa-miR-16-5p; hsa-miR-204-5p; hsa-miR-93-5p; hsa-miR-222-3p
Annotations derived over miRTarBase (Gene Ontology)	pulmonary valve development GO0003177	over-represented	0.001313	0.0101849	0.0101849	0.538642	4	0.363636	hsa-miR-16-5p; hsa-miR-7-5p; hsa-miR-93-5p; hsa-miR-100-5p
Annotations derived over miRTarBase (Gene Ontology)	endodermal cell differentiation GO0035987	over-represented	0.0013232	0.0102397	0.0102397	1.49493	6	0.545455	hsa-miR-16-5p; hsa-miR-152-3p; hsa-miR-204-5p; hsa-miR-93-5p; hsa-miR-9-5p; hsa-miR-221-3p
Annotations derived over miRTarBase (Gene Ontology)	ribosome GO0005840	over-represented	0.0013229	0.0102397	0.0102397	2.14676	7	0.636364	hsa-miR-16-5p; hsa-miR-7-5p; hsa-miR-204-5p; hsa-miR-93-5p; hsa-miR-221-3p; hsa-miR-222-3p; hsa-miR-100-5p
Annotations derived over miRTarBase (Gene Ontology)	sprouting angiogenesis GO0002040	over-represented	0.0013229	0.0102397	0.0102397	2.14676	7	0.636364	hsa-miR-16-5p; hsa-miR-152-3p; hsa-miR-93-5p; hsa-miR-9-5p; hsa-miR-140-5p; hsa-miR-221-3p; hsa-miR-222-3p
Annotations derived over miRTarBase (Gene Ontology)	insulin receptor activity GO0005009	over-represented	0.001344	0.0103765	0.0103765	0.964091	5	0.454545	hsa-miR-16-5p; hsa-miR-7-5p; hsa-miR-152-3p; hsa-miR-140-5p; hsa-miR-100-5p
Annotations derived over miRTarBase (Gene Ontology)	intermediate filament organization GO0045109	over-represented	0.001344	0.0103765	0.0103765	0.964091	5	0.454545	hsa-miR-16-5p; hsa-miR-7-5p; hsa-miR-204-5p; hsa-miR-93-5p; hsa-miR-9-5p
Annotations derived over miRTarBase (Gene Ontology)	transmission of nerve impulse GO0019226	over-represented	0.001344	0.0103765	0.0103765	0.964091	5	0.454545	hsa-miR-16-5p; hsa-miR-7-5p; hsa-miR-204-5p; hsa-miR-93-5p; hsa-miR-100-5p
Annotations derived over miRTarBase (Gene Ontology)	Barr body GO0001740	over-represented	0.0013493	0.0103883	0.0103883	0.542545	4	0.363636	hsa-miR-16-5p; hsa-miR-93-5p; hsa-miR-221-3p; hsa-miR-100-5p
Annotations derived over miRTarBase (Gene Ontology)	multicellular organismal response to stress GO0033555	over-represented	0.0013493	0.0103883	0.0103883	0.542545	4	0.363636	hsa-miR-152-3p; hsa-miR-93-5p; hsa-miR-221-3p; hsa-miR-222-3p
Annotations derived over miRTarBase (Gene Ontology)	positive regulation of protein-containing complex assembly GO0031334	over-represented	0.0013497	0.0103883	0.0103883	3.9071	9	0.818182	hsa-miR-16-5p; hsa-miR-7-5p; hsa-miR-204-5p; hsa-miR-93-5p; hsa-miR-9-5p; hsa-miR-140-5p; hsa-miR-221-3p; hsa-miR-222-3p; hsa-miR-100-5p
Annotations derived over miRTarBase (Gene Ontology)	positive regulation of protein catabolic process GO0045732	over-represented	0.0013497	0.0103883	0.0103883	3.9071	9	0.818182	hsa-miR-16-5p; hsa-miR-7-5p; hsa-miR-152-3p; hsa-miR-204-5p; hsa-miR-93-5p; hsa-miR-9-5p; hsa-miR-221-3p; hsa-miR-222-3p; hsa-miR-100-5p
Annotations derived over miRTarBase (Gene Ontology)	spermatogenesis GO0007283	over-represented	0.0013568	0.0104343	0.0104343	5.17564	10	0.909091	hsa-miR-16-5p; hsa-miR-7-5p; hsa-miR-152-3p; hsa-miR-204-5p; hsa-miR-93-5p; hsa-miR-9-5p; hsa-miR-140-5p; hsa-miR-221-3p; hsa-miR-222-3p; hsa-miR-100-5p
Annotations derived over miRTarBase (Gene Ontology)	N-acetylgalactosaminyl-proteoglycan 3-beta-glucuronosyltransferase activity GO0050510	over-represented	0.0013687	0.0104654	0.0104654	0.238095	3	0.272727	hsa-miR-93-5p; hsa-miR-9-5p; hsa-miR-221-3p
Annotations derived over miRTarBase (Gene Ontology)	desmosome GO0030057	over-represented	0.0013693	0.0104654	0.0104654	0.967994	5	0.454545	hsa-miR-16-5p; hsa-miR-7-5p; hsa-miR-204-5p; hsa-miR-9-5p; hsa-miR-222-3p
Annotations derived over miRTarBase (Gene Ontology)	negative regulation of MAPK cascade GO0043409	over-represented	0.0013672	0.0104654	0.0104654	2.94692	8	0.727273	hsa-miR-16-5p; hsa-miR-7-5p; hsa-miR-152-3p; hsa-miR-93-5p; hsa-miR-9-5p; hsa-miR-140-5p; hsa-miR-222-3p; hsa-miR-100-5p
Annotations derived over miRTarBase (Gene Ontology)	neuronal stem cell population maintenance GO0097150	over-represented	0.0013693	0.0104654	0.0104654	0.967994	5	0.454545	hsa-miR-204-5p; hsa-miR-93-5p; hsa-miR-9-5p; hsa-miR-140-5p; hsa-miR-222-3p
Annotations derived over miRTarBase (Gene Ontology)	positive regulation of cell-cell adhesion GO0022409	over-represented	0.0013693	0.0104654	0.0104654	0.967994	5	0.454545	hsa-miR-16-5p; hsa-miR-7-5p; hsa-miR-93-5p; hsa-miR-9-5p; hsa-miR-100-5p
Annotations derived over miRTarBase (Gene Ontology)	protein localization to Golgi apparatus GO0034067	over-represented	0.0013693	0.0104654	0.0104654	0.967994	5	0.454545	hsa-miR-16-5p; hsa-miR-7-5p; hsa-miR-93-5p; hsa-miR-9-5p; hsa-miR-100-5p
Annotations derived over miRTarBase (Gene Ontology)	protein maturation by 2Fe-2S cluster transfer GO0106034	over-represented	0.0013687	0.0104654	0.0104654	0.238095	3	0.272727	hsa-miR-152-3p; hsa-miR-140-5p; hsa-miR-222-3p
Annotations derived over miRTarBase (Gene Ontology)	regulation of deadenylation-dependent decapping of nuclear-transcribed mRNA GO0106288	over-represented	0.0013687	0.0104654	0.0104654	0.238095	3	0.272727	hsa-miR-16-5p; hsa-miR-204-5p; hsa-miR-222-3p
Annotations derived over miRTarBase (Gene Ontology)	positive regulation of hematopoietic progenitor cell differentiation GO1901534	over-represented	0.0013863	0.0105872	0.0105872	0.546448	4	0.363636	hsa-miR-16-5p; hsa-miR-204-5p; hsa-miR-93-5p; hsa-miR-222-3p
Annotations derived over miRTarBase (Gene Ontology)	AP-1 adaptor complex GO0030121	over-represented	0.0013949	0.0106231	0.0106231	0.971897	5	0.454545	hsa-miR-16-5p; hsa-miR-7-5p; hsa-miR-204-5p; hsa-miR-93-5p; hsa-miR-222-3p
Annotations derived over miRTarBase (Gene Ontology)	SNARE complex disassembly GO0035494	over-represented	0.0014017	0.0106231	0.0106231	0.058548	2	0.181818	hsa-miR-16-5p; hsa-miR-100-5p
Annotations derived over miRTarBase (Gene Ontology)	collateral sprouting GO0048668	over-represented	0.0014017	0.0106231	0.0106231	0.058548	2	0.181818	hsa-miR-16-5p; hsa-miR-204-5p
Annotations derived over miRTarBase (Gene Ontology)	diacylglycerol diphosphate phosphatase activity GO0000810	over-represented	0.0014017	0.0106231	0.0106231	0.058548	2	0.181818	hsa-miR-152-3p; hsa-miR-9-5p
Annotations derived over miRTarBase (Gene Ontology)	histone H2A acetylation GO0043968	over-represented	0.0014003	0.0106231	0.0106231	1.51054	6	0.545455	hsa-miR-16-5p; hsa-miR-93-5p; hsa-miR-9-5p; hsa-miR-221-3p; hsa-miR-222-3p; hsa-miR-100-5p
Annotations derived over miRTarBase (Gene Ontology)	interleukin-12 receptor complex GO0042022	over-represented	0.0014017	0.0106231	0.0106231	0.058548	2	0.181818	hsa-miR-16-5p; hsa-miR-204-5p
Annotations derived over miRTarBase (Gene Ontology)	nuclear pore organization GO0006999	over-represented	0.0013949	0.0106231	0.0106231	0.971897	5	0.454545	hsa-miR-16-5p; hsa-miR-7-5p; hsa-miR-93-5p; hsa-miR-221-3p; hsa-miR-222-3p
Annotations derived over miRTarBase (Gene Ontology)	oxidized purine nucleobase lesion DNA N-glycosylase activity GO0008534	over-represented	0.0014017	0.0106231	0.0106231	0.058548	2	0.181818	hsa-miR-16-5p; hsa-miR-93-5p
Annotations derived over miRTarBase (Gene Ontology)	protein-DNA complex assembly GO0065004	over-represented	0.0014017	0.0106231	0.0106231	0.058548	2	0.181818	hsa-miR-204-5p; hsa-miR-93-5p
Annotations derived over miRTarBase (Gene Ontology)	regulation of phagosome maturation GO1905162	over-represented	0.0014017	0.0106231	0.0106231	0.058548	2	0.181818	hsa-miR-16-5p; hsa-miR-7-5p
Annotations derived over miRTarBase (Gene Ontology)	ADP binding GO0043531	over-represented	0.0014171	0.0107234	0.0107234	2.17018	7	0.636364	hsa-miR-16-5p; hsa-miR-152-3p; hsa-miR-204-5p; hsa-miR-93-5p; hsa-miR-9-5p; hsa-miR-140-5p; hsa-miR-100-5p
Annotations derived over miRTarBase (Gene Ontology)	mRNA splice site selection GO0006376	over-represented	0.0014171	0.0107234	0.0107234	2.17018	7	0.636364	hsa-miR-16-5p; hsa-miR-7-5p; hsa-miR-152-3p; hsa-miR-93-5p; hsa-miR-9-5p; hsa-miR-222-3p; hsa-miR-100-5p
Annotations derived over miRTarBase (Gene Ontology)	ABC-type xenobiotic transporter activity GO0008559	over-represented	0.001424	0.0107261	0.0107261	0.550351	4	0.363636	hsa-miR-16-5p; hsa-miR-7-5p; hsa-miR-9-5p; hsa-miR-222-3p
Annotations derived over miRTarBase (Gene Ontology)	cortical actin cytoskeleton GO0030864	over-represented	0.0014212	0.0107261	0.0107261	2.96253	8	0.727273	hsa-miR-16-5p; hsa-miR-7-5p; hsa-miR-204-5p; hsa-miR-93-5p; hsa-miR-9-5p; hsa-miR-221-3p; hsa-miR-222-3p; hsa-miR-100-5p
Annotations derived over miRTarBase (Gene Ontology)	dendritic spine maintenance GO0097062	over-represented	0.0014202	0.0107261	0.0107261	1.51444	6	0.545455	hsa-miR-16-5p; hsa-miR-7-5p; hsa-miR-152-3p; hsa-miR-93-5p; hsa-miR-140-5p; hsa-miR-100-5p
Annotations derived over miRTarBase (Gene Ontology)	positive regulation of peptidyl-tyrosine autophosphorylation GO1900086	over-represented	0.001424	0.0107261	0.0107261	0.550351	4	0.363636	hsa-miR-16-5p; hsa-miR-93-5p; hsa-miR-9-5p; hsa-miR-140-5p
Annotations derived over miRTarBase (Gene Ontology)	positive regulation of protein polymerization GO0032273	over-represented	0.001424	0.0107261	0.0107261	0.550351	4	0.363636	hsa-miR-16-5p; hsa-miR-152-3p; hsa-miR-204-5p; hsa-miR-222-3p
Annotations derived over miRTarBase (Gene Ontology)	protein localization to adherens junction GO0071896	over-represented	0.001424	0.0107261	0.0107261	0.550351	4	0.363636	hsa-miR-16-5p; hsa-miR-221-3p; hsa-miR-222-3p; hsa-miR-100-5p
Annotations derived over miRTarBase (Gene Ontology)	nuclear receptor corepressor activity GO0140536	over-represented	0.0014353	0.0107537	0.0107537	0.241998	3	0.272727	hsa-miR-16-5p; hsa-miR-221-3p; hsa-miR-222-3p
Annotations derived over miRTarBase (Gene Ontology)	oculomotor nerve formation GO0021623	over-represented	0.0014353	0.0107537	0.0107537	0.241998	3	0.272727	hsa-miR-16-5p; hsa-miR-221-3p; hsa-miR-222-3p
Annotations derived over miRTarBase (Gene Ontology)	optic cup structural organization GO0003409	over-represented	0.0014353	0.0107537	0.0107537	0.241998	3	0.272727	hsa-miR-16-5p; hsa-miR-221-3p; hsa-miR-222-3p
Annotations derived over miRTarBase (Gene Ontology)	platelet dense tubular network GO0031094	over-represented	0.0014353	0.0107537	0.0107537	0.241998	3	0.272727	hsa-miR-16-5p; hsa-miR-204-5p; hsa-miR-93-5p
Annotations derived over miRTarBase (Gene Ontology)	positive regulation of cell adhesion molecule production GO0060355	over-represented	0.0014353	0.0107537	0.0107537	0.241998	3	0.272727	hsa-miR-7-5p; hsa-miR-204-5p; hsa-miR-93-5p
Annotations derived over miRTarBase (Gene Ontology)	regulation of defense response to bacterium GO1900424	over-represented	0.0014353	0.0107537	0.0107537	0.241998	3	0.272727	hsa-miR-152-3p; hsa-miR-9-5p; hsa-miR-100-5p
Annotations derived over miRTarBase (Gene Ontology)	regulation of macrophage colony-stimulating factor production GO1901256	over-represented	0.0014353	0.0107537	0.0107537	0.241998	3	0.272727	hsa-miR-152-3p; hsa-miR-9-5p; hsa-miR-100-5p
Annotations derived over miRTarBase (Gene Ontology)	cadherin binding involved in cell-cell adhesion GO0098641	over-represented	0.0014402	0.0107663	0.0107663	1.51835	6	0.545455	hsa-miR-16-5p; hsa-miR-7-5p; hsa-miR-204-5p; hsa-miR-93-5p; hsa-miR-140-5p; hsa-miR-221-3p
Annotations derived over miRTarBase (Gene Ontology)	cellular response to leucine starvation GO1990253	over-represented	0.0014402	0.0107663	0.0107663	1.51835	6	0.545455	hsa-miR-16-5p; hsa-miR-152-3p; hsa-miR-93-5p; hsa-miR-221-3p; hsa-miR-222-3p; hsa-miR-100-5p
Annotations derived over miRTarBase (Gene Ontology)	negative regulation of cell division GO0051782	over-represented	0.0014402	0.0107663	0.0107663	1.51835	6	0.545455	hsa-miR-16-5p; hsa-miR-7-5p; hsa-miR-152-3p; hsa-miR-204-5p; hsa-miR-93-5p; hsa-miR-222-3p
Annotations derived over miRTarBase (Gene Ontology)	flavin adenine dinucleotide binding GO0050660	over-represented	0.0014498	0.0108295	0.0108295	2.17799	7	0.636364	hsa-miR-16-5p; hsa-miR-7-5p; hsa-miR-204-5p; hsa-miR-93-5p; hsa-miR-9-5p; hsa-miR-222-3p; hsa-miR-100-5p
Annotations derived over miRTarBase (Gene Ontology)	ruffle membrane GO0032587	over-represented	0.0014563	0.01087	0.01087	3.94223	9	0.818182	hsa-miR-16-5p; hsa-miR-7-5p; hsa-miR-152-3p; hsa-miR-204-5p; hsa-miR-93-5p; hsa-miR-9-5p; hsa-miR-221-3p; hsa-miR-222-3p; hsa-miR-100-5p
Annotations derived over miRTarBase (Gene Ontology)	ATP-dependent DNADNA annealing activity GO0036310	over-represented	0.0014624	0.0108955	0.0108955	0.554254	4	0.363636	hsa-miR-16-5p; hsa-miR-9-5p; hsa-miR-221-3p; hsa-miR-222-3p
Annotations derived over miRTarBase (Gene Ontology)	Ras protein signal transduction GO0007265	over-represented	0.001463	0.0108955	0.0108955	5.21468	10	0.909091	hsa-miR-16-5p; hsa-miR-7-5p; hsa-miR-152-3p; hsa-miR-204-5p; hsa-miR-93-5p; hsa-miR-9-5p; hsa-miR-140-5p; hsa-miR-221-3p; hsa-miR-222-3p; hsa-miR-100-5p
Annotations derived over miRTarBase (Gene Ontology)	bone remodeling GO0046849	over-represented	0.0014624	0.0108955	0.0108955	0.554254	4	0.363636	hsa-miR-16-5p; hsa-miR-9-5p; hsa-miR-221-3p; hsa-miR-222-3p
Annotations derived over miRTarBase (Gene Ontology)	cellular response to mechanical stimulus GO0071260	over-represented	0.001477	0.0109831	0.0109831	2.97814	8	0.727273	hsa-miR-16-5p; hsa-miR-7-5p; hsa-miR-204-5p; hsa-miR-93-5p; hsa-miR-9-5p; hsa-miR-140-5p; hsa-miR-221-3p; hsa-miR-100-5p
Annotations derived over miRTarBase (Gene Ontology)	regulation of translation GO0006417	over-represented	0.001477	0.0109831	0.0109831	2.97814	8	0.727273	hsa-miR-16-5p; hsa-miR-7-5p; hsa-miR-204-5p; hsa-miR-93-5p; hsa-miR-9-5p; hsa-miR-221-3p; hsa-miR-222-3p; hsa-miR-100-5p
Annotations derived over miRTarBase (Gene Ontology)	PDZ domain binding GO0030165	over-represented	0.0014809	0.011003	0.011003	3.95004	9	0.818182	hsa-miR-16-5p; hsa-miR-7-5p; hsa-miR-152-3p; hsa-miR-204-5p; hsa-miR-93-5p; hsa-miR-9-5p; hsa-miR-221-3p; hsa-miR-222-3p; hsa-miR-100-5p
Annotations derived over miRTarBase (Gene Ontology)	microtubule associated complex GO0005875	over-represented	0.001483	0.011003	0.011003	2.18579	7	0.636364	hsa-miR-16-5p; hsa-miR-7-5p; hsa-miR-93-5p; hsa-miR-9-5p; hsa-miR-221-3p; hsa-miR-222-3p; hsa-miR-100-5p
Annotations derived over miRTarBase (Gene Ontology)	regulation of DNA-binding transcription factor activity GO0051090	over-represented	0.001483	0.011003	0.011003	2.18579	7	0.636364	hsa-miR-16-5p; hsa-miR-7-5p; hsa-miR-93-5p; hsa-miR-9-5p; hsa-miR-221-3p; hsa-miR-222-3p; hsa-miR-100-5p
Annotations derived over miRTarBase (Gene Ontology)	AP-1 adaptor complex binding GO0035650	over-represented	0.0015016	0.0110836	0.0110836	0.558158	4	0.363636	hsa-miR-16-5p; hsa-miR-7-5p; hsa-miR-93-5p; hsa-miR-9-5p
Annotations derived over miRTarBase (Gene Ontology)	kinesin binding GO0019894	over-represented	0.0014999	0.0110836	0.0110836	2.1897	7	0.636364	hsa-miR-16-5p; hsa-miR-7-5p; hsa-miR-93-5p; hsa-miR-9-5p; hsa-miR-221-3p; hsa-miR-222-3p; hsa-miR-100-5p
Annotations derived over miRTarBase (Gene Ontology)	positive regulation of ATP biosynthetic process GO2001171	over-represented	0.0015016	0.0110836	0.0110836	0.558158	4	0.363636	hsa-miR-204-5p; hsa-miR-9-5p; hsa-miR-222-3p; hsa-miR-100-5p
Annotations derived over miRTarBase (Gene Ontology)	positive regulation of T cell tolerance induction GO0002666	over-represented	0.0015016	0.0110836	0.0110836	0.558158	4	0.363636	hsa-miR-152-3p; hsa-miR-204-5p; hsa-miR-93-5p; hsa-miR-9-5p
Annotations derived over miRTarBase (Gene Ontology)	positive regulation of epithelial tube formation GO1905278	over-represented	0.0015016	0.0110836	0.0110836	0.558158	4	0.363636	hsa-miR-16-5p; hsa-miR-7-5p; hsa-miR-152-3p; hsa-miR-140-5p
Annotations derived over miRTarBase (Gene Ontology)	sarcoplasmic reticulum GO0016529	over-represented	0.0015017	0.0110836	0.0110836	1.53005	6	0.545455	hsa-miR-16-5p; hsa-miR-7-5p; hsa-miR-204-5p; hsa-miR-9-5p; hsa-miR-221-3p; hsa-miR-100-5p
Annotations derived over miRTarBase (Gene Ontology)	vascular endothelial growth factor receptor 1 binding GO0043183	over-represented	0.0015016	0.0110836	0.0110836	0.558158	4	0.363636	hsa-miR-16-5p; hsa-miR-93-5p; hsa-miR-9-5p; hsa-miR-140-5p
Annotations derived over miRTarBase (Gene Ontology)	positive regulation of pathway-restricted SMAD protein phosphorylation GO0010862	over-represented	0.0015056	0.0110983	0.0110983	2.98595	8	0.727273	hsa-miR-16-5p; hsa-miR-7-5p; hsa-miR-152-3p; hsa-miR-204-5p; hsa-miR-93-5p; hsa-miR-9-5p; hsa-miR-140-5p; hsa-miR-100-5p
Annotations derived over miRTarBase (Gene Ontology)	regulation of inflammatory response GO0050727	over-represented	0.001506	0.0110983	0.0110983	3.95785	9	0.818182	hsa-miR-16-5p; hsa-miR-7-5p; hsa-miR-152-3p; hsa-miR-204-5p; hsa-miR-93-5p; hsa-miR-9-5p; hsa-miR-221-3p; hsa-miR-222-3p; hsa-miR-100-5p
Annotations derived over miRTarBase (Gene Ontology)	viral budding via host ESCRT complex GO0039702	over-represented	0.0015227	0.0112132	0.0112132	1.53396	6	0.545455	hsa-miR-16-5p; hsa-miR-7-5p; hsa-miR-152-3p; hsa-miR-93-5p; hsa-miR-9-5p; hsa-miR-100-5p
Annotations derived over miRTarBase (Gene Ontology)	positive regulation of smooth muscle cell migration GO0014911	over-represented	0.0015285	0.0112474	0.0112474	0.991413	5	0.454545	hsa-miR-16-5p; hsa-miR-152-3p; hsa-miR-204-5p; hsa-miR-93-5p; hsa-miR-9-5p
Annotations derived over miRTarBase (Gene Ontology)	polyU RNA binding GO0008266	over-represented	0.001534	0.0112759	0.0112759	2.1975	7	0.636364	hsa-miR-16-5p; hsa-miR-7-5p; hsa-miR-152-3p; hsa-miR-204-5p; hsa-miR-93-5p; hsa-miR-221-3p; hsa-miR-222-3p
Annotations derived over miRTarBase (Gene Ontology)	positive regulation of protein localization to nucleus GO1900182	over-represented	0.0015346	0.0112759	0.0112759	2.99375	8	0.727273	hsa-miR-16-5p; hsa-miR-7-5p; hsa-miR-204-5p; hsa-miR-93-5p; hsa-miR-9-5p; hsa-miR-221-3p; hsa-miR-222-3p; hsa-miR-100-5p
Annotations derived over miRTarBase (Gene Ontology)	antigen processing and presentation of endogenous peptide antigen via MHC class I GO0019885	over-represented	0.0015415	0.0113097	0.0113097	0.562061	4	0.363636	hsa-miR-7-5p; hsa-miR-152-3p; hsa-miR-93-5p; hsa-miR-9-5p
Annotations derived over miRTarBase (Gene Ontology)	cellular response to copper ion GO0071280	over-represented	0.0015415	0.0113097	0.0113097	0.562061	4	0.363636	hsa-miR-16-5p; hsa-miR-7-5p; hsa-miR-93-5p; hsa-miR-222-3p
Annotations derived over miRTarBase (Gene Ontology)	endocytic recycling GO0032456	over-represented	0.0015571	0.0113987	0.0113987	3.97346	9	0.818182	hsa-miR-16-5p; hsa-miR-7-5p; hsa-miR-152-3p; hsa-miR-204-5p; hsa-miR-93-5p; hsa-miR-9-5p; hsa-miR-221-3p; hsa-miR-222-3p; hsa-miR-100-5p
Annotations derived over miRTarBase (Gene Ontology)	phagosome-lysosome fusion GO0090385	over-represented	0.0015563	0.0113987	0.0113987	0.995316	5	0.454545	hsa-miR-16-5p; hsa-miR-7-5p; hsa-miR-152-3p; hsa-miR-9-5p; hsa-miR-100-5p
Annotations derived over miRTarBase (Gene Ontology)	regulation of protein complex stability GO0061635	over-represented	0.0015563	0.0113987	0.0113987	0.995316	5	0.454545	hsa-miR-16-5p; hsa-miR-7-5p; hsa-miR-152-3p; hsa-miR-93-5p; hsa-miR-100-5p
Annotations derived over miRTarBase (Gene Ontology)	C-X-C motif chemokine 12 receptor activity GO0038147	over-represented	0.0015987	0.0114321	0.0114321	0.0624512	2	0.181818	hsa-miR-204-5p; hsa-miR-9-5p
Annotations derived over miRTarBase (Gene Ontology)	G protein-coupled adenosine receptor activity GO0001609	over-represented	0.0015987	0.0114321	0.0114321	0.0624512	2	0.181818	hsa-miR-16-5p; hsa-miR-204-5p
Annotations derived over miRTarBase (Gene Ontology)	T-helper 17 cell lineage commitment GO0072540	over-represented	0.0015822	0.0114321	0.0114321	0.565964	4	0.363636	hsa-miR-16-5p; hsa-miR-93-5p; hsa-miR-9-5p; hsa-miR-221-3p
Annotations derived over miRTarBase (Gene Ontology)	acetylcholine-mediated vasodilation involved in regulation of systemic arterial blood pressure GO0003069	over-represented	0.0015845	0.0114321	0.0114321	0.999219	5	0.454545	hsa-miR-7-5p; hsa-miR-204-5p; hsa-miR-93-5p; hsa-miR-9-5p; hsa-miR-222-3p
Annotations derived over miRTarBase (Gene Ontology)	angiogenesis GO0001525	over-represented	0.001565	0.0114321	0.0114321	5.2498	10	0.909091	hsa-miR-16-5p; hsa-miR-7-5p; hsa-miR-152-3p; hsa-miR-204-5p; hsa-miR-93-5p; hsa-miR-9-5p; hsa-miR-140-5p; hsa-miR-221-3p; hsa-miR-222-3p; hsa-miR-100-5p
Annotations derived over miRTarBase (Gene Ontology)	calcium-dependent protein kinase inhibitor activity GO0008427	over-represented	0.0015746	0.0114321	0.0114321	0.249805	3	0.272727	hsa-miR-16-5p; hsa-miR-93-5p; hsa-miR-140-5p
Annotations derived over miRTarBase (Gene Ontology)	carnitine transport GO0015879	over-represented	0.0015987	0.0114321	0.0114321	0.0624512	2	0.181818	hsa-miR-16-5p; hsa-miR-9-5p
Annotations derived over miRTarBase (Gene Ontology)	cell-cell contact zone GO0044291	over-represented	0.0015653	0.0114321	0.0114321	1.54176	6	0.545455	hsa-miR-16-5p; hsa-miR-93-5p; hsa-miR-140-5p; hsa-miR-221-3p; hsa-miR-222-3p; hsa-miR-100-5p
Annotations derived over miRTarBase (Gene Ontology)	central nervous system formation GO0021556	over-represented	0.0015987	0.0114321	0.0114321	0.0624512	2	0.181818	hsa-miR-93-5p; hsa-miR-9-5p
Annotations derived over miRTarBase (Gene Ontology)	convergent extension involved in gastrulation GO0060027	over-represented	0.0015746	0.0114321	0.0114321	0.249805	3	0.272727	hsa-miR-204-5p; hsa-miR-221-3p; hsa-miR-222-3p
Annotations derived over miRTarBase (Gene Ontology)	cytoplasmic exosome RNase complex GO0000177	over-represented	0.0015845	0.0114321	0.0114321	0.999219	5	0.454545	hsa-miR-16-5p; hsa-miR-7-5p; hsa-miR-93-5p; hsa-miR-222-3p; hsa-miR-100-5p
Annotations derived over miRTarBase (Gene Ontology)	negative regulation of Wnt-Frizzled-LRP56 complex assembly GO1904723	over-represented	0.0015987	0.0114321	0.0114321	0.0624512	2	0.181818	hsa-miR-152-3p; hsa-miR-9-5p
Annotations derived over miRTarBase (Gene Ontology)	negative regulation of canonical Wnt signaling pathway involved in cardiac muscle cell fate commitment GO1901296	over-represented	0.0015987	0.0114321	0.0114321	0.0624512	2	0.181818	hsa-miR-152-3p; hsa-miR-9-5p
Annotations derived over miRTarBase (Gene Ontology)	negative regulation of mesodermal cell fate specification GO0042662	over-represented	0.0015987	0.0114321	0.0114321	0.0624512	2	0.181818	hsa-miR-152-3p; hsa-miR-9-5p
Annotations derived over miRTarBase (Gene Ontology)	positive regulation of BMP signaling pathway GO0030513	over-represented	0.0015865	0.0114321	0.0114321	2.20921	7	0.636364	hsa-miR-16-5p; hsa-miR-7-5p; hsa-miR-204-5p; hsa-miR-93-5p; hsa-miR-9-5p; hsa-miR-221-3p; hsa-miR-100-5p
Annotations derived over miRTarBase (Gene Ontology)	positive regulation of GTPase activity GO0043547	over-represented	0.0015767	0.0114321	0.0114321	5.25371	10	0.909091	hsa-miR-16-5p; hsa-miR-7-5p; hsa-miR-152-3p; hsa-miR-204-5p; hsa-miR-93-5p; hsa-miR-9-5p; hsa-miR-140-5p; hsa-miR-221-3p; hsa-miR-222-3p; hsa-miR-100-5p
Annotations derived over miRTarBase (Gene Ontology)	positive regulation of Wnt signaling pathway, calcium modulating pathway GO0045813	over-represented	0.0015987	0.0114321	0.0114321	0.0624512	2	0.181818	hsa-miR-152-3p; hsa-miR-9-5p
Annotations derived over miRTarBase (Gene Ontology)	positive regulation of heart induction by negative regulation of canonical Wnt signaling pathway GO0090082	over-represented	0.0015987	0.0114321	0.0114321	0.0624512	2	0.181818	hsa-miR-152-3p; hsa-miR-9-5p
Annotations derived over miRTarBase (Gene Ontology)	positive regulation of macrophage migration inhibitory factor signaling pathway GO2000448	over-represented	0.0015987	0.0114321	0.0114321	0.0624512	2	0.181818	hsa-miR-204-5p; hsa-miR-9-5p
Annotations derived over miRTarBase (Gene Ontology)	positive regulation of memory T cell differentiation GO0043382	over-represented	0.0015822	0.0114321	0.0114321	0.565964	4	0.363636	hsa-miR-16-5p; hsa-miR-152-3p; hsa-miR-204-5p; hsa-miR-93-5p
Annotations derived over miRTarBase (Gene Ontology)	positive regulation of natural killer cell activation GO0032816	over-represented	0.0015987	0.0114321	0.0114321	0.0624512	2	0.181818	hsa-miR-16-5p; hsa-miR-221-3p
Annotations derived over miRTarBase (Gene Ontology)	positive regulation of phosphorylation GO0042327	over-represented	0.0015865	0.0114321	0.0114321	2.20921	7	0.636364	hsa-miR-16-5p; hsa-miR-7-5p; hsa-miR-152-3p; hsa-miR-93-5p; hsa-miR-9-5p; hsa-miR-222-3p; hsa-miR-100-5p
Annotations derived over miRTarBase (Gene Ontology)	positive regulation of plasminogen activation GO0010756	over-represented	0.0015746	0.0114321	0.0114321	0.249805	3	0.272727	hsa-miR-204-5p; hsa-miR-222-3p; hsa-miR-100-5p
Annotations derived over miRTarBase (Gene Ontology)	positive regulation of vascular associated smooth muscle cell differentiation involved in phenotypic switching GO1905932	over-represented	0.0015845	0.0114321	0.0114321	0.999219	5	0.454545	hsa-miR-7-5p; hsa-miR-204-5p; hsa-miR-93-5p; hsa-miR-9-5p; hsa-miR-222-3p
Annotations derived over miRTarBase (Gene Ontology)	protein glycosylation GO0006486	over-represented	0.0015791	0.0114321	0.0114321	3.00546	8	0.727273	hsa-miR-16-5p; hsa-miR-7-5p; hsa-miR-152-3p; hsa-miR-204-5p; hsa-miR-93-5p; hsa-miR-221-3p; hsa-miR-222-3p; hsa-miR-100-5p
Annotations derived over miRTarBase (Gene Ontology)	regulation of dopamine uptake involved in synaptic transmission GO0051584	over-represented	0.0015746	0.0114321	0.0114321	0.249805	3	0.272727	hsa-miR-16-5p; hsa-miR-7-5p; hsa-miR-9-5p
Annotations derived over miRTarBase (Gene Ontology)	regulation of endodermal cell fate specification GO0042663	over-represented	0.0015987	0.0114321	0.0114321	0.0624512	2	0.181818	hsa-miR-152-3p; hsa-miR-9-5p
Annotations derived over miRTarBase (Gene Ontology)	regulation of interleukin-12 production GO0032655	over-represented	0.0015822	0.0114321	0.0114321	0.565964	4	0.363636	hsa-miR-152-3p; hsa-miR-93-5p; hsa-miR-9-5p; hsa-miR-100-5p
Annotations derived over miRTarBase (Gene Ontology)	regulation of monocyte differentiation GO0045655	over-represented	0.0015746	0.0114321	0.0114321	0.249805	3	0.272727	hsa-miR-152-3p; hsa-miR-9-5p; hsa-miR-100-5p
Annotations derived over miRTarBase (Gene Ontology)	regulation of peroxisome proliferator activated receptor signaling pathway GO0035358	over-represented	0.0015746	0.0114321	0.0114321	0.249805	3	0.272727	hsa-miR-204-5p; hsa-miR-9-5p; hsa-miR-221-3p
Annotations derived over miRTarBase (Gene Ontology)	snosRNA-containing ribonucleoprotein complex GO0005732	over-represented	0.0015987	0.0114321	0.0114321	0.0624512	2	0.181818	hsa-miR-16-5p; hsa-miR-221-3p
Annotations derived over miRTarBase (Gene Ontology)	tricuspid valve morphogenesis GO0003186	over-represented	0.0015845	0.0114321	0.0114321	0.999219	5	0.454545	hsa-miR-7-5p; hsa-miR-204-5p; hsa-miR-93-5p; hsa-miR-9-5p; hsa-miR-100-5p
Annotations derived over miRTarBase (Gene Ontology)	extracellular matrix structural constituent GO0005201	over-represented	0.0016231	0.0115935	0.0115935	3.99297	9	0.818182	hsa-miR-16-5p; hsa-miR-7-5p; hsa-miR-204-5p; hsa-miR-93-5p; hsa-miR-9-5p; hsa-miR-140-5p; hsa-miR-221-3p; hsa-miR-222-3p; hsa-miR-100-5p
Annotations derived over miRTarBase (Gene Ontology)	single-stranded telomeric DNA binding GO0043047	over-represented	0.0016236	0.0115935	0.0115935	0.569867	4	0.363636	hsa-miR-16-5p; hsa-miR-204-5p; hsa-miR-221-3p; hsa-miR-222-3p
Annotations derived over miRTarBase (Gene Ontology)	G protein-coupled adenosine receptor signaling pathway GO0001973	over-represented	0.0016474	0.0116626	0.0116626	0.253708	3	0.272727	hsa-miR-16-5p; hsa-miR-204-5p; hsa-miR-222-3p
Annotations derived over miRTarBase (Gene Ontology)	RNA import into nucleus GO0006404	over-represented	0.0016474	0.0116626	0.0116626	0.253708	3	0.272727	hsa-miR-7-5p; hsa-miR-9-5p; hsa-miR-222-3p
Annotations derived over miRTarBase (Gene Ontology)	aldehyde dehydrogenase NADP+ activity GO0004030	over-represented	0.0016474	0.0116626	0.0116626	0.253708	3	0.272727	hsa-miR-16-5p; hsa-miR-7-5p; hsa-miR-9-5p
Annotations derived over miRTarBase (Gene Ontology)	development of primary female sexual characteristics GO0046545	over-represented	0.0016474	0.0116626	0.0116626	0.253708	3	0.272727	hsa-miR-93-5p; hsa-miR-9-5p; hsa-miR-221-3p
Annotations derived over miRTarBase (Gene Ontology)	development of primary male sexual characteristics GO0046546	over-represented	0.0016474	0.0116626	0.0116626	0.253708	3	0.272727	hsa-miR-93-5p; hsa-miR-9-5p; hsa-miR-221-3p
Annotations derived over miRTarBase (Gene Ontology)	negative regulation of vascular associated smooth muscle cell differentiation involved in phenotypic switching GO1905931	over-represented	0.0016474	0.0116626	0.0116626	0.253708	3	0.272727	hsa-miR-152-3p; hsa-miR-140-5p; hsa-miR-100-5p
Annotations derived over miRTarBase (Gene Ontology)	nuclear receptor coactivator activity GO0030374	over-represented	0.0016366	0.0116626	0.0116626	3.99688	9	0.818182	hsa-miR-16-5p; hsa-miR-7-5p; hsa-miR-152-3p; hsa-miR-93-5p; hsa-miR-9-5p; hsa-miR-140-5p; hsa-miR-221-3p; hsa-miR-222-3p; hsa-miR-100-5p
Annotations derived over miRTarBase (Gene Ontology)	platelet activating factor metabolic process GO0046469	over-represented	0.0016474	0.0116626	0.0116626	0.253708	3	0.272727	hsa-miR-16-5p; hsa-miR-93-5p; hsa-miR-100-5p
Annotations derived over miRTarBase (Gene Ontology)	positive regulation of fertilization GO1905516	over-represented	0.0016474	0.0116626	0.0116626	0.253708	3	0.272727	hsa-miR-93-5p; hsa-miR-9-5p; hsa-miR-221-3p
Annotations derived over miRTarBase (Gene Ontology)	response to superoxide GO0000303	over-represented	0.0016421	0.0116626	0.0116626	1.00703	5	0.454545	hsa-miR-7-5p; hsa-miR-204-5p; hsa-miR-93-5p; hsa-miR-9-5p; hsa-miR-222-3p
Annotations derived over miRTarBase (Gene Ontology)	triglyceride mobilization GO0006642	over-represented	0.0016474	0.0116626	0.0116626	0.253708	3	0.272727	hsa-miR-204-5p; hsa-miR-9-5p; hsa-miR-221-3p
Annotations derived over miRTarBase (Gene Ontology)	viral RNA genome replication GO0039694	over-represented	0.0016474	0.0116626	0.0116626	0.253708	3	0.272727	hsa-miR-93-5p; hsa-miR-222-3p; hsa-miR-100-5p
Annotations derived over miRTarBase (Gene Ontology)	gamma-tubulin binding GO0043015	over-represented	0.0016534	0.0116964	0.0116964	1.55738	6	0.545455	hsa-miR-16-5p; hsa-miR-7-5p; hsa-miR-152-3p; hsa-miR-204-5p; hsa-miR-93-5p; hsa-miR-221-3p
Annotations derived over miRTarBase (Gene Ontology)	signal transduction by p53 class mediator GO0072331	over-represented	0.0016657	0.0117756	0.0117756	0.57377	4	0.363636	hsa-miR-16-5p; hsa-miR-9-5p; hsa-miR-221-3p; hsa-miR-222-3p
Annotations derived over miRTarBase (Gene Ontology)	cellular response to electrical stimulus GO0071257	over-represented	0.0016715	0.0117995	0.0117995	1.01093	5	0.454545	hsa-miR-152-3p; hsa-miR-93-5p; hsa-miR-9-5p; hsa-miR-221-3p; hsa-miR-222-3p
Annotations derived over miRTarBase (Gene Ontology)	superoxide dismutase activity GO0004784	over-represented	0.0016715	0.0117995	0.0117995	1.01093	5	0.454545	hsa-miR-7-5p; hsa-miR-204-5p; hsa-miR-93-5p; hsa-miR-9-5p; hsa-miR-222-3p
Annotations derived over miRTarBase (Gene Ontology)	erythrocyte differentiation GO0030218	over-represented	0.0016772	0.0118144	0.0118144	2.22873	7	0.636364	hsa-miR-16-5p; hsa-miR-7-5p; hsa-miR-204-5p; hsa-miR-93-5p; hsa-miR-9-5p; hsa-miR-221-3p; hsa-miR-222-3p
Annotations derived over miRTarBase (Gene Ontology)	negative regulation of phosphorylation GO0042326	over-represented	0.0016772	0.0118144	0.0118144	2.22873	7	0.636364	hsa-miR-16-5p; hsa-miR-152-3p; hsa-miR-204-5p; hsa-miR-93-5p; hsa-miR-9-5p; hsa-miR-221-3p; hsa-miR-222-3p
Annotations derived over miRTarBase (Gene Ontology)	neurotransmitter transport GO0006836	over-represented	0.001676	0.0118144	0.0118144	1.56128	6	0.545455	hsa-miR-16-5p; hsa-miR-7-5p; hsa-miR-152-3p; hsa-miR-204-5p; hsa-miR-93-5p; hsa-miR-9-5p
Annotations derived over miRTarBase (Gene Ontology)	mitochondrial fusion GO0008053	over-represented	0.0016988	0.0119497	0.0119497	1.56518	6	0.545455	hsa-miR-16-5p; hsa-miR-7-5p; hsa-miR-204-5p; hsa-miR-93-5p; hsa-miR-9-5p; hsa-miR-221-3p
Annotations derived over miRTarBase (Gene Ontology)	positive regulation of ubiquitin protein ligase activity GO1904668	over-represented	0.0016988	0.0119497	0.0119497	1.56518	6	0.545455	hsa-miR-16-5p; hsa-miR-152-3p; hsa-miR-93-5p; hsa-miR-221-3p; hsa-miR-222-3p; hsa-miR-100-5p
Annotations derived over miRTarBase (Gene Ontology)	endopeptidase inhibitor activity GO0004866	over-represented	0.0017013	0.0119585	0.0119585	1.01483	5	0.454545	hsa-miR-16-5p; hsa-miR-7-5p; hsa-miR-204-5p; hsa-miR-221-3p; hsa-miR-222-3p
Annotations derived over miRTarBase (Gene Ontology)	P-type calcium transporter activity GO0005388	over-represented	0.0017087	0.0119934	0.0119934	0.577674	4	0.363636	hsa-miR-204-5p; hsa-miR-93-5p; hsa-miR-221-3p; hsa-miR-100-5p
Annotations derived over miRTarBase (Gene Ontology)	myosin light chain kinase activity GO0004687	over-represented	0.0017087	0.0119934	0.0119934	0.577674	4	0.363636	hsa-miR-7-5p; hsa-miR-204-5p; hsa-miR-93-5p; hsa-miR-9-5p
Annotations derived over miRTarBase (Gene Ontology)	positive regulation of MAPK cascade GO0043410	over-represented	0.0017108	0.0120001	0.0120001	5.29664	10	0.909091	hsa-miR-16-5p; hsa-miR-7-5p; hsa-miR-152-3p; hsa-miR-204-5p; hsa-miR-93-5p; hsa-miR-9-5p; hsa-miR-140-5p; hsa-miR-221-3p; hsa-miR-222-3p; hsa-miR-100-5p
Annotations derived over miRTarBase (Gene Ontology)	electron transfer activity GO0009055	over-represented	0.001719	0.0120401	0.0120401	3.04059	8	0.727273	hsa-miR-16-5p; hsa-miR-7-5p; hsa-miR-204-5p; hsa-miR-93-5p; hsa-miR-9-5p; hsa-miR-221-3p; hsa-miR-222-3p; hsa-miR-100-5p
Annotations derived over miRTarBase (Gene Ontology)	late endosome membrane GO0031902	over-represented	0.001719	0.0120401	0.0120401	3.04059	8	0.727273	hsa-miR-16-5p; hsa-miR-7-5p; hsa-miR-204-5p; hsa-miR-93-5p; hsa-miR-9-5p; hsa-miR-221-3p; hsa-miR-222-3p; hsa-miR-100-5p
Annotations derived over miRTarBase (Gene Ontology)	gap junction hemi-channel activity GO0055077	over-represented	0.0017223	0.0120545	0.0120545	0.257611	3	0.272727	hsa-miR-16-5p; hsa-miR-221-3p; hsa-miR-222-3p
Annotations derived over miRTarBase (Gene Ontology)	positive regulation of DNA-binding transcription factor activity GO0051091	over-represented	0.0017235	0.012055	0.012055	5.30055	10	0.909091	hsa-miR-16-5p; hsa-miR-7-5p; hsa-miR-152-3p; hsa-miR-204-5p; hsa-miR-93-5p; hsa-miR-9-5p; hsa-miR-140-5p; hsa-miR-221-3p; hsa-miR-222-3p; hsa-miR-100-5p
Annotations derived over miRTarBase (Gene Ontology)	neural crest formation GO0014029	over-represented	0.0017315	0.0120928	0.0120928	1.01874	5	0.454545	hsa-miR-7-5p; hsa-miR-93-5p; hsa-miR-221-3p; hsa-miR-222-3p; hsa-miR-100-5p
Annotations derived over miRTarBase (Gene Ontology)	positive regulation of actin filament polymerization GO0030838	over-represented	0.0017336	0.0120928	0.0120928	2.24044	7	0.636364	hsa-miR-16-5p; hsa-miR-7-5p; hsa-miR-204-5p; hsa-miR-93-5p; hsa-miR-221-3p; hsa-miR-222-3p; hsa-miR-100-5p
Annotations derived over miRTarBase (Gene Ontology)	positive regulation of peptidyl-tyrosine phosphorylation GO0050731	over-represented	0.0017338	0.0120928	0.0120928	4.0242	9	0.818182	hsa-miR-16-5p; hsa-miR-152-3p; hsa-miR-204-5p; hsa-miR-93-5p; hsa-miR-9-5p; hsa-miR-140-5p; hsa-miR-221-3p; hsa-miR-222-3p; hsa-miR-100-5p
Annotations derived over miRTarBase (Gene Ontology)	response to hydrogen peroxide GO0042542	over-represented	0.0017315	0.0120928	0.0120928	1.01874	5	0.454545	hsa-miR-16-5p; hsa-miR-204-5p; hsa-miR-9-5p; hsa-miR-140-5p; hsa-miR-221-3p
Annotations derived over miRTarBase (Gene Ontology)	anaphase-promoting complex binding GO0010997	over-represented	0.0017453	0.012164	0.012164	1.57299	6	0.545455	hsa-miR-16-5p; hsa-miR-152-3p; hsa-miR-93-5p; hsa-miR-221-3p; hsa-miR-222-3p; hsa-miR-100-5p
Annotations derived over miRTarBase (Gene Ontology)	negative regulation of primary miRNA processing GO2000635	over-represented	0.0017524	0.0121964	0.0121964	0.581577	4	0.363636	hsa-miR-93-5p; hsa-miR-9-5p; hsa-miR-140-5p; hsa-miR-100-5p
Annotations derived over miRTarBase (Gene Ontology)	stress granule assembly GO0034063	over-represented	0.0017514	0.0121964	0.0121964	3.0484	8	0.727273	hsa-miR-16-5p; hsa-miR-7-5p; hsa-miR-152-3p; hsa-miR-204-5p; hsa-miR-93-5p; hsa-miR-221-3p; hsa-miR-222-3p; hsa-miR-100-5p
Annotations derived over miRTarBase (Gene Ontology)	manganese ion binding GO0030145	over-represented	0.0017625	0.0122497	0.0122497	4.03201	9	0.818182	hsa-miR-16-5p; hsa-miR-7-5p; hsa-miR-152-3p; hsa-miR-204-5p; hsa-miR-93-5p; hsa-miR-9-5p; hsa-miR-140-5p; hsa-miR-221-3p; hsa-miR-222-3p
Annotations derived over miRTarBase (Gene Ontology)	positive regulation of transcription from RNA polymerase II promoter in response to hypoxia GO0061419	over-represented	0.001762	0.0122497	0.0122497	1.02264	5	0.454545	hsa-miR-16-5p; hsa-miR-7-5p; hsa-miR-93-5p; hsa-miR-9-5p; hsa-miR-140-5p
Annotations derived over miRTarBase (Gene Ontology)	circadian rhythm GO0007623	over-represented	0.0017679	0.0122766	0.0122766	3.0523	8	0.727273	hsa-miR-16-5p; hsa-miR-152-3p; hsa-miR-204-5p; hsa-miR-93-5p; hsa-miR-9-5p; hsa-miR-140-5p; hsa-miR-221-3p; hsa-miR-100-5p
Annotations derived over miRTarBase (Gene Ontology)	negative regulation of DNA damage response, signal transduction by p53 class mediator GO0043518	over-represented	0.0017689	0.0122766	0.0122766	1.57689	6	0.545455	hsa-miR-16-5p; hsa-miR-204-5p; hsa-miR-93-5p; hsa-miR-9-5p; hsa-miR-221-3p; hsa-miR-222-3p
Annotations derived over miRTarBase (Gene Ontology)	caspase binding GO0089720	over-represented	0.0017992	0.0123745	0.0123745	0.261514	3	0.272727	hsa-miR-16-5p; hsa-miR-7-5p; hsa-miR-140-5p
Annotations derived over miRTarBase (Gene Ontology)	cellular response to stress GO0033554	over-represented	0.001793	0.0123745	0.0123745	1.02654	5	0.454545	hsa-miR-16-5p; hsa-miR-7-5p; hsa-miR-9-5p; hsa-miR-222-3p; hsa-miR-100-5p
Annotations derived over miRTarBase (Gene Ontology)	cysteine-type endopeptidase inhibitor activity involved in apoptotic process GO0043027	over-represented	0.0017927	0.0123745	0.0123745	1.5808	6	0.545455	hsa-miR-16-5p; hsa-miR-7-5p; hsa-miR-204-5p; hsa-miR-93-5p; hsa-miR-9-5p; hsa-miR-221-3p
Annotations derived over miRTarBase (Gene Ontology)	endothelial cell chemotaxis GO0035767	over-represented	0.001793	0.0123745	0.0123745	1.02654	5	0.454545	hsa-miR-16-5p; hsa-miR-152-3p; hsa-miR-93-5p; hsa-miR-9-5p; hsa-miR-140-5p
Annotations derived over miRTarBase (Gene Ontology)	negative regulation of establishment of endothelial barrier GO1903141	over-represented	0.0017969	0.0123745	0.0123745	0.58548	4	0.363636	hsa-miR-16-5p; hsa-miR-93-5p; hsa-miR-9-5p; hsa-miR-140-5p
Annotations derived over miRTarBase (Gene Ontology)	positive regulation of natural killer cell proliferation GO0032819	over-represented	0.0017992	0.0123745	0.0123745	0.261514	3	0.272727	hsa-miR-16-5p; hsa-miR-152-3p; hsa-miR-204-5p
Annotations derived over miRTarBase (Gene Ontology)	positive regulation of neuron projection arborization GO0150012	over-represented	0.0017969	0.0123745	0.0123745	0.58548	4	0.363636	hsa-miR-16-5p; hsa-miR-204-5p; hsa-miR-93-5p; hsa-miR-221-3p
Annotations derived over miRTarBase (Gene Ontology)	positive regulation of phospholipase activity GO0010518	over-represented	0.0017969	0.0123745	0.0123745	0.58548	4	0.363636	hsa-miR-16-5p; hsa-miR-152-3p; hsa-miR-93-5p; hsa-miR-100-5p
Annotations derived over miRTarBase (Gene Ontology)	protein kinase complex GO1902911	over-represented	0.001793	0.0123745	0.0123745	1.02654	5	0.454545	hsa-miR-16-5p; hsa-miR-7-5p; hsa-miR-152-3p; hsa-miR-140-5p; hsa-miR-100-5p
Annotations derived over miRTarBase (Gene Ontology)	sorting endosome GO0097443	over-represented	0.0017969	0.0123745	0.0123745	0.58548	4	0.363636	hsa-miR-16-5p; hsa-miR-152-3p; hsa-miR-93-5p; hsa-miR-9-5p
Annotations derived over miRTarBase (Gene Ontology)	toll-like receptor signaling pathway GO0002224	over-represented	0.0017927	0.0123745	0.0123745	1.5808	6	0.545455	hsa-miR-16-5p; hsa-miR-7-5p; hsa-miR-93-5p; hsa-miR-221-3p; hsa-miR-222-3p; hsa-miR-100-5p
Annotations derived over miRTarBase (Gene Ontology)	transferrin receptor activity GO0004998	over-represented	0.0017992	0.0123745	0.0123745	0.261514	3	0.272727	hsa-miR-16-5p; hsa-miR-7-5p; hsa-miR-9-5p
Annotations derived over miRTarBase (Gene Ontology)	transmembrane ascorbate ferrireductase activity GO0140571	over-represented	0.0017992	0.0123745	0.0123745	0.261514	3	0.272727	hsa-miR-16-5p; hsa-miR-7-5p; hsa-miR-93-5p
Annotations derived over miRTarBase (Gene Ontology)	COPII-coated ER to Golgi transport vesicle GO0030134	over-represented	0.0018011	0.0123787	0.0123787	3.06011	8	0.727273	hsa-miR-16-5p; hsa-miR-7-5p; hsa-miR-93-5p; hsa-miR-9-5p; hsa-miR-140-5p; hsa-miR-221-3p; hsa-miR-222-3p; hsa-miR-100-5p
Annotations derived over miRTarBase (Gene Ontology)	bone maturation GO0070977	over-represented	0.001808	0.0123832	0.0123832	0.0663544	2	0.181818	hsa-miR-152-3p; hsa-miR-100-5p
Annotations derived over miRTarBase (Gene Ontology)	enzyme-directed rRNA pseudouridine synthesis GO0000455	over-represented	0.001808	0.0123832	0.0123832	0.0663544	2	0.181818	hsa-miR-16-5p; hsa-miR-140-5p
Annotations derived over miRTarBase (Gene Ontology)	glutaminase activity GO0004359	over-represented	0.001808	0.0123832	0.0123832	0.0663544	2	0.181818	hsa-miR-16-5p; hsa-miR-7-5p
Annotations derived over miRTarBase (Gene Ontology)	glycogen phosphorylase activity GO0008184	over-represented	0.001808	0.0123832	0.0123832	0.0663544	2	0.181818	hsa-miR-16-5p; hsa-miR-93-5p
Annotations derived over miRTarBase (Gene Ontology)	positive regulation of glucose mediated signaling pathway GO1902661	over-represented	0.001808	0.0123832	0.0123832	0.0663544	2	0.181818	hsa-miR-16-5p; hsa-miR-222-3p
Annotations derived over miRTarBase (Gene Ontology)	nuclear export GO0051168	over-represented	0.0018112	0.0123967	0.0123967	2.25605	7	0.636364	hsa-miR-16-5p; hsa-miR-7-5p; hsa-miR-152-3p; hsa-miR-204-5p; hsa-miR-93-5p; hsa-miR-221-3p; hsa-miR-222-3p
Annotations derived over miRTarBase (Gene Ontology)	ubiquitin-ubiquitin ligase activity GO0034450	over-represented	0.0018244	0.0124783	0.0124783	1.03044	5	0.454545	hsa-miR-16-5p; hsa-miR-93-5p; hsa-miR-9-5p; hsa-miR-222-3p; hsa-miR-100-5p
Annotations derived over miRTarBase (Gene Ontology)	alpha-catenin binding GO0045294	over-represented	0.0018422	0.0125825	0.0125825	0.589383	4	0.363636	hsa-miR-16-5p; hsa-miR-204-5p; hsa-miR-221-3p; hsa-miR-222-3p
Annotations derived over miRTarBase (Gene Ontology)	protein-DNA complex disassembly GO0032986	over-represented	0.0018422	0.0125825	0.0125825	0.589383	4	0.363636	hsa-miR-16-5p; hsa-miR-7-5p; hsa-miR-93-5p; hsa-miR-222-3p
Annotations derived over miRTarBase (Gene Ontology)	cytoplasmic side of plasma membrane GO0009898	over-represented	0.001851	0.0126342	0.0126342	4.05543	9	0.818182	hsa-miR-16-5p; hsa-miR-7-5p; hsa-miR-152-3p; hsa-miR-204-5p; hsa-miR-93-5p; hsa-miR-9-5p; hsa-miR-221-3p; hsa-miR-222-3p; hsa-miR-100-5p
Annotations derived over miRTarBase (Gene Ontology)	pattern recognition receptor activity GO0038187	over-represented	0.0018563	0.0126522	0.0126522	1.03435	5	0.454545	hsa-miR-16-5p; hsa-miR-7-5p; hsa-miR-152-3p; hsa-miR-93-5p; hsa-miR-9-5p
Annotations derived over miRTarBase (Gene Ontology)	regulation of smooth muscle cell proliferation GO0048660	over-represented	0.0018563	0.0126522	0.0126522	1.03435	5	0.454545	hsa-miR-7-5p; hsa-miR-204-5p; hsa-miR-93-5p; hsa-miR-221-3p; hsa-miR-100-5p
Annotations derived over miRTarBase (Gene Ontology)	negative regulation of inflammatory response to antigenic stimulus GO0002862	over-represented	0.0018658	0.0126824	0.0126824	1.59251	6	0.545455	hsa-miR-16-5p; hsa-miR-7-5p; hsa-miR-152-3p; hsa-miR-204-5p; hsa-miR-221-3p; hsa-miR-222-3p
Annotations derived over miRTarBase (Gene Ontology)	negative regulation of neurogenesis GO0050768	over-represented	0.0018658	0.0126824	0.0126824	1.59251	6	0.545455	hsa-miR-16-5p; hsa-miR-7-5p; hsa-miR-204-5p; hsa-miR-93-5p; hsa-miR-9-5p; hsa-miR-140-5p
Annotations derived over miRTarBase (Gene Ontology)	regulation of axonogenesis GO0050770	over-represented	0.0018658	0.0126824	0.0126824	1.59251	6	0.545455	hsa-miR-16-5p; hsa-miR-7-5p; hsa-miR-204-5p; hsa-miR-93-5p; hsa-miR-9-5p; hsa-miR-221-3p
Annotations derived over miRTarBase (Gene Ontology)	regulation of neuron differentiation GO0045664	over-represented	0.0018658	0.0126824	0.0126824	1.59251	6	0.545455	hsa-miR-16-5p; hsa-miR-7-5p; hsa-miR-204-5p; hsa-miR-93-5p; hsa-miR-9-5p; hsa-miR-222-3p
Annotations derived over miRTarBase (Gene Ontology)	MutSbeta complex GO0032302	over-represented	0.0018784	0.0127503	0.0127503	0.265418	3	0.272727	hsa-miR-16-5p; hsa-miR-7-5p; hsa-miR-93-5p
Annotations derived over miRTarBase (Gene Ontology)	dinucleotide repeat insertion binding GO0032181	over-represented	0.0018784	0.0127503	0.0127503	0.265418	3	0.272727	hsa-miR-16-5p; hsa-miR-7-5p; hsa-miR-93-5p
Annotations derived over miRTarBase (Gene Ontology)	natural killer cell activation GO0030101	over-represented	0.0018885	0.0128013	0.0128013	1.03825	5	0.454545	hsa-miR-16-5p; hsa-miR-7-5p; hsa-miR-9-5p; hsa-miR-222-3p; hsa-miR-100-5p
Annotations derived over miRTarBase (Gene Ontology)	positive regulation of neurogenesis GO0050769	over-represented	0.0018885	0.0128013	0.0128013	1.03825	5	0.454545	hsa-miR-16-5p; hsa-miR-7-5p; hsa-miR-93-5p; hsa-miR-9-5p; hsa-miR-221-3p
Annotations derived over miRTarBase (Gene Ontology)	myosin binding GO0017022	over-represented	0.0018907	0.0128075	0.0128075	1.59641	6	0.545455	hsa-miR-16-5p; hsa-miR-7-5p; hsa-miR-93-5p; hsa-miR-9-5p; hsa-miR-140-5p; hsa-miR-221-3p
Annotations derived over miRTarBase (Gene Ontology)	transcription coregulator activity GO0003712	over-represented	0.0019103	0.0129317	0.0129317	5.35519	10	0.909091	hsa-miR-16-5p; hsa-miR-7-5p; hsa-miR-152-3p; hsa-miR-204-5p; hsa-miR-93-5p; hsa-miR-9-5p; hsa-miR-140-5p; hsa-miR-221-3p; hsa-miR-222-3p; hsa-miR-100-5p
Annotations derived over miRTarBase (Gene Ontology)	positive regulation of interleukin-17 production GO0032740	over-represented	0.0019158	0.01296	0.01296	1.60031	6	0.545455	hsa-miR-16-5p; hsa-miR-7-5p; hsa-miR-152-3p; hsa-miR-204-5p; hsa-miR-93-5p; hsa-miR-9-5p
Annotations derived over miRTarBase (Gene Ontology)	semaphorin-plexin signaling pathway GO0071526	over-represented	0.0019217	0.0129906	0.0129906	3.08743	8	0.727273	hsa-miR-16-5p; hsa-miR-7-5p; hsa-miR-152-3p; hsa-miR-204-5p; hsa-miR-93-5p; hsa-miR-9-5p; hsa-miR-221-3p; hsa-miR-222-3p
Annotations derived over miRTarBase (Gene Ontology)	catalytic step 2 spliceosome GO0071013	over-represented	0.0019244	0.012991	0.012991	5.35909	10	0.909091	hsa-miR-16-5p; hsa-miR-7-5p; hsa-miR-152-3p; hsa-miR-204-5p; hsa-miR-93-5p; hsa-miR-9-5p; hsa-miR-140-5p; hsa-miR-221-3p; hsa-miR-222-3p; hsa-miR-100-5p
Annotations derived over miRTarBase (Gene Ontology)	positive regulation of cold-induced thermogenesis GO0120162	over-represented	0.0019244	0.012991	0.012991	5.35909	10	0.909091	hsa-miR-16-5p; hsa-miR-7-5p; hsa-miR-152-3p; hsa-miR-204-5p; hsa-miR-93-5p; hsa-miR-9-5p; hsa-miR-140-5p; hsa-miR-221-3p; hsa-miR-222-3p; hsa-miR-100-5p
Annotations derived over miRTarBase (Gene Ontology)	negative regulation of reactive oxygen species metabolic process GO2000378	over-represented	0.0019352	0.0130466	0.0130466	0.59719	4	0.363636	hsa-miR-16-5p; hsa-miR-7-5p; hsa-miR-221-3p; hsa-miR-222-3p
Annotations derived over miRTarBase (Gene Ontology)	tyrosine phosphorylation of STAT protein GO0007260	over-represented	0.0019352	0.0130466	0.0130466	0.59719	4	0.363636	hsa-miR-16-5p; hsa-miR-204-5p; hsa-miR-93-5p; hsa-miR-9-5p
Annotations derived over miRTarBase (Gene Ontology)	positive regulation of branching involved in ureteric bud morphogenesis GO0090190	over-represented	0.0019412	0.0130782	0.0130782	1.60422	6	0.545455	hsa-miR-16-5p; hsa-miR-7-5p; hsa-miR-204-5p; hsa-miR-93-5p; hsa-miR-9-5p; hsa-miR-140-5p
Annotations derived over miRTarBase (Gene Ontology)	Golgi transport complex GO0017119	over-represented	0.0019597	0.0131221	0.0131221	0.269321	3	0.272727	hsa-miR-204-5p; hsa-miR-221-3p; hsa-miR-222-3p
Annotations derived over miRTarBase (Gene Ontology)	axonogenesis GO0007409	over-represented	0.0019573	0.0131221	0.0131221	3.09524	8	0.727273	hsa-miR-16-5p; hsa-miR-7-5p; hsa-miR-152-3p; hsa-miR-204-5p; hsa-miR-93-5p; hsa-miR-9-5p; hsa-miR-140-5p; hsa-miR-222-3p
Annotations derived over miRTarBase (Gene Ontology)	calcium-dependent protein serinethreonine phosphatase activity GO0004723	over-represented	0.0019597	0.0131221	0.0131221	0.269321	3	0.272727	hsa-miR-16-5p; hsa-miR-204-5p; hsa-miR-93-5p
Annotations derived over miRTarBase (Gene Ontology)	calcium-release channel activity GO0015278	over-represented	0.0019597	0.0131221	0.0131221	0.269321	3	0.272727	hsa-miR-16-5p; hsa-miR-7-5p; hsa-miR-204-5p
Annotations derived over miRTarBase (Gene Ontology)	cellular response to hepatocyte growth factor stimulus GO0035729	over-represented	0.0019597	0.0131221	0.0131221	0.269321	3	0.272727	hsa-miR-16-5p; hsa-miR-152-3p; hsa-miR-9-5p
Annotations derived over miRTarBase (Gene Ontology)	ceramide-1-phosphate phosphatase activity GO0106235	over-represented	0.0019597	0.0131221	0.0131221	0.269321	3	0.272727	hsa-miR-16-5p; hsa-miR-7-5p; hsa-miR-9-5p
Annotations derived over miRTarBase (Gene Ontology)	hippocampal mossy fiber GO0097457	over-represented	0.0019597	0.0131221	0.0131221	0.269321	3	0.272727	hsa-miR-7-5p; hsa-miR-9-5p; hsa-miR-222-3p
Annotations derived over miRTarBase (Gene Ontology)	insulin receptor complex GO0005899	over-represented	0.0019542	0.0131221	0.0131221	1.04606	5	0.454545	hsa-miR-16-5p; hsa-miR-7-5p; hsa-miR-152-3p; hsa-miR-140-5p; hsa-miR-100-5p
Annotations derived over miRTarBase (Gene Ontology)	protein kinase regulator activity GO0019887	over-represented	0.0019597	0.0131221	0.0131221	0.269321	3	0.272727	hsa-miR-16-5p; hsa-miR-221-3p; hsa-miR-222-3p
Annotations derived over miRTarBase (Gene Ontology)	cellular response to glucocorticoid stimulus GO0071385	over-represented	0.0019751	0.0132091	0.0132091	2.28728	7	0.636364	hsa-miR-7-5p; hsa-miR-204-5p; hsa-miR-93-5p; hsa-miR-9-5p; hsa-miR-140-5p; hsa-miR-221-3p; hsa-miR-222-3p
Annotations derived over miRTarBase (Gene Ontology)	positive regulation of lamellipodium assembly GO0010592	over-represented	0.0019754	0.0132091	0.0132091	3.09914	8	0.727273	hsa-miR-16-5p; hsa-miR-7-5p; hsa-miR-152-3p; hsa-miR-204-5p; hsa-miR-93-5p; hsa-miR-9-5p; hsa-miR-221-3p; hsa-miR-222-3p
Annotations derived over miRTarBase (Gene Ontology)	centralspindlin complex GO0097149	over-represented	0.001983	0.0132243	0.0132243	0.601093	4	0.363636	hsa-miR-16-5p; hsa-miR-204-5p; hsa-miR-93-5p; hsa-miR-221-3p
Annotations derived over miRTarBase (Gene Ontology)	osmosensory signaling pathway GO0007231	over-represented	0.001983	0.0132243	0.0132243	0.601093	4	0.363636	hsa-miR-16-5p; hsa-miR-204-5p; hsa-miR-93-5p; hsa-miR-100-5p
Annotations derived over miRTarBase (Gene Ontology)	piRNA processing GO0034587	over-represented	0.001983	0.0132243	0.0132243	0.601093	4	0.363636	hsa-miR-16-5p; hsa-miR-93-5p; hsa-miR-221-3p; hsa-miR-222-3p
Annotations derived over miRTarBase (Gene Ontology)	selenocysteine incorporation GO0001514	over-represented	0.001983	0.0132243	0.0132243	0.601093	4	0.363636	hsa-miR-16-5p; hsa-miR-7-5p; hsa-miR-152-3p; hsa-miR-100-5p
Annotations derived over miRTarBase (Gene Ontology)	positive regulation of blood vessel endothelial cell proliferation involved in sprouting angiogenesis GO1903589	over-represented	0.0019877	0.0132291	0.0132291	1.04996	5	0.454545	hsa-miR-16-5p; hsa-miR-204-5p; hsa-miR-93-5p; hsa-miR-9-5p; hsa-miR-140-5p
Annotations derived over miRTarBase (Gene Ontology)	positive regulation of cartilage development GO0061036	over-represented	0.0019877	0.0132291	0.0132291	1.04996	5	0.454545	hsa-miR-16-5p; hsa-miR-7-5p; hsa-miR-93-5p; hsa-miR-140-5p; hsa-miR-100-5p
Annotations derived over miRTarBase (Gene Ontology)	protein serinethreonine kinase inhibitor activity GO0030291	over-represented	0.0019877	0.0132291	0.0132291	1.04996	5	0.454545	hsa-miR-16-5p; hsa-miR-152-3p; hsa-miR-93-5p; hsa-miR-140-5p; hsa-miR-100-5p
Annotations derived over miRTarBase (Gene Ontology)	phospholipid translocation GO0045332	over-represented	0.0019928	0.0132412	0.0132412	1.61202	6	0.545455	hsa-miR-16-5p; hsa-miR-7-5p; hsa-miR-93-5p; hsa-miR-9-5p; hsa-miR-222-3p; hsa-miR-100-5p
Annotations derived over miRTarBase (Gene Ontology)	positive regulation of SMAD protein signal transduction GO0060391	over-represented	0.0019928	0.0132412	0.0132412	1.61202	6	0.545455	hsa-miR-16-5p; hsa-miR-7-5p; hsa-miR-204-5p; hsa-miR-93-5p; hsa-miR-140-5p; hsa-miR-100-5p
Annotations derived over miRTarBase (Gene Ontology)	positive regulation of macroautophagy GO0016239	over-represented	0.0019936	0.0132412	0.0132412	3.10304	8	0.727273	hsa-miR-16-5p; hsa-miR-152-3p; hsa-miR-204-5p; hsa-miR-93-5p; hsa-miR-9-5p; hsa-miR-140-5p; hsa-miR-221-3p; hsa-miR-222-3p
Annotations derived over miRTarBase (Gene Ontology)	positive regulation of receptor signaling pathway via JAK-STAT GO0046427	over-represented	0.0019964	0.0132511	0.0132511	2.29118	7	0.636364	hsa-miR-16-5p; hsa-miR-204-5p; hsa-miR-93-5p; hsa-miR-9-5p; hsa-miR-140-5p; hsa-miR-221-3p; hsa-miR-222-3p
Annotations derived over miRTarBase (Gene Ontology)	2,3-cyclic GMP-AMP binding GO0061507	over-represented	0.0020298	0.0132883	0.0132883	0.0702576	2	0.181818	hsa-miR-16-5p; hsa-miR-93-5p
Annotations derived over miRTarBase (Gene Ontology)	GTP-dependent protein binding GO0030742	over-represented	0.002019	0.0132883	0.0132883	1.61593	6	0.545455	hsa-miR-7-5p; hsa-miR-152-3p; hsa-miR-204-5p; hsa-miR-93-5p; hsa-miR-9-5p; hsa-miR-221-3p
Annotations derived over miRTarBase (Gene Ontology)	U2-type precatalytic spliceosome GO0071005	over-represented	0.0020303	0.0132883	0.0132883	3.11085	8	0.727273	hsa-miR-16-5p; hsa-miR-7-5p; hsa-miR-93-5p; hsa-miR-9-5p; hsa-miR-140-5p; hsa-miR-221-3p; hsa-miR-222-3p; hsa-miR-100-5p
Annotations derived over miRTarBase (Gene Ontology)	ankyrin binding GO0030506	over-represented	0.0020216	0.0132883	0.0132883	1.05386	5	0.454545	hsa-miR-16-5p; hsa-miR-7-5p; hsa-miR-204-5p; hsa-miR-93-5p; hsa-miR-9-5p
Annotations derived over miRTarBase (Gene Ontology)	extrinsic component of endosome membrane GO0031313	over-represented	0.0020315	0.0132883	0.0132883	0.604996	4	0.363636	hsa-miR-16-5p; hsa-miR-93-5p; hsa-miR-140-5p; hsa-miR-221-3p
Annotations derived over miRTarBase (Gene Ontology)	fatty acid metabolic process GO0006631	over-represented	0.0020303	0.0132883	0.0132883	3.11085	8	0.727273	hsa-miR-16-5p; hsa-miR-7-5p; hsa-miR-204-5p; hsa-miR-93-5p; hsa-miR-9-5p; hsa-miR-221-3p; hsa-miR-222-3p; hsa-miR-100-5p
Annotations derived over miRTarBase (Gene Ontology)	midbody abscission GO0061952	over-represented	0.0020216	0.0132883	0.0132883	1.05386	5	0.454545	hsa-miR-16-5p; hsa-miR-7-5p; hsa-miR-152-3p; hsa-miR-9-5p; hsa-miR-100-5p
Annotations derived over miRTarBase (Gene Ontology)	negative regulation of calcium import into the mitochondrion GO0110099	over-represented	0.0020298	0.0132883	0.0132883	0.0702576	2	0.181818	hsa-miR-7-5p; hsa-miR-93-5p
Annotations derived over miRTarBase (Gene Ontology)	negative regulation of cell proliferation involved in contact inhibition GO0060244	over-represented	0.0020298	0.0132883	0.0132883	0.0702576	2	0.181818	hsa-miR-7-5p; hsa-miR-221-3p
Annotations derived over miRTarBase (Gene Ontology)	negative regulation of cholesterol transport GO0032375	over-represented	0.0020298	0.0132883	0.0132883	0.0702576	2	0.181818	hsa-miR-16-5p; hsa-miR-9-5p
Annotations derived over miRTarBase (Gene Ontology)	nerve growth factor receptor binding GO0005163	over-represented	0.0020298	0.0132883	0.0132883	0.0702576	2	0.181818	hsa-miR-16-5p; hsa-miR-204-5p
Annotations derived over miRTarBase (Gene Ontology)	neurotransmitter transmembrane transporter activity GO0005326	over-represented	0.0020216	0.0132883	0.0132883	1.05386	5	0.454545	hsa-miR-16-5p; hsa-miR-7-5p; hsa-miR-93-5p; hsa-miR-9-5p; hsa-miR-100-5p
Annotations derived over miRTarBase (Gene Ontology)	nonfunctional rRNA decay GO0070651	over-represented	0.0020298	0.0132883	0.0132883	0.0702576	2	0.181818	hsa-miR-16-5p; hsa-miR-221-3p
Annotations derived over miRTarBase (Gene Ontology)	nuclear pore inner ring GO0044611	over-represented	0.0020315	0.0132883	0.0132883	0.604996	4	0.363636	hsa-miR-16-5p; hsa-miR-93-5p; hsa-miR-9-5p; hsa-miR-221-3p
Annotations derived over miRTarBase (Gene Ontology)	nucleosome assembly GO0006334	over-represented	0.0020072	0.0132883	0.0132883	4.09446	9	0.818182	hsa-miR-16-5p; hsa-miR-7-5p; hsa-miR-204-5p; hsa-miR-93-5p; hsa-miR-9-5p; hsa-miR-140-5p; hsa-miR-221-3p; hsa-miR-222-3p; hsa-miR-100-5p
Annotations derived over miRTarBase (Gene Ontology)	positive regulation of neuron apoptotic process GO0043525	over-represented	0.002019	0.0132883	0.0132883	1.61593	6	0.545455	hsa-miR-16-5p; hsa-miR-7-5p; hsa-miR-93-5p; hsa-miR-9-5p; hsa-miR-221-3p; hsa-miR-222-3p
Annotations derived over miRTarBase (Gene Ontology)	positive regulation of parkin-mediated stimulation of mitophagy in response to mitochondrial depolarization GO1905091	over-represented	0.0020298	0.0132883	0.0132883	0.0702576	2	0.181818	hsa-miR-7-5p; hsa-miR-93-5p
Annotations derived over miRTarBase (Gene Ontology)	protein import into nucleus GO0006606	over-represented	0.0020104	0.0132883	0.0132883	5.38251	10	0.909091	hsa-miR-16-5p; hsa-miR-7-5p; hsa-miR-152-3p; hsa-miR-204-5p; hsa-miR-93-5p; hsa-miR-9-5p; hsa-miR-140-5p; hsa-miR-221-3p; hsa-miR-222-3p; hsa-miR-100-5p
Annotations derived over miRTarBase (Gene Ontology)	protein localization to lysosome GO0061462	over-represented	0.0020315	0.0132883	0.0132883	0.604996	4	0.363636	hsa-miR-16-5p; hsa-miR-7-5p; hsa-miR-93-5p; hsa-miR-221-3p
Annotations derived over miRTarBase (Gene Ontology)	purine-containing compound salvage GO0043101	over-represented	0.0020298	0.0132883	0.0132883	0.0702576	2	0.181818	hsa-miR-16-5p; hsa-miR-140-5p
Annotations derived over miRTarBase (Gene Ontology)	regulation of nucleotide-excision repair GO2000819	over-represented	0.0020179	0.0132883	0.0132883	2.29508	7	0.636364	hsa-miR-16-5p; hsa-miR-7-5p; hsa-miR-204-5p; hsa-miR-93-5p; hsa-miR-221-3p; hsa-miR-222-3p; hsa-miR-100-5p
Annotations derived over miRTarBase (Gene Ontology)	regulation of stress fiber assembly GO0051492	over-represented	0.0020216	0.0132883	0.0132883	1.05386	5	0.454545	hsa-miR-16-5p; hsa-miR-204-5p; hsa-miR-93-5p; hsa-miR-221-3p; hsa-miR-222-3p
Annotations derived over miRTarBase (Gene Ontology)	carbohydrate mediated signaling GO0009756	over-represented	0.0020432	0.0133092	0.0133092	0.273224	3	0.272727	hsa-miR-7-5p; hsa-miR-152-3p; hsa-miR-9-5p
Annotations derived over miRTarBase (Gene Ontology)	cardiac muscle hypertrophy in response to stress GO0014898	over-represented	0.0020432	0.0133092	0.0133092	0.273224	3	0.272727	hsa-miR-93-5p; hsa-miR-9-5p; hsa-miR-140-5p
Annotations derived over miRTarBase (Gene Ontology)	endosome membrane tubulation GO0097750	over-represented	0.0020432	0.0133092	0.0133092	0.273224	3	0.272727	hsa-miR-16-5p; hsa-miR-221-3p; hsa-miR-222-3p
Annotations derived over miRTarBase (Gene Ontology)	immune response-activating cell surface receptor signaling pathway GO0002429	over-represented	0.0020432	0.0133092	0.0133092	0.273224	3	0.272727	hsa-miR-16-5p; hsa-miR-93-5p; hsa-miR-222-3p
Annotations derived over miRTarBase (Gene Ontology)	integrin-mediated signaling pathway GO0007229	over-represented	0.0020398	0.0133092	0.0133092	4.10226	9	0.818182	hsa-miR-16-5p; hsa-miR-7-5p; hsa-miR-152-3p; hsa-miR-204-5p; hsa-miR-93-5p; hsa-miR-9-5p; hsa-miR-140-5p; hsa-miR-221-3p; hsa-miR-222-3p
Annotations derived over miRTarBase (Gene Ontology)	negative regulation of substrate adhesion-dependent cell spreading GO1900025	over-represented	0.0020455	0.0133092	0.0133092	1.61983	6	0.545455	hsa-miR-16-5p; hsa-miR-7-5p; hsa-miR-152-3p; hsa-miR-93-5p; hsa-miR-9-5p; hsa-miR-100-5p
Annotations derived over miRTarBase (Gene Ontology)	regulation of membrane repolarization during action potential GO0098903	over-represented	0.0020432	0.0133092	0.0133092	0.273224	3	0.272727	hsa-miR-16-5p; hsa-miR-7-5p; hsa-miR-93-5p
Annotations derived over miRTarBase (Gene Ontology)	response to growth factor GO0070848	over-represented	0.0020455	0.0133092	0.0133092	1.61983	6	0.545455	hsa-miR-16-5p; hsa-miR-7-5p; hsa-miR-93-5p; hsa-miR-140-5p; hsa-miR-222-3p; hsa-miR-100-5p
Annotations derived over miRTarBase (Gene Ontology)	positive regulation of cell adhesion GO0045785	over-represented	0.0020489	0.013314	0.013314	3.11475	8	0.727273	hsa-miR-16-5p; hsa-miR-7-5p; hsa-miR-204-5p; hsa-miR-93-5p; hsa-miR-9-5p; hsa-miR-140-5p; hsa-miR-221-3p; hsa-miR-100-5p
Annotations derived over miRTarBase (Gene Ontology)	positive regulation of interleukin-8 production GO0032757	over-represented	0.0020489	0.013314	0.013314	3.11475	8	0.727273	hsa-miR-16-5p; hsa-miR-7-5p; hsa-miR-204-5p; hsa-miR-93-5p; hsa-miR-9-5p; hsa-miR-221-3p; hsa-miR-222-3p; hsa-miR-100-5p
Annotations derived over miRTarBase (Gene Ontology)	autophagy of mitochondrion GO0000422	over-represented	0.0020614	0.0133687	0.0133687	2.30289	7	0.636364	hsa-miR-16-5p; hsa-miR-7-5p; hsa-miR-204-5p; hsa-miR-93-5p; hsa-miR-9-5p; hsa-miR-221-3p; hsa-miR-100-5p
Annotations derived over miRTarBase (Gene Ontology)	iron-sulfur cluster assembly GO0016226	over-represented	0.0020614	0.0133687	0.0133687	2.30289	7	0.636364	hsa-miR-16-5p; hsa-miR-152-3p; hsa-miR-93-5p; hsa-miR-140-5p; hsa-miR-221-3p; hsa-miR-222-3p; hsa-miR-100-5p
Annotations derived over miRTarBase (Gene Ontology)	negative regulation of translational initiation GO0045947	over-represented	0.0020614	0.0133687	0.0133687	2.30289	7	0.636364	hsa-miR-16-5p; hsa-miR-7-5p; hsa-miR-152-3p; hsa-miR-204-5p; hsa-miR-140-5p; hsa-miR-221-3p; hsa-miR-222-3p
Annotations derived over miRTarBase (Gene Ontology)	positive regulation of NIKNF-kappaB signaling GO1901224	over-represented	0.0020728	0.0134337	0.0134337	4.11007	9	0.818182	hsa-miR-16-5p; hsa-miR-7-5p; hsa-miR-204-5p; hsa-miR-93-5p; hsa-miR-9-5p; hsa-miR-140-5p; hsa-miR-221-3p; hsa-miR-222-3p; hsa-miR-100-5p
Annotations derived over miRTarBase (Gene Ontology)	cell-cell adhesion mediated by integrin GO0033631	over-represented	0.0020809	0.0134588	0.0134588	0.608899	4	0.363636	hsa-miR-16-5p; hsa-miR-7-5p; hsa-miR-93-5p; hsa-miR-140-5p
Annotations derived over miRTarBase (Gene Ontology)	epidermal growth factor receptor binding GO0005154	over-represented	0.0020835	0.0134588	0.0134588	2.30679	7	0.636364	hsa-miR-16-5p; hsa-miR-7-5p; hsa-miR-152-3p; hsa-miR-93-5p; hsa-miR-221-3p; hsa-miR-222-3p; hsa-miR-100-5p
Annotations derived over miRTarBase (Gene Ontology)	positive regulation of cardiac muscle cell differentiation GO2000727	over-represented	0.0020809	0.0134588	0.0134588	0.608899	4	0.363636	hsa-miR-16-5p; hsa-miR-204-5p; hsa-miR-93-5p; hsa-miR-9-5p
Annotations derived over miRTarBase (Gene Ontology)	postsynaptic density assembly GO0097107	over-represented	0.0020809	0.0134588	0.0134588	0.608899	4	0.363636	hsa-miR-152-3p; hsa-miR-93-5p; hsa-miR-221-3p; hsa-miR-222-3p
Annotations derived over miRTarBase (Gene Ontology)	regulation of stem cell differentiation GO2000736	over-represented	0.0020835	0.0134588	0.0134588	2.30679	7	0.636364	hsa-miR-16-5p; hsa-miR-7-5p; hsa-miR-204-5p; hsa-miR-93-5p; hsa-miR-9-5p; hsa-miR-221-3p; hsa-miR-222-3p
Annotations derived over miRTarBase (Gene Ontology)	epidermal growth factor receptor signaling pathway GO0007173	over-represented	0.0020866	0.0134702	0.0134702	3.12256	8	0.727273	hsa-miR-16-5p; hsa-miR-7-5p; hsa-miR-152-3p; hsa-miR-204-5p; hsa-miR-93-5p; hsa-miR-140-5p; hsa-miR-221-3p; hsa-miR-100-5p
Annotations derived over miRTarBase (Gene Ontology)	negative regulation of protein kinase B signaling GO0051898	over-represented	0.0021056	0.0135841	0.0135841	3.12646	8	0.727273	hsa-miR-16-5p; hsa-miR-7-5p; hsa-miR-152-3p; hsa-miR-204-5p; hsa-miR-93-5p; hsa-miR-9-5p; hsa-miR-221-3p; hsa-miR-222-3p
Annotations derived over miRTarBase (Gene Ontology)	endosome fission GO0140285	over-represented	0.0021289	0.0136542	0.0136542	0.277127	3	0.272727	hsa-miR-16-5p; hsa-miR-221-3p; hsa-miR-222-3p
Annotations derived over miRTarBase (Gene Ontology)	extrinsic component of plasma membrane GO0019897	over-represented	0.0021261	0.0136542	0.0136542	1.06557	5	0.454545	hsa-miR-16-5p; hsa-miR-204-5p; hsa-miR-93-5p; hsa-miR-9-5p; hsa-miR-221-3p
Annotations derived over miRTarBase (Gene Ontology)	histone H4 deacetylation GO0070933	over-represented	0.0021289	0.0136542	0.0136542	0.277127	3	0.272727	hsa-miR-7-5p; hsa-miR-9-5p; hsa-miR-140-5p
Annotations derived over miRTarBase (Gene Ontology)	phagocytosis, recognition GO0006910	over-represented	0.0021289	0.0136542	0.0136542	0.277127	3	0.272727	hsa-miR-7-5p; hsa-miR-152-3p; hsa-miR-9-5p
Annotations derived over miRTarBase (Gene Ontology)	positive regulation of CDP-diacylglycerol-serine O-phosphatidyltransferase activity GO1904219	over-represented	0.0021289	0.0136542	0.0136542	0.277127	3	0.272727	hsa-miR-16-5p; hsa-miR-93-5p; hsa-miR-9-5p
Annotations derived over miRTarBase (Gene Ontology)	positive regulation of fat cell differentiation GO0045600	over-represented	0.0021248	0.0136542	0.0136542	3.13037	8	0.727273	hsa-miR-16-5p; hsa-miR-7-5p; hsa-miR-152-3p; hsa-miR-204-5p; hsa-miR-93-5p; hsa-miR-9-5p; hsa-miR-221-3p; hsa-miR-100-5p
Annotations derived over miRTarBase (Gene Ontology)	positive regulation of serine C-palmitoyltransferase activity GO1904222	over-represented	0.0021289	0.0136542	0.0136542	0.277127	3	0.272727	hsa-miR-16-5p; hsa-miR-93-5p; hsa-miR-9-5p
Annotations derived over miRTarBase (Gene Ontology)	transcription elongation by RNA polymerase II GO0006368	over-represented	0.0021266	0.0136542	0.0136542	1.63154	6	0.545455	hsa-miR-16-5p; hsa-miR-7-5p; hsa-miR-204-5p; hsa-miR-93-5p; hsa-miR-221-3p; hsa-miR-100-5p
Annotations derived over miRTarBase (Gene Ontology)	vasculogenesis GO0001570	over-represented	0.0021282	0.0136542	0.0136542	2.3146	7	0.636364	hsa-miR-16-5p; hsa-miR-7-5p; hsa-miR-152-3p; hsa-miR-204-5p; hsa-miR-93-5p; hsa-miR-9-5p; hsa-miR-140-5p
Annotations derived over miRTarBase (Gene Ontology)	transforming growth factor beta ligand-receptor complex GO0070021	over-represented	0.0021312	0.01366	0.01366	0.612802	4	0.363636	hsa-miR-204-5p; hsa-miR-93-5p; hsa-miR-9-5p; hsa-miR-140-5p
Annotations derived over miRTarBase (Gene Ontology)	positive regulation of cytosolic calcium ion concentration GO0007204	over-represented	0.0021402	0.0137092	0.0137092	4.12568	9	0.818182	hsa-miR-16-5p; hsa-miR-152-3p; hsa-miR-204-5p; hsa-miR-93-5p; hsa-miR-9-5p; hsa-miR-140-5p; hsa-miR-221-3p; hsa-miR-222-3p; hsa-miR-100-5p
Annotations derived over miRTarBase (Gene Ontology)	negative regulation of Rho protein signal transduction GO0035024	over-represented	0.0021508	0.0137678	0.0137678	2.3185	7	0.636364	hsa-miR-16-5p; hsa-miR-204-5p; hsa-miR-93-5p; hsa-miR-9-5p; hsa-miR-221-3p; hsa-miR-222-3p; hsa-miR-100-5p
Annotations derived over miRTarBase (Gene Ontology)	kinase activity GO0016301	over-represented	0.0021574	0.0138012	0.0138012	4.12959	9	0.818182	hsa-miR-16-5p; hsa-miR-7-5p; hsa-miR-152-3p; hsa-miR-204-5p; hsa-miR-93-5p; hsa-miR-9-5p; hsa-miR-221-3p; hsa-miR-222-3p; hsa-miR-100-5p
Annotations derived over miRTarBase (Gene Ontology)	endothelial cell activation GO0042118	over-represented	0.0021618	0.0138204	0.0138204	1.06948	5	0.454545	hsa-miR-152-3p; hsa-miR-204-5p; hsa-miR-9-5p; hsa-miR-140-5p; hsa-miR-100-5p
Annotations derived over miRTarBase (Gene Ontology)	localization GO0051179	over-represented	0.0021636	0.0138231	0.0138231	3.13817	8	0.727273	hsa-miR-16-5p; hsa-miR-7-5p; hsa-miR-152-3p; hsa-miR-204-5p; hsa-miR-93-5p; hsa-miR-9-5p; hsa-miR-221-3p; hsa-miR-222-3p
Annotations derived over miRTarBase (Gene Ontology)	cellular response to hyperoxia GO0071455	over-represented	0.0021823	0.0139064	0.0139064	0.616706	4	0.363636	hsa-miR-7-5p; hsa-miR-93-5p; hsa-miR-9-5p; hsa-miR-222-3p
Annotations derived over miRTarBase (Gene Ontology)	insulin secretion GO0030073	over-represented	0.0021823	0.0139064	0.0139064	0.616706	4	0.363636	hsa-miR-16-5p; hsa-miR-204-5p; hsa-miR-221-3p; hsa-miR-222-3p
Annotations derived over miRTarBase (Gene Ontology)	negative regulation of SMAD protein complex assembly GO0010991	over-represented	0.0021823	0.0139064	0.0139064	0.616706	4	0.363636	hsa-miR-16-5p; hsa-miR-7-5p; hsa-miR-204-5p; hsa-miR-93-5p
Annotations derived over miRTarBase (Gene Ontology)	protein transporter activity GO0140318	over-represented	0.002182	0.0139064	0.0139064	1.63934	6	0.545455	hsa-miR-16-5p; hsa-miR-7-5p; hsa-miR-152-3p; hsa-miR-140-5p; hsa-miR-221-3p; hsa-miR-100-5p
Annotations derived over miRTarBase (Gene Ontology)	microtubule bundle formation GO0001578	over-represented	0.0021967	0.0139792	0.0139792	2.32631	7	0.636364	hsa-miR-16-5p; hsa-miR-7-5p; hsa-miR-204-5p; hsa-miR-93-5p; hsa-miR-9-5p; hsa-miR-222-3p; hsa-miR-100-5p
Annotations derived over miRTarBase (Gene Ontology)	negative regulation of extrinsic apoptotic signaling pathway in absence of ligand GO2001240	over-represented	0.0021967	0.0139792	0.0139792	2.32631	7	0.636364	hsa-miR-16-5p; hsa-miR-7-5p; hsa-miR-204-5p; hsa-miR-93-5p; hsa-miR-9-5p; hsa-miR-221-3p; hsa-miR-100-5p
Annotations derived over miRTarBase (Gene Ontology)	telomere maintenance via telomere lengthening GO0010833	over-represented	0.0021979	0.0139792	0.0139792	1.07338	5	0.454545	hsa-miR-16-5p; hsa-miR-93-5p; hsa-miR-221-3p; hsa-miR-222-3p; hsa-miR-100-5p
Annotations derived over miRTarBase (Gene Ontology)	positive regulation of telomerase activity GO0051973	over-represented	0.002203	0.0140024	0.0140024	3.14598	8	0.727273	hsa-miR-16-5p; hsa-miR-7-5p; hsa-miR-152-3p; hsa-miR-204-5p; hsa-miR-93-5p; hsa-miR-221-3p; hsa-miR-222-3p; hsa-miR-100-5p
Annotations derived over miRTarBase (Gene Ontology)	chromatin DNA binding GO0031490	over-represented	0.0022096	0.0140352	0.0140352	4.1413	9	0.818182	hsa-miR-16-5p; hsa-miR-7-5p; hsa-miR-152-3p; hsa-miR-93-5p; hsa-miR-9-5p; hsa-miR-140-5p; hsa-miR-221-3p; hsa-miR-222-3p; hsa-miR-100-5p
Annotations derived over miRTarBase (Gene Ontology)	chondrocyte development GO0002063	over-represented	0.0022168	0.0140363	0.0140363	0.28103	3	0.272727	hsa-miR-7-5p; hsa-miR-93-5p; hsa-miR-100-5p
Annotations derived over miRTarBase (Gene Ontology)	histone H3-K27 trimethylation GO0098532	over-represented	0.0022168	0.0140363	0.0140363	0.28103	3	0.272727	hsa-miR-16-5p; hsa-miR-204-5p; hsa-miR-93-5p
Annotations derived over miRTarBase (Gene Ontology)	negative regulation of epithelial cell differentiation GO0030857	over-represented	0.0022168	0.0140363	0.0140363	0.28103	3	0.272727	hsa-miR-16-5p; hsa-miR-7-5p; hsa-miR-93-5p
Annotations derived over miRTarBase (Gene Ontology)	phosphatidylserine metabolic process GO0006658	over-represented	0.0022168	0.0140363	0.0140363	0.28103	3	0.272727	hsa-miR-16-5p; hsa-miR-93-5p; hsa-miR-9-5p
Annotations derived over miRTarBase (Gene Ontology)	riboflavin metabolic process GO0006771	over-represented	0.0022168	0.0140363	0.0140363	0.28103	3	0.272727	hsa-miR-16-5p; hsa-miR-7-5p; hsa-miR-93-5p
Annotations derived over miRTarBase (Gene Ontology)	Tat protein binding GO0030957	over-represented	0.0022345	0.0141121	0.0141121	1.07728	5	0.454545	hsa-miR-16-5p; hsa-miR-93-5p; hsa-miR-221-3p; hsa-miR-222-3p; hsa-miR-100-5p
Annotations derived over miRTarBase (Gene Ontology)	acetylgalactosaminyltransferase activity GO0008376	over-represented	0.0022342	0.0141121	0.0141121	0.620609	4	0.363636	hsa-miR-16-5p; hsa-miR-204-5p; hsa-miR-221-3p; hsa-miR-222-3p
Annotations derived over miRTarBase (Gene Ontology)	negative regulation of p38MAPK cascade GO1903753	over-represented	0.0022342	0.0141121	0.0141121	0.620609	4	0.363636	hsa-miR-16-5p; hsa-miR-204-5p; hsa-miR-93-5p; hsa-miR-222-3p
Annotations derived over miRTarBase (Gene Ontology)	receptor clustering GO0043113	over-represented	0.0022342	0.0141121	0.0141121	0.620609	4	0.363636	hsa-miR-16-5p; hsa-miR-7-5p; hsa-miR-221-3p; hsa-miR-222-3p
Annotations derived over miRTarBase (Gene Ontology)	NuRD complex GO0016581	over-represented	0.0022433	0.0141405	0.0141405	2.33411	7	0.636364	hsa-miR-16-5p; hsa-miR-7-5p; hsa-miR-152-3p; hsa-miR-204-5p; hsa-miR-93-5p; hsa-miR-221-3p; hsa-miR-222-3p
Annotations derived over miRTarBase (Gene Ontology)	RISC-loading complex GO0070578	over-represented	0.0022433	0.0141405	0.0141405	2.33411	7	0.636364	hsa-miR-16-5p; hsa-miR-152-3p; hsa-miR-204-5p; hsa-miR-93-5p; hsa-miR-9-5p; hsa-miR-221-3p; hsa-miR-222-3p
Annotations derived over miRTarBase (Gene Ontology)	SNARE complex GO0031201	over-represented	0.002243	0.0141405	0.0141405	3.15379	8	0.727273	hsa-miR-16-5p; hsa-miR-7-5p; hsa-miR-152-3p; hsa-miR-93-5p; hsa-miR-9-5p; hsa-miR-221-3p; hsa-miR-222-3p; hsa-miR-100-5p
Annotations derived over miRTarBase (Gene Ontology)	CXCL12-activated CXCR4 signaling pathway GO0038160	over-represented	0.0022639	0.0141706	0.0141706	0.0741608	2	0.181818	hsa-miR-204-5p; hsa-miR-9-5p
Annotations derived over miRTarBase (Gene Ontology)	Golgi-associated vesicle lumen GO0070931	over-represented	0.0022639	0.0141706	0.0141706	0.0741608	2	0.181818	hsa-miR-16-5p; hsa-miR-9-5p
[truncated: 1,744 more rows]

## Sheet: TableS35-community'1'_GO
Category	Subcategory	Enrichment	P-value	P-adjusted	Q-value	Expected	Observed	generatio	miRNAs/precursors
[truncated: 4,721 more rows]

## Sheet: TableS36-community'2'_GO
Category	Subcategory	Enrichment	P-value	P-adjusted	Q-value	Expected	Observed	generatio	miRNAs/precursors
[truncated: 3,076 more rows]

[truncated: 1 more sheets: TableS37-community'3'_GO]
